# Supplementary material for: Detection of correlated hidden factors from single cell transcriptomes using Iteratively Adjusted-SVA (IA-SVA)
Source: Sci Rep. 2018 Nov 19;8:17040. doi: 10.1038/s41598-018-35365-9 (PMC6242813; doi:10.1038/s41598-018-35365-9)
Supplement: Supplementary file 2 — Supplementary Table 1 [file 41598_2018_35365_MOESM2_ESM.xlsx]

## Sheet: IA-SVA genes
SMAD7
PMEPA1
RP5-1043L13.1
FAM198B
ANGPTL2
LINC00152
MYCT1
FLT1
SYNM
MIR4435-1HG
RNF24
ENG
RASSF2
NFIB
SLC1A5
SOX4
CALCRL
ID3
ITGA5
TMEM233
FMNL2
PXDN
PRDM1
C8orf4
ERG
TTR
ZNF503
PLCL1
CLIC4
RP11-160E2.19
DAB2
JAG1
ITGA6
LGALS9
SLCO2A1
ARHGAP31
SNAI1
TIMP3
A2M
DCHS1
PPAP2B
DPYSL3
UACA
THBS1
HTRA1
MEF2C
SERPINB8
SH3BP5
CHST3
FSTL1
CLIC2
LGALS1
IL32
S100A16
CD93
IGFBP4
RBMS1
COL18A1
LAMA4
STC1
STAB1
ACVRL1
ELTD1
COL4A1
COL4A2
MSN
CTHRC1
ELK3
EMP1
TINAGL1
TNFAIP2
P2RY6
MCAM
C1QTNF5
MMP2
HBEGF
SERPINE1
SPARC
SPARCL1
PKD1L1
RAPGEF5
ESAM
KDR
COL15A1
RASSF3
REST
ETS1
GMFG
ANO7
GNG11
VWF
HDAC7
CD9
IFITM3
PTRF
CXCR4
SHANK3
SERPING1
PODXL
PLVAP
CALD1
LAMB2
IL4R
MMP1
IFI16
RHOJ
RBP5
ADAMTS4

## Sheet: GO BP
TermID	Term	Enrichment	logP	Genes in Term	Target Genes in Term	Fraction of Targets in Term	Total Target Genes	Total Genes	Entrez Gene IDs	Gene Symbols
GO:0072359	circulatory system development	1.57208e-17	-38.6915	786	31	0.31	100	16543	2004,2078,1284,3791,6615,8642,4092,10203,3678,80781,639,6659,2113,7057,2022,3399,182,25932,4162,94,51564,6678,1306,2321,4313,7127,57381,5054,1282,5978,4208	ELK3,ERG,COL4A2,KDR,SNAI1,DCHS1,SMAD7,CALCRL,ITGA5,COL18A1,PRDM1,SOX4,ETS1,THBS1,ENG,ID3,JAG1,CLIC4,MCAM,ACVRL1,HDAC7,SPARC,COL15A1,FLT1,MMP2,TNFAIP2,RHOJ,SERPINE1,COL4A1,REST,MEF2C
GO:0048514	blood vessel morphogenesis	2.71097e-17	-38.1466	369	23	0.23	100	16543	2004,1284,3791,4092,80781,3678,10203,639,6659,2113,7057,2022,25932,182,4162,94,51564,4313,7127,2321,1306,1282,5054	ELK3,COL4A2,KDR,SMAD7,COL18A1,ITGA5,CALCRL,PRDM1,SOX4,ETS1,THBS1,ENG,CLIC4,JAG1,MCAM,ACVRL1,HDAC7,MMP2,TNFAIP2,FLT1,COL15A1,COL4A1,SERPINE1
GO:0001944	vasculature development	4.11045e-17	-37.7304	471	25	0.25	100	16543	2004,1284,3791,4092,10203,3678,80781,639,6659,2113,7057,2022,25932,182,4162,94,51564,1306,2321,4313,7127,57381,5054,1282,4208	ELK3,COL4A2,KDR,SMAD7,CALCRL,ITGA5,COL18A1,PRDM1,SOX4,ETS1,THBS1,ENG,CLIC4,JAG1,MCAM,ACVRL1,HDAC7,COL15A1,FLT1,MMP2,TNFAIP2,RHOJ,SERPINE1,COL4A1,MEF2C
GO:0072358	cardiovascular system development	6.10914e-17	-37.3342	479	25	0.25	100	16543	2004,1284,3791,4092,10203,3678,80781,639,6659,2113,7057,2022,25932,182,4162,94,51564,1306,2321,4313,7127,57381,5054,1282,4208	ELK3,COL4A2,KDR,SMAD7,CALCRL,ITGA5,COL18A1,PRDM1,SOX4,ETS1,THBS1,ENG,CLIC4,JAG1,MCAM,ACVRL1,HDAC7,COL15A1,FLT1,MMP2,TNFAIP2,RHOJ,SERPINE1,COL4A1,MEF2C
GO:0001568	blood vessel development	1.82907e-16	-36.2376	451	24	0.24	100	16543	2004,1284,3791,4092,10203,80781,3678,639,6659,2113,7057,2022,25932,182,4162,94,51564,1306,7127,2321,4313,5054,1282,4208	ELK3,COL4A2,KDR,SMAD7,CALCRL,COL18A1,ITGA5,PRDM1,SOX4,ETS1,THBS1,ENG,CLIC4,JAG1,MCAM,ACVRL1,HDAC7,COL15A1,TNFAIP2,FLT1,MMP2,SERPINE1,COL4A1,MEF2C
GO:0048646	anatomical structure formation involved in morphogenesis	2.34681e-16	-35.9883	800	30	0.3	100	16543	115908,5420,2004,2078,1284,5654,6615,3655,3791,8642,80781,3678,10203,6659,2113,4781,7057,2022,25932,182,4162,94,4313,1306,7127,2321,928,1282,5054,4208	CTHRC1,PODXL,ELK3,ERG,COL4A2,HTRA1,SNAI1,ITGA6,KDR,DCHS1,COL18A1,ITGA5,CALCRL,SOX4,ETS1,NFIB,THBS1,ENG,CLIC4,JAG1,MCAM,ACVRL1,MMP2,COL15A1,TNFAIP2,FLT1,CD9,COL4A1,SERPINE1,MEF2C
GO:0030334	regulation of cell migration	2.63729e-16	-35.8716	679	28	0.28	100	16543	3910,5420,1839,3655,3791,6615,83483,4092,80781,3678,2113,7057,1809,2022,5031,25932,7852,1601,182,4162,3965,94,51564,6678,2321,5054,4478,6781	LAMA4,PODXL,HBEGF,ITGA6,KDR,SNAI1,PLVAP,SMAD7,COL18A1,ITGA5,ETS1,THBS1,DPYSL3,ENG,P2RY6,CLIC4,CXCR4,DAB2,JAG1,MCAM,LGALS9,ACVRL1,HDAC7,SPARC,FLT1,SERPINE1,MSN,STC1
GO:0030198	extracellular matrix organization	7.73013e-16	-34.7962	294	20	0.2	100	16543	3910,7276,1284,9507,5654,3791,3655,2,4312,80781,3678,7057,2022,7837,6678,4313,3913,7450,5054,1282	LAMA4,TTR,COL4A2,ADAMTS4,HTRA1,KDR,ITGA6,A2M,MMP1,COL18A1,ITGA5,THBS1,ENG,PXDN,SPARC,MMP2,LAMB2,VWF,SERPINE1,COL4A1
GO:0043062	extracellular structure organization	8.25359e-16	-34.7307	295	20	0.2	100	16543	3910,7276,1284,9507,5654,3791,3655,2,4312,80781,3678,7057,2022,7837,6678,4313,3913,7450,5054,1282	LAMA4,TTR,COL4A2,ADAMTS4,HTRA1,KDR,ITGA6,A2M,MMP1,COL18A1,ITGA5,THBS1,ENG,PXDN,SPARC,MMP2,LAMB2,VWF,SERPINE1,COL4A1
GO:2000145	regulation of cell motility	1.61144e-15	-34.0617	729	28	0.28	100	16543	3910,5420,1839,3655,3791,6615,83483,4092,80781,3678,2113,7057,1809,2022,5031,25932,7852,1601,182,4162,3965,94,51564,6678,2321,5054,4478,6781	LAMA4,PODXL,HBEGF,ITGA6,KDR,SNAI1,PLVAP,SMAD7,COL18A1,ITGA5,ETS1,THBS1,DPYSL3,ENG,P2RY6,CLIC4,CXCR4,DAB2,JAG1,MCAM,LGALS9,ACVRL1,HDAC7,SPARC,FLT1,SERPINE1,MSN,STC1
GO:0001525	angiogenesis	7.26375e-15	-32.5559	287	19	0.19	100	16543	2004,1284,3791,80781,3678,10203,2113,7057,2022,25932,182,4162,94,7127,2321,1306,4313,5054,1282	ELK3,COL4A2,KDR,COL18A1,ITGA5,CALCRL,ETS1,THBS1,ENG,CLIC4,JAG1,MCAM,ACVRL1,TNFAIP2,FLT1,COL15A1,MMP2,SERPINE1,COL4A1
GO:0040012	regulation of locomotion	1.14403e-14	-32.1016	788	28	0.28	100	16543	3910,5420,1839,3655,3791,6615,83483,4092,80781,3678,2113,7057,1809,2022,5031,25932,7852,1601,182,4162,3965,94,51564,6678,2321,5054,4478,6781	LAMA4,PODXL,HBEGF,ITGA6,KDR,SNAI1,PLVAP,SMAD7,COL18A1,ITGA5,ETS1,THBS1,DPYSL3,ENG,P2RY6,CLIC4,CXCR4,DAB2,JAG1,MCAM,LGALS9,ACVRL1,HDAC7,SPARC,FLT1,SERPINE1,MSN,STC1
GO:0051270	regulation of cellular component movement	1.29853e-14	-31.975	792	28	0.28	100	16543	3910,5420,1839,3655,3791,6615,83483,4092,80781,3678,2113,7057,1809,2022,5031,25932,7852,1601,182,4162,3965,94,51564,6678,2321,5054,4478,6781	LAMA4,PODXL,HBEGF,ITGA6,KDR,SNAI1,PLVAP,SMAD7,COL18A1,ITGA5,ETS1,THBS1,DPYSL3,ENG,P2RY6,CLIC4,CXCR4,DAB2,JAG1,MCAM,LGALS9,ACVRL1,HDAC7,SPARC,FLT1,SERPINE1,MSN,STC1
GO:0009653	anatomical structure morphogenesis	1.99024e-13	-29.2454	1893	40	0.4	100	16543	115908,1839,1284,5654,3791,3655,4092,80781,85358,2113,7057,2022,25932,182,4162,51564,7127,4313,928,57381,3913,1282,6781,5420,2078,2004,6615,8642,3678,10203,639,6659,4781,3399,94,1306,2321,5054,4478,4208	CTHRC1,HBEGF,COL4A2,HTRA1,KDR,ITGA6,SMAD7,COL18A1,SHANK3,ETS1,THBS1,ENG,CLIC4,JAG1,MCAM,HDAC7,TNFAIP2,MMP2,CD9,RHOJ,LAMB2,COL4A1,STC1,PODXL,ERG,ELK3,SNAI1,DCHS1,ITGA5,CALCRL,PRDM1,SOX4,NFIB,ID3,ACVRL1,COL15A1,FLT1,SERPINE1,MSN,MEF2C
GO:0030335	positive regulation of cell migration	2.12581e-11	-24.5743	394	18	0.18	100	16543	5.42018e+74	PODXL,HBEGF,ITGA6,KDR,SNAI1,PLVAP,COL18A1,ITGA5,ETS1,THBS1,DAB2,P2RY6,MCAM,LGALS9,SPARC,HDAC7,FLT1,SERPINE1
GO:2000147	positive regulation of cell motility	3.7784e-11	-23.9991	408	18	0.18	100	16543	5.42018e+74	PODXL,HBEGF,ITGA6,KDR,SNAI1,PLVAP,COL18A1,ITGA5,ETS1,THBS1,DAB2,P2RY6,MCAM,LGALS9,SPARC,HDAC7,FLT1,SERPINE1
GO:0051272	positive regulation of cellular component movement	5.62071e-11	-23.602	418	18	0.18	100	16543	5.42018e+74	PODXL,HBEGF,ITGA6,KDR,SNAI1,PLVAP,COL18A1,ITGA5,ETS1,THBS1,DAB2,P2RY6,MCAM,LGALS9,SPARC,HDAC7,FLT1,SERPINE1
GO:0040017	positive regulation of locomotion	1.03785e-10	-22.9887	434	18	0.18	100	16543	5.42018e+74	PODXL,HBEGF,ITGA6,KDR,SNAI1,PLVAP,COL18A1,ITGA5,ETS1,THBS1,DAB2,P2RY6,MCAM,LGALS9,SPARC,HDAC7,FLT1,SERPINE1
GO:0044707	single-multicellular organism process	5.56578e-10	-21.3092	5280	62	0.62	100	16543	115908,1839,1284,5654,3791,3655,2,4092,80781,85358,2113,7057,2012,23452,2022,182,1601,25932,4162,3965,23336,710,51564,6678,7127,4313,928,57381,3913,1282,3566,114902,5978,6781,9771,2004,2078,5420,9507,6615,8642,3956,4312,3678,10203,9770,639,6659,4781,1809,3399,168507,7852,94,2321,1306,7450,5054,4478,3487,3428,4208	CTHRC1,HBEGF,COL4A2,HTRA1,KDR,ITGA6,A2M,SMAD7,COL18A1,SHANK3,ETS1,THBS1,EMP1,ANGPTL2,ENG,JAG1,DAB2,CLIC4,MCAM,LGALS9,SYNM,SERPING1,HDAC7,SPARC,TNFAIP2,MMP2,CD9,RHOJ,LAMB2,COL4A1,IL4R,C1QTNF5,REST,STC1,RAPGEF5,ELK3,ERG,PODXL,ADAMTS4,SNAI1,DCHS1,LGALS1,MMP1,ITGA5,CALCRL,RASSF2,PRDM1,SOX4,NFIB,DPYSL3,ID3,PKD1L1,CXCR4,ACVRL1,FLT1,COL15A1,VWF,SERPINE1,MSN,IGFBP4,IFI16,MEF2C
GO:0048731	system development	5.96267e-10	-21.2403	3891	52	0.52	100	16543	115908,1839,1284,5654,3791,3655,4092,80781,85358,2113,7057,2022,182,25932,4162,3965,51564,6678,7127,4313,928,57381,3913,1282,114902,5978,6781,9771,2004,5420,2078,9507,6615,8642,3956,10203,3678,9770,639,6659,4781,1809,3399,7852,94,1306,2321,5054,4478,3487,3428,4208	CTHRC1,HBEGF,COL4A2,HTRA1,KDR,ITGA6,SMAD7,COL18A1,SHANK3,ETS1,THBS1,ENG,JAG1,CLIC4,MCAM,LGALS9,HDAC7,SPARC,TNFAIP2,MMP2,CD9,RHOJ,LAMB2,COL4A1,C1QTNF5,REST,STC1,RAPGEF5,ELK3,PODXL,ERG,ADAMTS4,SNAI1,DCHS1,LGALS1,CALCRL,ITGA5,RASSF2,PRDM1,SOX4,NFIB,DPYSL3,ID3,CXCR4,ACVRL1,COL15A1,FLT1,SERPINE1,MSN,IGFBP4,IFI16,MEF2C
GO:0007275	multicellular organism development	1.08452e-09	-20.6421	4495	56	0.56	100	16543	115908,1839,1284,5654,3791,3655,4092,80781,85358,2113,7057,2012,23452,2022,182,1601,25932,4162,3965,51564,6678,7127,4313,928,57381,3913,1282,114902,5978,6781,9771,2004,2078,5420,9507,6615,8642,3956,3678,10203,9770,639,6659,4781,1809,3399,168507,7852,94,1306,2321,5054,4478,3487,3428,4208	CTHRC1,HBEGF,COL4A2,HTRA1,KDR,ITGA6,SMAD7,COL18A1,SHANK3,ETS1,THBS1,EMP1,ANGPTL2,ENG,JAG1,DAB2,CLIC4,MCAM,LGALS9,HDAC7,SPARC,TNFAIP2,MMP2,CD9,RHOJ,LAMB2,COL4A1,C1QTNF5,REST,STC1,RAPGEF5,ELK3,ERG,PODXL,ADAMTS4,SNAI1,DCHS1,LGALS1,ITGA5,CALCRL,RASSF2,PRDM1,SOX4,NFIB,DPYSL3,ID3,PKD1L1,CXCR4,ACVRL1,COL15A1,FLT1,SERPINE1,MSN,IGFBP4,IFI16,MEF2C
GO:0060429	epithelium development	2.0705e-09	-19.9955	885	23	0.23	100	16543	115908,5420,1839,3791,6615,8642,4092,3678,80781,639,6659,4781,2022,3399,182,25932,1601,94,3913,1282,4478,6781,4208	CTHRC1,PODXL,HBEGF,KDR,SNAI1,DCHS1,SMAD7,ITGA5,COL18A1,PRDM1,SOX4,NFIB,ENG,ID3,JAG1,CLIC4,DAB2,ACVRL1,LAMB2,COL4A1,MSN,STC1,MEF2C
GO:0032502	developmental process	2.7511e-09	-19.7113	5175	60	0.6	100	16543	115908,1839,1284,5654,3791,3655,2,4092,80781,85358,2113,7057,2012,23452,2022,182,1601,25932,4162,3965,710,51564,6678,7127,4313,928,57381,3913,1282,114902,5978,6781,9771,2004,2078,5420,84858,9507,6615,8642,3956,3678,10203,9770,639,6659,4781,1809,3399,168507,7852,94,2321,1306,5054,8404,4478,3487,3428,4208	CTHRC1,HBEGF,COL4A2,HTRA1,KDR,ITGA6,A2M,SMAD7,COL18A1,SHANK3,ETS1,THBS1,EMP1,ANGPTL2,ENG,JAG1,DAB2,CLIC4,MCAM,LGALS9,SERPING1,HDAC7,SPARC,TNFAIP2,MMP2,CD9,RHOJ,LAMB2,COL4A1,C1QTNF5,REST,STC1,RAPGEF5,ELK3,ERG,PODXL,ZNF503,ADAMTS4,SNAI1,DCHS1,LGALS1,ITGA5,CALCRL,RASSF2,PRDM1,SOX4,NFIB,DPYSL3,ID3,PKD1L1,CXCR4,ACVRL1,FLT1,COL15A1,SERPINE1,SPARCL1,MSN,IGFBP4,IFI16,MEF2C
GO:0044767	single-organism developmental process	4.06786e-09	-19.3201	5076	59	0.59	100	16543	115908,1839,1284,5654,3791,3655,2,4092,80781,85358,2113,7057,2012,23452,2022,182,1601,25932,4162,3965,710,51564,6678,7127,4313,928,57381,3913,1282,114902,5978,6781,9771,2004,2078,5420,84858,9507,6615,8642,3956,3678,10203,9770,639,6659,4781,1809,3399,168507,7852,94,2321,1306,5054,4478,3487,3428,4208	CTHRC1,HBEGF,COL4A2,HTRA1,KDR,ITGA6,A2M,SMAD7,COL18A1,SHANK3,ETS1,THBS1,EMP1,ANGPTL2,ENG,JAG1,DAB2,CLIC4,MCAM,LGALS9,SERPING1,HDAC7,SPARC,TNFAIP2,MMP2,CD9,RHOJ,LAMB2,COL4A1,C1QTNF5,REST,STC1,RAPGEF5,ELK3,ERG,PODXL,ZNF503,ADAMTS4,SNAI1,DCHS1,LGALS1,ITGA5,CALCRL,RASSF2,PRDM1,SOX4,NFIB,DPYSL3,ID3,PKD1L1,CXCR4,ACVRL1,FLT1,COL15A1,SERPINE1,MSN,IGFBP4,IFI16,MEF2C
GO:0045765	regulation of angiogenesis	5.6117e-09	-18.9984	212	12	0.12	100	16543	2022,1284,94,51564,6678,3791,2321,3678,23166,5054,2113,7057	ENG,COL4A2,ACVRL1,HDAC7,SPARC,KDR,FLT1,ITGA5,STAB1,SERPINE1,ETS1,THBS1
GO:0050896	response to stimulus	5.85127e-09	-18.9566	7347	73	0.73	100	16543	1839,1284,2791,3791,83483,80781,23166,1193,2022,5031,182,283349,57381,1282,64129,3566,5978,9771,6781,57514,3956,6659,140576,1809,11167,2321,1306,5054,3487,5334,4208,115908,9235,3655,2,4092,85358,2113,7057,25932,1601,4162,710,3965,387890,6678,4313,928,3913,56892,2004,2078,10410,6615,8642,10203,3678,9770,639,4781,9467,3399,7852,7078,168507,7837,94,56937,7450,55075,8404,4478,3428	HBEGF,COL4A2,GNG11,KDR,PLVAP,COL18A1,STAB1,CLIC2,ENG,P2RY6,JAG1,RASSF3,RHOJ,COL4A1,TINAGL1,IL4R,REST,RAPGEF5,STC1,ARHGAP31,LGALS1,SOX4,S100A16,DPYSL3,FSTL1,FLT1,COL15A1,SERPINE1,IGFBP4,PLCL1,MEF2C,CTHRC1,IL32,ITGA6,A2M,SMAD7,SHANK3,ETS1,THBS1,CLIC4,DAB2,MCAM,SERPING1,LGALS9,TMEM233,SPARC,MMP2,CD9,LAMB2,C8orf4,ELK3,ERG,IFITM3,SNAI1,DCHS1,CALCRL,ITGA5,RASSF2,PRDM1,NFIB,SH3BP5,ID3,CXCR4,TIMP3,PKD1L1…
GO:0048856	anatomical structure development	6.05142e-09	-18.923	4835	57	0.57	100	16543	115908,1839,1284,5654,3791,3655,4092,80781,85358,2113,7057,2012,23452,2022,182,1601,25932,4162,3965,51564,6678,7127,4313,928,57381,3913,1282,114902,5978,6781,9771,2004,2078,5420,9507,6615,8642,3956,3678,10203,9770,639,6659,4781,1809,3399,168507,7852,94,1306,2321,5054,8404,4478,3487,3428,4208	CTHRC1,HBEGF,COL4A2,HTRA1,KDR,ITGA6,SMAD7,COL18A1,SHANK3,ETS1,THBS1,EMP1,ANGPTL2,ENG,JAG1,DAB2,CLIC4,MCAM,LGALS9,HDAC7,SPARC,TNFAIP2,MMP2,CD9,RHOJ,LAMB2,COL4A1,C1QTNF5,REST,STC1,RAPGEF5,ELK3,ERG,PODXL,ADAMTS4,SNAI1,DCHS1,LGALS1,ITGA5,CALCRL,RASSF2,PRDM1,SOX4,NFIB,DPYSL3,ID3,PKD1L1,CXCR4,ACVRL1,COL15A1,FLT1,SERPINE1,SPARCL1,MSN,IGFBP4,IFI16,MEF2C
GO:1901342	regulation of vasculature development	1.86483e-08	-17.7975	236	12	0.12	100	16543	2022,1284,94,51564,6678,3791,2321,3678,23166,5054,2113,7057	ENG,COL4A2,ACVRL1,HDAC7,SPARC,KDR,FLT1,ITGA5,STAB1,SERPINE1,ETS1,THBS1
GO:0030855	epithelial cell differentiation	2.73375e-08	-17.415	479	16	0.16	100	16543	5420,80781,639,6659,4781,2022,3399,25932,1601,182,94,3913,1282,4478,6781,4208	PODXL,COL18A1,PRDM1,SOX4,NFIB,ENG,ID3,CLIC4,DAB2,JAG1,ACVRL1,LAMB2,COL4A1,MSN,STC1,MEF2C
GO:0009888	tissue development	2.95367e-08	-17.3376	1479	28	0.28	100	16543	115908,2078,5420,1839,1284,3791,6615,3655,8642,4092,3678,80781,639,6659,4781,2012,2022,3399,182,25932,1601,94,4313,3913,1282,4478,6781,4208	CTHRC1,ERG,PODXL,HBEGF,COL4A2,KDR,SNAI1,ITGA6,DCHS1,SMAD7,ITGA5,COL18A1,PRDM1,SOX4,NFIB,EMP1,ENG,ID3,JAG1,CLIC4,DAB2,ACVRL1,MMP2,LAMB2,COL4A1,MSN,STC1,MEF2C
GO:0071310	cellular response to organic substance	3.09505e-08	-17.2909	1888	32	0.32	100	16543	1284,2791,3655,3791,83483,4092,7057,2022,5031,3965,6678,4313,928,1282,3566,5978,6781,10410,3956,10203,6659,1809,3399,7852,7078,11167,94,56937,2321,5054,4478,4208	COL4A2,GNG11,ITGA6,KDR,PLVAP,SMAD7,THBS1,ENG,P2RY6,LGALS9,SPARC,MMP2,CD9,COL4A1,IL4R,REST,STC1,IFITM3,LGALS1,CALCRL,SOX4,DPYSL3,ID3,CXCR4,TIMP3,FSTL1,ACVRL1,PMEPA1,FLT1,SERPINE1,MSN,MEF2C
GO:0022603	regulation of anatomical structure morphogenesis	3.11043e-08	-17.2859	937	22	0.22	100	16543	115908,2078,1284,3791,3678,23166,85358,2113,4781,7057,2022,1601,94,6678,51564,2321,57381,5054,3566,4478,114793,4208	CTHRC1,ERG,COL4A2,KDR,ITGA5,STAB1,SHANK3,ETS1,NFIB,THBS1,ENG,DAB2,ACVRL1,SPARC,HDAC7,FLT1,RHOJ,SERPINE1,IL4R,MSN,FMNL2,MEF2C
GO:2000026	regulation of multicellular organismal development	3.57781e-08	-17.1459	1692	30	0.3	100	16543	3910,115908,1284,3791,6615,3956,4092,3678,23166,9770,639,85358,2113,4781,7057,1809,2022,7852,1601,182,3965,94,51564,6678,2321,5054,3566,5978,56892,4208	LAMA4,CTHRC1,COL4A2,KDR,SNAI1,LGALS1,SMAD7,ITGA5,STAB1,RASSF2,PRDM1,SHANK3,ETS1,NFIB,THBS1,DPYSL3,ENG,CXCR4,DAB2,JAG1,LGALS9,ACVRL1,HDAC7,SPARC,FLT1,SERPINE1,IL4R,REST,C8orf4,MEF2C
GO:0050793	regulation of developmental process	3.85167e-08	-17.0722	2231	35	0.35	100	16543	115908,1284,3791,4092,23166,85358,2113,7057,2022,1601,182,3965,51564,6678,57381,3566,5978,56892,114793,3910,2078,6615,3956,3678,9770,639,4781,1809,3399,7852,94,2321,5054,4478,4208	CTHRC1,COL4A2,KDR,SMAD7,STAB1,SHANK3,ETS1,THBS1,ENG,DAB2,JAG1,LGALS9,HDAC7,SPARC,RHOJ,IL4R,REST,C8orf4,FMNL2,LAMA4,ERG,SNAI1,LGALS1,ITGA5,RASSF2,PRDM1,NFIB,DPYSL3,ID3,CXCR4,ACVRL1,FLT1,SERPINE1,MSN,MEF2C
GO:0045766	positive regulation of angiogenesis	4.49172e-08	-16.9184	120	9	0.09	100	16543	2022,94,51564,3791,2321,3678,5054,2113,7057	ENG,ACVRL1,HDAC7,KDR,FLT1,ITGA5,SERPINE1,ETS1,THBS1
GO:0048729	tissue morphogenesis	5.8408e-08	-16.6558	506	16	0.16	100	16543	115908,5420,1839,6615,8642,4092,3678,6659,2022,25932,182,94,1282,4478,6781,4208	CTHRC1,PODXL,HBEGF,SNAI1,DCHS1,SMAD7,ITGA5,SOX4,ENG,CLIC4,JAG1,ACVRL1,COL4A1,MSN,STC1,MEF2C
GO:0051239	regulation of multicellular organismal process	6.3479e-08	-16.5726	2620	38	0.38	100	16543	115908,1839,1284,3791,4092,23166,85358,2113,1193,7057,2022,182,1601,3965,710,51564,6678,3566,5978,56892,6781,3910,2078,6615,3956,3678,10203,9770,639,4781,1809,3399,7852,94,2321,5054,3428,4208	CTHRC1,HBEGF,COL4A2,KDR,SMAD7,STAB1,SHANK3,ETS1,CLIC2,THBS1,ENG,JAG1,DAB2,LGALS9,SERPING1,HDAC7,SPARC,IL4R,REST,C8orf4,STC1,LAMA4,ERG,SNAI1,LGALS1,ITGA5,CALCRL,RASSF2,PRDM1,NFIB,DPYSL3,ID3,CXCR4,ACVRL1,FLT1,SERPINE1,IFI16,MEF2C
GO:0003158	endothelium development	6.91752e-08	-16.4866	90	8	0.08	100	16543	2022,182,25932,94,3791,80781,4478,6781	ENG,JAG1,CLIC4,ACVRL1,KDR,COL18A1,MSN,STC1
GO:0070887	cellular response to chemical stimulus	8.62111e-08	-16.2665	2303	35	0.35	100	16543	1839,1284,2791,3655,3791,83483,4092,2113,7057,2022,5031,25932,3965,6678,4313,928,1282,3566,5978,6781,10410,3956,10203,6659,1809,3399,7852,7078,11167,94,56937,2321,5054,4478,4208	HBEGF,COL4A2,GNG11,ITGA6,KDR,PLVAP,SMAD7,ETS1,THBS1,ENG,P2RY6,CLIC4,LGALS9,SPARC,MMP2,CD9,COL4A1,IL4R,REST,STC1,IFITM3,LGALS1,CALCRL,SOX4,DPYSL3,ID3,CXCR4,TIMP3,FSTL1,ACVRL1,PMEPA1,FLT1,SERPINE1,MSN,MEF2C
GO:0003197	endocardial cushion development	9.89758e-08	-16.1284	38	6	0.06	100	16543	2022,182,2078,94,6615,8642	ENG,JAG1,ERG,ACVRL1,SNAI1,DCHS1
GO:0003170	heart valve development	1.16402e-07	-15.9662	39	6	0.06	100	16543	6.39182e+21	PRDM1,JAG1,ERG,SOX4,DCHS1,MEF2C
GO:0032501	multicellular organismal process	1.35004e-07	-15.818	6308	64	0.64	100	16543	1839,1284,5654,3791,80781,2012,2022,23452,182,23336,57381,1282,3566,114902,5978,9771,6781,3956,4312,6659,1809,2321,1306,5054,3487,4208,115908,3655,2,4092,85358,2113,7057,25932,1601,710,3965,4162,800,6678,51564,4313,7127,928,3913,5420,2078,2004,9507,6615,8642,10203,3678,9770,639,4781,3399,7852,7078,168507,94,7450,4478,3428	HBEGF,COL4A2,HTRA1,KDR,COL18A1,EMP1,ENG,ANGPTL2,JAG1,SYNM,RHOJ,COL4A1,IL4R,C1QTNF5,REST,RAPGEF5,STC1,LGALS1,MMP1,SOX4,DPYSL3,FLT1,COL15A1,SERPINE1,IGFBP4,MEF2C,CTHRC1,ITGA6,A2M,SMAD7,SHANK3,ETS1,THBS1,CLIC4,DAB2,SERPING1,LGALS9,MCAM,CALD1,SPARC,HDAC7,MMP2,TNFAIP2,CD9,LAMB2,PODXL,ERG,ELK3,ADAMTS4,SNAI1,DCHS1,CALCRL,ITGA5,RASSF2,PRDM1,NFIB,ID3,CXCR4,TIMP3,PKD1L1,ACVRL1,VWF,MSN,IFI16
GO:0048519	negative regulation of biological process	1.39829e-07	-15.7828	4518	52	0.52	100	16543	115908,1839,1284,9535,5654,3655,3791,2,4092,80781,23166,85358,2113,1193,7057,2022,182,1601,25932,3965,710,51564,6678,928,3566,5978,56892,6781,2004,5420,84858,10410,6615,3956,3678,10203,9770,639,6659,4781,1809,9467,3399,7837,7078,56937,94,5054,3487,5271,3428,4208	CTHRC1,HBEGF,COL4A2,GMFG,HTRA1,ITGA6,KDR,A2M,SMAD7,COL18A1,STAB1,SHANK3,ETS1,CLIC2,THBS1,ENG,JAG1,DAB2,CLIC4,LGALS9,SERPING1,HDAC7,SPARC,CD9,IL4R,REST,C8orf4,STC1,ELK3,PODXL,ZNF503,IFITM3,SNAI1,LGALS1,ITGA5,CALCRL,RASSF2,PRDM1,SOX4,NFIB,DPYSL3,SH3BP5,ID3,PXDN,TIMP3,PMEPA1,ACVRL1,SERPINE1,IGFBP4,SERPINB8,IFI16,MEF2C
GO:1904018	positive regulation of vasculature development	1.41422e-07	-15.7715	137	9	0.09	100	16543	2022,94,51564,3791,2321,3678,5054,2113,7057	ENG,ACVRL1,HDAC7,KDR,FLT1,ITGA5,SERPINE1,ETS1,THBS1
GO:0002009	morphogenesis of an epithelium	1.44809e-07	-15.7478	405	14	0.14	100	16543	2022,115908,5420,1839,182,25932,94,6615,8642,3678,1282,6659,4478,4208	ENG,CTHRC1,PODXL,HBEGF,JAG1,CLIC4,ACVRL1,SNAI1,DCHS1,ITGA5,COL4A1,SOX4,MSN,MEF2C
GO:0009887	animal organ morphogenesis	1.56741e-07	-15.6687	855	20	0.2	100	16543	115908,2078,5654,6615,3655,8642,4092,80781,639,6659,85358,4781,2022,3399,182,94,4313,4478,6781,4208	CTHRC1,ERG,HTRA1,SNAI1,ITGA6,DCHS1,SMAD7,COL18A1,PRDM1,SOX4,SHANK3,NFIB,ENG,ID3,JAG1,ACVRL1,MMP2,MSN,STC1,MEF2C
GO:0048869	cellular developmental process	2.37788e-07	-15.2519	3247	42	0.42	100	16543	115908,1284,5654,3791,3655,2,80781,85358,2022,182,25932,1601,3965,51564,7127,4313,928,3913,1282,5978,6781,5420,2078,2004,84858,6615,8642,3956,3678,639,6659,4781,1809,3399,7852,94,1306,2321,5054,4478,3428,4208	CTHRC1,COL4A2,HTRA1,KDR,ITGA6,A2M,COL18A1,SHANK3,ENG,JAG1,CLIC4,DAB2,LGALS9,HDAC7,TNFAIP2,MMP2,CD9,LAMB2,COL4A1,REST,STC1,PODXL,ERG,ELK3,ZNF503,SNAI1,DCHS1,LGALS1,ITGA5,PRDM1,SOX4,NFIB,DPYSL3,ID3,CXCR4,ACVRL1,COL15A1,FLT1,SERPINE1,MSN,IFI16,MEF2C
GO:0045446	endothelial cell differentiation	2.54742e-07	-15.183	72	7	0.07	100	16543	2022,80781,182,25932,94,4478,6781	ENG,COL18A1,JAG1,CLIC4,ACVRL1,MSN,STC1
GO:0002576	platelet degranulation	2.67388e-07	-15.1346	107	8	0.08	100	16543	7078,710,6678,2,928,7450,5054,7057	TIMP3,SERPING1,SPARC,A2M,CD9,VWF,SERPINE1,THBS1
GO:0048523	negative regulation of cellular process	2.77982e-07	-15.0957	4190	49	0.49	100	16543	115908,1839,9535,5654,3655,3791,2,4092,80781,85358,2113,1193,7057,2022,182,1601,25932,3965,710,51564,6678,928,3566,5978,56892,6781,2004,5420,84858,10410,6615,3956,3678,9770,639,6659,4781,1809,9467,3399,7837,7078,56937,94,5054,3487,5271,3428,4208	CTHRC1,HBEGF,GMFG,HTRA1,ITGA6,KDR,A2M,SMAD7,COL18A1,SHANK3,ETS1,CLIC2,THBS1,ENG,JAG1,DAB2,CLIC4,LGALS9,SERPING1,HDAC7,SPARC,CD9,IL4R,REST,C8orf4,STC1,ELK3,PODXL,ZNF503,IFITM3,SNAI1,LGALS1,ITGA5,RASSF2,PRDM1,SOX4,NFIB,DPYSL3,SH3BP5,ID3,PXDN,TIMP3,PMEPA1,ACVRL1,SERPINE1,IGFBP4,SERPINB8,IFI16,MEF2C
GO:0032879	regulation of localization	3.47849e-07	-14.8715	2436	35	0.35	100	16543	1839,3655,3791,83483,4092,80781,85358,2113,1193,7057,2022,5031,182,25932,1601,4162,3965,51564,6678,3566,5978,56892,6781,3910,5420,6615,3678,6659,1809,7852,94,2321,5054,4478,4208	HBEGF,ITGA6,KDR,PLVAP,SMAD7,COL18A1,SHANK3,ETS1,CLIC2,THBS1,ENG,P2RY6,JAG1,CLIC4,DAB2,MCAM,LGALS9,HDAC7,SPARC,IL4R,REST,C8orf4,STC1,LAMA4,PODXL,SNAI1,ITGA5,SOX4,DPYSL3,CXCR4,ACVRL1,FLT1,SERPINE1,MSN,MEF2C
GO:0051241	negative regulation of multicellular organismal process	3.53562e-07	-14.8552	987	21	0.21	100	16543	1284,6615,3956,4092,10203,23166,4781,1809,7057,3399,182,710,3965,94,51564,6678,5054,3566,5978,6781,4208	COL4A2,SNAI1,LGALS1,SMAD7,CALCRL,STAB1,NFIB,DPYSL3,THBS1,ID3,JAG1,SERPING1,LGALS9,ACVRL1,HDAC7,SPARC,SERPINE1,IL4R,REST,STC1,MEF2C
GO:0030154	cell differentiation	3.73678e-07	-14.7999	3172	41	0.41	100	16543	115908,1284,5654,3791,3655,2,80781,85358,2022,182,25932,1601,3965,51564,7127,4313,928,3913,1282,5978,6781,5420,2078,2004,84858,6615,8642,3956,3678,639,6659,4781,1809,3399,7852,94,1306,2321,4478,3428,4208	CTHRC1,COL4A2,HTRA1,KDR,ITGA6,A2M,COL18A1,SHANK3,ENG,JAG1,CLIC4,DAB2,LGALS9,HDAC7,TNFAIP2,MMP2,CD9,LAMB2,COL4A1,REST,STC1,PODXL,ERG,ELK3,ZNF503,SNAI1,DCHS1,LGALS1,ITGA5,PRDM1,SOX4,NFIB,DPYSL3,ID3,CXCR4,ACVRL1,COL15A1,FLT1,MSN,IFI16,MEF2C
GO:0040011	locomotion	4.01533e-07	-14.728	1085	22	0.22	100	16543	115908,2078,5420,1839,3655,3791,6615,8642,4312,3678,2113,4781,7057,2022,90952,7852,3965,94,2321,3913,4478,4208	CTHRC1,ERG,PODXL,HBEGF,ITGA6,KDR,SNAI1,DCHS1,MMP1,ITGA5,ETS1,NFIB,THBS1,ENG,ESAM,CXCR4,LGALS9,ACVRL1,FLT1,LAMB2,MSN,MEF2C
GO:0007155	cell adhesion	5.19661e-07	-14.4701	1291	24	0.24	100	16543	2.29184e+102	CD93,LAMA4,PODXL,IL32,ITGA6,DCHS1,COL18A1,ITGA5,STAB1,SOX4,THBS1,ENG,ESAM,PKD1L1,MCAM,CALD1,COL15A1,CD9,LAMB2,VWF,TINAGL1,MSN,FMNL2,SERPINB8
GO:0022610	biological adhesion	5.49617e-07	-14.414	1295	24	0.24	100	16543	2.29184e+102	CD93,LAMA4,PODXL,IL32,ITGA6,DCHS1,COL18A1,ITGA5,STAB1,SOX4,THBS1,ENG,ESAM,PKD1L1,MCAM,CALD1,COL15A1,CD9,LAMB2,VWF,TINAGL1,MSN,FMNL2,SERPINB8
GO:0051240	positive regulation of multicellular organismal process	5.78045e-07	-14.3636	1397	25	0.25	100	16543	115908,2078,1839,3791,6615,3956,3678,639,85358,2113,1809,7057,2022,7852,1601,182,3965,94,51564,6678,2321,5054,3566,3428,4208	CTHRC1,ERG,HBEGF,KDR,SNAI1,LGALS1,ITGA5,PRDM1,SHANK3,ETS1,DPYSL3,THBS1,ENG,CXCR4,DAB2,JAG1,LGALS9,ACVRL1,HDAC7,SPARC,FLT1,SERPINE1,IL4R,IFI16,MEF2C
GO:0007507	heart development	8.71578e-07	-13.953	470	14	0.14	100	16543	2022,3399,182,2078,94,6678,6615,8642,4092,10203,639,5978,6659,4208	ENG,ID3,JAG1,ERG,ACVRL1,SPARC,SNAI1,DCHS1,SMAD7,CALCRL,PRDM1,REST,SOX4,MEF2C
GO:0016477	cell migration	9.25615e-07	-13.8928	783	18	0.18	100	16543	115908,2078,5420,1839,3791,6615,3655,8642,4312,3678,7057,2022,90952,7852,94,2321,4478,4208	CTHRC1,ERG,PODXL,HBEGF,KDR,SNAI1,ITGA6,DCHS1,MMP1,ITGA5,THBS1,ENG,ESAM,CXCR4,ACVRL1,FLT1,MSN,MEF2C
GO:0048870	cell motility	9.37073e-07	-13.8805	869	19	0.19	100	16543	115908,2078,5420,1839,3791,6615,3655,8642,4312,3678,2113,7057,2022,90952,7852,94,2321,4478,4208	CTHRC1,ERG,PODXL,HBEGF,KDR,SNAI1,ITGA6,DCHS1,MMP1,ITGA5,ETS1,THBS1,ENG,ESAM,CXCR4,ACVRL1,FLT1,MSN,MEF2C
GO:0051674	localization of cell	9.37073e-07	-13.8805	869	19	0.19	100	16543	115908,2078,5420,1839,3655,3791,6615,8642,4312,3678,2113,7057,2022,90952,7852,94,2321,4478,4208	CTHRC1,ERG,PODXL,HBEGF,ITGA6,KDR,SNAI1,DCHS1,MMP1,ITGA5,ETS1,THBS1,ENG,ESAM,CXCR4,ACVRL1,FLT1,MSN,MEF2C
GO:0048585	negative regulation of response to stimulus	9.89355e-07	-13.8262	1338	24	0.24	100	16543	115908,5654,3655,6615,2,4092,10203,9770,639,2113,1193,7057,7837,7078,1601,710,3965,56937,51564,5054,3566,3487,56892,3428	CTHRC1,HTRA1,ITGA6,SNAI1,A2M,SMAD7,CALCRL,RASSF2,PRDM1,ETS1,CLIC2,THBS1,PXDN,TIMP3,DAB2,SERPING1,LGALS9,PMEPA1,HDAC7,SERPINE1,IL4R,IGFBP4,C8orf4,IFI16
GO:0035295	tube development	1.05959e-06	-13.7576	551	15	0.15	100	16543	2022,115908,182,25932,5420,94,6678,3655,8642,4092,1282,639,6659,4781,4208	ENG,CTHRC1,JAG1,CLIC4,PODXL,ACVRL1,SPARC,ITGA6,DCHS1,SMAD7,COL4A1,PRDM1,SOX4,NFIB,MEF2C
GO:0048844	artery morphogenesis	1.06629e-06	-13.7513	56	6	0.06	100	16543	2022,639,182,6659,94,4092	ENG,PRDM1,JAG1,SOX4,ACVRL1,SMAD7
GO:0009611	response to wounding	1.08384e-06	-13.735	552	15	0.15	100	16543	3399,2004,1839,4162,710,94,6678,2,3956,928,3913,3678,7450,2113,1809	ID3,ELK3,HBEGF,MCAM,SERPING1,ACVRL1,SPARC,A2M,LGALS1,CD9,LAMB2,ITGA5,VWF,ETS1,DPYSL3
GO:0002064	epithelial cell development	1.23678e-06	-13.603	177	9	0.09	100	16543	2.02254e+35	ENG,PODXL,JAG1,CLIC4,COL18A1,LAMB2,PRDM1,MSN,STC1
GO:0051716	cellular response to stimulus	1.93441e-06	-13.1557	5931	59	0.59	100	16543	115908,1839,1284,2791,3655,3791,83483,4092,85358,2113,1193,7057,2022,5031,182,1601,25932,3965,6678,283349,4313,928,57381,3913,1282,3566,5978,9771,56892,57514,6781,2004,2078,10410,6615,8642,3956,3678,10203,9770,6659,1809,9467,3399,7078,7852,11167,56937,94,2321,1306,55075,5054,8404,4478,3487,3428,5334,4208	CTHRC1,HBEGF,COL4A2,GNG11,ITGA6,KDR,PLVAP,SMAD7,SHANK3,ETS1,CLIC2,THBS1,ENG,P2RY6,JAG1,DAB2,CLIC4,LGALS9,SPARC,RASSF3,MMP2,CD9,RHOJ,LAMB2,COL4A1,IL4R,REST,RAPGEF5,C8orf4,ARHGAP31,STC1,ELK3,ERG,IFITM3,SNAI1,DCHS1,LGALS1,ITGA5,CALCRL,RASSF2,SOX4,DPYSL3,SH3BP5,ID3,TIMP3,CXCR4,FSTL1,PMEPA1,ACVRL1,FLT1,COL15A1,UACA,SERPINE1,SPARCL1,MSN,IGFBP4,IFI16,PLCL1,MEF2C
GO:0048513	animal organ development	1.9363e-06	-13.1547	2738	36	0.36	100	16543	115908,1839,5654,3791,3655,4092,80781,85358,2113,2022,182,25932,3965,6678,4313,928,57381,3913,1282,114902,5978,6781,5420,2078,6615,8642,3956,10203,639,6659,4781,3399,94,4478,3428,4208	CTHRC1,HBEGF,HTRA1,KDR,ITGA6,SMAD7,COL18A1,SHANK3,ETS1,ENG,JAG1,CLIC4,LGALS9,SPARC,MMP2,CD9,RHOJ,LAMB2,COL4A1,C1QTNF5,REST,STC1,PODXL,ERG,SNAI1,DCHS1,LGALS1,CALCRL,PRDM1,SOX4,NFIB,ID3,ACVRL1,MSN,IFI16,MEF2C
GO:0003179	heart valve morphogenesis	2.05139e-06	-13.097	35	5	0.05	100	16543	1.82208e+18	JAG1,ERG,SOX4,DCHS1,MEF2C
GO:0030574	collagen catabolic process	2.15658e-06	-13.047	63	6	0.06	100	16543	4.31281e+24	MMP1,COL18A1,COL4A1,COL4A2,MMP2,COL15A1
GO:0061298	retina vasculature development in camera-type eye	2.16355e-06	-13.0438	16	4	0.04	100	16543	57381,1282,25932,94	RHOJ,COL4A1,CLIC4,ACVRL1
GO:0010033	response to organic substance	2.32153e-06	-12.9733	2516	34	0.34	100	16543	1284,2791,3655,3791,83483,4092,2113,7057,2022,5031,182,3965,6678,4313,928,1282,3566,5978,6781,10410,3956,10203,6659,1809,3399,7852,7078,11167,94,56937,2321,5054,4478,4208	COL4A2,GNG11,ITGA6,KDR,PLVAP,SMAD7,ETS1,THBS1,ENG,P2RY6,JAG1,LGALS9,SPARC,MMP2,CD9,COL4A1,IL4R,REST,STC1,IFITM3,LGALS1,CALCRL,SOX4,DPYSL3,ID3,CXCR4,TIMP3,FSTL1,ACVRL1,PMEPA1,FLT1,SERPINE1,MSN,MEF2C
GO:0006928	movement of cell or subcellular component	2.87867e-06	-12.7582	1320	23	0.23	100	16543	115908,2078,5420,1839,3791,6615,3655,8642,4312,3678,2113,4781,7057,2022,90952,7852,94,800,2321,928,3913,4478,4208	CTHRC1,ERG,PODXL,HBEGF,KDR,SNAI1,ITGA6,DCHS1,MMP1,ITGA5,ETS1,NFIB,THBS1,ENG,ESAM,CXCR4,ACVRL1,CALD1,FLT1,CD9,LAMB2,MSN,MEF2C
GO:0044699	single-organism process	3.74148e-06	-12.496	12210	92	0.92	100	16543	1839,1284,2791,5654,3791,83483,80781,23166,1193,2012,2022,23452,90952,5031,182,23336,283349,57381,1282,3566,114902,5978,9771,6781,57514,3910,6578,50636,3956,4312,6659,1809,11167,2321,1306,5054,3487,5334,4208,22918,7276,115908,9535,3655,2,4092,85358,2113,7057,25932,1601,4162,710,3965,51564,6678,800,7127,4313,928,3913,114793,56892,2004,2078,5420,84858,10410,9507,6615,8642,10203,3678,9770,639,4781,9…	HBEGF,COL4A2,GNG11,HTRA1,KDR,PLVAP,COL18A1,STAB1,CLIC2,EMP1,ENG,ANGPTL2,ESAM,P2RY6,JAG1,SYNM,RASSF3,RHOJ,COL4A1,IL4R,C1QTNF5,REST,RAPGEF5,STC1,ARHGAP31,LAMA4,SLCO2A1,ANO7,LGALS1,MMP1,SOX4,DPYSL3,FSTL1,FLT1,COL15A1,SERPINE1,IGFBP4,PLCL1,MEF2C,CD93,TTR,CTHRC1,GMFG,ITGA6,A2M,SMAD7,SHANK3,ETS1,THBS1,CLIC4,DAB2,MCAM,SERPING1,LGALS9,HDAC7,SPARC,CALD1,TNFAIP2,MMP2,CD9,LAMB2,FMNL2,C8orf4,ELK3,ERG,PODXL,Z…
GO:0044243	multicellular organismal catabolic process	4.02217e-06	-12.4237	70	6	0.06	100	16543	4.31281e+24	MMP1,COL18A1,COL4A1,COL4A2,MMP2,COL15A1
GO:0090500	endocardial cushion to mesenchymal transition	4.23044e-06	-12.3732	6	3	0.03	100	16543	2022,2078,94	ENG,ERG,ACVRL1
GO:0051094	positive regulation of developmental process	4.41772e-06	-12.3299	1155	21	0.21	100	16543	115908,3791,6615,3956,3678,639,85358,2113,1809,7057,2022,7852,1601,182,3965,94,51564,2321,5054,3566,4208	CTHRC1,KDR,SNAI1,LGALS1,ITGA5,PRDM1,SHANK3,ETS1,DPYSL3,THBS1,ENG,CXCR4,DAB2,JAG1,LGALS9,ACVRL1,HDAC7,FLT1,SERPINE1,IL4R,MEF2C
GO:0072001	renal system development	5.40468e-06	-12.1282	270	10	0.1	100	16543	3.39918e+38	ID3,JAG1,PODXL,ITGA6,DCHS1,SMAD7,LAMB2,COL4A1,SOX4,MEF2C
GO:0032963	collagen metabolic process	5.57326e-06	-12.0975	74	6	0.06	100	16543	4.31281e+24	MMP1,COL18A1,COL4A1,COL4A2,MMP2,COL15A1
GO:0010594	regulation of endothelial cell migration	5.78679e-06	-12.0599	114	7	0.07	100	16543	2113,94,51564,6678,3791,6781,7057	ETS1,ACVRL1,HDAC7,SPARC,KDR,STC1,THBS1
GO:0060840	artery development	7.02958e-06	-11.8654	77	6	0.06	100	16543	2022,639,182,6659,94,4092	ENG,PRDM1,JAG1,SOX4,ACVRL1,SMAD7
GO:0001885	endothelial cell development	7.35981e-06	-11.8195	45	5	0.05	100	16543	2.02281e+21	ENG,COL18A1,CLIC4,MSN,STC1
GO:0044259	multicellular organismal macromolecule metabolic process	8.16149e-06	-11.7161	79	6	0.06	100	16543	4.31281e+24	MMP1,COL18A1,COL4A1,COL4A2,MMP2,COL15A1
GO:0035904	aorta development	8.21796e-06	-11.7092	46	5	0.05	100	16543	2022,639,182,6659,94	ENG,PRDM1,JAG1,SOX4,ACVRL1
GO:0003007	heart morphogenesis	8.21933e-06	-11.709	223	9	0.09	100	16543	2022,182,2078,94,6615,8642,4092,6659,4208	ENG,JAG1,ERG,ACVRL1,SNAI1,DCHS1,SMAD7,SOX4,MEF2C
GO:0010632	regulation of epithelial cell migration	8.4184e-06	-11.6851	169	8	0.08	100	16543	1839,94,51564,6678,3791,2113,6781,7057	HBEGF,ACVRL1,HDAC7,SPARC,KDR,ETS1,STC1,THBS1
GO:0090287	regulation of cellular response to growth factor stimulus	1.05375e-05	-11.4606	230	9	0.09	100	16543	2022,1601,94,56937,5654,2321,4092,3678,7057	ENG,DAB2,ACVRL1,PMEPA1,HTRA1,FLT1,SMAD7,ITGA5,THBS1
GO:0009966	regulation of signal transduction	1.06931e-05	-11.4459	2693	34	0.34	100	16543	115908,1839,5654,3655,3791,2,4092,85358,1193,7057,2022,182,1601,3965,51564,57381,56892,57514,6615,3956,3678,9770,639,6659,7852,7078,7837,56937,94,2321,55075,5054,3487,4208	CTHRC1,HBEGF,HTRA1,ITGA6,KDR,A2M,SMAD7,SHANK3,CLIC2,THBS1,ENG,JAG1,DAB2,LGALS9,HDAC7,RHOJ,C8orf4,ARHGAP31,SNAI1,LGALS1,ITGA5,RASSF2,PRDM1,SOX4,CXCR4,TIMP3,PXDN,PMEPA1,ACVRL1,FLT1,UACA,SERPINE1,IGFBP4,MEF2C
GO:0042221	response to chemical	1.24872e-05	-11.2908	3753	42	0.42	100	16543	1839,1284,2791,3655,3791,83483,4092,80781,2113,1193,7057,2022,5031,182,25932,3965,6678,4313,928,3913,1282,3566,5978,6781,10410,3956,10203,6659,4781,140576,1809,3399,7837,7852,7078,11167,56937,94,2321,5054,4478,4208	HBEGF,COL4A2,GNG11,ITGA6,KDR,PLVAP,SMAD7,COL18A1,ETS1,CLIC2,THBS1,ENG,P2RY6,JAG1,CLIC4,LGALS9,SPARC,MMP2,CD9,LAMB2,COL4A1,IL4R,REST,STC1,IFITM3,LGALS1,CALCRL,SOX4,NFIB,S100A16,DPYSL3,ID3,PXDN,CXCR4,TIMP3,FSTL1,PMEPA1,ACVRL1,FLT1,SERPINE1,MSN,MEF2C
GO:0001655	urogenital system development	1.43859e-05	-11.1493	302	10	0.1	100	16543	3.39918e+38	ID3,JAG1,PODXL,ITGA6,DCHS1,SMAD7,LAMB2,COL4A1,SOX4,MEF2C
GO:0010646	regulation of cell communication	1.50222e-05	-11.106	2988	36	0.36	100	16543	115908,1839,5654,3655,3791,2,4092,85358,1193,7057,2022,182,1601,3965,51564,57381,5978,56892,57514,6615,3956,3678,9770,639,6659,7837,7852,7078,56937,94,2321,55075,5054,3487,4208,5334	CTHRC1,HBEGF,HTRA1,ITGA6,KDR,A2M,SMAD7,SHANK3,CLIC2,THBS1,ENG,JAG1,DAB2,LGALS9,HDAC7,RHOJ,REST,C8orf4,ARHGAP31,SNAI1,LGALS1,ITGA5,RASSF2,PRDM1,SOX4,PXDN,CXCR4,TIMP3,PMEPA1,ACVRL1,FLT1,UACA,SERPINE1,IGFBP4,MEF2C,PLCL1
GO:0061299	retina vasculature morphogenesis in camera-type eye	1.75346e-05	-10.9513	9	3	0.03	100	16543	57381128225932	RHOJ,COL4A1,CLIC4
GO:0048583	regulation of response to stimulus	1.78372e-05	-10.9342	3535	40	0.4	100	16543	115908,1839,5654,3655,3791,2,4092,85358,2113,1193,7057,2022,182,1601,3965,710,51564,4313,57381,3566,56892,57514,6615,3956,3678,10203,9770,639,6659,7837,7852,7078,56937,94,2321,55075,5054,3487,3428,4208	CTHRC1,HBEGF,HTRA1,ITGA6,KDR,A2M,SMAD7,SHANK3,ETS1,CLIC2,THBS1,ENG,JAG1,DAB2,LGALS9,SERPING1,HDAC7,MMP2,RHOJ,IL4R,C8orf4,ARHGAP31,SNAI1,LGALS1,ITGA5,CALCRL,RASSF2,PRDM1,SOX4,PXDN,CXCR4,TIMP3,PMEPA1,ACVRL1,FLT1,UACA,SERPINE1,IGFBP4,IFI16,MEF2C
GO:0001501	skeletal system development	1.94603e-05	-10.8471	456	12	0.12	100	16543	2.02295e+47	ENG,ADAMTS4,SPARC,SNAI1,DCHS1,MMP2,RASSF2,SOX4,STC1,NFIB,IGFBP4,MEF2C
GO:0035909	aorta morphogenesis	1.98241e-05	-10.8286	27	4	0.04	100	16543	2022,182,6659,94	ENG,JAG1,SOX4,ACVRL1
GO:0060317	cardiac epithelial to mesenchymal transition	1.98241e-05	-10.8286	27	4	0.04	100	16543	2022,2078,94,6615	ENG,ERG,ACVRL1,SNAI1
GO:0023051	regulation of signaling	2.20341e-05	-10.7229	3039	36	0.36	100	16543	115908,1839,5654,3655,3791,2,4092,85358,1193,7057,2022,182,1601,3965,51564,57381,5978,56892,57514,6615,3956,3678,9770,639,6659,7837,7852,7078,56937,94,2321,55075,5054,3487,4208,5334	CTHRC1,HBEGF,HTRA1,ITGA6,KDR,A2M,SMAD7,SHANK3,CLIC2,THBS1,ENG,JAG1,DAB2,LGALS9,HDAC7,RHOJ,REST,C8orf4,ARHGAP31,SNAI1,LGALS1,ITGA5,RASSF2,PRDM1,SOX4,PXDN,CXCR4,TIMP3,PMEPA1,ACVRL1,FLT1,UACA,SERPINE1,IGFBP4,MEF2C,PLCL1
GO:0044236	multicellular organism metabolic process	2.36084e-05	-10.6539	95	6	0.06	100	16543	4.31281e+24	MMP1,COL18A1,COL4A1,COL4A2,MMP2,COL15A1
GO:0042127	regulation of cell proliferation	2.40471e-05	-10.6355	1502	23	0.23	100	16543	115908,1839,84858,5654,3791,80781,10203,639,6659,2113,4781,7057,2022,182,3965,94,6678,4313,2321,928,3566,5978,4208	CTHRC1,HBEGF,ZNF503,HTRA1,KDR,COL18A1,CALCRL,PRDM1,SOX4,ETS1,NFIB,THBS1,ENG,JAG1,LGALS9,ACVRL1,SPARC,MMP2,FLT1,CD9,IL4R,REST,MEF2C
GO:0030155	regulation of cell adhesion	2.42301e-05	-10.6279	628	14	0.14	100	16543	3910,5420,3965,94,3655,3791,3956,4092,3678,5054,639,3566,2113,7057	LAMA4,PODXL,LGALS9,ACVRL1,ITGA6,KDR,LGALS1,SMAD7,ITGA5,SERPINE1,PRDM1,IL4R,ETS1,THBS1
GO:0031348	negative regulation of defense response	2.43606e-05	-10.6225	142	7	0.07	100	16543	10203,3965,710,2113,5654,2,3428	CALCRL,LGALS9,SERPING1,ETS1,HTRA1,A2M,IFI16
GO:0001886	endothelial cell morphogenesis	2.49395e-05	-10.5991	10	3	0.03	100	16543	80781259326781	COL18A1,CLIC4,STC1
GO:0035313	wound healing, spreading of epidermal cells	2.49395e-05	-10.5991	10	3	0.03	100	16543	3678,1839,94	ITGA5,HBEGF,ACVRL1
GO:0003203	endocardial cushion morphogenesis	2.65809e-05	-10.5353	29	4	0.04	100	16543	2022,94,6615,8642	ENG,ACVRL1,SNAI1,DCHS1
GO:0051093	negative regulation of developmental process	2.75347e-05	-10.5001	812	16	0.16	100	16543	1284,6615,3956,4092,23166,4781,1809,7057,3399,182,94,6678,51564,5054,3566,5978	COL4A2,SNAI1,LGALS1,SMAD7,STAB1,NFIB,DPYSL3,THBS1,ID3,JAG1,ACVRL1,SPARC,HDAC7,SERPINE1,IL4R,REST
GO:0017015	regulation of transforming growth factor beta receptor signaling pathway	2.81794e-05	-10.4769	98	6	0.06	100	16543	2.02216e+24	ENG,DAB2,PMEPA1,HTRA1,THBS1,SMAD7
GO:0035239	tube morphogenesis	2.92204e-05	-10.4406	328	10	0.1	100	16543	2022,115908,5420,25932,94,8642,1282,6659,4781,4208	ENG,CTHRC1,PODXL,CLIC4,ACVRL1,DCHS1,COL4A1,SOX4,NFIB,MEF2C
GO:1903844	regulation of cellular response to transforming growth factor beta stimulus	2.9852e-05	-10.4193	99	6	0.06	100	16543	2.02216e+24	ENG,DAB2,PMEPA1,HTRA1,THBS1,SMAD7
GO:0002376	immune system process	3.00592e-05	-10.4123	1973	27	0.27	100	16543	2.29185e+109	CD93,PODXL,IL32,IFITM3,ITGA6,KDR,LGALS1,MMP1,ITGA5,PRDM1,SOX4,ETS1,THBS1,ESAM,PXDN,CXCR4,JAG1,SERPING1,LGALS9,FLT1,IL4R,TINAGL1,REST,MSN,C8orf4,IFI16,MEF2C
GO:0060393	regulation of pathway-restricted SMAD protein phosphorylation	3.06243e-05	-10.3937	60	5	0.05	100	16543	2022,1601,94,56937,4092	ENG,DAB2,ACVRL1,PMEPA1,SMAD7
GO:0045597	positive regulation of cell differentiation	3.53795e-05	-10.2494	829	16	0.16	100	16543	115908,3791,6615,3956,639,85358,2113,1809,2022,7852,1601,182,3965,94,3566,4208	CTHRC1,KDR,SNAI1,LGALS1,PRDM1,SHANK3,ETS1,DPYSL3,ENG,CXCR4,DAB2,JAG1,LGALS9,ACVRL1,IL4R,MEF2C
GO:0001868	regulation of complement activation, lectin pathway	3.6177e-05	-10.2271	2	2	0.02	100	16543	710,2	SERPING1,A2M
GO:0001300	chronological cell aging	3.6177e-05	-10.2271	2	2	0.02	100	16543	20225054	ENG,SERPINE1
GO:0001869	negative regulation of complement activation, lectin pathway	3.6177e-05	-10.2271	2	2	0.02	100	16543	710,2	SERPING1,A2M
GO:0010634	positive regulation of epithelial cell migration	4.16427e-05	-10.0864	105	6	0.06	100	16543	1.83921e+24	HBEGF,ETS1,HDAC7,SPARC,KDR,THBS1
GO:0030336	negative regulation of cell migration	4.17736e-05	-10.0832	211	8	0.08	100	16543	2022,25932,94,4092,5054,6781,1809,7057	ENG,CLIC4,ACVRL1,SMAD7,SERPINE1,STC1,DPYSL3,THBS1
GO:0007165	signal transduction	4.206e-05	-10.0764	4644	47	0.47	100	16543	115908,1839,1284,2791,3791,3655,83483,4092,85358,1193,2022,5031,182,1601,3965,283349,6678,4313,928,57381,1282,3566,57514,9771,2004,2078,10410,6615,8642,3956,3678,10203,9770,6659,9467,7852,11167,94,56937,1306,2321,55075,8404,3487,3428,5334,4208	CTHRC1,HBEGF,COL4A2,GNG11,KDR,ITGA6,PLVAP,SMAD7,SHANK3,CLIC2,ENG,P2RY6,JAG1,DAB2,LGALS9,RASSF3,SPARC,MMP2,CD9,RHOJ,COL4A1,IL4R,ARHGAP31,RAPGEF5,ELK3,ERG,IFITM3,SNAI1,DCHS1,LGALS1,ITGA5,CALCRL,RASSF2,SOX4,SH3BP5,CXCR4,FSTL1,ACVRL1,PMEPA1,COL15A1,FLT1,UACA,SPARCL1,IGFBP4,IFI16,PLCL1,MEF2C
GO:1903318	negative regulation of protein maturation	4.49541e-05	-10.0099	33	4	0.04	100	16543	5054,710,2,7057	SERPINE1,SERPING1,A2M,THBS1
GO:0010955	negative regulation of protein processing	4.49541e-05	-10.0099	33	4	0.04	100	16543	5054,710,2,7057	SERPINE1,SERPING1,A2M,THBS1
GO:0072015	glomerular visceral epithelial cell development	4.53218e-05	-10.0017	12	3	0.03	100	16543	39135420182	LAMB2,PODXL,JAG1
GO:0060536	cartilage morphogenesis	4.53218e-05	-10.0017	12	3	0.03	100	16543	661567814208	SNAI1,STC1,MEF2C
GO:0045667	regulation of osteoblast differentiation	4.8798e-05	-9.92782	108	6	0.06	100	16543	3.39912e+25	ID3,CTHRC1,RASSF2,JAG1,HDAC7,MEF2C
GO:0045824	negative regulation of innate immune response	5.07124e-05	-9.88934	34	4	0.04	100	16543	3965,710,2,3428	LGALS9,SERPING1,A2M,IFI16
GO:0035850	epithelial cell differentiation involved in kidney development	5.07124e-05	-9.88934	34	4	0.04	100	16543	391354201824208	LAMB2,PODXL,JAG1,MEF2C
GO:0010595	positive regulation of endothelial cell migration	5.23738e-05	-9.8571	67	5	0.05	100	16543	2.11352e+20	ETS1,HDAC7,SPARC,KDR,THBS1
GO:0072310	glomerular epithelial cell development	5.86598e-05	-9.74376	13	3	0.03	100	16543	39135420182	LAMB2,PODXL,JAG1
GO:2000146	negative regulation of cell motility	6.173e-05	-9.69274	223	8	0.08	100	16543	2022,25932,94,4092,5054,6781,1809,7057	ENG,CLIC4,ACVRL1,SMAD7,SERPINE1,STC1,DPYSL3,THBS1
GO:0016525	negative regulation of angiogenesis	6.47024e-05	-9.64571	70	5	0.05	100	16543	2.31665e+20	STAB1,SERPINE1,COL4A2,SPARC,THBS1
GO:0060562	epithelial tube morphogenesis	6.51349e-05	-9.63905	290	9	0.09	100	16543	2022,115908,5420,25932,94,8642,1282,6659,4208	ENG,CTHRC1,PODXL,CLIC4,ACVRL1,DCHS1,COL4A1,SOX4,MEF2C
GO:0045055	regulated exocytosis	6.99297e-05	-9.56802	227	8	0.08	100	16543	7078,710,6678,2,928,7450,5054,7057	TIMP3,SERPING1,SPARC,A2M,CD9,VWF,SERPINE1,THBS1
GO:2000181	negative regulation of blood vessel morphogenesis	7.40883e-05	-9.51025	72	5	0.05	100	16543	2.31665e+20	STAB1,SERPINE1,COL4A2,SPARC,THBS1
GO:0003208	cardiac ventricle morphogenesis	7.40883e-05	-9.51025	72	5	0.05	100	16543	2.02218e+18	ENG,JAG1,SOX4,SMAD7,MEF2C
GO:0003231	cardiac ventricle development	7.63474e-05	-9.48022	117	6	0.06	100	16543	2.02264e+21	ENG,PRDM1,JAG1,SOX4,SMAD7,MEF2C
GO:0048522	positive regulation of cellular process	7.911e-05	-9.44467	4608	46	0.46	100	16543	115908,1839,5654,3655,3791,83483,4092,80781,85358,2113,1193,7057,2022,5031,182,1601,4162,3965,51564,6678,4313,3566,5978,56892,2004,5420,6615,3956,3678,10203,4312,9770,639,6659,4781,1809,3399,7078,7852,94,2321,5054,4478,3487,3428,4208	CTHRC1,HBEGF,HTRA1,ITGA6,KDR,PLVAP,SMAD7,COL18A1,SHANK3,ETS1,CLIC2,THBS1,ENG,P2RY6,JAG1,DAB2,MCAM,LGALS9,HDAC7,SPARC,MMP2,IL4R,REST,C8orf4,ELK3,PODXL,SNAI1,LGALS1,ITGA5,CALCRL,MMP1,RASSF2,PRDM1,SOX4,NFIB,DPYSL3,ID3,TIMP3,CXCR4,ACVRL1,FLT1,SERPINE1,MSN,IGFBP4,IFI16,MEF2C
GO:0022617	extracellular matrix disassembly	8.44897e-05	-9.37888	74	5	0.05	100	16543	4312,9507,5654,4313,2	MMP1,ADAMTS4,HTRA1,MMP2,A2M
GO:0010810	regulation of cell-substrate adhesion	9.53943e-05	-9.25749	176	7	0.07	100	16543	3678,5054,94,3655,3791,3956,7057	ITGA5,SERPINE1,ACVRL1,ITGA6,KDR,LGALS1,THBS1
GO:0048518	positive regulation of biological process	0.00010484	-9.16307	5099	49	0.49	100	16543	115908,1839,5654,3655,3791,83483,4092,80781,85358,2113,1193,7057,2022,5031,182,1601,4162,3965,710,51564,6678,4313,3566,5978,56892,6781,2004,2078,5420,6615,3956,3678,10203,4312,9770,639,6659,4781,1809,3399,7078,7852,94,2321,5054,4478,3487,3428,4208	CTHRC1,HBEGF,HTRA1,ITGA6,KDR,PLVAP,SMAD7,COL18A1,SHANK3,ETS1,CLIC2,THBS1,ENG,P2RY6,JAG1,DAB2,MCAM,LGALS9,SERPING1,HDAC7,SPARC,MMP2,IL4R,REST,C8orf4,STC1,ELK3,ERG,PODXL,SNAI1,LGALS1,ITGA5,CALCRL,MMP1,RASSF2,PRDM1,SOX4,NFIB,DPYSL3,ID3,TIMP3,CXCR4,ACVRL1,FLT1,SERPINE1,MSN,IGFBP4,IFI16,MEF2C
GO:0008285	negative regulation of cell proliferation	0.000106029	-9.1518	630	13	0.13	100	16543	3965,84858,94,6678,928,80781,639,5978,6659,2113,4781,7057,4208	LGALS9,ZNF503,ACVRL1,SPARC,CD9,COL18A1,PRDM1,REST,SOX4,ETS1,NFIB,THBS1,MEF2C
GO:1901343	negative regulation of vasculature development	0.000108635	-9.12752	78	5	0.05	100	16543	2.31665e+20	STAB1,SERPINE1,COL4A2,SPARC,THBS1
GO:0006950	response to stress	0.000110718	-9.10852	3139	35	0.35	100	16543	1839,9235,2,4092,80781,23166,2113,7057,4162,710,3965,6678,4313,928,3913,3566,56892,6781,2004,10410,3956,3678,639,6659,1809,3399,7852,7837,11167,94,7450,5054,3487,3428,4208	HBEGF,IL32,A2M,SMAD7,COL18A1,STAB1,ETS1,THBS1,MCAM,SERPING1,LGALS9,SPARC,MMP2,CD9,LAMB2,IL4R,C8orf4,STC1,ELK3,IFITM3,LGALS1,ITGA5,PRDM1,SOX4,DPYSL3,ID3,CXCR4,PXDN,FSTL1,ACVRL1,VWF,SERPINE1,IGFBP4,IFI16,MEF2C
GO:0006887	exocytosis	0.000113787	-9.08118	312	9	0.09	100	16543	7078,710,6678,7127,2,928,7450,5054,7057	TIMP3,SERPING1,SPARC,TNFAIP2,A2M,CD9,VWF,SERPINE1,THBS1
GO:2000351	regulation of endothelial cell apoptotic process	0.000117944	-9.0453	42	4	0.04	100	16543	8.07815e+16	COL18A1,SERPINE1,KDR,THBS1
GO:0042060	wound healing	0.000118961	-9.03671	467	11	0.11	100	16543	2004,1839,4162,710,94,6678,2,928,3678,7450,2113	ELK3,HBEGF,MCAM,SERPING1,ACVRL1,SPARC,A2M,CD9,ITGA5,VWF,ETS1
GO:0048584	positive regulation of response to stimulus	0.000127748	-8.96545	1905	25	0.25	100	16543	1839,3791,3956,3678,9770,85358,6659,2113,7057,2022,7078,7852,1601,182,710,3965,94,4313,2321,5054,3566,56892,3487,3428,4208	HBEGF,KDR,LGALS1,ITGA5,RASSF2,SHANK3,SOX4,ETS1,THBS1,ENG,TIMP3,CXCR4,DAB2,JAG1,SERPING1,LGALS9,ACVRL1,MMP2,FLT1,SERPINE1,IL4R,C8orf4,IGFBP4,IFI16,MEF2C
GO:0072073	kidney epithelium development	0.000131	-8.94032	129	6	0.06	100	16543	3.91354e+22	LAMB2,PODXL,JAG1,DCHS1,MEF2C,SMAD7
GO:0001503	ossification	0.000132948	-8.92555	249	8	0.08	100	16543	1.15909e+33	CTHRC1,SNAI1,SPARC,MMP2,DCHS1,RASSF2,STC1,MEF2C
GO:0010605	negative regulation of macromolecule metabolic process	0.000137853	-8.88932	2276	28	0.28	100	16543	2004,1839,9535,84858,10410,6615,2,4092,9770,639,6659,4781,7057,2022,9467,3399,7078,1601,710,3965,56937,94,51564,5054,5978,5271,3428,4208	ELK3,HBEGF,GMFG,ZNF503,IFITM3,SNAI1,A2M,SMAD7,RASSF2,PRDM1,SOX4,NFIB,THBS1,ENG,SH3BP5,ID3,TIMP3,DAB2,SERPING1,LGALS9,PMEPA1,ACVRL1,HDAC7,SERPINE1,REST,SERPINB8,IFI16,MEF2C
GO:1903706	regulation of hemopoiesis	0.000141022	-8.86659	321	9	0.09	100	16543	1.82397e+34	JAG1,LGALS9,LGALS1,RASSF2,PRDM1,IL4R,ETS1,C8orf4,MEF2C
GO:0002011	morphogenesis of an epithelial sheet	0.000141727	-8.8616	44	4	0.04	100	16543	3678,1839,182,94	ITGA5,HBEGF,JAG1,ACVRL1
GO:0072132	mesenchyme morphogenesis	0.000141727	-8.8616	44	4	0.04	100	16543	2022,94,6615,8642	ENG,ACVRL1,SNAI1,DCHS1
GO:0051271	negative regulation of cellular component movement	0.00015241	-8.78894	254	8	0.08	100	16543	2022,25932,94,4092,5054,6781,1809,7057	ENG,CLIC4,ACVRL1,SMAD7,SERPINE1,STC1,DPYSL3,THBS1
GO:0061005	cell differentiation involved in kidney development	0.000154837	-8.77314	45	4	0.04	100	16543	391354201824208	LAMB2,PODXL,JAG1,MEF2C
GO:0001822	kidney development	0.000156571	-8.762	255	8	0.08	100	16543	3.39954e+30	ID3,PODXL,JAG1,DCHS1,SMAD7,LAMB2,SOX4,MEF2C
GO:0003272	endocardial cushion formation	0.000163727	-8.71731	18	3	0.03	100	16543	202266158642	ENG,SNAI1,DCHS1
GO:0007597	blood coagulation, intrinsic pathway	0.000163727	-8.71731	18	3	0.03	100	16543	7450,710,2	VWF,SERPING1,A2M
GO:0044700	single organism signaling	0.000177317	-8.63757	5049	48	0.48	100	16543	115908,1839,1284,2791,3791,3655,83483,4092,23166,85358,1193,2022,5031,182,1601,3965,283349,6678,4313,928,57381,1282,3566,57514,9771,2004,2078,10410,6615,8642,3956,3678,10203,9770,6659,9467,7852,11167,94,56937,1306,2321,55075,8404,3487,3428,5334,4208	CTHRC1,HBEGF,COL4A2,GNG11,KDR,ITGA6,PLVAP,SMAD7,STAB1,SHANK3,CLIC2,ENG,P2RY6,JAG1,DAB2,LGALS9,RASSF3,SPARC,MMP2,CD9,RHOJ,COL4A1,IL4R,ARHGAP31,RAPGEF5,ELK3,ERG,IFITM3,SNAI1,DCHS1,LGALS1,ITGA5,CALCRL,RASSF2,SOX4,SH3BP5,CXCR4,FSTL1,ACVRL1,PMEPA1,COL15A1,FLT1,UACA,SPARCL1,IGFBP4,IFI16,PLCL1,MEF2C
GO:0010648	negative regulation of cell communication	0.000180141	-8.62177	1158	18	0.18	100	16543	1.15909e+75	CTHRC1,HTRA1,ITGA6,SNAI1,SMAD7,RASSF2,PRDM1,CLIC2,THBS1,DAB2,TIMP3,PXDN,PMEPA1,HDAC7,SERPINE1,REST,IGFBP4,C8orf4
GO:0023052	signaling	0.00018107	-8.61662	5053	48	0.48	100	16543	115908,1839,1284,2791,3655,3791,83483,4092,23166,85358,1193,2022,5031,182,1601,3965,6678,283349,4313,928,57381,1282,3566,9771,57514,2004,2078,10410,6615,8642,3956,3678,10203,9770,6659,9467,7852,11167,56937,94,2321,1306,55075,8404,3487,3428,5334,4208	CTHRC1,HBEGF,COL4A2,GNG11,ITGA6,KDR,PLVAP,SMAD7,STAB1,SHANK3,CLIC2,ENG,P2RY6,JAG1,DAB2,LGALS9,SPARC,RASSF3,MMP2,CD9,RHOJ,COL4A1,IL4R,RAPGEF5,ARHGAP31,ELK3,ERG,IFITM3,SNAI1,DCHS1,LGALS1,ITGA5,CALCRL,RASSF2,SOX4,SH3BP5,CXCR4,FSTL1,PMEPA1,ACVRL1,FLT1,COL15A1,UACA,SPARCL1,IGFBP4,IFI16,PLCL1,MEF2C
GO:0048771	tissue remodeling	0.000182159	-8.61063	87	5	0.05	100	16543	115908,9770,182,94,4208	CTHRC1,RASSF2,JAG1,ACVRL1,MEF2C
GO:0002040	sprouting angiogenesis	0.000183651	-8.60247	47	4	0.04	100	16543	2022,94,3791,7057	ENG,ACVRL1,KDR,THBS1
GO:0007166	cell surface receptor signaling pathway	0.000186337	-8.58795	2071	26	0.26	100	16543	115908,1839,1284,10410,3791,6615,3655,83483,4092,10203,3678,9770,6659,2022,5031,182,7852,1601,11167,94,4313,2321,928,1282,3566,4208	CTHRC1,HBEGF,COL4A2,IFITM3,KDR,SNAI1,ITGA6,PLVAP,SMAD7,CALCRL,ITGA5,RASSF2,SOX4,ENG,P2RY6,JAG1,CXCR4,DAB2,FSTL1,ACVRL1,MMP2,FLT1,CD9,COL4A1,IL4R,MEF2C
GO:0007423	sensory organ development	0.000187552	-8.58146	492	11	0.11	100	16543	115908,182,25932,94,6678,8642,57381,3913,1282,639,114902	CTHRC1,JAG1,CLIC4,ACVRL1,SPARC,DCHS1,RHOJ,LAMB2,COL4A1,PRDM1,C1QTNF5
GO:0023057	negative regulation of signaling	0.00018802	-8.57896	1162	18	0.18	100	16543	1.15909e+75	CTHRC1,HTRA1,ITGA6,SNAI1,SMAD7,RASSF2,PRDM1,CLIC2,THBS1,DAB2,TIMP3,PXDN,PMEPA1,HDAC7,SERPINE1,REST,IGFBP4,C8orf4
GO:0048762	mesenchymal cell differentiation	0.000189427	-8.57151	138	6	0.06	100	16543	2022,182,2078,94,6615,4208	ENG,JAG1,ERG,ACVRL1,SNAI1,MEF2C
GO:0072112	glomerular visceral epithelial cell differentiation	0.000193574	-8.54985	19	3	0.03	100	16543	39135420182	LAMB2,PODXL,JAG1
GO:0061318	renal filtration cell differentiation	0.000193574	-8.54985	19	3	0.03	100	16543	39135420182	LAMB2,PODXL,JAG1
GO:0032940	secretion by cell	0.000197685	-8.52883	495	11	0.11	100	16543	2022,7078,710,6678,7127,2,928,7450,5054,114902,7057	ENG,TIMP3,SERPING1,SPARC,TNFAIP2,A2M,CD9,VWF,SERPINE1,C1QTNF5,THBS1
GO:0060485	mesenchyme development	0.000197984	-8.52733	198	7	0.07	100	16543	2022,182,2078,94,6615,8642,4208	ENG,JAG1,ERG,ACVRL1,SNAI1,DCHS1,MEF2C
GO:0009968	negative regulation of signal transduction	0.000204096	-8.49692	1065	17	0.17	100	16543	1.15909e+71	CTHRC1,HTRA1,ITGA6,SNAI1,SMAD7,RASSF2,PRDM1,CLIC2,THBS1,DAB2,TIMP3,PXDN,PMEPA1,HDAC7,SERPINE1,IGFBP4,C8orf4
GO:0003273	cell migration involved in endocardial cushion formation	0.000215351	-8.44324	4	2	0.02	100	16543	20228642	ENG,DCHS1
GO:0040013	negative regulation of locomotion	0.000219761	-8.42297	268	8	0.08	100	16543	2022,25932,94,4092,5054,6781,1809,7057	ENG,CLIC4,ACVRL1,SMAD7,SERPINE1,STC1,DPYSL3,THBS1
GO:0072311	glomerular epithelial cell differentiation	0.000226737	-8.39172	20	3	0.03	100	16543	39135420182	LAMB2,PODXL,JAG1
GO:0050900	leukocyte migration	0.000242957	-8.32263	272	8	0.08	100	16543	9.09525e+32	ESAM,PODXL,CXCR4,ITGA6,FLT1,ITGA5,MMP1,MSN
GO:0045595	regulation of cell differentiation	0.000243877	-8.31885	1517	21	0.21	100	16543	115908,3791,6615,3956,4092,9770,639,85358,2113,1809,2022,3399,7852,1601,182,3965,94,51564,3566,5978,4208	CTHRC1,KDR,SNAI1,LGALS1,SMAD7,RASSF2,PRDM1,SHANK3,ETS1,DPYSL3,ENG,ID3,CXCR4,DAB2,JAG1,LGALS9,ACVRL1,HDAC7,IL4R,REST,MEF2C
GO:0010812	negative regulation of cell-substrate adhesion	0.000252591	-8.28374	51	4	0.04	100	16543	5054,94,3956,7057	SERPINE1,ACVRL1,LGALS1,THBS1
GO:0090092	regulation of transmembrane receptor protein serine/threonine kinase signaling pathway	0.000267544	-8.22623	208	7	0.07	100	16543	2022,1601,94,56937,5654,7057,4092	ENG,DAB2,ACVRL1,PMEPA1,HTRA1,THBS1,SMAD7
GO:0032835	glomerulus development	0.000272379	-8.20832	52	4	0.04	100	16543	391354201824208	LAMB2,PODXL,JAG1,MEF2C
GO:0007154	cell communication	0.000276039	-8.19497	5135	48	0.48	100	16543	115908,1839,1284,2791,3655,3791,83483,4092,23166,85358,1193,2022,5031,182,1601,3965,6678,283349,4313,928,57381,1282,3566,9771,57514,2004,2078,10410,6615,8642,3956,3678,10203,9770,6659,9467,7852,11167,56937,94,2321,1306,55075,8404,3487,3428,5334,4208	CTHRC1,HBEGF,COL4A2,GNG11,ITGA6,KDR,PLVAP,SMAD7,STAB1,SHANK3,CLIC2,ENG,P2RY6,JAG1,DAB2,LGALS9,SPARC,RASSF3,MMP2,CD9,RHOJ,COL4A1,IL4R,RAPGEF5,ARHGAP31,ELK3,ERG,IFITM3,SNAI1,DCHS1,LGALS1,ITGA5,CALCRL,RASSF2,SOX4,SH3BP5,CXCR4,FSTL1,PMEPA1,ACVRL1,FLT1,COL15A1,UACA,SPARCL1,IGFBP4,IFI16,PLCL1,MEF2C
GO:0003279	cardiac septum development	0.000288698	-8.15013	96	5	0.05	100	16543	2.02264e+17	ENG,PRDM1,JAG1,SOX4,SMAD7
GO:0002698	negative regulation of immune effector process	0.000288698	-8.15013	96	5	0.05	100	16543	3566,3965,710,5654,2	IL4R,LGALS9,SERPING1,HTRA1,A2M
GO:0072009	nephron epithelium development	0.000302944	-8.10196	97	5	0.05	100	16543	3.91354e+18	LAMB2,PODXL,JAG1,DCHS1,MEF2C
GO:0044319	wound healing, spreading of cells	0.000303616	-8.09975	22	3	0.03	100	16543	3678,1839,94	ITGA5,HBEGF,ACVRL1
GO:0072010	glomerular epithelium development	0.000303616	-8.09975	22	3	0.03	100	16543	39135420182	LAMB2,PODXL,JAG1
GO:0090505	epiboly involved in wound healing	0.000303616	-8.09975	22	3	0.03	100	16543	3678,1839,94	ITGA5,HBEGF,ACVRL1
GO:0009743	response to carbohydrate	0.000330751	-8.01414	153	6	0.06	100	16543	1.02037e+24	CALCRL,SOX4,SPARC,LGALS1,MEF2C,THBS1
GO:0007162	negative regulation of cell adhesion	0.00033633	-7.99742	216	7	0.07	100	16543	5054,5420,3566,3965,94,3956,7057	SERPINE1,PODXL,IL4R,LGALS9,ACVRL1,LGALS1,THBS1
GO:0010629	negative regulation of gene expression	0.000343866	-7.97526	1442	20	0.2	100	16543	2004,84858,10410,6615,2,4092,639,4781,7057,2022,3399,1601,710,3965,94,51564,5054,5978,3428,4208	ELK3,ZNF503,IFITM3,SNAI1,A2M,SMAD7,PRDM1,NFIB,THBS1,ENG,ID3,DAB2,SERPING1,LGALS9,ACVRL1,HDAC7,SERPINE1,REST,IFI16,MEF2C
GO:0090504	epiboly	0.00034763	-7.96437	23	3	0.03	100	16543	3678,1839,94	ITGA5,HBEGF,ACVRL1
GO:0003205	cardiac chamber development	0.000354568	-7.94461	155	6	0.06	100	16543	2.02264e+21	ENG,PRDM1,JAG1,SOX4,SMAD7,MEF2C
GO:0010757	negative regulation of plasminogen activation	0.000357502	-7.93637	5	2	0.02	100	16543	50547057	SERPINE1,THBS1
GO:0052548	regulation of endopeptidase activity	0.000358015	-7.93494	364	9	0.09	100	16543	7078,3965,710,2,5054,5978,5271,3428,7057	TIMP3,LGALS9,SERPING1,A2M,SERPINE1,REST,SERPINB8,IFI16,THBS1
GO:0071363	cellular response to growth factor stimulus	0.000397752	-7.82968	451	10	0.1	100	16543	2022,1284,11167,94,6678,3791,2321,4092,7057,4208	ENG,COL4A2,FSTL1,ACVRL1,SPARC,KDR,FLT1,SMAD7,THBS1,MEF2C
GO:0008284	positive regulation of cell proliferation	0.000414565	-7.78828	822	14	0.14	100	16543	115908,1839,3965,94,5654,3791,4313,2321,80781,10203,6659,2113,4208,7057	CTHRC1,HBEGF,LGALS9,ACVRL1,HTRA1,KDR,MMP2,FLT1,COL18A1,CALCRL,SOX4,ETS1,MEF2C,THBS1
GO:0045785	positive regulation of cell adhesion	0.000419364	-7.77677	372	9	0.09	100	16543	5.4204e+35	PODXL,LGALS9,ITGA6,KDR,LGALS1,SMAD7,ITGA5,IL4R,ETS1
GO:1901700	response to oxygen-containing compound	0.000429022	-7.754	1354	19	0.19	100	16543	2.7914e+75	GNG11,LGALS1,COL18A1,CALCRL,SOX4,ETS1,THBS1,ID3,JAG1,P2RY6,LGALS9,SPARC,MMP2,CD9,COL4A1,SERPINE1,MSN,STC1,MEF2C
GO:1903708	positive regulation of hemopoiesis	0.000448687	-7.70919	162	6	0.06	100	16543	6.39182e+21	PRDM1,JAG1,IL4R,LGALS9,ETS1,LGALS1
GO:0010951	negative regulation of endopeptidase activity	0.000465459	-7.67249	228	7	0.07	100	16543	5054,7078,710,5271,2,3428,7057	SERPINE1,TIMP3,SERPING1,SERPINB8,A2M,IFI16,THBS1
GO:0019220	regulation of phosphate metabolic process	0.000472287	-7.65792	1593	21	0.21	100	16543	1839,9535,3655,3791,4092,3678,10203,9770,7057,2022,9467,7078,7852,1601,3965,56937,94,2321,3487,5334,4208	HBEGF,GMFG,ITGA6,KDR,SMAD7,ITGA5,CALCRL,RASSF2,THBS1,ENG,SH3BP5,TIMP3,CXCR4,DAB2,LGALS9,PMEPA1,ACVRL1,FLT1,IGFBP4,PLCL1,MEF2C
GO:0001837	epithelial to mesenchymal transition	0.000472819	-7.6568	60	4	0.04	100	16543	2022,2078,94,6615	ENG,ERG,ACVRL1,SNAI1
GO:0072378	blood coagulation, fibrin clot formation	0.000503686	-7.59356	26	3	0.03	100	16543	7450,710,2	VWF,SERPING1,A2M
GO:0042325	regulation of phosphorylation	0.000509955	-7.58119	1373	19	0.19	100	16543	1839,9535,3655,3791,4092,3678,9770,7057,9467,2022,7852,1601,7078,3965,56937,94,2321,3487,5334	HBEGF,GMFG,ITGA6,KDR,SMAD7,ITGA5,RASSF2,THBS1,SH3BP5,ENG,CXCR4,DAB2,TIMP3,LGALS9,PMEPA1,ACVRL1,FLT1,IGFBP4,PLCL1
GO:0051174	regulation of phosphorus metabolic process	0.000526132	-7.54996	1606	21	0.21	100	16543	1839,9535,3655,3791,4092,3678,10203,9770,7057,2022,9467,7078,7852,1601,3965,56937,94,2321,3487,5334,4208	HBEGF,GMFG,ITGA6,KDR,SMAD7,ITGA5,CALCRL,RASSF2,THBS1,ENG,SH3BP5,TIMP3,CXCR4,DAB2,LGALS9,PMEPA1,ACVRL1,FLT1,IGFBP4,PLCL1,MEF2C
GO:0051179	localization	0.000528864	-7.54478	4819	45	0.45	100	16543	22918,7276,115908,1839,3655,3791,2,4092,23166,85358,2113,1193,7057,83758,2022,90952,5031,25932,1601,710,6678,7127,928,64129,114902,5978,2078,6578,5420,6615,8642,50636,3678,10203,4312,168507,7078,7852,94,2321,7450,5054,6510,4478,4208	CD93,TTR,CTHRC1,HBEGF,ITGA6,KDR,A2M,SMAD7,STAB1,SHANK3,ETS1,CLIC2,THBS1,RBP5,ENG,ESAM,P2RY6,CLIC4,DAB2,SERPING1,SPARC,TNFAIP2,CD9,TINAGL1,C1QTNF5,REST,ERG,SLCO2A1,PODXL,SNAI1,DCHS1,ANO7,ITGA5,CALCRL,MMP1,PKD1L1,TIMP3,CXCR4,ACVRL1,FLT1,VWF,SERPINE1,SLC1A5,MSN,MEF2C
GO:0045602	negative regulation of endothelial cell differentiation	0.000534138	-7.53486	6	2	0.02	100	16543	182,94	JAG1,ACVRL1
GO:2001200	positive regulation of dendritic cell differentiation	0.000534138	-7.53486	6	2	0.02	100	16543	39653956	LGALS9,LGALS1
GO:0009892	negative regulation of metabolic process	0.00054274	-7.51888	2469	28	0.28	100	16543	2004,1839,9535,84858,10410,6615,2,4092,9770,639,6659,4781,7057,2022,9467,3399,7078,1601,710,3965,56937,94,51564,5054,5978,5271,3428,4208	ELK3,HBEGF,GMFG,ZNF503,IFITM3,SNAI1,A2M,SMAD7,RASSF2,PRDM1,SOX4,NFIB,THBS1,ENG,SH3BP5,ID3,TIMP3,DAB2,SERPING1,LGALS9,PMEPA1,ACVRL1,HDAC7,SERPINE1,REST,SERPINB8,IFI16,MEF2C
GO:0052547	regulation of peptidase activity	0.000568214	-7.47301	388	9	0.09	100	16543	7078,3965,710,2,5054,5978,5271,3428,7057	TIMP3,LGALS9,SERPING1,A2M,SERPINE1,REST,SERPINB8,IFI16,THBS1
GO:0060411	cardiac septum morphogenesis	0.000569626	-7.47053	63	4	0.04	100	16543	202218266594092	ENG,JAG1,SOX4,SMAD7
GO:0070848	response to growth factor	0.000615595	-7.39292	477	10	0.1	100	16543	2022,1284,11167,94,6678,3791,2321,4092,7057,4208	ENG,COL4A2,FSTL1,ACVRL1,SPARC,KDR,FLT1,SMAD7,THBS1,MEF2C
GO:0022409	positive regulation of cell-cell adhesion	0.000616053	-7.39218	239	7	0.07	100	16543	5.42036e+27	PODXL,IL4R,LGALS9,ETS1,ITGA6,LGALS1,SMAD7
GO:0010466	negative regulation of peptidase activity	0.000616053	-7.39218	239	7	0.07	100	16543	5054,7078,710,5271,2,3428,7057	SERPINE1,TIMP3,SERPING1,SERPINB8,A2M,IFI16,THBS1
GO:0001932	regulation of protein phosphorylation	0.000617243	-7.39025	1282	18	0.18	100	16543	1839,9535,3791,4092,3678,9770,7057,9467,2022,7852,1601,7078,3965,56937,94,2321,3487,5334	HBEGF,GMFG,KDR,SMAD7,ITGA5,RASSF2,THBS1,SH3BP5,ENG,CXCR4,DAB2,TIMP3,LGALS9,PMEPA1,ACVRL1,FLT1,IGFBP4,PLCL1
GO:0001101	response to acid chemical	0.000618656	-7.38796	313	8	0.08	100	16543	3.3995e+31	ID3,P2RY6,SPARC,MMP2,CD9,COL18A1,COL4A1,MEF2C
GO:0046596	regulation of viral entry into host cell	0.000629106	-7.37121	28	3	0.03	100	16543	3965104103956	LGALS9,IFITM3,LGALS1
GO:0051592	response to calcium ion	0.000636515	-7.3595	114	5	0.05	100	16543	2.59327e+22	CLIC4,SPARC,S100A16,MEF2C,THBS1
GO:0002682	regulation of immune system process	0.000652085	-7.33533	1288	18	0.18	100	16543	5654,2,3956,83483,9770,639,2113,7057,182,710,3965,4313,5054,3566,4478,56892,3428,4208	HTRA1,A2M,LGALS1,PLVAP,RASSF2,PRDM1,ETS1,THBS1,JAG1,SERPING1,LGALS9,MMP2,SERPINE1,IL4R,MSN,C8orf4,IFI16,MEF2C
GO:1904035	regulation of epithelial cell apoptotic process	0.000679744	-7.29379	66	4	0.04	100	16543	8.07815e+16	COL18A1,SERPINE1,KDR,THBS1
GO:0050777	negative regulation of immune response	0.00068885	-7.28049	116	5	0.05	100	16543	3566,3965,710,2,3428	IL4R,LGALS9,SERPING1,A2M,IFI16
GO:0003382	epithelial cell morphogenesis	0.000698628	-7.26639	29	3	0.03	100	16543	80781259326781	COL18A1,CLIC4,STC1
GO:0050680	negative regulation of epithelial cell proliferation	0.000716194	-7.24156	117	5	0.05	100	16543	9.46678e+17	ACVRL1,SPARC,NFIB,MEF2C,THBS1
GO:0046598	positive regulation of viral entry into host cell	0.000744845	-7.20233	7	2	0.02	100	16543	39653956	LGALS9,LGALS1
GO:0038063	collagen-activated tyrosine kinase receptor signaling pathway	0.000744845	-7.20233	7	2	0.02	100	16543	12821284	COL4A1,COL4A2
GO:0001953	negative regulation of cell-matrix adhesion	0.000772861	-7.16541	30	3	0.03	100	16543	5054,94,7057	SERPINE1,ACVRL1,THBS1
GO:0003206	cardiac chamber morphogenesis	0.000773309	-7.16483	119	5	0.05	100	16543	2.02218e+18	ENG,JAG1,SOX4,SMAD7,MEF2C
GO:0008283	cell proliferation	0.000779069	-7.15741	677	12	0.12	100	16543	2078,1601,84858,94,8642,639,6659,3487,6781,3428,2012,4208	ERG,DAB2,ZNF503,ACVRL1,DCHS1,PRDM1,SOX4,IGFBP4,STC1,IFI16,EMP1,MEF2C
GO:0030278	regulation of ossification	0.000781251	-7.15461	180	6	0.06	100	16543	3.39912e+25	ID3,CTHRC1,RASSF2,JAG1,HDAC7,MEF2C
GO:0072006	nephron development	0.000833761	-7.08956	121	5	0.05	100	16543	3.91354e+18	LAMB2,PODXL,JAG1,DCHS1,MEF2C
GO:0071322	cellular response to carbohydrate stimulus	0.000848967	-7.07149	70	4	0.04	100	16543	1.02037e+16	CALCRL,SOX4,LGALS1,MEF2C
GO:0010717	regulation of epithelial to mesenchymal transition	0.000848967	-7.07149	70	4	0.04	100	16543	2022160166154090	ENG,DAB2,SNAI1,SMAD7
GO:0001937	negative regulation of endothelial cell proliferation	0.00085193	-7.06801	31	3	0.03	100	16543	9466787057	ACVRL1,SPARC,THBS1
GO:0031324	negative regulation of cellular metabolic process	0.000927472	-6.98305	2295	26	0.26	100	16543	2004,1839,9535,10410,6615,2,4092,9770,639,6659,4781,7057,2022,9467,3399,7078,1601,710,56937,94,51564,5054,5978,5271,3428,4208	ELK3,HBEGF,GMFG,IFITM3,SNAI1,A2M,SMAD7,RASSF2,PRDM1,SOX4,NFIB,THBS1,ENG,SH3BP5,ID3,TIMP3,DAB2,SERPING1,PMEPA1,ACVRL1,HDAC7,SERPINE1,REST,SERPINB8,IFI16,MEF2C
GO:0001974	blood vessel remodeling	0.000935955	-6.97394	32	3	0.03	100	16543	182,94,4208	JAG1,ACVRL1,MEF2C
GO:0032102	negative regulation of response to external stimulus	0.000943742	-6.96566	257	7	0.07	100	16543	1.02035e+26	CALCRL,SERPINE1,PRDM1,SERPING1,ETS1,HTRA1,THBS1
GO:0048661	positive regulation of smooth muscle cell proliferation	0.000943835	-6.96556	72	4	0.04	100	16543	1.02032e+16	CALCRL,HBEGF,MMP2,THBS1
GO:1901888	regulation of cell junction assembly	0.000943835	-6.96556	72	4	0.04	100	16543	94379166157057	ACVRL1,KDR,SNAI1,THBS1
GO:0009628	response to abiotic stimulus	0.000973779	-6.93433	1002	15	0.15	100	16543	2022,168507,7852,94,6678,4313,928,80781,5978,85358,2113,6781,56892,3428,7057	ENG,PKD1L1,CXCR4,ACVRL1,SPARC,MMP2,CD9,COL18A1,REST,SHANK3,ETS1,STC1,C8orf4,IFI16,THBS1
GO:0001955	blood vessel maturation	0.000989213	-6.9186	8	2	0.02	100	16543	944313	ACVRL1,MMP2
GO:0045916	negative regulation of complement activation	0.000989213	-6.9186	8	2	0.02	100	16543	710,2	SERPING1,A2M
GO:2000643	positive regulation of early endosome to late endosome transport	0.000989213	-6.9186	8	2	0.02	100	16543	16014478	DAB2,MSN
GO:0035912	dorsal aorta morphogenesis	0.000989213	-6.9186	8	2	0.02	100	16543	2022,94	ENG,ACVRL1
GO:2000258	negative regulation of protein activation cascade	0.000989213	-6.9186	8	2	0.02	100	16543	710,2	SERPING1,A2M
GO:0009605	response to external stimulus	0.000999286	-6.90847	1687	21	0.21	100	16543	1.8391e+89	HBEGF,IFITM3,ITGA6,STAB1,SHANK3,ETS1,NFIB,THBS1,ENG,PKD1L1,CXCR4,FSTL1,LGALS9,SPARC,FLT1,LAMB2,SERPINE1,IL4R,STC1,IFI16,MEF2C
GO:0034405	response to fluid shear stress	0.00102505	-6.88301	33	3	0.03	100	16543	211342084092	ETS1,MEF2C,SMAD7
GO:0032268	regulation of cellular protein metabolic process	0.00103579	-6.87259	2312	26	0.26	100	16543	1839,9535,3791,2,4092,3678,9770,6659,7057,2022,9467,7078,7852,1601,710,3965,56937,94,2321,5054,5978,4478,3487,5271,3428,5334	HBEGF,GMFG,KDR,A2M,SMAD7,ITGA5,RASSF2,SOX4,THBS1,ENG,SH3BP5,TIMP3,CXCR4,DAB2,SERPING1,LGALS9,PMEPA1,ACVRL1,FLT1,SERPINE1,REST,MSN,IGFBP4,SERPINB8,IFI16,PLCL1
GO:0046903	secretion	0.00104674	-6.86207	604	11	0.11	100	16543	2022,7078,710,6678,7127,2,928,7450,5054,114902,7057	ENG,TIMP3,SERPING1,SPARC,TNFAIP2,A2M,CD9,VWF,SERPINE1,C1QTNF5,THBS1
GO:0009790	embryo development	0.00105383	-6.85532	904	14	0.14	100	16543	2022,3399,115908,1284,94,3791,6615,8642,4313,2321,3678,639,6659,4208	ENG,ID3,CTHRC1,COL4A2,ACVRL1,KDR,SNAI1,DCHS1,MMP2,FLT1,ITGA5,PRDM1,SOX4,MEF2C
GO:0034329	cell junction assembly	0.00107338	-6.83694	128	5	0.05	100	16543	3.67837e+19	ITGA5,ITGA6,HDAC7,SMAD7,CD9
GO:0033993	response to lipid	0.00107848	-6.8322	803	13	0.13	100	16543	2.02234e+52	ENG,ID3,P2RY6,LGALS9,PMEPA1,SPARC,SERPINE1,REST,ETS1,MSN,STC1,THBS1,MEF2C
GO:0044087	regulation of cellular component biogenesis	0.00110315	-6.80959	805	13	0.13	100	16543	5420,9535,94,56937,3791,6615,4312,5978,85358,4478,4208,1809,7057	PODXL,GMFG,ACVRL1,PMEPA1,KDR,SNAI1,MMP1,REST,SHANK3,MSN,MEF2C,DPYSL3,THBS1
GO:0044763	single-organism cellular process	0.00110688	-6.80621	9376	72	0.72	100	16543	1839,1284,5654,3791,83483,80781,23166,2012,2022,90952,182,23336,57381,1282,114902,5978,6781,3910,50636,3956,4312,6659,1809,2321,1306,5054,4208,22918,7276,115908,9535,3655,2,4092,85358,2113,7057,25932,1601,710,3965,800,6678,51564,4313,7127,928,3913,114793,56892,2004,2078,5420,84858,9507,6615,8642,10203,3678,9770,639,4781,3399,7852,7078,7837,94,7450,55075,9469,4478,3428	HBEGF,COL4A2,HTRA1,KDR,PLVAP,COL18A1,STAB1,EMP1,ENG,ESAM,JAG1,SYNM,RHOJ,COL4A1,C1QTNF5,REST,STC1,LAMA4,ANO7,LGALS1,MMP1,SOX4,DPYSL3,FLT1,COL15A1,SERPINE1,MEF2C,CD93,TTR,CTHRC1,GMFG,ITGA6,A2M,SMAD7,SHANK3,ETS1,THBS1,CLIC4,DAB2,SERPING1,LGALS9,CALD1,SPARC,HDAC7,MMP2,TNFAIP2,CD9,LAMB2,FMNL2,C8orf4,ELK3,ERG,PODXL,ZNF503,ADAMTS4,SNAI1,DCHS1,CALCRL,ITGA5,RASSF2,PRDM1,NFIB,ID3,CXCR4,TIMP3,PXDN,ACVRL1,VW…
GO:0045445	myoblast differentiation	0.00111935	-6.79501	34	3	0.03	100	16543	18259783956	JAG1,REST,LGALS1
GO:0009719	response to endogenous stimulus	0.00123303	-6.69828	1361	18	0.18	100	16543	1284,2791,4092,7057,2022,182,5031,168507,11167,56937,94,6678,4313,928,1282,5978,6781,4208	COL4A2,GNG11,SMAD7,THBS1,ENG,JAG1,P2RY6,PKD1L1,FSTL1,PMEPA1,ACVRL1,SPARC,MMP2,CD9,COL4A1,REST,STC1,MEF2C
GO:1901701	cellular response to oxygen-containing compound	0.00126128	-6.67563	817	13	0.13	100	16543	3.3995e+52	ID3,P2RY6,GNG11,MMP2,LGALS1,CALCRL,COL4A1,SERPINE1,SOX4,ETS1,MSN,STC1,MEF2C
GO:0061314	Notch signaling involved in heart development	0.00126684	-6.67123	9	2	0.02	100	16543	1826615	JAG1,SNAI1
GO:1901223	negative regulation of NIK/NF-kappaB signaling	0.00126684	-6.67123	9	2	0.02	100	16543	977051564	RASSF2,HDAC7
GO:0038065	collagen-activated signaling pathway	0.00126684	-6.67123	9	2	0.02	100	16543	12821284	COL4A1,COL4A2
GO:0035907	dorsal aorta development	0.00126684	-6.67123	9	2	0.02	100	16543	2022,94	ENG,ACVRL1
GO:0060041	retina development in camera-type eye	0.00127343	-6.66604	133	5	0.05	100	16543	57381,3913,1282,25932,94	RHOJ,LAMB2,COL4A1,CLIC4,ACVRL1
GO:0010718	positive regulation of epithelial to mesenchymal transition	0.00132395	-6.62713	36	3	0.03	100	16543	202216016615	ENG,DAB2,SNAI1
GO:0061326	renal tubule development	0.00133471	-6.61904	79	4	0.04	100	16543	128218286424208	COL4A1,JAG1,DCHS1,MEF2C
GO:0030509	BMP signaling pathway	0.00133471	-6.61904	79	4	0.04	100	16543	2022,11167,94,4092	ENG,FSTL1,ACVRL1,SMAD7
GO:0045937	positive regulation of phosphate metabolic process	0.00134782	-6.60927	1035	15	0.15	100	16543	2022,1601,7852,1839,3965,94,3655,3791,2321,3678,10203,9770,3487,4208,7057	ENG,DAB2,CXCR4,HBEGF,LGALS9,ACVRL1,ITGA6,KDR,FLT1,ITGA5,CALCRL,RASSF2,IGFBP4,MEF2C,THBS1
GO:0010562	positive regulation of phosphorus metabolic process	0.00134782	-6.60927	1035	15	0.15	100	16543	2022,1601,7852,1839,3965,94,3655,3791,2321,3678,10203,9770,3487,4208,7057	ENG,DAB2,CXCR4,HBEGF,LGALS9,ACVRL1,ITGA6,KDR,FLT1,ITGA5,CALCRL,RASSF2,IGFBP4,MEF2C,THBS1
GO:0042981	regulation of apoptotic process	0.00135082	-6.60704	1372	18	0.18	100	16543	3.65538e+74	ITGA6,KDR,SNAI1,LGALS1,COL18A1,ITGA5,RASSF2,SOX4,THBS1,ENG,ID3,DAB2,TIMP3,LGALS9,RASSF3,SERPINE1,REST,MEF2C
GO:0034284	response to monosaccharide	0.00136071	-6.59975	135	5	0.05	100	16543	6.65967e+19	SOX4,SPARC,LGALS1,MEF2C,THBS1
GO:0070613	regulation of protein processing	0.00146441	-6.5263	81	4	0.04	100	16543	5054,710,2,7057	SERPINE1,SERPING1,A2M,THBS1
GO:0030510	regulation of BMP signaling pathway	0.00146441	-6.5263	81	4	0.04	100	16543	2022,94,5654,4092	ENG,ACVRL1,HTRA1,SMAD7
GO:0043067	regulation of programmed cell death	0.00147811	-6.51699	1383	18	0.18	100	16543	3.65538e+74	ITGA6,KDR,SNAI1,LGALS1,COL18A1,ITGA5,RASSF2,SOX4,THBS1,ENG,ID3,DAB2,TIMP3,LGALS9,RASSF3,SERPINE1,REST,MEF2C
GO:1903317	regulation of protein maturation	0.00153245	-6.48089	82	4	0.04	100	16543	5054,710,2,7057	SERPINE1,SERPING1,A2M,THBS1
GO:0003211	cardiac ventricle formation	0.00157731	-6.45203	10	2	0.02	100	16543	66594208	SOX4,MEF2C
GO:1903651	positive regulation of cytoplasmic transport	0.00157731	-6.45203	10	2	0.02	100	16543	16014478	DAB2,MSN
GO:0051918	negative regulation of fibrinolysis	0.00157731	-6.45203	10	2	0.02	100	16543	50547057	SERPINE1,THBS1
GO:0060394	negative regulation of pathway-restricted SMAD protein phosphorylation	0.00157731	-6.45203	10	2	0.02	100	16543	569374092	PMEPA1,SMAD7
GO:0003183	mitral valve morphogenesis	0.00157731	-6.45203	10	2	0.02	100	16543	66598642	SOX4,DCHS1
GO:0010755	regulation of plasminogen activation	0.00157731	-6.45203	10	2	0.02	100	16543	50547057	SERPINE1,THBS1
GO:0002684	positive regulation of immune system process	0.00158367	-6.44801	838	13	0.13	100	16543	1.82397e+49	JAG1,LGALS9,SERPING1,MMP2,LGALS1,PLVAP,SERPINE1,PRDM1,IL4R,ETS1,IFI16,MEF2C,THBS1
GO:0006898	receptor-mediated endocytosis	0.00164357	-6.41089	208	6	0.06	100	16543	1.02032e+25	CALCRL,STAB1,TINAGL1,DAB2,SPARC,CD9
GO:0002683	negative regulation of immune system process	0.00165885	-6.40163	365	8	0.08	100	16543	3965,710,5654,2,3566,639,3428,7057	LGALS9,SERPING1,HTRA1,A2M,IL4R,PRDM1,IFI16,THBS1
GO:0010596	negative regulation of endothelial cell migration	0.00167255	-6.39341	39	3	0.03	100	16543	9467817057	ACVRL1,STC1,THBS1
GO:0071695	anatomical structure maturation	0.00167255	-6.39341	39	3	0.03	100	16543	9486424313	ACVRL1,DCHS1,MMP2
GO:0071559	response to transforming growth factor beta	0.00170122	-6.37641	142	5	0.05	100	16543	2022,1284,94,4208,4092	ENG,COL4A2,ACVRL1,MEF2C,SMAD7
GO:0014070	response to organic cyclic compound	0.00170532	-6.374	845	13	0.13	100	16543	2.02234e+52	ENG,ID3,P2RY6,PMEPA1,ITGA6,SPARC,LGALS1,REST,ETS1,MSN,STC1,THBS1,MEF2C
GO:0006955	immune response	0.00172216	-6.36418	1061	15	0.15	100	16543	7.83718e+59	PXDN,JAG1,IL32,LGALS9,SERPING1,IFITM3,LGALS1,PRDM1,IL4R,TINAGL1,ETS1,C8orf4,IFI16,MEF2C,THBS1
GO:0009967	positive regulation of signal transduction	0.00179177	-6.32455	1407	18	0.18	100	16543	1839,3791,3956,3678,9770,6659,85358,7057,2022,7852,1601,182,7078,3965,94,2321,3487,56892	HBEGF,KDR,LGALS1,ITGA5,RASSF2,SOX4,SHANK3,THBS1,ENG,CXCR4,DAB2,JAG1,TIMP3,LGALS9,ACVRL1,FLT1,IGFBP4,C8orf4
GO:0035987	endodermal cell differentiation	0.00180028	-6.31981	40	3	0.03	100	16543	367812844313	ITGA5,COL4A2,MMP2
GO:0071407	cellular response to organic cyclic compound	0.00184063	-6.29765	459	9	0.09	100	16543	3.3995e+36	ID3,P2RY6,PMEPA1,ITGA6,LGALS1,REST,MSN,STC1,MEF2C
GO:0003174	mitral valve development	0.00192024	-6.25531	11	2	0.02	100	16543	66598642	SOX4,DCHS1
GO:2001198	regulation of dendritic cell differentiation	0.00192024	-6.25531	11	2	0.02	100	16543	39653956	LGALS9,LGALS1
GO:0002921	negative regulation of humoral immune response	0.00192024	-6.25531	11	2	0.02	100	16543	710,2	SERPING1,A2M
GO:0003207	cardiac chamber formation	0.00192024	-6.25531	11	2	0.02	100	16543	66594208	SOX4,MEF2C
GO:0048678	response to axon injury	0.00193394	-6.24819	41	3	0.03	100	16543	391339561809	LAMB2,LGALS1,DPYSL3
GO:2000736	regulation of stem cell differentiation	0.00193394	-6.24819	41	3	0.03	100	16543	20221825978	ENG,JAG1,REST
GO:0032269	negative regulation of cellular protein metabolic process	0.00195205	-6.23888	965	14	0.14	100	16543	2022,9467,7078,9535,710,56937,2,4092,5054,9770,6659,5271,3428,7057	ENG,SH3BP5,TIMP3,GMFG,SERPING1,PMEPA1,A2M,SMAD7,SERPINE1,RASSF2,SOX4,SERPINB8,IFI16,THBS1
GO:0050678	regulation of epithelial cell proliferation	0.00200201	-6.21361	293	7	0.07	100	16543	9.45655e+25	ACVRL1,HTRA1,SPARC,KDR,NFIB,MEF2C,THBS1
GO:0043065	positive regulation of apoptotic process	0.00200306	-6.21308	558	10	0.1	100	16543	3.39971e+40	ID3,TIMP3,LGALS9,ITGA6,COL18A1,RASSF2,REST,SOX4,THBS1,MEF2C
GO:0050794	regulation of cellular process	0.00212724	-6.15293	10082	75	0.75	100	16543	1839,1284,2791,5654,3791,83483,80781,1193,2022,5031,182,283349,57381,1282,3566,5978,9771,6781,57514,3910,3956,4312,6659,1809,11167,2321,1306,5054,3487,5334,4208,115908,9535,3655,2,4092,85358,2113,7057,25932,1601,4162,710,3965,284119,6678,51564,4313,928,114793,56892,2004,2078,5420,84858,10410,6615,8642,10203,3678,9770,639,4781,9467,3399,7837,7852,7078,56937,94,55075,8404,4478,5271,3428	HBEGF,COL4A2,GNG11,HTRA1,KDR,PLVAP,COL18A1,CLIC2,ENG,P2RY6,JAG1,RASSF3,RHOJ,COL4A1,IL4R,REST,RAPGEF5,STC1,ARHGAP31,LAMA4,LGALS1,MMP1,SOX4,DPYSL3,FSTL1,FLT1,COL15A1,SERPINE1,IGFBP4,PLCL1,MEF2C,CTHRC1,GMFG,ITGA6,A2M,SMAD7,SHANK3,ETS1,THBS1,CLIC4,DAB2,MCAM,SERPING1,LGALS9,PTRF,SPARC,HDAC7,MMP2,CD9,FMNL2,C8orf4,ELK3,ERG,PODXL,ZNF503,IFITM3,SNAI1,DCHS1,CALCRL,ITGA5,RASSF2,PRDM1,NFIB,SH3BP5,ID3,PXDN,CX…
GO:0043068	positive regulation of programmed cell death	0.00213779	-6.14798	563	10	0.1	100	16543	3.39971e+40	ID3,TIMP3,LGALS9,ITGA6,COL18A1,RASSF2,REST,SOX4,THBS1,MEF2C
GO:0022407	regulation of cell-cell adhesion	0.00216816	-6.13388	381	8	0.08	100	16543	5.4204e+30	PODXL,LGALS9,ITGA6,LGALS1,SMAD7,IL4R,PRDM1,ETS1
GO:0071772	response to BMP	0.0022468	-6.09825	91	4	0.04	100	16543	2022,11167,94,4092	ENG,FSTL1,ACVRL1,SMAD7
GO:0071773	cellular response to BMP stimulus	0.0022468	-6.09825	91	4	0.04	100	16543	2022,11167,94,4092	ENG,FSTL1,ACVRL1,SMAD7
GO:0060707	trophoblast giant cell differentiation	0.00229522	-6.07693	12	2	0.02	100	16543	6396615	PRDM1,SNAI1
GO:0002685	regulation of leukocyte migration	0.0023573	-6.05024	153	5	0.05	100	16543	5.0544e+20	SERPINE1,LGALS9,MSN,THBS1,PLVAP
GO:0045861	negative regulation of proteolysis	0.00237309	-6.04356	302	7	0.07	100	16543	5054,7078,710,5271,2,3428,7057	SERPINE1,TIMP3,SERPING1,SERPINB8,A2M,IFI16,THBS1
GO:0001952	regulation of cell-matrix adhesion	0.00243206	-6.01902	93	4	0.04	100	16543	5054,94,3791,7057	SERPINE1,ACVRL1,KDR,THBS1
GO:0090303	positive regulation of wound healing	0.00269453	-5.91653	46	3	0.03	100	16543	505418397057	SERPINE1,HBEGF,THBS1
GO:0003188	heart valve formation	0.00270187	-5.91381	13	2	0.02	100	16543	20788642	ERG,DCHS1
GO:1903672	positive regulation of sprouting angiogenesis	0.00270187	-5.91381	13	2	0.02	100	16543	367851564	ITGA5,HDAC7
GO:0003198	epithelial to mesenchymal transition involved in endocardial cushion formation	0.00270187	-5.91381	13	2	0.02	100	16543	20226615	ENG,SNAI1
GO:0043032	positive regulation of macrophage activation	0.00270187	-5.91381	13	2	0.02	100	16543	35667057	IL4R,THBS1
GO:0051246	regulation of protein metabolic process	0.00274718	-5.89718	2473	26	0.26	100	16543	1839,9535,3791,2,4092,3678,9770,6659,7057,2022,9467,7078,7852,1601,710,3965,56937,94,2321,5054,5978,4478,3487,5271,3428,5334	HBEGF,GMFG,KDR,A2M,SMAD7,ITGA5,RASSF2,SOX4,THBS1,ENG,SH3BP5,TIMP3,CXCR4,DAB2,SERPING1,LGALS9,PMEPA1,ACVRL1,FLT1,SERPINE1,REST,MSN,IGFBP4,SERPINB8,IFI16,PLCL1
GO:0071495	cellular response to endogenous stimulus	0.00280851	-5.8751	1004	14	0.14	100	16543	2022,5031,1284,11167,2791,94,56937,4313,4092,928,1282,5978,6781,4208	ENG,P2RY6,COL4A2,FSTL1,GNG11,ACVRL1,PMEPA1,MMP2,SMAD7,CD9,COL4A1,REST,STC1,MEF2C
GO:0060348	bone development	0.00286058	-5.85673	160	5	0.05	100	16543	2.02268e+19	ENG,STC1,SPARC,DCHS1,MEF2C
GO:1901222	regulation of NIK/NF-kappaB signaling	0.00286573	-5.85493	47	3	0.03	100	16543	55075977051564	UACA,RASSF2,HDAC7
GO:0001936	regulation of endothelial cell proliferation	0.00294068	-5.82911	98	4	0.04	100	16543	94667837917057	ACVRL1,SPARC,KDR,THBS1
GO:0010862	positive regulation of pathway-restricted SMAD protein phosphorylation	0.00304348	-5.79475	48	3	0.03	100	16543	2022,1601,94	ENG,DAB2,ACVRL1
GO:0090100	positive regulation of transmembrane receptor protein serine/threonine kinase signaling pathway	0.00305048	-5.79246	99	4	0.04	100	16543	2022,1601,94,7057	ENG,DAB2,ACVRL1,THBS1
GO:0007167	enzyme linked receptor protein signaling pathway	0.0031188	-5.77031	694	11	0.11	100	16543	2022,1839,1284,11167,94,3791,4313,2321,4092,9770,1282	ENG,HBEGF,COL4A2,FSTL1,ACVRL1,KDR,MMP2,FLT1,SMAD7,RASSF2,COL4A1
GO:0060055	angiogenesis involved in wound healing	0.00313979	-5.7636	14	2	0.02	100	16543	41622113	MCAM,ETS1
GO:2000515	negative regulation of CD4-positive, alpha-beta T cell activation	0.00313979	-5.7636	14	2	0.02	100	16543	35663965	IL4R,LGALS9
GO:0009415	response to water	0.00313979	-5.7636	14	2	0.02	100	16543	80781928	COL18A1,CD9
GO:0051917	regulation of fibrinolysis	0.00313979	-5.7636	14	2	0.02	100	16543	50547057	SERPINE1,THBS1
GO:0038084	vascular endothelial growth factor signaling pathway	0.00313979	-5.7636	14	2	0.02	100	16543	37912321	KDR,FLT1
GO:0060973	cell migration involved in heart development	0.00313979	-5.7636	14	2	0.02	100	16543	20228642	ENG,DCHS1
GO:2000353	positive regulation of endothelial cell apoptotic process	0.00313979	-5.7636	14	2	0.02	100	16543	807817057	COL18A1,THBS1
GO:0034616	response to laminar fluid shear stress	0.00313979	-5.7636	14	2	0.02	100	16543	21134092	ETS1,SMAD7
GO:0010942	positive regulation of cell death	0.00314583	-5.76168	594	10	0.1	100	16543	3.39971e+40	ID3,TIMP3,LGALS9,ITGA6,COL18A1,RASSF2,REST,SOX4,THBS1,MEF2C
GO:0030162	regulation of proteolysis	0.00315323	-5.75933	695	11	0.11	100	16543	7078,1601,3965,710,2,4092,5054,5978,5271,3428,7057	TIMP3,DAB2,LGALS9,SERPING1,A2M,SMAD7,SERPINE1,REST,SERPINB8,IFI16,THBS1
GO:0010941	regulation of cell death	0.00316044	-5.75704	1482	18	0.18	100	16543	3.65538e+74	ITGA6,KDR,SNAI1,LGALS1,COL18A1,ITGA5,RASSF2,SOX4,THBS1,ENG,ID3,DAB2,TIMP3,LGALS9,RASSF3,SERPINE1,REST,MEF2C
GO:0006821	chloride transport	0.00316304	-5.75622	100	4	0.04	100	16543	5.03126e+17	P2RY6,CLIC4,CLIC2,ANO7
GO:0032101	regulation of response to external stimulus	0.00322299	-5.73744	697	11	0.11	100	16543	7852,3965,710,5654,3791,2,10203,5054,639,2113,7057	CXCR4,LGALS9,SERPING1,HTRA1,KDR,A2M,CALCRL,SERPINE1,PRDM1,ETS1,THBS1
GO:0090109	regulation of cell-substrate junction assembly	0.00322788	-5.73593	49	3	0.03	100	16543	9437917057	ACVRL1,KDR,THBS1
GO:0051893	regulation of focal adhesion assembly	0.00322788	-5.73593	49	3	0.03	100	16543	9437917057	ACVRL1,KDR,THBS1
GO:0051248	negative regulation of protein metabolic process	0.00326871	-5.72336	1021	14	0.14	100	16543	2022,9467,7078,9535,710,56937,2,4092,5054,9770,6659,5271,3428,7057	ENG,SH3BP5,TIMP3,GMFG,SERPING1,PMEPA1,A2M,SMAD7,SERPINE1,RASSF2,SOX4,SERPINB8,IFI16,THBS1
GO:0001654	eye development	0.00338705	-5.6878	322	7	0.07	100	16543	57381,3913,1282,639,182,25932,94	RHOJ,LAMB2,COL4A1,PRDM1,JAG1,CLIC4,ACVRL1
GO:0001706	endoderm formation	0.00341898	-5.67841	50	3	0.03	100	16543	367812844313	ITGA5,COL4A2,MMP2
GO:0042327	positive regulation of phosphorylation	0.00350485	-5.65361	918	13	0.13	100	16543	2022,1601,7852,1839,3965,94,3655,3791,2321,3678,9770,3487,7057	ENG,DAB2,CXCR4,HBEGF,LGALS9,ACVRL1,ITGA6,KDR,FLT1,ITGA5,RASSF2,IGFBP4,THBS1
GO:0001763	morphogenesis of a branching structure	0.00352622	-5.64753	168	5	0.05	100	16543	2.02213e+19	ENG,COL4A1,PRDM1,CLIC4,DCHS1
GO:0051128	regulation of cellular component organization	0.00353046	-5.64633	2254	24	0.24	100	16543	5420,1839,9535,5654,3791,6615,3956,4312,85358,2113,7057,1809,25932,1601,56937,94,6678,57381,5054,3566,4478,3487,114793,4208	PODXL,HBEGF,GMFG,HTRA1,KDR,SNAI1,LGALS1,MMP1,SHANK3,ETS1,THBS1,DPYSL3,CLIC4,DAB2,PMEPA1,ACVRL1,SPARC,RHOJ,SERPINE1,IL4R,MSN,IGFBP4,FMNL2,MEF2C
GO:0051895	negative regulation of focal adhesion assembly	0.0036086	-5.62443	15	2	0.02	100	16543	947057	ACVRL1,THBS1
GO:0030949	positive regulation of vascular endothelial growth factor receptor signaling pathway	0.0036086	-5.62443	15	2	0.02	100	16543	36782321	ITGA5,FLT1
GO:0043535	regulation of blood vessel endothelial cell migration	0.00361688	-5.62214	51	3	0.03	100	16543	94515647057	ACVRL1,HDAC7,THBS1
GO:0046637	regulation of alpha-beta T cell differentiation	0.00361688	-5.62214	51	3	0.03	100	16543	63935663965	PRDM1,IL4R,LGALS9
GO:1903391	regulation of adherens junction organization	0.00361688	-5.62214	51	3	0.03	100	16543	9437917057	ACVRL1,KDR,THBS1
GO:0048839	inner ear development	0.00389779	-5.54735	172	5	0.05	100	16543	1.15908e+22	CTHRC1,C1QTNF5,JAG1,SPARC,DCHS1
GO:1903036	positive regulation of response to wounding	0.00403335	-5.51316	53	3	0.03	100	16543	505418397057	SERPINE1,HBEGF,THBS1
GO:1903900	regulation of viral life cycle	0.00409374	-5.4983	174	5	0.05	100	16543	5.9784e+20	REST,LGALS9,IFITM3,IFI16,LGALS1
GO:0007565	female pregnancy	0.00409374	-5.4983	174	5	0.05	100	16543	6.39397e+18	PRDM1,LGALS9,ETS1,STC1,MMP2
GO:0030224	monocyte differentiation	0.00410792	-5.49484	16	2	0.02	100	16543	34284208	IFI16,MEF2C
GO:1903392	negative regulation of adherens junction organization	0.00410792	-5.49484	16	2	0.02	100	16543	947057	ACVRL1,THBS1
GO:0060841	venous blood vessel development	0.00410792	-5.49484	16	2	0.02	100	16543	2022,94	ENG,ACVRL1
GO:1903131	mononuclear cell differentiation	0.00410792	-5.49484	16	2	0.02	100	16543	34284208	IFI16,MEF2C
GO:0033627	cell adhesion mediated by integrin	0.00410792	-5.49484	16	2	0.02	100	16543	36783655	ITGA5,ITGA6
GO:0031399	regulation of protein modification process	0.00416687	-5.48059	1644	19	0.19	100	16543	1839,9535,3791,4092,3678,9770,6659,7057,9467,2022,7078,7852,1601,3965,56937,94,2321,3487,5334	HBEGF,GMFG,KDR,SMAD7,ITGA5,RASSF2,SOX4,THBS1,SH3BP5,ENG,TIMP3,CXCR4,DAB2,LGALS9,PMEPA1,ACVRL1,FLT1,IGFBP4,PLCL1
GO:0002687	positive regulation of leukocyte migration	0.00416731	-5.48049	108	4	0.04	100	16543	5.0544e+16	SERPINE1,LGALS9,THBS1,PLVAP
GO:0010647	positive regulation of cell communication	0.00422328	-5.46714	1523	18	0.18	100	16543	1839,3791,3956,3678,9770,6659,85358,7057,2022,7852,1601,182,7078,3965,94,2321,3487,56892	HBEGF,KDR,LGALS1,ITGA5,RASSF2,SOX4,SHANK3,THBS1,ENG,CXCR4,DAB2,JAG1,TIMP3,LGALS9,ACVRL1,FLT1,IGFBP4,C8orf4
GO:0010633	negative regulation of epithelial cell migration	0.00425206	-5.46035	54	3	0.03	100	16543	9467817057	ACVRL1,STC1,THBS1
GO:0045596	negative regulation of cell differentiation	0.00435437	-5.43657	622	10	0.1	100	16543	3399,182,94,51564,6615,3956,4092,3566,5978,1809	ID3,JAG1,ACVRL1,HDAC7,SNAI1,LGALS1,SMAD7,IL4R,REST,DPYSL3
GO:0032270	positive regulation of cellular protein metabolic process	0.0043834	-5.42993	1407	17	0.17	100	16543	1839,3791,4092,3678,9770,6659,7057,2022,7852,1601,3965,94,2321,5978,4478,3487,3428	HBEGF,KDR,SMAD7,ITGA5,RASSF2,SOX4,THBS1,ENG,CXCR4,DAB2,LGALS9,ACVRL1,FLT1,REST,MSN,IGFBP4,IFI16
GO:0023056	positive regulation of signaling	0.00446198	-5.41216	1531	18	0.18	100	16543	1839,3791,3956,3678,9770,6659,85358,7057,2022,7852,1601,182,7078,3965,94,2321,3487,56892	HBEGF,KDR,LGALS1,ITGA5,RASSF2,SOX4,SHANK3,THBS1,ENG,CXCR4,DAB2,JAG1,TIMP3,LGALS9,ACVRL1,FLT1,IGFBP4,C8orf4
GO:1902041	regulation of extrinsic apoptotic signaling pathway via death domain receptors	0.00447785	-5.40861	55	3	0.03	100	16543	505470787057	SERPINE1,TIMP3,THBS1
GO:0001704	formation of primary germ layer	0.00459362	-5.38309	111	4	0.04	100	16543	3678128466154310	ITGA5,COL4A2,SNAI1,MMP2
GO:0010628	positive regulation of gene expression	0.00460002	-5.38169	1659	19	0.19	100	16543	2004,3655,6615,4092,639,6659,2113,4781,7057,2022,1601,182,3965,94,5054,5978,4478,3428,4208	ELK3,ITGA6,SNAI1,SMAD7,PRDM1,SOX4,ETS1,NFIB,THBS1,ENG,DAB2,JAG1,LGALS9,ACVRL1,SERPINE1,REST,MSN,IFI16,MEF2C
GO:0071636	positive regulation of transforming growth factor beta production	0.00463737	-5.37361	17	2	0.02	100	16543	39657057	LGALS9,THBS1
GO:1902043	positive regulation of extrinsic apoptotic signaling pathway via death domain receptors	0.00463737	-5.37361	17	2	0.02	100	16543	70787057	TIMP3,THBS1
GO:2000737	negative regulation of stem cell differentiation	0.00463737	-5.37361	17	2	0.02	100	16543	1825978	JAG1,REST
GO:2000641	regulation of early endosome to late endosome transport	0.00463737	-5.37361	17	2	0.02	100	16543	16014478	DAB2,MSN
GO:2001026	regulation of endothelial cell chemotaxis	0.00463737	-5.37361	17	2	0.02	100	16543	37917057	KDR,THBS1
GO:0048660	regulation of smooth muscle cell proliferation	0.004742	-5.3513	112	4	0.04	100	16543	1.02032e+16	CALCRL,HBEGF,MMP2,THBS1
GO:0061061	muscle structure development	0.0047802	-5.34327	434	8	0.08	100	16543	2.02234e+30	ENG,ID3,HBEGF,JAG1,LGALS1,SMAD7,REST,MEF2C
GO:0050920	regulation of chemotaxis	0.0049484	-5.30869	182	5	0.05	100	16543	5.05479e+19	SERPINE1,CXCR4,LGALS9,KDR,THBS1
GO:0045669	positive regulation of osteoblast differentiation	0.00519832	-5.25942	58	3	0.03	100	16543	1159081824208	CTHRC1,JAG1,MEF2C
GO:0060135	maternal process involved in female pregnancy	0.00519832	-5.25942	58	3	0.03	100	16543	63939656781	PRDM1,LGALS9,STC1
GO:0071333	cellular response to glucose stimulus	0.00519832	-5.25942	58	3	0.03	100	16543	665939564208	SOX4,LGALS1,MEF2C
GO:0034330	cell junction organization	0.00529933	-5.24017	185	5	0.05	100	16543	3.67837e+19	ITGA5,ITGA6,HDAC7,SMAD7,CD9
GO:0050792	regulation of viral process	0.00529933	-5.24017	185	5	0.05	100	16543	5.9784e+20	REST,LGALS9,IFITM3,IFI16,LGALS1
GO:0006357	regulation of transcription from RNA polymerase II promoter	0.00556644	-5.191	1815	20	0.2	100	16543	2004,2078,5654,3655,6615,4092,639,6659,2113,4781,2022,3399,182,11167,94,51564,5054,5978,3428,4208	ELK3,ERG,HTRA1,ITGA6,SNAI1,SMAD7,PRDM1,SOX4,ETS1,NFIB,ENG,ID3,JAG1,FSTL1,ACVRL1,HDAC7,SERPINE1,REST,IFI16,MEF2C
GO:0048598	embryonic morphogenesis	0.00558283	-5.18806	543	9	0.09	100	16543	2.02212e+37	ENG,CTHRC1,COL4A2,SNAI1,MMP2,FLT1,ITGA5,SOX4,MEF2C
GO:0010035	response to inorganic substance	0.00561558	-5.18221	446	8	0.08	100	16543	2.59327e+34	CLIC4,SPARC,CD9,COL18A1,ETS1,S100A16,THBS1,MEF2C
GO:0016337	single organismal cell-cell adhesion	0.00561558	-5.18221	446	8	0.08	100	16543	2.29189e+35	CD93,ESAM,PKD1L1,ITGA6,ITGA5,SOX4,MSN,SERPINB8
GO:0050921	positive regulation of chemotaxis	0.00570044	-5.16721	118	4	0.04	100	16543	5054396537917050	SERPINE1,LGALS9,KDR,THBS1
GO:2000311	regulation of alpha-amino-3-hydroxy-5-methyl-4-isoxazole propionate selective glutamate receptor activity	0.00578517	-5.15246	19	2	0.02	100	16543	853584208	SHANK3,MEF2C
GO:0071229	cellular response to acid chemical	0.00579421	-5.1509	189	5	0.05	100	16543	1.28234e+19	COL4A1,ID3,P2RY6,MMP2,MEF2C
GO:0071331	cellular response to hexose stimulus	0.00598473	-5.11854	61	3	0.03	100	16543	665939564208	SOX4,LGALS1,MEF2C
GO:0071396	cellular response to lipid	0.00599489	-5.11685	451	8	0.08	100	16543	3.3995e+32	ID3,P2RY6,PMEPA1,SERPINE1,REST,MSN,STC1,MEF2C
GO:1905310	regulation of cardiac neural crest cell migration involved in outflow tract morphogenesis	0.00604485	-5.10855	1	1	0.01	100	16543	2022	ENG
GO:0070241	positive regulation of activated T cell autonomous cell death	0.00604485	-5.10855	1	1	0.01	100	16543	3965	LGALS9
GO:2000759	regulation of N-terminal peptidyl-lysine acetylation	0.00604485	-5.10855	1	1	0.01	100	16543	6659	SOX4
GO:0071329	cellular response to sucrose stimulus	0.00604485	-5.10855	1	1	0.01	100	16543	10203	CALCRL
GO:0061044	negative regulation of vascular wound healing	0.00604485	-5.10855	1	1	0.01	100	16543	5054	SERPINE1
GO:0002264	endothelial cell activation involved in immune response	0.00604485	-5.10855	1	1	0.01	100	16543	56892	C8orf4
GO:0035490	regulation of leukotriene production involved in inflammatory response	0.00604485	-5.10855	1	1	0.01	100	16543	5054	SERPINE1
GO:1990654	sebum secreting cell proliferation	0.00604485	-5.10855	1	1	0.01	100	16543	639	PRDM1
GO:0061444	endocardial cushion cell development	0.00604485	-5.10855	1	1	0.01	100	16543	182	JAG1
GO:0038167	epidermal growth factor receptor signaling pathway via positive regulation of NF-kappaB transcription factor activity	0.00604485	-5.10855	1	1	0.01	100	16543	9770	RASSF2
GO:1901344	response to leptomycin B	0.00604485	-5.10855	1	1	0.01	100	16543	3399	ID3
GO:0061141	lung ciliated cell differentiation	0.00604485	-5.10855	1	1	0.01	100	16543	4781	NFIB
GO:2000761	positive regulation of N-terminal peptidyl-lysine acetylation	0.00604485	-5.10855	1	1	0.01	100	16543	6659	SOX4
GO:0071846	actin filament debranching	0.00604485	-5.10855	1	1	0.01	100	16543	9535	GMFG
GO:1905222	atrioventricular canal morphogenesis	0.00604485	-5.10855	1	1	0.01	100	16543	2022	ENG
GO:0072750	cellular response to leptomycin B	0.00604485	-5.10855	1	1	0.01	100	16543	3399	ID3
GO:2000740	negative regulation of mesenchymal stem cell differentiation	0.00604485	-5.10855	1	1	0.01	100	16543	5978	REST
GO:2000795	negative regulation of epithelial cell proliferation involved in lung morphogenesis	0.00604485	-5.10855	1	1	0.01	100	16543	4781	NFIB
GO:1903403	negative regulation of renal phosphate excretion	0.00604485	-5.10855	1	1	0.01	100	16543	6781	STC1
GO:0038168	epidermal growth factor receptor signaling pathway via I-kappaB kinase/NF-kappaB cascade	0.00604485	-5.10855	1	1	0.01	100	16543	9770	RASSF2
GO:0070239	regulation of activated T cell autonomous cell death	0.00604485	-5.10855	1	1	0.01	100	16543	3965	LGALS9
GO:2000797	regulation of amniotic stem cell differentiation	0.00604485	-5.10855	1	1	0.01	100	16543	5978	REST
GO:0048677	axon extension involved in regeneration	0.00604485	-5.10855	1	1	0.01	100	16543	3913	LAMB2
GO:1903402	regulation of renal phosphate excretion	0.00604485	-5.10855	1	1	0.01	100	16543	6781	STC1
GO:0071324	cellular response to disaccharide stimulus	0.00604485	-5.10855	1	1	0.01	100	16543	10203	CALCRL
GO:0060806	negative regulation of cell differentiation involved in embryonic placenta development	0.00604485	-5.10855	1	1	0.01	100	16543	6615	SNAI1
GO:0048682	sprouting of injured axon	0.00604485	-5.10855	1	1	0.01	100	16543	3913	LAMB2
GO:0031443	fast-twitch skeletal muscle fiber contraction	0.00604485	-5.10855	1	1	0.01	100	16543	23336	SYNM
GO:0006860	extracellular amino acid transport	0.00604485	-5.10855	1	1	0.01	100	16543	6510	SLC1A5
GO:2000706	negative regulation of dense core granule biogenesis	0.00604485	-5.10855	1	1	0.01	100	16543	5978	REST
GO:2000798	negative regulation of amniotic stem cell differentiation	0.00604485	-5.10855	1	1	0.01	100	16543	5978	REST
GO:0034118	regulation of erythrocyte aggregation	0.00604485	-5.10855	1	1	0.01	100	16543	3956	LGALS1
GO:0003185	sinoatrial valve morphogenesis	0.00604485	-5.10855	1	1	0.01	100	16543	4208	MEF2C
GO:0035491	positive regulation of leukotriene production involved in inflammatory response	0.00604485	-5.10855	1	1	0.01	100	16543	5054	SERPINE1
GO:0072274	metanephric glomerular basement membrane development	0.00604485	-5.10855	1	1	0.01	100	16543	3913	LAMB2
GO:0003172	sinoatrial valve development	0.00604485	-5.10855	1	1	0.01	100	16543	4208	MEF2C
GO:0097117	guanylate kinase-associated protein clustering	0.00604485	-5.10855	1	1	0.01	100	16543	85358	SHANK3
GO:0034120	positive regulation of erythrocyte aggregation	0.00604485	-5.10855	1	1	0.01	100	16543	3956	LGALS1
GO:0051545	negative regulation of elastin biosynthetic process	0.00604485	-5.10855	1	1	0.01	100	16543	1839	HBEGF
GO:0010754	negative regulation of cGMP-mediated signaling	0.00604485	-5.10855	1	1	0.01	100	16543	7057	THBS1
GO:0002605	negative regulation of dendritic cell antigen processing and presentation	0.00604485	-5.10855	1	1	0.01	100	16543	7057	THBS1
GO:0003421	growth plate cartilage axis specification	0.00604485	-5.10855	1	1	0.01	100	16543	6781	STC1
GO:0003138	primary heart field specification	0.00604485	-5.10855	1	1	0.01	100	16543	4208	MEF2C
GO:0051543	regulation of elastin biosynthetic process	0.00604485	-5.10855	1	1	0.01	100	16543	1839	HBEGF
GO:0036323	vascular endothelial growth factor receptor-1 signaling pathway	0.00604485	-5.10855	1	1	0.01	100	16543	2321	FLT1
GO:0031347	regulation of defense response	0.00622228	-5.07962	655	10	0.1	100	16543	3965,710,5654,4313,2,10203,5054,2113,3428,4208	LGALS9,SERPING1,HTRA1,MMP2,A2M,CALCRL,SERPINE1,ETS1,IFI16,MEF2C
GO:0010469	regulation of receptor activity	0.00622482	-5.07921	121	4	0.04	100	16543	5.05485e+16	SERPINE1,SHANK3,CLIC2,MEF2C
GO:0071326	cellular response to monosaccharide stimulus	0.00626178	-5.07329	62	3	0.03	100	16543	665939564208	SOX4,LGALS1,MEF2C
GO:1901889	negative regulation of cell junction assembly	0.00640277	-5.05102	20	2	0.02	100	16543	947057	ACVRL1,THBS1
GO:0003215	cardiac right ventricle morphogenesis	0.00640277	-5.05102	20	2	0.02	100	16543	1826659	JAG1,SOX4
GO:0001666	response to hypoxia	0.00647415	-5.03994	275	6	0.06	100	16543	7852,2113,94,6781,4313,7057	CXCR4,ETS1,ACVRL1,STC1,MMP2,THBS1
GO:0001570	vasculogenesis	0.00654639	-5.02884	63	3	0.03	100	16543	2022515643791	ENG,HDAC7,KDR
GO:0003281	ventricular septum development	0.00654639	-5.02884	63	3	0.03	100	16543	63966594092	PRDM1,SOX4,SMAD7
GO:0002460	adaptive immune response based on somatic recombination of immune receptors built from immunoglobulin superfamily domains	0.00659167	-5.02195	123	4	0.04	100	16543	18235667104208	JAG1,IL4R,SERPING1,MEF2C
GO:0001934	positive regulation of protein phosphorylation	0.00674037	-4.99964	880	12	0.12	100	16543	2022,1601,7852,1839,3965,94,3791,2321,3678,9770,3487,7057	ENG,DAB2,CXCR4,HBEGF,LGALS9,ACVRL1,KDR,FLT1,ITGA5,RASSF2,IGFBP4,THBS1
GO:0061041	regulation of wound healing	0.00678036	-4.99372	124	4	0.04	100	16543	505418397107057	SERPINE1,HBEGF,SERPING1,THBS1
GO:0090288	negative regulation of cellular response to growth factor stimulus	0.00678036	-4.99372	124	4	0.04	100	16543	5.69376e+16	PMEPA1,HTRA1,THBS1,SMAD7
GO:0009612	response to mechanical stimulus	0.00688038	-4.97908	197	5	0.05	100	16543	2.02217e+22	ENG,PKD1L1,SHANK3,ETS1,THBS1
GO:0009749	response to glucose	0.0069726	-4.96577	125	4	0.04	100	16543	6659395642087050	SOX4,LGALS1,MEF2C,THBS1
GO:0043583	ear development	0.00702551	-4.95821	198	5	0.05	100	16543	1.15908e+22	CTHRC1,C1QTNF5,JAG1,SPARC,DCHS1
GO:1903649	regulation of cytoplasmic transport	0.00704903	-4.95487	21	2	0.02	100	16543	16014478	DAB2,MSN
GO:0060972	left/right pattern formation	0.00704903	-4.95487	21	2	0.02	100	16543	1685076615	PKD1L1,SNAI1
GO:1903306	negative regulation of regulated secretory pathway	0.00704903	-4.95487	21	2	0.02	100	16543	59783965	REST,LGALS9
GO:0003181	atrioventricular valve morphogenesis	0.00704903	-4.95487	21	2	0.02	100	16543	66598642	SOX4,DCHS1
GO:0042730	fibrinolysis	0.00704903	-4.95487	21	2	0.02	100	16543	5054710	SERPINE1,SERPING1
GO:0061311	cell surface receptor signaling pathway involved in heart development	0.00704903	-4.95487	21	2	0.02	100	16543	1826615	JAG1,SNAI1
GO:0030512	negative regulation of transforming growth factor beta receptor signaling pathway	0.00713846	-4.94226	65	3	0.03	100	16543	5693756544092	PMEPA1,HTRA1,SMAD7
GO:0002696	positive regulation of leukocyte activation	0.0071687	-4.93803	281	6	0.06	100	16543	6.39357e+22	PRDM1,IL4R,LGALS9,LGALS1,MEF2C,THBS1
GO:0043010	camera-type eye development	0.0071687	-4.93803	281	6	0.06	100	16543	57381,3913,1282,182,25932,94	RHOJ,LAMB2,COL4A1,JAG1,CLIC4,ACVRL1
GO:0036293	response to decreased oxygen levels	0.00741179	-4.90468	283	6	0.06	100	16543	7852,2113,94,6781,4313,7057	CXCR4,ETS1,ACVRL1,STC1,MMP2,THBS1
GO:1903845	negative regulation of cellular response to transforming growth factor beta stimulus	0.00744602	-4.90008	66	3	0.03	100	16543	5693756544092	PMEPA1,HTRA1,SMAD7
GO:0098602	single organism cell adhesion	0.00752433	-4.88961	469	8	0.08	100	16543	2.29189e+35	CD93,ESAM,PKD1L1,ITGA6,ITGA5,SOX4,MSN,SERPINB8
GO:0050789	regulation of biological process	0.00752463	-4.88957	10614	76	0.76	100	16543	1839,1284,2791,5654,3791,83483,80781,23166,1193,2022,5031,182,283349,57381,1282,3566,5978,9771,6781,57514,3910,3956,4312,6659,1809,11167,2321,1306,5054,3487,5334,4208,115908,9535,3655,2,4092,85358,2113,7057,25932,1601,4162,710,3965,284119,6678,51564,4313,928,114793,56892,2004,2078,5420,84858,10410,6615,8642,10203,3678,9770,639,4781,9467,3399,7837,7852,7078,56937,94,55075,8404,4478,5271,3428	HBEGF,COL4A2,GNG11,HTRA1,KDR,PLVAP,COL18A1,STAB1,CLIC2,ENG,P2RY6,JAG1,RASSF3,RHOJ,COL4A1,IL4R,REST,RAPGEF5,STC1,ARHGAP31,LAMA4,LGALS1,MMP1,SOX4,DPYSL3,FSTL1,FLT1,COL15A1,SERPINE1,IGFBP4,PLCL1,MEF2C,CTHRC1,GMFG,ITGA6,A2M,SMAD7,SHANK3,ETS1,THBS1,CLIC4,DAB2,MCAM,SERPING1,LGALS9,PTRF,SPARC,HDAC7,MMP2,CD9,FMNL2,C8orf4,ELK3,ERG,PODXL,ZNF503,IFITM3,SNAI1,DCHS1,CALCRL,ITGA5,RASSF2,PRDM1,NFIB,SH3BP5,ID3,P…
GO:0016043	cellular component organization	0.00753959	-4.88759	5134	43	0.43	100	16543	7276,115908,1284,9535,5654,3655,3791,2,4092,80781,85358,2113,2012,7057,2022,25932,23336,51564,6678,4313,928,57381,3913,1282,114902,5978,114793,6781,3910,9507,8642,50636,3678,4312,4781,1809,7837,7852,94,7450,5054,4478,4208	TTR,CTHRC1,COL4A2,GMFG,HTRA1,ITGA6,KDR,A2M,SMAD7,COL18A1,SHANK3,ETS1,EMP1,THBS1,ENG,CLIC4,SYNM,HDAC7,SPARC,MMP2,CD9,RHOJ,LAMB2,COL4A1,C1QTNF5,REST,FMNL2,STC1,LAMA4,ADAMTS4,DCHS1,ANO7,ITGA5,MMP1,NFIB,DPYSL3,PXDN,CXCR4,ACVRL1,VWF,SERPINE1,MSN,MEF2C
GO:0046636	negative regulation of alpha-beta T cell activation	0.00772357	-4.86348	22	2	0.02	100	16543	35663965	IL4R,LGALS9
GO:0010894	negative regulation of steroid biosynthetic process	0.00772357	-4.86348	22	2	0.02	100	16543	59786615	REST,SNAI1
GO:0031401	positive regulation of protein modification process	0.00773981	-4.86138	1127	14	0.14	100	16543	2022,1601,7852,1839,3965,94,3791,2321,4092,3678,9770,6659,3487,7057	ENG,DAB2,CXCR4,HBEGF,LGALS9,ACVRL1,KDR,FLT1,SMAD7,ITGA5,RASSF2,SOX4,IGFBP4,THBS1
GO:0061333	renal tubule morphogenesis	0.00776132	-4.8586	67	3	0.03	100	16543	128286424208	COL4A1,DCHS1,MEF2C
GO:0030279	negative regulation of ossification	0.00776132	-4.8586	67	3	0.03	100	16543	3399515644208	ID3,HDAC7,MEF2C
GO:0003151	outflow tract morphogenesis	0.00776132	-4.8586	67	3	0.03	100	16543	20221824208	ENG,JAG1,MEF2C
GO:0044706	multi-multicellular organism process	0.00778341	-4.85576	203	5	0.05	100	16543	6.39397e+18	PRDM1,LGALS9,ETS1,STC1,MMP2
GO:0051247	positive regulation of protein metabolic process	0.00781714	-4.85144	1492	17	0.17	100	16543	1839,3791,4092,3678,9770,6659,7057,2022,7852,1601,3965,94,2321,5978,4478,3487,3428	HBEGF,KDR,SMAD7,ITGA5,RASSF2,SOX4,THBS1,ENG,CXCR4,DAB2,LGALS9,ACVRL1,FLT1,REST,MSN,IGFBP4,IFI16
GO:1902107	positive regulation of leukocyte differentiation	0.00798797	-4.82982	130	4	0.04	100	16543	639356639653956	PRDM1,IL4R,LGALS9,LGALS1
GO:0009746	response to hexose	0.00798797	-4.82982	130	4	0.04	100	16543	6659395642087050	SOX4,LGALS1,MEF2C,THBS1
GO:0045944	positive regulation of transcription from RNA polymerase II promoter	0.00816429	-4.80799	1017	13	0.13	100	16543	2022,2004,182,94,3655,4092,5054,5978,6659,2113,4781,3428,4208	ENG,ELK3,JAG1,ACVRL1,ITGA6,SMAD7,SERPINE1,REST,SOX4,ETS1,NFIB,IFI16,MEF2C
GO:0048754	branching morphogenesis of an epithelial tube	0.00820207	-4.80337	131	4	0.04	100	16543	2.02213e+16	ENG,COL4A1,CLIC4,DCHS1
GO:0050867	positive regulation of cell activation	0.00830973	-4.79033	290	6	0.06	100	16543	6.39357e+22	PRDM1,IL4R,LGALS9,LGALS1,MEF2C,THBS1
GO:0043903	regulation of symbiosis, encompassing mutualism through parasitism	0.00859655	-4.75639	208	5	0.05	100	16543	5.9784e+20	REST,LGALS9,IFITM3,IFI16,LGALS1
GO:0046634	regulation of alpha-beta T cell activation	0.00875413	-4.73823	70	3	0.03	100	16543	63935663965	PRDM1,IL4R,LGALS9
GO:0001933	negative regulation of protein phosphorylation	0.0089238	-4.71903	386	7	0.07	100	16543	2.02295e+28	ENG,SH3BP5,RASSF2,TIMP3,GMFG,PMEPA1,SMAD7
GO:0035148	tube formation	0.00909608	-4.69991	135	4	0.04	100	16543	1.15909e+17	CTHRC1,PODXL,SOX4,NFIB
GO:0072376	protein activation cascade	0.00910083	-4.69939	71	3	0.03	100	16543	7450,710,2	VWF,SERPING1,A2M
GO:0055117	regulation of cardiac muscle contraction	0.00910083	-4.69939	71	3	0.03	100	16543	119367814092	CLIC2,STC1,SMAD7
GO:0006897	endocytosis	0.00911673	-4.69764	485	8	0.08	100	16543	2.29182e+34	CD93,DAB2,SPARC,CD9,CALCRL,STAB1,TINAGL1,THBS1
GO:0042346	positive regulation of NF-kappaB import into nucleus	0.00915608	-4.69334	24	2	0.02	100	16543	396556892	LGALS9,C8orf4
GO:0032897	negative regulation of viral transcription	0.00915608	-4.69334	24	2	0.02	100	16543	597810410	REST,IFITM3
GO:0003171	atrioventricular valve development	0.00915608	-4.69334	24	2	0.02	100	16543	66598642	SOX4,DCHS1
GO:0033137	negative regulation of peptidyl-serine phosphorylation	0.00915608	-4.69334	24	2	0.02	100	16543	97704092	RASSF2,SMAD7
GO:0030511	positive regulation of transforming growth factor beta receptor signaling pathway	0.00915608	-4.69334	24	2	0.02	100	16543	16017057	DAB2,THBS1
GO:0043536	positive regulation of blood vessel endothelial cell migration	0.00915608	-4.69334	24	2	0.02	100	16543	515647057	HDAC7,THBS1
GO:0045939	negative regulation of steroid metabolic process	0.00915608	-4.69334	24	2	0.02	100	16543	59786615	REST,SNAI1
GO:1903846	positive regulation of cellular response to transforming growth factor beta stimulus	0.00915608	-4.69334	24	2	0.02	100	16543	16017057	DAB2,THBS1
GO:0070482	response to oxygen levels	0.00942907	-4.66396	298	6	0.06	100	16543	7852,2113,94,6781,4313,7057	CXCR4,ETS1,ACVRL1,STC1,MMP2,THBS1
GO:0051346	negative regulation of hydrolase activity	0.00953776	-4.6525	391	7	0.07	100	16543	5054,7078,710,5271,2,3428,7057	SERPINE1,TIMP3,SERPING1,SERPINB8,A2M,IFI16,THBS1
GO:0071560	cellular response to transforming growth factor beta stimulus	0.00980679	-4.62468	138	4	0.04	100	16543	1284,94,4208,4092	COL4A2,ACVRL1,MEF2C,SMAD7
GO:0065007	biological regulation	0.00981271	-4.62408	11242	79	0.79	100	16543	1839,1284,2791,5654,3791,83483,80781,23166,1193,2022,5031,182,283349,57381,1282,3566,5978,9771,6781,57514,3910,50636,3956,4312,6659,1809,11167,2321,1306,5054,3487,5334,4208,7276,115908,9535,3655,2,4092,85358,2113,7057,25932,1601,4162,710,3965,284119,6678,51564,4313,928,114793,56892,2004,2078,5420,84858,10410,6615,8642,10203,3678,9770,639,4781,9467,3399,7837,7852,7078,56937,94,55075,7450,8404,4478…	HBEGF,COL4A2,GNG11,HTRA1,KDR,PLVAP,COL18A1,STAB1,CLIC2,ENG,P2RY6,JAG1,RASSF3,RHOJ,COL4A1,IL4R,REST,RAPGEF5,STC1,ARHGAP31,LAMA4,ANO7,LGALS1,MMP1,SOX4,DPYSL3,FSTL1,FLT1,COL15A1,SERPINE1,IGFBP4,PLCL1,MEF2C,TTR,CTHRC1,GMFG,ITGA6,A2M,SMAD7,SHANK3,ETS1,THBS1,CLIC4,DAB2,MCAM,SERPING1,LGALS9,PTRF,SPARC,HDAC7,MMP2,CD9,FMNL2,C8orf4,ELK3,ERG,PODXL,ZNF503,IFITM3,SNAI1,DCHS1,CALCRL,ITGA5,RASSF2,PRDM1,NFIB,SH3…
GO:0001678	cellular glucose homeostasis	0.00981812	-4.62353	73	3	0.03	100	16543	665939564208	SOX4,LGALS1,MEF2C
GO:0043537	negative regulation of blood vessel endothelial cell migration	0.00991335	-4.61387	25	2	0.02	100	16543	947057	ACVRL1,THBS1
GO:1904037	positive regulation of epithelial cell apoptotic process	0.00991335	-4.61387	25	2	0.02	100	16543	807817057	COL18A1,THBS1
GO:0030947	regulation of vascular endothelial growth factor receptor signaling pathway	0.00991335	-4.61387	25	2	0.02	100	16543	36782321	ITGA5,FLT1
GO:0030194	positive regulation of blood coagulation	0.00991335	-4.61387	25	2	0.02	100	16543	50547057	SERPINE1,THBS1
GO:1900048	positive regulation of hemostasis	0.00991335	-4.61387	25	2	0.02	100	16543	50547057	SERPINE1,THBS1
GO:0007492	endoderm development	0.0101888	-4.58647	74	3	0.03	100	16543	367812844313	ITGA5,COL4A2,MMP2
GO:0048468	cell development	0.0105878	-4.54805	1415	16	0.16	100	16543	1.15909e+65	CTHRC1,PODXL,COL18A1,PRDM1,SOX4,SHANK3,NFIB,DPYSL3,ENG,CLIC4,JAG1,CD9,LAMB2,MSN,STC1,MEF2C
GO:0071634	regulation of transforming growth factor beta production	0.0106975	-4.53775	26	2	0.02	100	16543	39657057	LGALS9,THBS1
GO:0043372	positive regulation of CD4-positive, alpha-beta T cell differentiation	0.0106975	-4.53775	26	2	0.02	100	16543	35663965	IL4R,LGALS9
GO:0050820	positive regulation of coagulation	0.0106975	-4.53775	26	2	0.02	100	16543	50547057	SERPINE1,THBS1
GO:0060706	cell differentiation involved in embryonic placenta development	0.0106975	-4.53775	26	2	0.02	100	16543	6396615	PRDM1,SNAI1
GO:0048863	stem cell differentiation	0.0108093	-4.52735	142	4	0.04	100	16543	182,5978,2,4208	JAG1,REST,A2M,MEF2C
GO:0051099	positive regulation of binding	0.0108093	-4.52735	142	4	0.04	100	16543	1.15908e+17	CTHRC1,CLIC2,PLCL1,MEF2C
GO:0051098	regulation of binding	0.010813	-4.52701	307	6	0.06	100	16543	1.15908e+25	CTHRC1,DAB2,CLIC2,IFI16,PLCL1,MEF2C
GO:0072080	nephron tubule development	0.0109543	-4.51403	76	3	0.03	100	16543	18286424208	JAG1,DCHS1,MEF2C
GO:0010001	glial cell differentiation	0.0110698	-4.50353	143	4	0.04	100	16543	391366594781928	LAMB2,SOX4,NFIB,CD9
GO:0001890	placenta development	0.0113344	-4.47991	144	4	0.04	100	16543	639565466156781	PRDM1,HTRA1,SNAI1,STC1
GO:0034629	cellular protein complex localization	0.0115082	-4.4647	27	2	0.02	100	16543	71274092	TNFAIP2,SMAD7
GO:1903034	regulation of response to wounding	0.0116031	-4.45649	145	4	0.04	100	16543	505418397107057	SERPINE1,HBEGF,SERPING1,THBS1
GO:0015698	inorganic anion transport	0.0116031	-4.45649	145	4	0.04	100	16543	5.03126e+17	P2RY6,CLIC4,CLIC2,ANO7
GO:0030097	hemopoiesis	0.0119626	-4.42597	509	8	0.08	100	16543	1.82397e+30	JAG1,LGALS9,KDR,LGALS1,SOX4,REST,IFI16,MEF2C
GO:0044092	negative regulation of molecular function	0.0120011	-4.42276	1068	13	0.13	100	16543	9467,3399,7078,1601,9535,710,2,4092,5054,1193,5271,3428,7057	SH3BP5,ID3,TIMP3,DAB2,GMFG,SERPING1,A2M,SMAD7,SERPINE1,CLIC2,SERPINB8,IFI16,THBS1
GO:0033082	regulation of extrathymic T cell differentiation	0.0120535	-4.4184	2	1	0.01	100	16543	639	PRDM1
GO:0002519	natural killer cell tolerance induction	0.0120535	-4.4184	2	1	0.01	100	16543	3965	LGALS9
GO:2000790	regulation of mesenchymal cell proliferation involved in lung development	0.0120535	-4.4184	2	1	0.01	100	16543	4781	NFIB
GO:0090177	establishment of planar polarity involved in neural tube closure	0.0120535	-4.4184	2	1	0.01	100	16543	115908	CTHRC1
GO:0072313	metanephric glomerular epithelial cell development	0.0120535	-4.4184	2	1	0.01	100	16543	3913	LAMB2
GO:0061614	pri-miRNA transcription from RNA polymerase II promoter	0.0120535	-4.4184	2	1	0.01	100	16543	2113	ETS1
GO:0072249	metanephric glomerular visceral epithelial cell development	0.0120535	-4.4184	2	1	0.01	100	16543	3913	LAMB2
GO:0072244	metanephric glomerular epithelium development	0.0120535	-4.4184	2	1	0.01	100	16543	3913	LAMB2
GO:0021740	principal sensory nucleus of trigeminal nerve development	0.0120535	-4.4184	2	1	0.01	100	16543	4781	NFIB
GO:0032834	positive regulation of CD4-positive, CD25-positive, alpha-beta regulatory T cell differentiation involved in immune response	0.0120535	-4.4184	2	1	0.01	100	16543	3965	LGALS9
GO:1905292	regulation of neural crest cell differentiation	0.0120535	-4.4184	2	1	0.01	100	16543	2022	ENG
GO:0007521	muscle cell fate determination	0.0120535	-4.4184	2	1	0.01	100	16543	4208	MEF2C
GO:1904469	positive regulation of tumor necrosis factor secretion	0.0120535	-4.4184	2	1	0.01	100	16543	3965	LGALS9
GO:2000562	negative regulation of CD4-positive, alpha-beta T cell proliferation	0.0120535	-4.4184	2	1	0.01	100	16543	3965	LGALS9
GO:2000098	negative regulation of smooth muscle cell-matrix adhesion	0.0120535	-4.4184	2	1	0.01	100	16543	5054	SERPINE1
GO:0035983	response to trichostatin A	0.0120535	-4.4184	2	1	0.01	100	16543	4208	MEF2C
GO:0003422	growth plate cartilage morphogenesis	0.0120535	-4.4184	2	1	0.01	100	16543	6781	STC1
GO:2001190	positive regulation of T cell activation via T cell receptor contact with antigen bound to MHC molecule on antigen presenting cell	0.0120535	-4.4184	2	1	0.01	100	16543	3965	LGALS9
GO:0072160	nephron tubule epithelial cell differentiation	0.0120535	-4.4184	2	1	0.01	100	16543	4208	MEF2C
GO:2000791	negative regulation of mesenchymal cell proliferation involved in lung development	0.0120535	-4.4184	2	1	0.01	100	16543	4781	NFIB
GO:0006858	extracellular transport	0.0120535	-4.4184	2	1	0.01	100	16543	6510	SLC1A5
GO:0072248	metanephric glomerular visceral epithelial cell differentiation	0.0120535	-4.4184	2	1	0.01	100	16543	3913	LAMB2
GO:0010752	regulation of cGMP-mediated signaling	0.0120535	-4.4184	2	1	0.01	100	16543	7057	THBS1
GO:0061443	endocardial cushion cell differentiation	0.0120535	-4.4184	2	1	0.01	100	16543	182	JAG1
GO:0003127	detection of nodal flow	0.0120535	-4.4184	2	1	0.01	100	16543	168507	PKD1L1
GO:0032832	regulation of CD4-positive, CD25-positive, alpha-beta regulatory T cell differentiation involved in immune response	0.0120535	-4.4184	2	1	0.01	100	16543	3965	LGALS9
GO:0035026	leading edge cell differentiation	0.0120535	-4.4184	2	1	0.01	100	16543	1601	DAB2
GO:0072312	metanephric glomerular epithelial cell differentiation	0.0120535	-4.4184	2	1	0.01	100	16543	3913	LAMB2
GO:0021730	trigeminal sensory nucleus development	0.0120535	-4.4184	2	1	0.01	100	16543	4781	NFIB
GO:0060025	regulation of synaptic activity	0.0120535	-4.4184	2	1	0.01	100	16543	4208	MEF2C
GO:0035984	cellular response to trichostatin A	0.0120535	-4.4184	2	1	0.01	100	16543	4208	MEF2C
GO:0006468	protein phosphorylation	0.0120739	-4.41671	951	12	0.12	100	16543	2078,1839,3965,9535,94,3791,2321,83483,4092,9770,85358,4208	ERG,HBEGF,LGALS9,GMFG,ACVRL1,KDR,FLT1,PLVAP,SMAD7,RASSF2,SHANK3,MEF2C
GO:0023014	signal transduction by protein phosphorylation	0.0121559	-4.40994	410	7	0.07	100	16543	1839,3965,85358,94,3791,83483,4208	HBEGF,LGALS9,SHANK3,ACVRL1,KDR,PLVAP,MEF2C
GO:0032092	positive regulation of protein binding	0.0121634	-4.40932	79	3	0.03	100	16543	11590853344208	CTHRC1,PLCL1,MEF2C
GO:0002690	positive regulation of leukocyte chemotaxis	0.0121634	-4.40932	79	3	0.03	100	16543	505439657057	SERPINE1,LGALS9,THBS1
GO:1902531	regulation of intracellular signal transduction	0.0123404	-4.39488	1694	18	0.18	100	16543	1839,3791,6615,2,3956,9770,1193,7057,7852,7078,3965,51564,2321,57381,55075,57514,3487,56892	HBEGF,KDR,SNAI1,A2M,LGALS1,RASSF2,CLIC2,THBS1,CXCR4,TIMP3,LGALS9,HDAC7,FLT1,RHOJ,UACA,ARHGAP31,IGFBP4,C8orf4
GO:2000108	positive regulation of leukocyte apoptotic process	0.012345	-4.3945	28	2	0.02	100	16543	39654208	LGALS9,MEF2C
GO:2000352	negative regulation of endothelial cell apoptotic process	0.012345	-4.3945	28	2	0.02	100	16543	50543791	SERPINE1,KDR
GO:0035924	cellular response to vascular endothelial growth factor stimulus	0.012345	-4.3945	28	2	0.02	100	16543	37912321	KDR,FLT1
GO:0010557	positive regulation of macromolecule biosynthetic process	0.0124239	-4.38814	1567	17	0.17	100	16543	2004,3655,3791,6615,4092,6659,2113,4781,7057,2022,1601,182,94,5054,5978,3428,4208	ELK3,ITGA6,KDR,SNAI1,SMAD7,SOX4,ETS1,NFIB,THBS1,ENG,DAB2,JAG1,ACVRL1,SERPINE1,REST,IFI16,MEF2C
GO:0006937	regulation of muscle contraction	0.0124335	-4.38736	148	4	0.04	100	16543	1.02031e+16	CALCRL,CLIC2,STC1,SMAD7
GO:0051216	cartilage development	0.0124335	-4.38736	148	4	0.04	100	16543	6781478166154200	STC1,NFIB,SNAI1,MEF2C
GO:0045621	positive regulation of lymphocyte differentiation	0.0125829	-4.37542	80	3	0.03	100	16543	63935663965	PRDM1,IL4R,LGALS9
GO:1903508	positive regulation of nucleic acid-templated transcription	0.0126751	-4.36811	1319	15	0.15	100	16543	2022,2004,182,1601,94,3655,6615,4092,5054,5978,6659,2113,4781,3428,4208	ENG,ELK3,JAG1,DAB2,ACVRL1,ITGA6,SNAI1,SMAD7,SERPINE1,REST,SOX4,ETS1,NFIB,IFI16,MEF2C
GO:0045893	positive regulation of transcription, DNA-templated	0.0126751	-4.36811	1319	15	0.15	100	16543	2022,2004,182,1601,94,3655,6615,4092,5054,5978,6659,2113,4781,3428,4208	ENG,ELK3,JAG1,DAB2,ACVRL1,ITGA6,SNAI1,SMAD7,SERPINE1,REST,SOX4,ETS1,NFIB,IFI16,MEF2C
GO:0048568	embryonic organ development	0.0127674	-4.36086	414	7	0.07	100	16543	2.02234e+28	ENG,ID3,CTHRC1,PRDM1,KDR,SNAI1,MEF2C
GO:0051336	regulation of hydrolase activity	0.012839	-4.35527	1321	15	0.15	100	16543	7078,1839,3965,710,3655,2321,2,5054,5978,9771,57514,5271,3428,4208,7057	TIMP3,HBEGF,LGALS9,SERPING1,ITGA6,FLT1,A2M,SERPINE1,REST,RAPGEF5,ARHGAP31,SERPINB8,IFI16,MEF2C,THBS1
GO:0032731	positive regulation of interleukin-1 beta production	0.0132077	-4.32696	29	2	0.02	100	16543	39653428	LGALS9,IFI16
GO:0045920	negative regulation of exocytosis	0.0132077	-4.32696	29	2	0.02	100	16543	59783965	REST,LGALS9
GO:0001569	branching involved in blood vessel morphogenesis	0.0132077	-4.32696	29	2	0.02	100	16543	20221282	ENG,COL4A1
GO:2000516	positive regulation of CD4-positive, alpha-beta T cell activation	0.0132077	-4.32696	29	2	0.02	100	16543	35663965	IL4R,LGALS9
GO:0045601	regulation of endothelial cell differentiation	0.0132077	-4.32696	29	2	0.02	100	16543	182,94	JAG1,ACVRL1
GO:0043030	regulation of macrophage activation	0.0132077	-4.32696	29	2	0.02	100	16543	35667057	IL4R,THBS1
GO:0071840	cellular component organization or biogenesis	0.0133135	-4.31897	5293	43	0.43	100	16543	7276,115908,1284,9535,5654,3655,3791,2,4092,80781,85358,2113,2012,7057,2022,25932,23336,51564,6678,4313,928,57381,3913,1282,114902,5978,114793,6781,3910,9507,8642,50636,3678,4312,4781,1809,7837,7852,94,7450,5054,4478,4208	TTR,CTHRC1,COL4A2,GMFG,HTRA1,ITGA6,KDR,A2M,SMAD7,COL18A1,SHANK3,ETS1,EMP1,THBS1,ENG,CLIC4,SYNM,HDAC7,SPARC,MMP2,CD9,RHOJ,LAMB2,COL4A1,C1QTNF5,REST,FMNL2,STC1,LAMA4,ADAMTS4,DCHS1,ANO7,ITGA5,MMP1,NFIB,DPYSL3,PXDN,CXCR4,ACVRL1,VWF,SERPINE1,MSN,MEF2C
GO:0007229	integrin-mediated signaling pathway	0.0134464	-4.30905	82	3	0.03	100	16543	367816013655	ITGA5,DAB2,ITGA6
GO:0021782	glial cell development	0.0134464	-4.30905	82	3	0.03	100	16543	39136659928	LAMB2,SOX4,CD9
GO:0031325	positive regulation of cellular metabolic process	0.0136125	-4.29677	2792	26	0.26	100	16543	2004,1839,3655,3791,6615,4092,10203,3678,9770,6659,2113,4781,7057,2022,7852,1601,182,3965,94,2321,5054,5978,4478,3487,3428,4208	ELK3,HBEGF,ITGA6,KDR,SNAI1,SMAD7,CALCRL,ITGA5,RASSF2,SOX4,ETS1,NFIB,THBS1,ENG,CXCR4,DAB2,JAG1,LGALS9,ACVRL1,FLT1,SERPINE1,REST,MSN,IGFBP4,IFI16,MEF2C
GO:0045778	positive regulation of ossification	0.0138905	-4.27655	83	3	0.03	100	16543	1159081824208	CTHRC1,JAG1,MEF2C
GO:0050673	epithelial cell proliferation	0.0138905	-4.27655	83	3	0.03	100	16543	9434874208	ACVRL1,IGFBP4,MEF2C
GO:2001236	regulation of extrinsic apoptotic signaling pathway	0.0139005	-4.27583	153	4	0.04	100	16543	5054707836557050	SERPINE1,TIMP3,ITGA6,THBS1
GO:1902105	regulation of leukocyte differentiation	0.0140213	-4.26718	235	5	0.05	100	16543	9.77064e+18	RASSF2,PRDM1,IL4R,LGALS9,LGALS1
GO:1903670	regulation of sprouting angiogenesis	0.0140959	-4.26187	30	2	0.02	100	16543	367851564	ITGA5,HDAC7
GO:0099601	regulation of neurotransmitter receptor activity	0.0140959	-4.26187	30	2	0.02	100	16543	853584208	SHANK3,MEF2C
GO:0061028	establishment of endothelial barrier	0.0140959	-4.26187	30	2	0.02	100	16543	20224478	ENG,MSN
GO:0048545	response to steroid hormone	0.0141984	-4.25463	326	6	0.06	100	16543	2.0226e+24	ENG,REST,PMEPA1,SPARC,STC1,THBS1
GO:0042326	negative regulation of phosphorylation	0.0142244	-4.2528	423	7	0.07	100	16543	2.02295e+28	ENG,SH3BP5,RASSF2,TIMP3,GMFG,PMEPA1,SMAD7
GO:0033273	response to vitamin	0.0143429	-4.2445	84	3	0.03	100	16543	667867814208	SPARC,STC1,MEF2C
GO:0030193	regulation of blood coagulation	0.0143429	-4.2445	84	3	0.03	100	16543	50547107057	SERPINE1,SERPING1,THBS1
GO:1900046	regulation of hemostasis	0.0143429	-4.2445	84	3	0.03	100	16543	50547107057	SERPINE1,SERPING1,THBS1
GO:0006942	regulation of striated muscle contraction	0.0143429	-4.2445	84	3	0.03	100	16543	119367814092	CLIC2,STC1,SMAD7
GO:1902680	positive regulation of RNA biosynthetic process	0.0145714	-4.2287	1341	15	0.15	100	16543	2022,2004,182,1601,94,3655,6615,4092,5054,5978,6659,2113,4781,3428,4208	ENG,ELK3,JAG1,DAB2,ACVRL1,ITGA6,SNAI1,SMAD7,SERPINE1,REST,SOX4,ETS1,NFIB,IFI16,MEF2C
GO:0010604	positive regulation of macromolecule metabolic process	0.0145997	-4.22675	2808	26	0.26	100	16543	2004,1839,3655,3791,6615,4092,3678,9770,639,6659,2113,4781,7057,2022,7852,1601,182,3965,94,2321,5054,5978,4478,3487,3428,4208	ELK3,HBEGF,ITGA6,KDR,SNAI1,SMAD7,ITGA5,RASSF2,PRDM1,SOX4,ETS1,NFIB,THBS1,ENG,CXCR4,DAB2,JAG1,LGALS9,ACVRL1,FLT1,SERPINE1,REST,MSN,IGFBP4,IFI16,MEF2C
GO:1903901	negative regulation of viral life cycle	0.0148037	-4.21288	85	3	0.03	100	16543	5978104103428	REST,IFITM3,IFI16
GO:0007369	gastrulation	0.0148313	-4.21102	156	4	0.04	100	16543	3678128466154310	ITGA5,COL4A2,SNAI1,MMP2
GO:0009891	positive regulation of biosynthetic process	0.0148333	-4.21088	1727	18	0.18	100	16543	2004,3655,3791,6615,4092,10203,6659,2113,4781,7057,2022,1601,182,94,5054,5978,3428,4208	ELK3,ITGA6,KDR,SNAI1,SMAD7,CALCRL,SOX4,ETS1,NFIB,THBS1,ENG,DAB2,JAG1,ACVRL1,SERPINE1,REST,IFI16,MEF2C
GO:0001893	maternal placenta development	0.0150093	-4.19909	31	2	0.02	100	16543	6396781	PRDM1,STC1
GO:1900449	regulation of glutamate receptor signaling pathway	0.0150093	-4.19909	31	2	0.02	100	16543	853584208	SHANK3,MEF2C
GO:0003209	cardiac atrium morphogenesis	0.0150093	-4.19909	31	2	0.02	100	16543	20226659	ENG,SOX4
GO:0031960	response to corticosteroid	0.0151501	-4.18975	157	4	0.04	100	16543	2022597866786780	ENG,REST,SPARC,STC1
GO:0051149	positive regulation of muscle cell differentiation	0.0152727	-4.18169	86	3	0.03	100	16543	202235664208	ENG,IL4R,MEF2C
GO:0009607	response to biotic stimulus	0.0153208	-4.17854	751	10	0.1	100	16543	7.8524e+43	CXCR4,LGALS9,IFITM3,SPARC,TMEM233,STAB1,SERPINE1,IL4R,IFI16,MEF2C
GO:0042692	muscle cell differentiation	0.0154812	-4.16813	241	5	0.05	100	16543	2.02218e+18	ENG,JAG1,REST,LGALS1,MEF2C
GO:0048525	negative regulation of viral process	0.0157501	-4.15091	87	3	0.03	100	16543	5978104103428	REST,IFITM3,IFI16
GO:0046718	viral entry into host cell	0.0157501	-4.15091	87	3	0.03	100	16543	367878526510	ITGA5,CXCR4,SLC1A5
GO:0051828	entry into other organism involved in symbiotic interaction	0.0157501	-4.15091	87	3	0.03	100	16543	367878526510	ITGA5,CXCR4,SLC1A5
GO:0044409	entry into host	0.0157501	-4.15091	87	3	0.03	100	16543	367878526510	ITGA5,CXCR4,SLC1A5
GO:0030260	entry into host cell	0.0157501	-4.15091	87	3	0.03	100	16543	367878526510	ITGA5,CXCR4,SLC1A5
GO:0051806	entry into cell of other organism involved in symbiotic interaction	0.0157501	-4.15091	87	3	0.03	100	16543	367878526510	ITGA5,CXCR4,SLC1A5
GO:0061138	morphogenesis of a branching epithelium	0.0158007	-4.1477	159	4	0.04	100	16543	2.02213e+16	ENG,COL4A1,CLIC4,DCHS1
GO:0001738	morphogenesis of a polarized epithelium	0.0159475	-4.13845	32	2	0.02	100	16543	1159084478	CTHRC1,MSN
GO:0030449	regulation of complement activation	0.0159475	-4.13845	32	2	0.02	100	16543	710,2	SERPING1,A2M
GO:0002832	negative regulation of response to biotic stimulus	0.0159475	-4.13845	32	2	0.02	100	16543	6395654	PRDM1,HTRA1
GO:0030513	positive regulation of BMP signaling pathway	0.0159475	-4.13845	32	2	0.02	100	16543	2022,94	ENG,ACVRL1
GO:0043304	regulation of mast cell degranulation	0.0159475	-4.13845	32	2	0.02	100	16543	35663965	IL4R,LGALS9
GO:0033006	regulation of mast cell activation involved in immune response	0.0159475	-4.13845	32	2	0.02	100	16543	35663965	IL4R,LGALS9
GO:0051145	smooth muscle cell differentiation	0.0159475	-4.13845	32	2	0.02	100	16543	20224208	ENG,MEF2C
GO:0065009	regulation of molecular function	0.0160517	-4.13194	2830	26	0.26	100	16543	115908,1839,9535,3655,2,4092,9770,85358,1193,7057,9467,3399,7078,7852,1601,710,3965,2321,5054,5978,9771,57514,5271,3428,5334,4208	CTHRC1,HBEGF,GMFG,ITGA6,A2M,SMAD7,RASSF2,SHANK3,CLIC2,THBS1,SH3BP5,ID3,TIMP3,CXCR4,DAB2,SERPING1,LGALS9,FLT1,SERPINE1,REST,RAPGEF5,ARHGAP31,SERPINB8,IFI16,PLCL1,MEF2C
GO:0051147	regulation of muscle cell differentiation	0.0161325	-4.12692	160	4	0.04	100	16543	2022339935664200	ENG,ID3,IL4R,MEF2C
GO:0050818	regulation of coagulation	0.0162358	-4.12054	88	3	0.03	100	16543	50547107057	SERPINE1,SERPING1,THBS1
GO:2000257	regulation of protein activation cascade	0.0169102	-4.07984	33	2	0.02	100	16543	710,2	SERPING1,A2M
GO:0016192	vesicle-mediated transport	0.0171081	-4.0682	1242	14	0.14	100	16543	22918,7078,1601,710,6678,7127,2,928,10203,7450,23166,5054,64129,7057	CD93,TIMP3,DAB2,SERPING1,SPARC,TNFAIP2,A2M,CD9,CALCRL,VWF,STAB1,SERPINE1,TINAGL1,THBS1
GO:0009615	response to virus	0.0173093	-4.05651	248	5	0.05	100	16543	7.8524e+20	CXCR4,LGALS9,IFITM3,IFI16,MEF2C
GO:0098609	cell-cell adhesion	0.017536	-4.0435	883	11	0.11	100	16543	2.29189e+48	CD93,ESAM,PKD1L1,ITGA6,CALD1,DCHS1,ITGA5,SOX4,MSN,FMNL2,SERPINB8
GO:0009893	positive regulation of metabolic process	0.0176417	-4.03749	2994	27	0.27	100	16543	2004,1839,3655,3791,6615,4092,10203,3678,9770,639,6659,2113,4781,7057,2022,7852,1601,182,3965,94,2321,5054,5978,4478,3487,3428,4208	ELK3,HBEGF,ITGA6,KDR,SNAI1,SMAD7,CALCRL,ITGA5,RASSF2,PRDM1,SOX4,ETS1,NFIB,THBS1,ENG,CXCR4,DAB2,JAG1,LGALS9,ACVRL1,FLT1,SERPINE1,REST,MSN,IGFBP4,IFI16,MEF2C
GO:0002065	columnar/cuboidal epithelial cell differentiation	0.0177433	-4.03175	91	3	0.03	100	16543	6391826659	PRDM1,JAG1,SOX4
GO:0046849	bone remodeling	0.0178972	-4.02311	34	2	0.02	100	16543	1159089770	CTHRC1,RASSF2
GO:2000705	regulation of dense core granule biogenesis	0.0180262	-4.01593	3	1	0.01	100	16543	5978	REST
GO:0061073	ciliary body morphogenesis	0.0180262	-4.01593	3	1	0.01	100	16543	182	JAG1
GO:0097187	dentinogenesis	0.0180262	-4.01593	3	1	0.01	100	16543	5654	HTRA1
GO:0003199	endocardial cushion to mesenchymal transition involved in heart valve formation	0.0180262	-4.01593	3	1	0.01	100	16543	2078	ERG
GO:2000504	positive regulation of blood vessel remodeling	0.0180262	-4.01593	3	1	0.01	100	16543	2078	ERG
GO:0070278	extracellular matrix constituent secretion	0.0180262	-4.01593	3	1	0.01	100	16543	2022	ENG
GO:1903984	positive regulation of TRAIL-activated apoptotic signaling pathway	0.0180262	-4.01593	3	1	0.01	100	16543	7078	TIMP3
GO:0010751	negative regulation of nitric oxide mediated signal transduction	0.0180262	-4.01593	3	1	0.01	100	16543	7057	THBS1
GO:0003010	voluntary skeletal muscle contraction	0.0180262	-4.01593	3	1	0.01	100	16543	23336	SYNM
GO:0021773	striatal medium spiny neuron differentiation	0.0180262	-4.01593	3	1	0.01	100	16543	85358	SHANK3
GO:2001184	positive regulation of interleukin-12 secretion	0.0180262	-4.01593	3	1	0.01	100	16543	3965	LGALS9
GO:0070315	G1 to G0 transition involved in cell differentiation	0.0180262	-4.01593	3	1	0.01	100	16543	84858	ZNF503
GO:1990834	response to odorant	0.0180262	-4.01593	3	1	0.01	100	16543	3566	IL4R
GO:0032831	positive regulation of CD4-positive, CD25-positive, alpha-beta regulatory T cell differentiation	0.0180262	-4.01593	3	1	0.01	100	16543	3965	LGALS9
GO:0009726	detection of endogenous stimulus	0.0180262	-4.01593	3	1	0.01	100	16543	168507	PKD1L1
GO:2000097	regulation of smooth muscle cell-matrix adhesion	0.0180262	-4.01593	3	1	0.01	100	16543	5054	SERPINE1
GO:0032829	regulation of CD4-positive, CD25-positive, alpha-beta regulatory T cell differentiation	0.0180262	-4.01593	3	1	0.01	100	16543	3965	LGALS9
GO:0043932	ossification involved in bone remodeling	0.0180262	-4.01593	3	1	0.01	100	16543	115908	CTHRC1
GO:2000111	positive regulation of macrophage apoptotic process	0.0180262	-4.01593	3	1	0.01	100	16543	4208	MEF2C
GO:0045626	negative regulation of T-helper 1 cell differentiation	0.0180262	-4.01593	3	1	0.01	100	16543	3566	IL4R
GO:0014721	twitch skeletal muscle contraction	0.0180262	-4.01593	3	1	0.01	100	16543	23336	SYNM
GO:0060689	cell differentiation involved in salivary gland development	0.0180262	-4.01593	3	1	0.01	100	16543	4781	NFIB
GO:0003192	mitral valve formation	0.0180262	-4.01593	3	1	0.01	100	16543	8642	DCHS1
GO:2000563	positive regulation of CD4-positive, alpha-beta T cell proliferation	0.0180262	-4.01593	3	1	0.01	100	16543	3965	LGALS9
GO:2000670	positive regulation of dendritic cell apoptotic process	0.0180262	-4.01593	3	1	0.01	100	16543	3965	LGALS9
GO:0046642	negative regulation of alpha-beta T cell proliferation	0.0180262	-4.01593	3	1	0.01	100	16543	3965	LGALS9
GO:0002317	plasma cell differentiation	0.0180262	-4.01593	3	1	0.01	100	16543	3956	LGALS1
GO:0002581	negative regulation of antigen processing and presentation of peptide or polysaccharide antigen via MHC class II	0.0180262	-4.01593	3	1	0.01	100	16543	7057	THBS1
GO:2000561	regulation of CD4-positive, alpha-beta T cell proliferation	0.0180262	-4.01593	3	1	0.01	100	16543	3965	LGALS9
GO:0060800	regulation of cell differentiation involved in embryonic placenta development	0.0180262	-4.01593	3	1	0.01	100	16543	6615	SNAI1
GO:0042307	positive regulation of protein import into nucleus	0.0182626	-4.0029	92	3	0.03	100	16543	1601396556892	DAB2,LGALS9,C8orf4
GO:0019722	calcium-mediated signaling	0.0187902	-3.97442	93	3	0.03	100	16543	785237911193	CXCR4,KDR,CLIC2
GO:1902476	chloride transmembrane transport	0.0187902	-3.97442	93	3	0.03	100	16543	25932119350636	CLIC4,CLIC2,ANO7
GO:0003230	cardiac atrium development	0.018908	-3.96817	35	2	0.02	100	16543	20226659	ENG,SOX4
GO:0032732	positive regulation of interleukin-1 production	0.018908	-3.96817	35	2	0.02	100	16543	39653428	LGALS9,IFI16
GO:0071675	regulation of mononuclear cell migration	0.018908	-3.96817	35	2	0.02	100	16543	50547057	SERPINE1,THBS1
GO:0051254	positive regulation of RNA metabolic process	0.0191369	-3.95614	1386	15	0.15	100	16543	2022,2004,182,1601,94,3655,6615,4092,5054,5978,6659,2113,4781,3428,4208	ENG,ELK3,JAG1,DAB2,ACVRL1,ITGA6,SNAI1,SMAD7,SERPINE1,REST,SOX4,ETS1,NFIB,IFI16,MEF2C
GO:1904591	positive regulation of protein import	0.0193263	-3.94629	94	3	0.03	100	16543	1601396556892	DAB2,LGALS9,C8orf4
GO:0002573	myeloid leukocyte differentiation	0.0193263	-3.94629	94	3	0.03	100	16543	396534284208	LGALS9,IFI16,MEF2C
GO:0048534	hematopoietic or lymphoid organ development	0.0193638	-3.94435	556	8	0.08	100	16543	1.82397e+30	JAG1,LGALS9,KDR,LGALS1,SOX4,REST,IFI16,MEF2C
GO:0002250	adaptive immune response	0.019568	-3.93386	256	5	0.05	100	16543	6.39182e+16	PRDM1,JAG1,IL4R,SERPING1,MEF2C
GO:0051251	positive regulation of lymphocyte activation	0.0198633	-3.91888	257	5	0.05	100	16543	6.39357e+18	PRDM1,IL4R,LGALS9,LGALS1,MEF2C
GO:0043370	regulation of CD4-positive, alpha-beta T cell differentiation	0.0199423	-3.91491	36	2	0.02	100	16543	35663965	IL4R,LGALS9
GO:0030857	negative regulation of epithelial cell differentiation	0.0199423	-3.91491	36	2	0.02	100	16543	182,94	JAG1,ACVRL1
GO:0006954	inflammatory response	0.0208113	-3.87226	457	7	0.07	100	16543	2.31664e+28	STAB1,IL4R,CXCR4,LGALS9,IGFBP4,IFI16,THBS1
GO:0080134	regulation of response to stress	0.0208557	-3.87013	1274	14	0.14	100	16543	1839,3965,710,5654,6615,4313,2,10203,5054,9770,2113,3428,4208,7057	HBEGF,LGALS9,SERPING1,HTRA1,SNAI1,MMP2,A2M,CALCRL,SERPINE1,RASSF2,ETS1,IFI16,MEF2C,THBS1
GO:0002688	regulation of leukocyte chemotaxis	0.0209852	-3.86394	97	3	0.03	100	16543	505439657057	SERPINE1,LGALS9,THBS1
GO:0007528	neuromuscular junction development	0.0209999	-3.86324	37	2	0.02	100	16543	39131282	LAMB2,COL4A1
GO:0060412	ventricular septum morphogenesis	0.0209999	-3.86324	37	2	0.02	100	16543	66594092	SOX4,SMAD7
GO:0002252	immune effector process	0.0212554	-3.85115	459	7	0.07	100	16543	1.82357e+27	JAG1,IL4R,SERPING1,IFITM3,C8orf4,IFI16,LGALS1
GO:0032103	positive regulation of response to external stimulus	0.0216969	-3.83059	263	5	0.05	100	16543	5.0544e+19	SERPINE1,LGALS9,ETS1,KDR,THBS1
GO:1904036	negative regulation of epithelial cell apoptotic process	0.0220804	-3.81306	38	2	0.02	100	16543	50543791	SERPINE1,KDR
GO:0061245	establishment or maintenance of bipolar cell polarity	0.0220804	-3.81306	38	2	0.02	100	16543	259324478	CLIC4,MSN
GO:1905207	regulation of cardiocyte differentiation	0.0220804	-3.81306	38	2	0.02	100	16543	20224208	ENG,MEF2C
GO:0035088	establishment or maintenance of apical/basal cell polarity	0.0220804	-3.81306	38	2	0.02	100	16543	259324478	CLIC4,MSN
GO:0031400	negative regulation of protein modification process	0.0220941	-3.81244	570	8	0.08	100	16543	2.02295e+32	ENG,SH3BP5,TIMP3,GMFG,PMEPA1,SMAD7,RASSF2,SOX4
GO:0035051	cardiocyte differentiation	0.0221333	-3.81067	99	3	0.03	100	16543	18259784208	JAG1,REST,MEF2C
GO:2001237	negative regulation of extrinsic apoptotic signaling pathway	0.02272	-3.78451	100	3	0.03	100	16543	505436557057	SERPINE1,ITGA6,THBS1
GO:0031349	positive regulation of defense response	0.0227953	-3.7812	363	6	0.06	100	16543	5.0544e+23	SERPINE1,LGALS9,ETS1,MMP2,IFI16,MEF2C
GO:0000904	cell morphogenesis involved in differentiation	0.023098	-3.76801	467	7	0.07	100	16543	8.07814e+30	COL18A1,LAMB2,CLIC4,SHANK3,NFIB,STC1,MEF2C
GO:0033628	regulation of cell adhesion mediated by integrin	0.0231836	-3.76431	39	2	0.02	100	16543	50545420	SERPINE1,PODXL
GO:0034605	cellular response to heat	0.0231836	-3.76431	39	2	0.02	100	16543	568927057	C8orf4,THBS1
GO:0046638	positive regulation of alpha-beta T cell differentiation	0.0231836	-3.76431	39	2	0.02	100	16543	35663965	IL4R,LGALS9
GO:0045668	negative regulation of osteoblast differentiation	0.0231836	-3.76431	39	2	0.02	100	16543	339951564	ID3,HDAC7
GO:0031952	regulation of protein autophosphorylation	0.0231836	-3.76431	39	2	0.02	100	16543	20229770	ENG,RASSF2
GO:0022008	neurogenesis	0.0232631	-3.76089	1420	15	0.15	100	16543	3.39912e+59	ID3,CTHRC1,CXCR4,JAG1,DCHS1,LGALS1,CD9,LAMB2,PRDM1,SOX4,REST,SHANK3,NFIB,DPYSL3,MEF2C
GO:0043393	regulation of protein binding	0.0232823	-3.76006	179	4	0.04	100	16543	1.15908e+17	CTHRC1,DAB2,PLCL1,MEF2C
GO:0043900	regulation of multi-organism process	0.0233066	-3.75902	268	5	0.05	100	16543	5.9784e+20	REST,LGALS9,IFITM3,IFI16,LGALS1
GO:0051129	negative regulation of cellular component organization	0.0235573	-3.74832	577	8	0.08	100	16543	1601,9535,94,56937,3956,85358,1809,7057	DAB2,GMFG,ACVRL1,PMEPA1,LGALS1,SHANK3,DPYSL3,THBS1
GO:0090101	negative regulation of transmembrane receptor protein serine/threonine kinase signaling pathway	0.0239188	-3.73309	102	3	0.03	100	16543	5693756544092	PMEPA1,HTRA1,SMAD7
GO:0061304	retinal blood vessel morphogenesis	0.0239632	-3.73124	4	1	0.01	100	16543	1282	COL4A1
GO:0033631	cell-cell adhesion mediated by integrin	0.0239632	-3.73124	4	1	0.01	100	16543	3678	ITGA5
GO:2001181	positive regulation of interleukin-10 secretion	0.0239632	-3.73124	4	1	0.01	100	16543	3965	LGALS9
GO:2000969	positive regulation of alpha-amino-3-hydroxy-5-methyl-4-isoxazole propionate selective glutamate receptor activity	0.0239632	-3.73124	4	1	0.01	100	16543	85358	SHANK3
GO:0061589	calcium activated phosphatidylserine scrambling	0.0239632	-3.73124	4	1	0.01	100	16543	50636	ANO7
GO:2001013	epithelial cell proliferation involved in renal tubule morphogenesis	0.0239632	-3.73124	4	1	0.01	100	16543	4208	MEF2C
GO:0097688	glutamate receptor clustering	0.0239632	-3.73124	4	1	0.01	100	16543	85358	SHANK3
GO:2001027	negative regulation of endothelial cell chemotaxis	0.0239632	-3.73124	4	1	0.01	100	16543	7057	THBS1
GO:0010746	regulation of plasma membrane long-chain fatty acid transport	0.0239632	-3.73124	4	1	0.01	100	16543	7057	THBS1
GO:0035771	interleukin-4-mediated signaling pathway	0.0239632	-3.73124	4	1	0.01	100	16543	3566	IL4R
GO:0072137	condensed mesenchymal cell proliferation	0.0239632	-3.73124	4	1	0.01	100	16543	8642	DCHS1
GO:0032345	negative regulation of aldosterone metabolic process	0.0239632	-3.73124	4	1	0.01	100	16543	5978	REST
GO:0097114	NMDA glutamate receptor clustering	0.0239632	-3.73124	4	1	0.01	100	16543	85358	SHANK3
GO:0010749	regulation of nitric oxide mediated signal transduction	0.0239632	-3.73124	4	1	0.01	100	16543	7057	THBS1
GO:1902965	regulation of protein localization to early endosome	0.0239632	-3.73124	4	1	0.01	100	16543	4478	MSN
GO:0014045	establishment of endothelial blood-brain barrier	0.0239632	-3.73124	4	1	0.01	100	16543	2022	ENG
GO:1905668	positive regulation of protein localization to endosome	0.0239632	-3.73124	4	1	0.01	100	16543	4478	MSN
GO:0060486	Clara cell differentiation	0.0239632	-3.73124	4	1	0.01	100	16543	4781	NFIB
GO:0035910	ascending aorta morphogenesis	0.0239632	-3.73124	4	1	0.01	100	16543	6659	SOX4
GO:0061043	regulation of vascular wound healing	0.0239632	-3.73124	4	1	0.01	100	16543	5054	SERPINE1
GO:2000065	negative regulation of cortisol biosynthetic process	0.0239632	-3.73124	4	1	0.01	100	16543	5978	REST
GO:0035905	ascending aorta development	0.0239632	-3.73124	4	1	0.01	100	16543	6659	SOX4
GO:0022009	central nervous system vasculogenesis	0.0239632	-3.73124	4	1	0.01	100	16543	2022	ENG
GO:1905666	regulation of protein localization to endosome	0.0239632	-3.73124	4	1	0.01	100	16543	4478	MSN
GO:0030578	PML body organization	0.0239632	-3.73124	4	1	0.01	100	16543	2113	ETS1
GO:1903121	regulation of TRAIL-activated apoptotic signaling pathway	0.0239632	-3.73124	4	1	0.01	100	16543	7078	TIMP3
GO:0032348	negative regulation of aldosterone biosynthetic process	0.0239632	-3.73124	4	1	0.01	100	16543	5978	REST
GO:0002328	pro-B cell differentiation	0.0239632	-3.73124	4	1	0.01	100	16543	6659	SOX4
GO:0033634	positive regulation of cell-cell adhesion mediated by integrin	0.0239632	-3.73124	4	1	0.01	100	16543	5420	PODXL
GO:1904684	negative regulation of metalloendopeptidase activity	0.0239632	-3.73124	4	1	0.01	100	16543	7078	TIMP3
GO:1902966	positive regulation of protein localization to early endosome	0.0239632	-3.73124	4	1	0.01	100	16543	4478	MSN
GO:0051835	positive regulation of synapse structural plasticity	0.0239632	-3.73124	4	1	0.01	100	16543	85358	SHANK3
GO:0010748	negative regulation of plasma membrane long-chain fatty acid transport	0.0239632	-3.73124	4	1	0.01	100	16543	7057	THBS1
GO:0097113	AMPA glutamate receptor clustering	0.0239632	-3.73124	4	1	0.01	100	16543	85358	SHANK3
GO:0051704	multi-organism process	0.0242161	-3.72074	1557	16	0.16	100	16543	2.29184e+64	CD93,KDR,MMP1,ITGA5,PRDM1,SHANK3,ETS1,CLIC4,CXCR4,LGALS9,MMP2,CD9,IL4R,SLC1A5,REST,STC1
GO:0007044	cell-substrate junction assembly	0.024309	-3.71691	40	2	0.02	100	16543	36783655	ITGA5,ITGA6
GO:0033574	response to testosterone	0.024309	-3.71691	40	2	0.02	100	16543	44787057	MSN,THBS1
GO:2000514	regulation of CD4-positive, alpha-beta T cell activation	0.024309	-3.71691	40	2	0.02	100	16543	35663965	IL4R,LGALS9
GO:0010811	positive regulation of cell-substrate adhesion	0.0245308	-3.70783	103	3	0.03	100	16543	367836553791	ITGA5,ITGA6,KDR
GO:0044093	positive regulation of molecular function	0.024645	-3.70318	1825	18	0.18	100	16543	115908,1839,9535,3655,2,9770,85358,1193,7057,7852,3965,2321,5978,57514,9771,3428,5334,4208	CTHRC1,HBEGF,GMFG,ITGA6,A2M,RASSF2,SHANK3,CLIC2,THBS1,CXCR4,LGALS9,FLT1,REST,ARHGAP31,RAPGEF5,IFI16,PLCL1,MEF2C
GO:2001233	regulation of apoptotic signaling pathway	0.0247458	-3.6991	370	6	0.06	100	16543	5.05471e+23	SERPINE1,TIMP3,LGALS9,ITGA6,SNAI1,THBS1
GO:0045637	regulation of myeloid cell differentiation	0.0249973	-3.68899	183	4	0.04	100	16543	977018221134208	RASSF2,JAG1,ETS1,MEF2C
GO:0002520	immune system development	0.025312	-3.67647	585	8	0.08	100	16543	1.82397e+30	JAG1,LGALS9,KDR,LGALS1,SOX4,REST,IFI16,MEF2C
GO:0031328	positive regulation of cellular biosynthetic process	0.0254194	-3.67224	1698	17	0.17	100	16543	2004,3655,6615,4092,10203,6659,2113,4781,7057,2022,1601,182,94,5054,5978,3428,4208	ELK3,ITGA6,SNAI1,SMAD7,CALCRL,SOX4,ETS1,NFIB,THBS1,ENG,DAB2,JAG1,ACVRL1,SERPINE1,REST,IFI16,MEF2C
GO:0033003	regulation of mast cell activation	0.0254564	-3.67079	41	2	0.02	100	16543	35663965	IL4R,LGALS9
GO:0007566	embryo implantation	0.0254564	-3.67079	41	2	0.02	100	16543	67814313	STC1,MMP2
GO:0002886	regulation of myeloid leukocyte mediated immunity	0.0254564	-3.67079	41	2	0.02	100	16543	35663965	IL4R,LGALS9
GO:0042476	odontogenesis	0.0257802	-3.65815	105	3	0.03	100	16543	339956543655	ID3,HTRA1,ITGA6
GO:0007517	muscle organ development	0.0260401	-3.64812	276	5	0.05	100	16543	2.02234e+19	ENG,ID3,HBEGF,MEF2C,SMAD7
GO:0043086	negative regulation of catalytic activity	0.0261787	-3.64281	819	10	0.1	100	16543	9467,7078,9535,710,2,4092,5054,5271,3428,7057	SH3BP5,TIMP3,GMFG,SERPING1,A2M,SMAD7,SERPINE1,SERPINB8,IFI16,THBS1
GO:0043410	positive regulation of MAPK cascade	0.026324	-3.63727	480	7	0.07	100	16543	9.77079e+27	RASSF2,CXCR4,LGALS9,KDR,IGFBP4,FLT1,THBS1
GO:0042063	gliogenesis	0.0263324	-3.63695	186	4	0.04	100	16543	391366594781928	LAMB2,SOX4,NFIB,CD9
GO:0060563	neuroepithelial cell differentiation	0.0266256	-3.62588	42	2	0.02	100	16543	1826659	JAG1,SOX4
GO:0001709	cell fate determination	0.0266256	-3.62588	42	2	0.02	100	16543	1824208	JAG1,MEF2C
GO:0043300	regulation of leukocyte degranulation	0.0266256	-3.62588	42	2	0.02	100	16543	35663965	IL4R,LGALS9
GO:0032757	positive regulation of interleukin-8 production	0.0266256	-3.62588	42	2	0.02	100	16543	50543965	SERPINE1,LGALS9
GO:0007178	transmembrane receptor protein serine/threonine kinase signaling pathway	0.0267868	-3.61985	187	4	0.04	100	16543	2022,11167,94,4092	ENG,FSTL1,ACVRL1,SMAD7
GO:0035556	intracellular signal transduction	0.0276028	-3.58984	1582	16	0.16	100	16543	1.83938e+67	HBEGF,KDR,DCHS1,PLVAP,SHANK3,SOX4,CLIC2,SH3BP5,CXCR4,LGALS9,RHOJ,ARHGAP31,RAPGEF5,IFI16,MEF2C,PLCL1
GO:0090102	cochlea development	0.0278161	-3.58214	43	2	0.02	100	16543	1159088642	CTHRC1,DCHS1
GO:0045665	negative regulation of neuron differentiation	0.0281783	-3.5692	190	4	0.04	100	16543	182597818093956	JAG1,REST,DPYSL3,LGALS1
GO:0080090	regulation of primary metabolic process	0.0282869	-3.56536	5684	44	0.44	100	16543	1839,9535,5654,3655,3791,2,4092,2113,7057,2022,182,1601,284119,3965,710,51564,5978,56892,2004,2078,84858,10410,6615,3678,10203,9770,639,6659,4781,9467,3399,7852,7078,11167,56937,94,2321,5054,4478,3487,5271,3428,5334,4208	HBEGF,GMFG,HTRA1,ITGA6,KDR,A2M,SMAD7,ETS1,THBS1,ENG,JAG1,DAB2,PTRF,LGALS9,SERPING1,HDAC7,REST,C8orf4,ELK3,ERG,ZNF503,IFITM3,SNAI1,ITGA5,CALCRL,RASSF2,PRDM1,SOX4,NFIB,SH3BP5,ID3,CXCR4,TIMP3,FSTL1,PMEPA1,ACVRL1,FLT1,SERPINE1,MSN,IGFBP4,SERPINB8,IFI16,PLCL1,MEF2C
GO:0042345	regulation of NF-kappaB import into nucleus	0.0290278	-3.5395	44	2	0.02	100	16543	396556892	LGALS9,C8orf4
GO:1900047	negative regulation of hemostasis	0.0290278	-3.5395	44	2	0.02	100	16543	5054710	SERPINE1,SERPING1
GO:0030195	negative regulation of blood coagulation	0.0290278	-3.5395	44	2	0.02	100	16543	5054710	SERPINE1,SERPING1
GO:0003254	regulation of membrane depolarization	0.0290278	-3.5395	44	2	0.02	100	16543	37914092	KDR,SMAD7
GO:0048260	positive regulation of receptor-mediated endocytosis	0.0290278	-3.5395	44	2	0.02	100	16543	50541601	SERPINE1,DAB2
GO:0034097	response to cytokine	0.0294047	-3.5266	717	9	0.09	100	16543	7.8524e+37	CXCR4,LGALS9,IFITM3,SPARC,PLVAP,IL4R,ETS1,DPYSL3,THBS1
GO:0032388	positive regulation of intracellular transport	0.0297358	-3.5154	286	5	0.05	100	16543	3.56616e+20	IL4R,DAB2,LGALS9,MSN,C8orf4
GO:0051707	response to other organism	0.0298611	-3.5112	719	9	0.09	100	16543	7.8524e+37	CXCR4,LGALS9,IFITM3,SPARC,STAB1,SERPINE1,IL4R,IFI16,MEF2C
GO:0060662	salivary gland cavitation	0.0298646	-3.51108	5	1	0.01	100	16543	4781	NFIB
GO:0030321	transepithelial chloride transport	0.0298646	-3.51108	5	1	0.01	100	16543	5031	P2RY6
GO:0006868	glutamine transport	0.0298646	-3.51108	5	1	0.01	100	16543	6510	SLC1A5
GO:0022614	membrane to membrane docking	0.0298646	-3.51108	5	1	0.01	100	16543	4478	MSN
GO:2001016	positive regulation of skeletal muscle cell differentiation	0.0298646	-3.51108	5	1	0.01	100	16543	4208	MEF2C
GO:0061042	vascular wound healing	0.0298646	-3.51108	5	1	0.01	100	16543	4162	MCAM
GO:1905065	positive regulation of vascular smooth muscle cell differentiation	0.0298646	-3.51108	5	1	0.01	100	16543	2022	ENG
GO:0048170	positive regulation of long-term neuronal synaptic plasticity	0.0298646	-3.51108	5	1	0.01	100	16543	85358	SHANK3
GO:0021960	anterior commissure morphogenesis	0.0298646	-3.51108	5	1	0.01	100	16543	4781	NFIB
GO:0034112	positive regulation of homotypic cell-cell adhesion	0.0298646	-3.51108	5	1	0.01	100	16543	3956	LGALS1
GO:0061591	calcium activated galactosylceramide scrambling	0.0298646	-3.51108	5	1	0.01	100	16543	50636	ANO7
GO:0038033	positive regulation of endothelial cell chemotaxis by VEGF-activated vascular endothelial growth factor receptor signaling pathway	0.0298646	-3.51108	5	1	0.01	100	16543	3791	KDR
GO:0061588	calcium activated phospholipid scrambling	0.0298646	-3.51108	5	1	0.01	100	16543	50636	ANO7
GO:0002580	regulation of antigen processing and presentation of peptide or polysaccharide antigen via MHC class II	0.0298646	-3.51108	5	1	0.01	100	16543	7057	THBS1
GO:1904467	regulation of tumor necrosis factor secretion	0.0298646	-3.51108	5	1	0.01	100	16543	3965	LGALS9
GO:0031944	negative regulation of glucocorticoid metabolic process	0.0298646	-3.51108	5	1	0.01	100	16543	5978	REST
GO:1905007	positive regulation of epithelial to mesenchymal transition involved in endocardial cushion formation	0.0298646	-3.51108	5	1	0.01	100	16543	2022	ENG
GO:0060509	Type I pneumocyte differentiation	0.0298646	-3.51108	5	1	0.01	100	16543	4781	NFIB
GO:0010957	negative regulation of vitamin D biosynthetic process	0.0298646	-3.51108	5	1	0.01	100	16543	6615	SNAI1
GO:1904683	regulation of metalloendopeptidase activity	0.0298646	-3.51108	5	1	0.01	100	16543	7078	TIMP3
GO:0090032	negative regulation of steroid hormone biosynthetic process	0.0298646	-3.51108	5	1	0.01	100	16543	5978	REST
GO:0003289	atrial septum primum morphogenesis	0.0298646	-3.51108	5	1	0.01	100	16543	6659	SOX4
GO:2000822	regulation of behavioral fear response	0.0298646	-3.51108	5	1	0.01	100	16543	4208	MEF2C
GO:0043652	engulfment of apoptotic cell	0.0298646	-3.51108	5	1	0.01	100	16543	7057	THBS1
GO:0045794	negative regulation of cell volume	0.0298646	-3.51108	5	1	0.01	100	16543	85358	SHANK3
GO:0071394	cellular response to testosterone stimulus	0.0298646	-3.51108	5	1	0.01	100	16543	4478	MSN
GO:0061590	calcium activated phosphatidylcholine scrambling	0.0298646	-3.51108	5	1	0.01	100	16543	50636	ANO7
GO:2000987	positive regulation of behavioral fear response	0.0298646	-3.51108	5	1	0.01	100	16543	4208	MEF2C
GO:2000370	positive regulation of clathrin-dependent endocytosis	0.0298646	-3.51108	5	1	0.01	100	16543	1601	DAB2
GO:0061156	pulmonary artery morphogenesis	0.0298646	-3.51108	5	1	0.01	100	16543	182	JAG1
GO:2001188	regulation of T cell activation via T cell receptor contact with antigen bound to MHC molecule on antigen presenting cell	0.0298646	-3.51108	5	1	0.01	100	16543	3965	LGALS9
GO:1900451	positive regulation of glutamate receptor signaling pathway	0.0298646	-3.51108	5	1	0.01	100	16543	85358	SHANK3
GO:1903367	positive regulation of fear response	0.0298646	-3.51108	5	1	0.01	100	16543	4208	MEF2C
GO:0097029	mature conventional dendritic cell differentiation	0.0298646	-3.51108	5	1	0.01	100	16543	3965	LGALS9
GO:0042249	establishment of planar polarity of embryonic epithelium	0.0298646	-3.51108	5	1	0.01	100	16543	115908	CTHRC1
GO:0060605	tube lumen cavitation	0.0298646	-3.51108	5	1	0.01	100	16543	4781	NFIB
GO:0034316	negative regulation of Arp2/3 complex-mediated actin nucleation	0.0298646	-3.51108	5	1	0.01	100	16543	9535	GMFG
GO:0031947	negative regulation of glucocorticoid biosynthetic process	0.0298646	-3.51108	5	1	0.01	100	16543	5978	REST
GO:0097107	postsynaptic density assembly	0.0298646	-3.51108	5	1	0.01	100	16543	85358	SHANK3
GO:0010991	negative regulation of SMAD protein complex assembly	0.0298646	-3.51108	5	1	0.01	100	16543	56937	PMEPA1
GO:0060510	Type II pneumocyte differentiation	0.0298646	-3.51108	5	1	0.01	100	16543	4781	NFIB
GO:0060718	chorionic trophoblast cell differentiation	0.0298646	-3.51108	5	1	0.01	100	16543	5654	HTRA1
GO:0033591	response to L-ascorbic acid	0.0298646	-3.51108	5	1	0.01	100	16543	6678	SPARC
GO:1903365	regulation of fear response	0.0298646	-3.51108	5	1	0.01	100	16543	4208	MEF2C
GO:0043207	response to external biotic stimulus	0.0300911	-3.50352	720	9	0.09	100	16543	7.8524e+37	CXCR4,LGALS9,IFITM3,SPARC,STAB1,SERPINE1,IL4R,IFI16,MEF2C
GO:0061448	connective tissue development	0.0300997	-3.50324	194	4	0.04	100	16543	6615678147814200	SNAI1,STC1,NFIB,MEF2C
GO:0051173	positive regulation of nitrogen compound metabolic process	0.0302236	-3.49913	1733	17	0.17	100	16543	2004,3655,6615,4092,10203,6659,2113,4781,7057,2022,1601,182,94,5054,5978,3428,4208	ELK3,ITGA6,SNAI1,SMAD7,CALCRL,SOX4,ETS1,NFIB,THBS1,ENG,DAB2,JAG1,ACVRL1,SERPINE1,REST,IFI16,MEF2C
GO:0030514	negative regulation of BMP signaling pathway	0.0302602	-3.49792	45	2	0.02	100	16543	56544092	HTRA1,SMAD7
GO:0032651	regulation of interleukin-1 beta production	0.0302602	-3.49792	45	2	0.02	100	16543	39653428	LGALS9,IFI16
GO:0098661	inorganic anion transmembrane transport	0.0304181	-3.49272	112	3	0.03	100	16543	25932119350636	CLIC4,CLIC2,ANO7
GO:0046824	positive regulation of nucleocytoplasmic transport	0.0304181	-3.49272	112	3	0.03	100	16543	1601396556892	DAB2,LGALS9,C8orf4
GO:0007368	determination of left/right symmetry	0.0304181	-3.49272	112	3	0.03	100	16543	20221685074208	ENG,PKD1L1,MEF2C
GO:0045580	regulation of T cell differentiation	0.0311142	-3.47009	113	3	0.03	100	16543	63935663965	PRDM1,IL4R,LGALS9
GO:0045661	regulation of myoblast differentiation	0.0315132	-3.45735	46	2	0.02	100	16543	33994208	ID3,MEF2C
GO:0051055	negative regulation of lipid biosynthetic process	0.0315132	-3.45735	46	2	0.02	100	16543	59786615	REST,SNAI1
GO:0031323	regulation of cellular metabolic process	0.0323927	-3.42982	5730	44	0.44	100	16543	1839,9535,5654,3655,3791,2,4092,2113,7057,2022,182,1601,284119,3965,710,51564,5978,56892,2004,2078,84858,10410,6615,3678,10203,9770,639,6659,4781,9467,3399,7852,7078,11167,56937,94,2321,5054,4478,3487,5271,3428,5334,4208	HBEGF,GMFG,HTRA1,ITGA6,KDR,A2M,SMAD7,ETS1,THBS1,ENG,JAG1,DAB2,PTRF,LGALS9,SERPING1,HDAC7,REST,C8orf4,ELK3,ERG,ZNF503,IFITM3,SNAI1,ITGA5,CALCRL,RASSF2,PRDM1,SOX4,NFIB,SH3BP5,ID3,CXCR4,TIMP3,FSTL1,PMEPA1,ACVRL1,FLT1,SERPINE1,MSN,IGFBP4,SERPINB8,IFI16,PLCL1,MEF2C
GO:0007169	transmembrane receptor protein tyrosine kinase signaling pathway	0.0324653	-3.42758	502	7	0.07	100	16543	1.28298e+27	COL4A1,RASSF2,HBEGF,COL4A2,KDR,MMP2,FLT1
GO:0043271	negative regulation of ion transport	0.0325315	-3.42555	115	3	0.03	100	16543	119367817057	CLIC2,STC1,THBS1
GO:0090257	regulation of muscle system process	0.0326084	-3.42319	199	4	0.04	100	16543	1.02031e+16	CALCRL,CLIC2,STC1,SMAD7
GO:0042493	response to drug	0.0326176	-3.4229	395	6	0.06	100	16543	2.02281e+24	ENG,COL18A1,REST,LGALS1,MEF2C,THBS1
GO:0042993	positive regulation of transcription factor import into nucleus	0.0327864	-3.41774	47	2	0.02	100	16543	396556892	LGALS9,C8orf4
GO:0060350	endochondral bone morphogenesis	0.0327864	-3.41774	47	2	0.02	100	16543	67814208	STC1,MEF2C
GO:0007157	heterophilic cell-cell adhesion via plasma membrane cell adhesion molecules	0.0327864	-3.41774	47	2	0.02	100	16543	36788642	ITGA5,DCHS1
GO:0055010	ventricular cardiac muscle tissue morphogenesis	0.0327864	-3.41774	47	2	0.02	100	16543	20224092	ENG,SMAD7
GO:0061383	trabecula morphogenesis	0.0327864	-3.41774	47	2	0.02	100	16543	20224313	ENG,MMP2
GO:0050819	negative regulation of coagulation	0.0327864	-3.41774	47	2	0.02	100	16543	5054710	SERPINE1,SERPING1
GO:0002449	lymphocyte mediated immunity	0.0339822	-3.38192	117	3	0.03	100	16543	1823566710	JAG1,IL4R,SERPING1
GO:2001257	regulation of cation channel activity	0.0339822	-3.38192	117	3	0.03	100	16543	8535811934208	SHANK3,CLIC2,MEF2C
GO:1903305	regulation of regulated secretory pathway	0.0339822	-3.38192	117	3	0.03	100	16543	356659783965	IL4R,REST,LGALS9
GO:0051926	negative regulation of calcium ion transport	0.0340796	-3.37906	48	2	0.02	100	16543	11936781	CLIC2,STC1
GO:0032655	regulation of interleukin-12 production	0.0340796	-3.37906	48	2	0.02	100	16543	39657057	LGALS9,THBS1
GO:0002521	leukocyte differentiation	0.0341671	-3.37649	297	5	0.05	100	16543	6.6594e+19	SOX4,LGALS9,IFI16,LGALS1,MEF2C
GO:0045935	positive regulation of nucleobase-containing compound metabolic process	0.0344167	-3.36921	1626	16	0.16	100	16543	2004,3655,6615,4092,10203,6659,2113,4781,2022,1601,182,94,5054,5978,3428,4208	ELK3,ITGA6,SNAI1,SMAD7,CALCRL,SOX4,ETS1,NFIB,ENG,DAB2,JAG1,ACVRL1,SERPINE1,REST,IFI16,MEF2C
GO:0009855	determination of bilateral symmetry	0.03472	-3.36044	118	3	0.03	100	16543	20221685074208	ENG,PKD1L1,MEF2C
GO:0000122	negative regulation of transcription from RNA polymerase II promoter	0.0352148	-3.34629	741	9	0.09	100	16543	3.39952e+35	ID3,HDAC7,SNAI1,SMAD7,PRDM1,REST,NFIB,IFI16,MEF2C
GO:0045071	negative regulation of viral genome replication	0.0353924	-3.34126	49	2	0.02	100	16543	104103428	IFITM3,IFI16
GO:0032722	positive regulation of chemokine production	0.0353924	-3.34126	49	2	0.02	100	16543	35663965	IL4R,LGALS9
GO:0060113	inner ear receptor cell differentiation	0.0353924	-3.34126	49	2	0.02	100	16543	115908182	CTHRC1,JAG1
GO:0050727	regulation of inflammatory response	0.0354433	-3.33982	300	5	0.05	100	16543	10203,5054,710,2113,2	CALCRL,SERPINE1,SERPING1,ETS1,A2M
GO:0009799	specification of symmetry	0.035466	-3.33918	119	3	0.03	100	16543	20221685074208	ENG,PKD1L1,MEF2C
GO:0051250	negative regulation of lymphocyte activation	0.035466	-3.33918	119	3	0.03	100	16543	63935663965	PRDM1,IL4R,LGALS9
GO:0007417	central nervous system development	0.0356596	-3.33374	863	10	0.1	100	16543	2.02234e+39	ENG,ID3,CD9,LAMB2,COL4A1,SHANK3,SOX4,ETS1,NFIB,MEF2C
GO:1905049	negative regulation of metallopeptidase activity	0.0357307	-3.33174	6	1	0.01	100	16543	7078	TIMP3
GO:2000064	regulation of cortisol biosynthetic process	0.0357307	-3.33174	6	1	0.01	100	16543	5978	REST
GO:0003284	septum primum development	0.0357307	-3.33174	6	1	0.01	100	16543	6659	SOX4
GO:0061309	cardiac neural crest cell development involved in outflow tract morphogenesis	0.0357307	-3.33174	6	1	0.01	100	16543	182	JAG1
GO:2000739	regulation of mesenchymal stem cell differentiation	0.0357307	-3.33174	6	1	0.01	100	16543	5978	REST
GO:0036072	direct ossification	0.0357307	-3.33174	6	1	0.01	100	16543	4313	MMP2
GO:0002578	negative regulation of antigen processing and presentation	0.0357307	-3.33174	6	1	0.01	100	16543	7057	THBS1
GO:0035900	response to isolation stress	0.0357307	-3.33174	6	1	0.01	100	16543	3956	LGALS1
GO:0051599	response to hydrostatic pressure	0.0357307	-3.33174	6	1	0.01	100	16543	80781	COL18A1
GO:0032534	regulation of microvillus assembly	0.0357307	-3.33174	6	1	0.01	100	16543	5420	PODXL
GO:2000668	regulation of dendritic cell apoptotic process	0.0357307	-3.33174	6	1	0.01	100	16543	3965	LGALS9
GO:0071864	positive regulation of cell proliferation in bone marrow	0.0357307	-3.33174	6	1	0.01	100	16543	4208	MEF2C
GO:0010990	regulation of SMAD protein complex assembly	0.0357307	-3.33174	6	1	0.01	100	16543	56937	PMEPA1
GO:0032914	positive regulation of transforming growth factor beta1 production	0.0357307	-3.33174	6	1	0.01	100	16543	7057	THBS1
GO:0032347	regulation of aldosterone biosynthetic process	0.0357307	-3.33174	6	1	0.01	100	16543	5978	REST
GO:0034285	response to disaccharide	0.0357307	-3.33174	6	1	0.01	100	16543	10203	CALCRL
GO:0046137	negative regulation of vitamin metabolic process	0.0357307	-3.33174	6	1	0.01	100	16543	6615	SNAI1
GO:0051136	regulation of NK T cell differentiation	0.0357307	-3.33174	6	1	0.01	100	16543	639	PRDM1
GO:0010668	ectodermal cell differentiation	0.0357307	-3.33174	6	1	0.01	100	16543	3655	ITGA6
GO:0009744	response to sucrose	0.0357307	-3.33174	6	1	0.01	100	16543	10203	CALCRL
GO:2001182	regulation of interleukin-12 secretion	0.0357307	-3.33174	6	1	0.01	100	16543	3965	LGALS9
GO:0033034	positive regulation of myeloid cell apoptotic process	0.0357307	-3.33174	6	1	0.01	100	16543	4208	MEF2C
GO:0015732	prostaglandin transport	0.0357307	-3.33174	6	1	0.01	100	16543	6578	SLCO2A1
GO:0010694	positive regulation of alkaline phosphatase activity	0.0357307	-3.33174	6	1	0.01	100	16543	4208	MEF2C
GO:1904996	positive regulation of leukocyte adhesion to vascular endothelial cell	0.0357307	-3.33174	6	1	0.01	100	16543	2113	ETS1
GO:0034134	toll-like receptor 2 signaling pathway	0.0357307	-3.33174	6	1	0.01	100	16543	3965	LGALS9
GO:0060836	lymphatic endothelial cell differentiation	0.0357307	-3.33174	6	1	0.01	100	16543	94	ACVRL1
GO:0001957	intramembranous ossification	0.0357307	-3.33174	6	1	0.01	100	16543	4313	MMP2
GO:0032353	negative regulation of hormone biosynthetic process	0.0357307	-3.33174	6	1	0.01	100	16543	5978	REST
GO:2000667	positive regulation of interleukin-13 secretion	0.0357307	-3.33174	6	1	0.01	100	16543	3965	LGALS9
GO:0038089	positive regulation of cell migration by vascular endothelial growth factor signaling pathway	0.0357307	-3.33174	6	1	0.01	100	16543	3791	KDR
GO:0032344	regulation of aldosterone metabolic process	0.0357307	-3.33174	6	1	0.01	100	16543	5978	REST
GO:0071863	regulation of cell proliferation in bone marrow	0.0357307	-3.33174	6	1	0.01	100	16543	4208	MEF2C
GO:2001234	negative regulation of apoptotic signaling pathway	0.0357765	-3.33046	205	4	0.04	100	16543	5054365566157050	SERPINE1,ITGA6,SNAI1,THBS1
GO:0010558	negative regulation of macromolecule biosynthetic process	0.0360655	-3.32242	1371	14	0.14	100	16543	3399,2004,1601,1839,10410,94,51564,6615,4092,639,5978,4781,3428,4208	ID3,ELK3,DAB2,HBEGF,IFITM3,ACVRL1,HDAC7,SNAI1,SMAD7,PRDM1,REST,NFIB,IFI16,MEF2C
GO:0007389	pattern specification process	0.0361769	-3.31933	405	6	0.06	100	16543	2.02217e+25	ENG,PKD1L1,STC1,SNAI1,DCHS1,MEF2C
GO:0072175	epithelial tube formation	0.0362204	-3.31813	120	3	0.03	100	16543	11590854206659	CTHRC1,PODXL,SOX4
GO:0033135	regulation of peptidyl-serine phosphorylation	0.0362204	-3.31813	120	3	0.03	100	16543	977053344092	RASSF2,PLCL1,SMAD7
GO:0046822	regulation of nucleocytoplasmic transport	0.0368709	-3.30033	207	4	0.04	100	16543	1.6014e+16	DAB2,LGALS9,SOX4,C8orf4
GO:0010038	response to metal ion	0.0376354	-3.27981	305	5	0.05	100	16543	2.59327e+22	CLIC4,SPARC,S100A16,MEF2C,THBS1
GO:0031623	receptor internalization	0.038076	-3.26817	51	2	0.02	100	16543	10203928	CALCRL,CD9
GO:0071277	cellular response to calcium ion	0.038076	-3.26817	51	2	0.02	100	16543	259324208	CLIC4,MEF2C
GO:0046635	positive regulation of alpha-beta T cell activation	0.038076	-3.26817	51	2	0.02	100	16543	35663965	IL4R,LGALS9
GO:0002920	regulation of humoral immune response	0.038076	-3.26817	51	2	0.02	100	16543	710,2	SERPING1,A2M
GO:0043901	negative regulation of multi-organism process	0.0385329	-3.25624	123	3	0.03	100	16543	5978104103428	REST,IFITM3,IFI16
GO:1900182	positive regulation of protein localization to nucleus	0.0385329	-3.25624	123	3	0.03	100	16543	1601396556892	DAB2,LGALS9,C8orf4
GO:1903039	positive regulation of leukocyte cell-cell adhesion	0.0385485	-3.25584	210	4	0.04	100	16543	3566396521133950	IL4R,LGALS9,ETS1,LGALS1
GO:0043588	skin development	0.0385485	-3.25584	210	4	0.04	100	16543	1822593266153650	JAG1,CLIC4,SNAI1,ITGA6
GO:0009725	response to hormone	0.0389494	-3.24549	755	9	0.09	100	16543	2.0225e+36	ENG,P2RY6,GNG11,PMEPA1,SPARC,REST,STC1,THBS1,MEF2C
GO:1903037	regulation of leukocyte cell-cell adhesion	0.0389899	-3.24445	308	5	0.05	100	16543	6.39357e+18	PRDM1,IL4R,LGALS9,ETS1,LGALS1
GO:0006952	defense response	0.0390047	-3.24407	1127	12	0.12	100	16543	7.85292e+47	CXCR4,IL32,LGALS9,SERPING1,IFITM3,STAB1,SERPINE1,PRDM1,IL4R,IGFBP4,IFI16,THBS1
GO:0003229	ventricular cardiac muscle tissue development	0.0394462	-3.23282	52	2	0.02	100	16543	20224092	ENG,SMAD7
GO:0051966	regulation of synaptic transmission, glutamatergic	0.0394462	-3.23282	52	2	0.02	100	16543	853584208	SHANK3,MEF2C
GO:0050810	regulation of steroid biosynthetic process	0.0394462	-3.23282	52	2	0.02	100	16543	59786615	REST,SNAI1
GO:2001238	positive regulation of extrinsic apoptotic signaling pathway	0.0394462	-3.23282	52	2	0.02	100	16543	70787057	TIMP3,THBS1
GO:0030182	neuron differentiation	0.0401581	-3.21493	881	10	0.1	100	16543	3.39912e+40	ID3,CTHRC1,JAG1,LAMB2,PRDM1,SOX4,SHANK3,NFIB,MEF2C,DPYSL3
GO:0042490	mechanoreceptor differentiation	0.0408349	-3.19822	53	2	0.02	100	16543	115908182	CTHRC1,JAG1
GO:0051155	positive regulation of striated muscle cell differentiation	0.0408349	-3.19822	53	2	0.02	100	16543	35664208	IL4R,MEF2C
GO:0071398	cellular response to fatty acid	0.0408349	-3.19822	53	2	0.02	100	16543	33995031	ID3,P2RY6
GO:2001056	positive regulation of cysteine-type endopeptidase activity	0.0409191	-3.19616	126	3	0.03	100	16543	597839653428	REST,LGALS9,IFI16
GO:0051549	positive regulation of keratinocyte migration	0.0415617	-3.18058	7	1	0.01	100	16543	1839	HBEGF
GO:2000096	positive regulation of Wnt signaling pathway, planar cell polarity pathway	0.0415617	-3.18058	7	1	0.01	100	16543	1601	DAB2
GO:1905063	regulation of vascular smooth muscle cell differentiation	0.0415617	-3.18058	7	1	0.01	100	16543	2022	ENG
GO:0071679	commissural neuron axon guidance	0.0415617	-3.18058	7	1	0.01	100	16543	4781	NFIB
GO:0060373	regulation of ventricular cardiac muscle cell membrane depolarization	0.0415617	-3.18058	7	1	0.01	100	16543	4092	SMAD7
GO:0003190	atrioventricular valve formation	0.0415617	-3.18058	7	1	0.01	100	16543	8642	DCHS1
GO:0090050	positive regulation of cell migration involved in sprouting angiogenesis	0.0415617	-3.18058	7	1	0.01	100	16543	51564	HDAC7
GO:0038066	p38MAPK cascade	0.0415617	-3.18058	7	1	0.01	100	16543	3965	LGALS9
GO:0051126	negative regulation of actin nucleation	0.0415617	-3.18058	7	1	0.01	100	16543	9535	GMFG
GO:0031946	regulation of glucocorticoid biosynthetic process	0.0415617	-3.18058	7	1	0.01	100	16543	5978	REST
GO:1900452	regulation of long term synaptic depression	0.0415617	-3.18058	7	1	0.01	100	16543	85358	SHANK3
GO:1902715	positive regulation of interferon-gamma secretion	0.0415617	-3.18058	7	1	0.01	100	16543	3965	LGALS9
GO:0002826	negative regulation of T-helper 1 type immune response	0.0415617	-3.18058	7	1	0.01	100	16543	3566	IL4R
GO:0072578	neurotransmitter-gated ion channel clustering	0.0415617	-3.18058	7	1	0.01	100	16543	85358	SHANK3
GO:2001179	regulation of interleukin-10 secretion	0.0415617	-3.18058	7	1	0.01	100	16543	3965	LGALS9
GO:0060297	regulation of sarcomere organization	0.0415617	-3.18058	7	1	0.01	100	16543	4208	MEF2C
GO:0030913	paranodal junction assembly	0.0415617	-3.18058	7	1	0.01	100	16543	928	CD9
GO:0055009	atrial cardiac muscle tissue morphogenesis	0.0415617	-3.18058	7	1	0.01	100	16543	2022	ENG
GO:0060717	chorion development	0.0415617	-3.18058	7	1	0.01	100	16543	5654	HTRA1
GO:0043305	negative regulation of mast cell degranulation	0.0415617	-3.18058	7	1	0.01	100	16543	3965	LGALS9
GO:0042297	vocal learning	0.0415617	-3.18058	7	1	0.01	100	16543	85358	SHANK3
GO:0060290	transdifferentiation	0.0415617	-3.18058	7	1	0.01	100	16543	4208	MEF2C
GO:0002043	blood vessel endothelial cell proliferation involved in sprouting angiogenesis	0.0415617	-3.18058	7	1	0.01	100	16543	94	ACVRL1
GO:0098596	imitative learning	0.0415617	-3.18058	7	1	0.01	100	16543	85358	SHANK3
GO:0098598	learned vocalization behavior or vocal learning	0.0415617	-3.18058	7	1	0.01	100	16543	85358	SHANK3
GO:0046826	negative regulation of protein export from nucleus	0.0415617	-3.18058	7	1	0.01	100	16543	6659	SOX4
GO:0032351	negative regulation of hormone metabolic process	0.0415617	-3.18058	7	1	0.01	100	16543	5978	REST
GO:0003357	noradrenergic neuron differentiation	0.0415617	-3.18058	7	1	0.01	100	16543	6659	SOX4
GO:0003094	glomerular filtration	0.0415617	-3.18058	7	1	0.01	100	16543	4162	MCAM
GO:0071639	positive regulation of monocyte chemotactic protein-1 production	0.0415617	-3.18058	7	1	0.01	100	16543	3965	LGALS9
GO:0051045	negative regulation of membrane protein ectodomain proteolysis	0.0415617	-3.18058	7	1	0.01	100	16543	7078	TIMP3
GO:0003228	atrial cardiac muscle tissue development	0.0415617	-3.18058	7	1	0.01	100	16543	2022	ENG
GO:2000192	negative regulation of fatty acid transport	0.0415617	-3.18058	7	1	0.01	100	16543	7057	THBS1
GO:0009991	response to extracellular stimulus	0.0415675	-3.18044	419	6	0.06	100	16543	1.11674e+24	FSTL1,ITGA6,SPARC,STC1,IFI16,MEF2C
GO:0032760	positive regulation of tumor necrosis factor production	0.0422419	-3.16434	54	2	0.02	100	16543	39657057	LGALS9,THBS1
GO:0002697	regulation of immune effector process	0.0427468	-3.15246	316	5	0.05	100	16543	3566,3965,710,5654,2	IL4R,LGALS9,SERPING1,HTRA1,A2M
GO:0014910	regulation of smooth muscle cell migration	0.043667	-3.13116	55	2	0.02	100	16543	50545031	SERPINE1,P2RY6
GO:0071385	cellular response to glucocorticoid stimulus	0.043667	-3.13116	55	2	0.02	100	16543	59786781	REST,STC1
GO:2000116	regulation of cysteine-type endopeptidase activity	0.0438412	-3.12718	219	4	0.04	100	16543	5978396534287050	REST,LGALS9,IFI16,THBS1
GO:1902533	positive regulation of intracellular signal transduction	0.043919	-3.12541	895	10	0.1	100	16543	7.85218e+40	CXCR4,HBEGF,LGALS9,KDR,FLT1,LGALS1,RASSF2,IGFBP4,C8orf4,THBS1
GO:0022408	negative regulation of cell-cell adhesion	0.0442146	-3.1187	130	3	0.03	100	16543	542035663965	PODXL,IL4R,LGALS9
GO:0050821	protein stabilization	0.0450587	-3.09979	131	3	0.03	100	16543	977066594092	RASSF2,SOX4,SMAD7
GO:0048565	digestive tract development	0.0450587	-3.09979	131	3	0.03	100	16543	63936558642	PRDM1,ITGA6,DCHS1
GO:0030888	regulation of B cell proliferation	0.0451098	-3.09866	56	2	0.02	100	16543	6394208	PRDM1,MEF2C
GO:1903557	positive regulation of tumor necrosis factor superfamily cytokine production	0.0451098	-3.09866	56	2	0.02	100	16543	39657057	LGALS9,THBS1
GO:0007173	epidermal growth factor receptor signaling pathway	0.0451098	-3.09866	56	2	0.02	100	16543	97701839	RASSF2,HBEGF
GO:0031503	protein complex localization	0.0451098	-3.09866	56	2	0.02	100	16543	71274092	TNFAIP2,SMAD7
GO:2000113	negative regulation of cellular macromolecule biosynthetic process	0.0451203	-3.09842	1283	13	0.13	100	16543	3399,2004,1601,1839,94,51564,6615,4092,639,5978,4781,3428,4208	ID3,ELK3,DAB2,HBEGF,ACVRL1,HDAC7,SNAI1,SMAD7,PRDM1,REST,NFIB,IFI16,MEF2C
GO:0045936	negative regulation of phosphate metabolic process	0.0459622	-3.07994	542	7	0.07	100	16543	2.02295e+28	ENG,SH3BP5,RASSF2,TIMP3,GMFG,PMEPA1,SMAD7
GO:0060255	regulation of macromolecule metabolic process	0.0462501	-3.07369	5699	43	0.43	100	16543	1839,9535,5654,3655,3791,2,4092,2113,7057,2022,182,1601,284119,3965,710,51564,5978,56892,2004,2078,84858,10410,6615,3678,9770,639,6659,4781,9467,3399,7852,7078,11167,56937,94,2321,5054,4478,3487,5271,3428,5334,4208	HBEGF,GMFG,HTRA1,ITGA6,KDR,A2M,SMAD7,ETS1,THBS1,ENG,JAG1,DAB2,PTRF,LGALS9,SERPING1,HDAC7,REST,C8orf4,ELK3,ERG,ZNF503,IFITM3,SNAI1,ITGA5,RASSF2,PRDM1,SOX4,NFIB,SH3BP5,ID3,CXCR4,TIMP3,FSTL1,PMEPA1,ACVRL1,FLT1,SERPINE1,MSN,IGFBP4,SERPINB8,IFI16,PLCL1,MEF2C
GO:0010563	negative regulation of phosphorus metabolic process	0.0463398	-3.07175	543	7	0.07	100	16543	2.02295e+28	ENG,SH3BP5,RASSF2,TIMP3,GMFG,PMEPA1,SMAD7
GO:0032652	regulation of interleukin-1 production	0.0465702	-3.0668	57	2	0.02	100	16543	39653428	LGALS9,IFI16
GO:0016575	histone deacetylation	0.0465702	-3.0668	57	2	0.02	100	16543	597851564	REST,HDAC7
GO:0032677	regulation of interleukin-8 production	0.0465702	-3.0668	57	2	0.02	100	16543	50543965	SERPINE1,LGALS9
GO:0060998	regulation of dendritic spine development	0.0465702	-3.0668	57	2	0.02	100	16543	853584208	SHANK3,MEF2C
GO:1902679	negative regulation of RNA biosynthetic process	0.0466338	-3.06543	1159	12	0.12	100	16543	3.3992e+48	ID3,ELK3,DAB2,IFITM3,HDAC7,SNAI1,SMAD7,PRDM1,REST,NFIB,IFI16,MEF2C
GO:2000794	regulation of epithelial cell proliferation involved in lung morphogenesis	0.0473578	-3.05002	8	1	0.01	100	16543	4781	NFIB
GO:0090073	positive regulation of protein homodimerization activity	0.0473578	-3.05002	8	1	0.01	100	16543	4208	MEF2C
GO:0097084	vascular smooth muscle cell development	0.0473578	-3.05002	8	1	0.01	100	16543	2022	ENG
GO:0019064	fusion of virus membrane with host plasma membrane	0.0473578	-3.05002	8	1	0.01	100	16543	7852	CXCR4
GO:0003128	heart field specification	0.0473578	-3.05002	8	1	0.01	100	16543	4208	MEF2C
GO:0002467	germinal center formation	0.0473578	-3.05002	8	1	0.01	100	16543	4208	MEF2C
GO:0051547	regulation of keratinocyte migration	0.0473578	-3.05002	8	1	0.01	100	16543	1839	HBEGF
GO:0097106	postsynaptic density organization	0.0473578	-3.05002	8	1	0.01	100	16543	85358	SHANK3
GO:0035988	chondrocyte proliferation	0.0473578	-3.05002	8	1	0.01	100	16543	6781	STC1
GO:0051601	exocyst localization	0.0473578	-3.05002	8	1	0.01	100	16543	7127	TNFAIP2
GO:0033632	regulation of cell-cell adhesion mediated by integrin	0.0473578	-3.05002	8	1	0.01	100	16543	5420	PODXL
GO:0045591	positive regulation of regulatory T cell differentiation	0.0473578	-3.05002	8	1	0.01	100	16543	3965	LGALS9
GO:0061308	cardiac neural crest cell development involved in heart development	0.0473578	-3.05002	8	1	0.01	100	16543	182	JAG1
GO:0097205	renal filtration	0.0473578	-3.05002	8	1	0.01	100	16543	4162	MCAM
GO:0045630	positive regulation of T-helper 2 cell differentiation	0.0473578	-3.05002	8	1	0.01	100	16543	3566	IL4R
GO:0003139	secondary heart field specification	0.0473578	-3.05002	8	1	0.01	100	16543	4208	MEF2C
GO:1905005	regulation of epithelial to mesenchymal transition involved in endocardial cushion formation	0.0473578	-3.05002	8	1	0.01	100	16543	2022	ENG
GO:1900122	positive regulation of receptor binding	0.0473578	-3.05002	8	1	0.01	100	16543	5334	PLCL1
GO:0060346	bone trabecula formation	0.0473578	-3.05002	8	1	0.01	100	16543	4313	MMP2
GO:0039663	membrane fusion involved in viral entry into host cell	0.0473578	-3.05002	8	1	0.01	100	16543	7852	CXCR4
GO:0070314	G1 to G0 transition	0.0473578	-3.05002	8	1	0.01	100	16543	84858	ZNF503
GO:0099084	postsynaptic specialization organization	0.0473578	-3.05002	8	1	0.01	100	16543	85358	SHANK3
GO:0060856	establishment of blood-brain barrier	0.0473578	-3.05002	8	1	0.01	100	16543	2022	ENG
GO:0044800	multi-organism membrane fusion	0.0473578	-3.05002	8	1	0.01	100	16543	7852	CXCR4
GO:0009414	response to water deprivation	0.0473578	-3.05002	8	1	0.01	100	16543	928	CD9
GO:0051014	actin filament severing	0.0473578	-3.05002	8	1	0.01	100	16543	9535	GMFG
GO:0061307	cardiac neural crest cell differentiation involved in heart development	0.0473578	-3.05002	8	1	0.01	100	16543	182	JAG1
GO:0002604	regulation of dendritic cell antigen processing and presentation	0.0473578	-3.05002	8	1	0.01	100	16543	7057	THBS1
GO:0098597	observational learning	0.0473578	-3.05002	8	1	0.01	100	16543	85358	SHANK3
GO:0072102	glomerulus morphogenesis	0.0473578	-3.05002	8	1	0.01	100	16543	4208	MEF2C
GO:0033007	negative regulation of mast cell activation involved in immune response	0.0473578	-3.05002	8	1	0.01	100	16543	3965	LGALS9
GO:0072201	negative regulation of mesenchymal cell proliferation	0.0473578	-3.05002	8	1	0.01	100	16543	4781	NFIB
GO:2000665	regulation of interleukin-13 secretion	0.0473578	-3.05002	8	1	0.01	100	16543	3965	LGALS9
GO:2000109	regulation of macrophage apoptotic process	0.0473578	-3.05002	8	1	0.01	100	16543	4208	MEF2C
GO:0071374	cellular response to parathyroid hormone stimulus	0.0473578	-3.05002	8	1	0.01	100	16543	4208	MEF2C
GO:0051051	negative regulation of transport	0.0478819	-3.03902	434	6	0.06	100	16543	5.9784e+23	REST,LGALS9,SOX4,CLIC2,STC1,THBS1
GO:0001947	heart looping	0.0480477	-3.03556	58	2	0.02	100	16543	20224208	ENG,MEF2C
GO:0061045	negative regulation of wound healing	0.0480477	-3.03556	58	2	0.02	100	16543	5054710	SERPINE1,SERPING1
GO:0022604	regulation of cell morphogenesis	0.0483229	-3.02985	435	6	0.06	100	16543	5.73819e+27	RHOJ,SHANK3,MSN,SPARC,KDR,FMNL2
GO:0051345	positive regulation of hydrolase activity	0.0485059	-3.02607	911	10	0.1	100	16543	1839,3965,3655,2321,2,5978,57514,9771,3428,4208	HBEGF,LGALS9,ITGA6,FLT1,A2M,REST,ARHGAP31,RAPGEF5,IFI16,MEF2C
GO:0032989	cellular component morphogenesis	0.0488229	-3.01956	667	8	0.08	100	16543	2.59329e+33	CLIC4,CD9,LAMB2,COL18A1,SHANK3,STC1,NFIB,MEF2C
GO:0071384	cellular response to corticosteroid stimulus	0.0495423	-3.00493	59	2	0.02	100	16543	59786781	REST,STC1
GO:0071230	cellular response to amino acid stimulus	0.0495423	-3.00493	59	2	0.02	100	16543	12824313	COL4A1,MMP2
GO:0043408	regulation of MAPK cascade	0.0498866	-2.998	670	8	0.08	100	16543	7.07879e+31	TIMP3,CXCR4,LGALS9,KDR,FLT1,RASSF2,IGFBP4,THBS1
GO:0031327	negative regulation of cellular biosynthetic process	0.0500105	-2.99552	1436	14	0.14	100	16543	3399,2004,1601,1839,10410,94,51564,6615,4092,639,5978,4781,3428,4208	ID3,ELK3,DAB2,HBEGF,IFITM3,ACVRL1,HDAC7,SNAI1,SMAD7,PRDM1,REST,NFIB,IFI16,MEF2C
GO:0008016	regulation of heart contraction	0.0508394	-2.97908	230	4	0.04	100	16543	1839119367814090	HBEGF,CLIC2,STC1,SMAD7
GO:0002694	regulation of leukocyte activation	0.0510222	-2.97549	441	6	0.06	100	16543	6.39357e+22	PRDM1,IL4R,LGALS9,LGALS1,MEF2C,THBS1
GO:0043009	chordate embryonic development	0.0510269	-2.9754	555	7	0.07	100	16543	115908,639,6659,94,6615,8642,4208	CTHRC1,PRDM1,SOX4,ACVRL1,SNAI1,DCHS1,MEF2C
GO:0006476	protein deacetylation	0.0510535	-2.97488	60	2	0.02	100	16543	597851564	REST,HDAC7
GO:0051701	interaction with host	0.0511901	-2.97221	138	3	0.03	100	16543	367878526510	ITGA5,CXCR4,SLC1A5
GO:0045619	regulation of lymphocyte differentiation	0.0511901	-2.97221	138	3	0.03	100	16543	63935663965	PRDM1,IL4R,LGALS9
GO:0060627	regulation of vesicle-mediated transport	0.0519423	-2.95762	443	6	0.06	100	16543	5.05436e+23	SERPINE1,IL4R,DAB2,REST,LGALS9,MSN
GO:0010950	positive regulation of endopeptidase activity	0.0520976	-2.95464	139	3	0.03	100	16543	597839653428	REST,LGALS9,IFI16
GO:0002062	chondrocyte differentiation	0.0525813	-2.94539	61	2	0.02	100	16543	47814208	NFIB,MEF2C
GO:0009792	embryo development ending in birth or egg hatching	0.0526539	-2.94401	559	7	0.07	100	16543	115908,639,6659,94,6615,8642,4208	CTHRC1,PRDM1,SOX4,ACVRL1,SNAI1,DCHS1,MEF2C
GO:0002695	negative regulation of leukocyte activation	0.0530128	-2.93722	140	3	0.03	100	16543	63935663965	PRDM1,IL4R,LGALS9
GO:2000510	positive regulation of dendritic cell chemotaxis	0.0531191	-2.93522	9	1	0.01	100	16543	3965	LGALS9
GO:0090030	regulation of steroid hormone biosynthetic process	0.0531191	-2.93522	9	1	0.01	100	16543	5978	REST
GO:1904861	excitatory synapse assembly	0.0531191	-2.93522	9	1	0.01	100	16543	85358	SHANK3
GO:0035878	nail development	0.0531191	-2.93522	9	1	0.01	100	16543	3655	ITGA6
GO:0060556	regulation of vitamin D biosynthetic process	0.0531191	-2.93522	9	1	0.01	100	16543	6615	SNAI1
GO:0070933	histone H4 deacetylation	0.0531191	-2.93522	9	1	0.01	100	16543	5978	REST
GO:0031943	regulation of glucocorticoid metabolic process	0.0531191	-2.93522	9	1	0.01	100	16543	5978	REST
GO:0060312	regulation of blood vessel remodeling	0.0531191	-2.93522	9	1	0.01	100	16543	2078	ERG
GO:0045953	negative regulation of natural killer cell mediated cytotoxicity	0.0531191	-2.93522	9	1	0.01	100	16543	3965	LGALS9
GO:0032908	regulation of transforming growth factor beta1 production	0.0531191	-2.93522	9	1	0.01	100	16543	7057	THBS1
GO:1903960	negative regulation of anion transmembrane transport	0.0531191	-2.93522	9	1	0.01	100	16543	7057	THBS1
GO:0044342	type B pancreatic cell proliferation	0.0531191	-2.93522	9	1	0.01	100	16543	3487	IGFBP4
GO:0010944	negative regulation of transcription by competitive promoter binding	0.0531191	-2.93522	9	1	0.01	100	16543	4092	SMAD7
GO:1903867	extraembryonic membrane development	0.0531191	-2.93522	9	1	0.01	100	16543	5654	HTRA1
GO:0015825	L-serine transport	0.0531191	-2.93522	9	1	0.01	100	16543	6510	SLC1A5
GO:0002634	regulation of germinal center formation	0.0531191	-2.93522	9	1	0.01	100	16543	4208	MEF2C
GO:0033629	negative regulation of cell adhesion mediated by integrin	0.0531191	-2.93522	9	1	0.01	100	16543	5054	SERPINE1
GO:1905048	regulation of metallopeptidase activity	0.0531191	-2.93522	9	1	0.01	100	16543	7078	TIMP3
GO:0010692	regulation of alkaline phosphatase activity	0.0531191	-2.93522	9	1	0.01	100	16543	4208	MEF2C
GO:0051823	regulation of synapse structural plasticity	0.0531191	-2.93522	9	1	0.01	100	16543	85358	SHANK3
GO:0045198	establishment of epithelial cell apical/basal polarity	0.0531191	-2.93522	9	1	0.01	100	16543	4478	MSN
GO:0061140	lung secretory cell differentiation	0.0531191	-2.93522	9	1	0.01	100	16543	4781	NFIB
GO:0007399	nervous system development	0.0531423	-2.93478	2138	19	0.19	100	16543	1.15909e+75	CTHRC1,DCHS1,LGALS1,PRDM1,SOX4,SHANK3,ETS1,NFIB,DPYSL3,ENG,ID3,JAG1,CXCR4,CD9,LAMB2,COL4A1,REST,RAPGEF5,MEF2C
GO:1902532	negative regulation of intracellular signal transduction	0.0533414	-2.93104	446	6	0.06	100	16543	9.77071e+24	RASSF2,TIMP3,HDAC7,CLIC2,SNAI1,THBS1
GO:0008360	regulation of cell shape	0.0539359	-2.91996	141	3	0.03	100	16543	5738144783791	RHOJ,MSN,KDR
GO:0014066	regulation of phosphatidylinositol 3-kinase signaling	0.0539359	-2.91996	141	3	0.03	100	16543	183937912321	HBEGF,KDR,FLT1
GO:0051384	response to glucocorticoid	0.0539359	-2.91996	141	3	0.03	100	16543	597866786781	REST,SPARC,STC1
GO:0050672	negative regulation of lymphocyte proliferation	0.0541253	-2.91645	62	2	0.02	100	16543	6393965	PRDM1,LGALS9
GO:0055008	cardiac muscle tissue morphogenesis	0.0541253	-2.91645	62	2	0.02	100	16543	20224092	ENG,SMAD7
GO:0006749	glutathione metabolic process	0.0541253	-2.91645	62	2	0.02	100	16543	259321193	CLIC4,CLIC2
GO:0032945	negative regulation of mononuclear cell proliferation	0.0541253	-2.91645	62	2	0.02	100	16543	6393965	PRDM1,LGALS9
GO:0060828	regulation of canonical Wnt signaling pathway	0.054901	-2.90222	236	4	0.04	100	16543	1.15908e+17	CTHRC1,DAB2,SOX4,IGFBP4
GO:0009890	negative regulation of biosynthetic process	0.0552336	-2.89618	1457	14	0.14	100	16543	3399,2004,1601,1839,10410,94,51564,6615,4092,639,5978,4781,3428,4208	ID3,ELK3,DAB2,HBEGF,IFITM3,ACVRL1,HDAC7,SNAI1,SMAD7,PRDM1,REST,NFIB,IFI16,MEF2C
GO:1902578	single-organism localization	0.05529	-2.89516	2290	20	0.2	100	16543	22918,6578,2,50636,8642,10203,85358,7057,2022,7078,5031,710,6678,7127,928,7450,5054,114902,5978,6510	CD93,SLCO2A1,A2M,ANO7,DCHS1,CALCRL,SHANK3,THBS1,ENG,TIMP3,P2RY6,SERPING1,SPARC,TNFAIP2,CD9,VWF,SERPINE1,C1QTNF5,REST,SLC1A5
GO:0061371	determination of heart left/right asymmetry	0.0556853	-2.88804	63	2	0.02	100	16543	20224208	ENG,MEF2C
GO:0046782	regulation of viral transcription	0.0556853	-2.88804	63	2	0.02	100	16543	597810410	REST,IFITM3
GO:0035690	cellular response to drug	0.0556853	-2.88804	63	2	0.02	100	16543	59784208	REST,MEF2C
GO:0048699	generation of neurons	0.0557487	-2.8869	1325	13	0.13	100	16543	3.39912e+52	ID3,CTHRC1,CXCR4,JAG1,LGALS1,LAMB2,PRDM1,SOX4,SHANK3,REST,NFIB,DPYSL3,MEF2C
GO:0055123	digestive system development	0.0567514	-2.86908	144	3	0.03	100	16543	63936558642	PRDM1,ITGA6,DCHS1
GO:0003143	embryonic heart tube morphogenesis	0.057261	-2.86014	64	2	0.02	100	16543	20224208	ENG,MEF2C
GO:0014068	positive regulation of phosphatidylinositol 3-kinase signaling	0.057261	-2.86014	64	2	0.02	100	16543	37912321	KDR,FLT1
GO:0051253	negative regulation of RNA metabolic process	0.0587427	-2.83459	1203	12	0.12	100	16543	3.3992e+48	ID3,ELK3,DAB2,IFITM3,HDAC7,SNAI1,SMAD7,PRDM1,REST,NFIB,IFI16,MEF2C
GO:0046007	negative regulation of activated T cell proliferation	0.058846	-2.83283	10	1	0.01	100	16543	3965	LGALS9
GO:0031665	negative regulation of lipopolysaccharide-mediated signaling pathway	0.058846	-2.83283	10	1	0.01	100	16543	639	PRDM1
GO:0002716	negative regulation of natural killer cell mediated immunity	0.058846	-2.83283	10	1	0.01	100	16543	3965	LGALS9
GO:0045625	regulation of T-helper 1 cell differentiation	0.058846	-2.83283	10	1	0.01	100	16543	3566	IL4R
GO:0009629	response to gravity	0.058846	-2.83283	10	1	0.01	100	16543	6678	SPARC
GO:0031223	auditory behavior	0.058846	-2.83283	10	1	0.01	100	16543	85358	SHANK3
GO:0002887	negative regulation of myeloid leukocyte mediated immunity	0.058846	-2.83283	10	1	0.01	100	16543	3965	LGALS9
GO:0032329	serine transport	0.058846	-2.83283	10	1	0.01	100	16543	6510	SLC1A5
GO:0060379	cardiac muscle cell myoblast differentiation	0.058846	-2.83283	10	1	0.01	100	16543	5978	REST
GO:1902713	regulation of interferon-gamma secretion	0.058846	-2.83283	10	1	0.01	100	16543	3965	LGALS9
GO:0097202	activation of cysteine-type endopeptidase activity	0.058846	-2.83283	10	1	0.01	100	16543	3428	IFI16
GO:0090197	positive regulation of chemokine secretion	0.058846	-2.83283	10	1	0.01	100	16543	3566	IL4R
GO:0048845	venous blood vessel morphogenesis	0.058846	-2.83283	10	1	0.01	100	16543	2022	ENG
GO:2000508	regulation of dendritic cell chemotaxis	0.058846	-2.83283	10	1	0.01	100	16543	3965	LGALS9
GO:0032836	glomerular basement membrane development	0.058846	-2.83283	10	1	0.01	100	16543	3913	LAMB2
GO:0042118	endothelial cell activation	0.058846	-2.83283	10	1	0.01	100	16543	56892	C8orf4
GO:0060174	limb bud formation	0.058846	-2.83283	10	1	0.01	100	16543	6659	SOX4
GO:0032060	bleb assembly	0.058846	-2.83283	10	1	0.01	100	16543	2012	EMP1
GO:0072224	metanephric glomerulus development	0.058846	-2.83283	10	1	0.01	100	16543	3913	LAMB2
GO:0051901	positive regulation of mitochondrial depolarization	0.058846	-2.83283	10	1	0.01	100	16543	3791	KDR
GO:0045955	negative regulation of calcium ion-dependent exocytosis	0.058846	-2.83283	10	1	0.01	100	16543	5978	REST
GO:2001214	positive regulation of vasculogenesis	0.058846	-2.83283	10	1	0.01	100	16543	3791	KDR
GO:0070664	negative regulation of leukocyte proliferation	0.0588521	-2.83273	65	2	0.02	100	16543	6393965	PRDM1,LGALS9
GO:0035601	protein deacylation	0.0588521	-2.83273	65	2	0.02	100	16543	597851564	REST,HDAC7
GO:0007569	cell aging	0.0588521	-2.83273	65	2	0.02	100	16543	20225054	ENG,SERPINE1
GO:0001775	cell activation	0.0590465	-2.82943	574	7	0.07	100	16543	7.45023e+28	VWF,CD93,SOX4,C8orf4,LGALS1,MEF2C,CD9
GO:0045934	negative regulation of nucleobase-containing compound metabolic process	0.0602174	-2.80979	1341	13	0.13	100	16543	3399,2004,1601,10410,94,51564,6615,4092,639,5978,4781,3428,4208	ID3,ELK3,DAB2,IFITM3,ACVRL1,HDAC7,SNAI1,SMAD7,PRDM1,REST,NFIB,IFI16,MEF2C
GO:0016064	immunoglobulin mediated immune response	0.0604586	-2.8058	66	2	0.02	100	16543	3566710	IL4R,SERPING1
GO:0098732	macromolecule deacylation	0.0604586	-2.8058	66	2	0.02	100	16543	597851564	REST,HDAC7
GO:0050768	negative regulation of neurogenesis	0.0605828	-2.80374	244	4	0.04	100	16543	182597818093956	JAG1,REST,DPYSL3,LGALS1
GO:0098656	anion transmembrane transport	0.0605828	-2.80374	244	4	0.04	100	16543	2.59327e+17	CLIC4,SLC1A5,CLIC2,ANO7
GO:0045088	regulation of innate immune response	0.0610929	-2.79536	350	5	0.05	100	16543	3965,710,4313,2,3428	LGALS9,SERPING1,MMP2,A2M,IFI16
GO:0032642	regulation of chemokine production	0.06208	-2.77933	67	2	0.02	100	16543	35663965	IL4R,LGALS9
GO:1903035	negative regulation of response to wounding	0.06208	-2.77933	67	2	0.02	100	16543	5054710	SERPINE1,SERPING1
GO:2000027	regulation of organ morphogenesis	0.0627915	-2.76794	247	4	0.04	100	16543	2.02212e+17	ENG,CTHRC1,DAB2,NFIB
GO:0000902	cell morphogenesis	0.0635655	-2.75569	584	7	0.07	100	16543	8.07814e+30	COL18A1,LAMB2,CLIC4,SHANK3,NFIB,STC1,MEF2C
GO:0034766	negative regulation of ion transmembrane transport	0.0637163	-2.75332	68	2	0.02	100	16543	11937057	CLIC2,THBS1
GO:0019724	B cell mediated immunity	0.0637163	-2.75332	68	2	0.02	100	16543	3566710	IL4R,SERPING1
GO:0001938	positive regulation of endothelial cell proliferation	0.0637163	-2.75332	68	2	0.02	100	16543	943791	ACVRL1,KDR
GO:0008593	regulation of Notch signaling pathway	0.0637163	-2.75332	68	2	0.02	100	16543	18256892	JAG1,C8orf4
GO:0050790	regulation of catalytic activity	0.063802	-2.75197	2329	20	0.2	100	16543	1839,9535,3655,2,4092,9770,7057,9467,7078,7852,710,3965,2321,5054,5978,57514,5271,9771,3428,4208	HBEGF,GMFG,ITGA6,A2M,SMAD7,RASSF2,THBS1,SH3BP5,TIMP3,CXCR4,SERPING1,LGALS9,FLT1,SERPINE1,REST,ARHGAP31,SERPINB8,RAPGEF5,IFI16,MEF2C
GO:0045862	positive regulation of proteolysis	0.0641173	-2.74704	355	5	0.05	100	16543	1.6016e+19	DAB2,REST,LGALS9,IFI16,SMAD7
GO:1904994	regulation of leukocyte adhesion to vascular endothelial cell	0.0645386	-2.74049	11	1	0.01	100	16543	2113	ETS1
GO:0002544	chronic inflammatory response	0.0645386	-2.74049	11	1	0.01	100	16543	7057	THBS1
GO:0002693	positive regulation of cellular extravasation	0.0645386	-2.74049	11	1	0.01	100	16543	83483	PLVAP
GO:0090196	regulation of chemokine secretion	0.0645386	-2.74049	11	1	0.01	100	16543	3566	IL4R
GO:0030575	nuclear body organization	0.0645386	-2.74049	11	1	0.01	100	16543	2113	ETS1
GO:0033690	positive regulation of osteoblast proliferation	0.0645386	-2.74049	11	1	0.01	100	16543	115908	CTHRC1
GO:0072070	loop of Henle development	0.0645386	-2.74049	11	1	0.01	100	16543	182	JAG1
GO:0014009	glial cell proliferation	0.0645386	-2.74049	11	1	0.01	100	16543	6659	SOX4
GO:0048703	embryonic viscerocranium morphogenesis	0.0645386	-2.74049	11	1	0.01	100	16543	4208	MEF2C
GO:0061154	endothelial tube morphogenesis	0.0645386	-2.74049	11	1	0.01	100	16543	94	ACVRL1
GO:0071404	cellular response to low-density lipoprotein particle stimulus	0.0645386	-2.74049	11	1	0.01	100	16543	928	CD9
GO:0031953	negative regulation of protein autophosphorylation	0.0645386	-2.74049	11	1	0.01	100	16543	2022	ENG
GO:0002507	tolerance induction	0.0645386	-2.74049	11	1	0.01	100	16543	3965	LGALS9
GO:2001028	positive regulation of endothelial cell chemotaxis	0.0645386	-2.74049	11	1	0.01	100	16543	3791	KDR
GO:0031581	hemidesmosome assembly	0.0645386	-2.74049	11	1	0.01	100	16543	3655	ITGA6
GO:0051764	actin crosslink formation	0.0645386	-2.74049	11	1	0.01	100	16543	1809	DPYSL3
GO:0051152	positive regulation of smooth muscle cell differentiation	0.0645386	-2.74049	11	1	0.01	100	16543	2022	ENG
GO:1902894	negative regulation of pri-miRNA transcription from RNA polymerase II promoter	0.0645386	-2.74049	11	1	0.01	100	16543	4781	NFIB
GO:0061430	bone trabecula morphogenesis	0.0645386	-2.74049	11	1	0.01	100	16543	4313	MMP2
GO:0001946	lymphangiogenesis	0.0645386	-2.74049	11	1	0.01	100	16543	94	ACVRL1
GO:0071803	positive regulation of podosome assembly	0.0645386	-2.74049	11	1	0.01	100	16543	4478	MSN
GO:0002320	lymphoid progenitor cell differentiation	0.0645386	-2.74049	11	1	0.01	100	16543	6659	SOX4
GO:0042535	positive regulation of tumor necrosis factor biosynthetic process	0.0645386	-2.74049	11	1	0.01	100	16543	7057	THBS1
GO:0060576	intestinal epithelial cell development	0.0645386	-2.74049	11	1	0.01	100	16543	639	PRDM1
GO:0071257	cellular response to electrical stimulus	0.0645386	-2.74049	11	1	0.01	100	16543	5978	REST
GO:0010759	positive regulation of macrophage chemotaxis	0.0645386	-2.74049	11	1	0.01	100	16543	7057	THBS1
GO:0043301	negative regulation of leukocyte degranulation	0.0645386	-2.74049	11	1	0.01	100	16543	3965	LGALS9
GO:1900273	positive regulation of long-term synaptic potentiation	0.0645386	-2.74049	11	1	0.01	100	16543	85358	SHANK3
GO:0045623	negative regulation of T-helper cell differentiation	0.0645386	-2.74049	11	1	0.01	100	16543	3566	IL4R
GO:0071107	response to parathyroid hormone	0.0645386	-2.74049	11	1	0.01	100	16543	4208	MEF2C
GO:0048738	cardiac muscle tissue development	0.0645936	-2.73964	152	3	0.03	100	16543	202240924208	ENG,SMAD7,MEF2C
GO:0045582	positive regulation of T cell differentiation	0.065367	-2.72774	69	2	0.02	100	16543	35663965	IL4R,LGALS9
GO:0050871	positive regulation of B cell activation	0.065367	-2.72774	69	2	0.02	100	16543	6394208	PRDM1,MEF2C
GO:0006935	chemotaxis	0.0658957	-2.71968	471	6	0.06	100	16543	3.91379e+23	LAMB2,CXCR4,HBEGF,LGALS9,NFIB,FLT1
GO:0042330	taxis	0.0664312	-2.71159	472	6	0.06	100	16543	3.91379e+23	LAMB2,CXCR4,HBEGF,LGALS9,NFIB,FLT1
GO:0008544	epidermis development	0.0665663	-2.70956	252	4	0.04	100	16543	1822593266152010	JAG1,CLIC4,SNAI1,EMP1
GO:0010952	positive regulation of peptidase activity	0.0666286	-2.70862	154	3	0.03	100	16543	597839653428	REST,LGALS9,IFI16
GO:0045892	negative regulation of transcription, DNA-templated	0.0672979	-2.69863	1098	11	0.11	100	16543	3.3992e+43	ID3,ELK3,DAB2,HDAC7,SNAI1,SMAD7,PRDM1,REST,NFIB,IFI16,MEF2C
GO:0021915	neural tube development	0.0676572	-2.6933	155	3	0.03	100	16543	11590866598642	CTHRC1,SOX4,DCHS1
GO:0050865	regulation of cell activation	0.0680531	-2.68747	475	6	0.06	100	16543	6.39357e+22	PRDM1,IL4R,LGALS9,LGALS1,MEF2C,THBS1
GO:0002673	regulation of acute inflammatory response	0.0687113	-2.67784	71	2	0.02	100	16543	710,2	SERPING1,A2M
GO:0001819	positive regulation of cytokine production	0.0697714	-2.66253	364	5	0.05	100	16543	5.05436e+19	SERPINE1,IL4R,LGALS9,IFI16,THBS1
GO:0000165	MAPK cascade	0.0697714	-2.66253	364	5	0.05	100	16543	1.8394e+21	HBEGF,LGALS9,SHANK3,PLVAP,MEF2C
GO:0016310	phosphorylation	0.0701135	-2.65764	1239	12	0.12	100	16543	2078,1839,3965,9535,94,3791,2321,83483,4092,9770,85358,4208	ERG,HBEGF,LGALS9,GMFG,ACVRL1,KDR,FLT1,PLVAP,SMAD7,RASSF2,SHANK3,MEF2C
GO:2000052	positive regulation of non-canonical Wnt signaling pathway	0.0701971	-2.65645	12	1	0.01	100	16543	1601	DAB2
GO:0043371	negative regulation of CD4-positive, alpha-beta T cell differentiation	0.0701971	-2.65645	12	1	0.01	100	16543	3566	IL4R
GO:0010566	regulation of ketone biosynthetic process	0.0701971	-2.65645	12	1	0.01	100	16543	5978	REST
GO:0007342	fusion of sperm to egg plasma membrane	0.0701971	-2.65645	12	1	0.01	100	16543	928	CD9
GO:0043931	ossification involved in bone maturation	0.0701971	-2.65645	12	1	0.01	100	16543	8642	DCHS1
GO:0003184	pulmonary valve morphogenesis	0.0701971	-2.65645	12	1	0.01	100	16543	182	JAG1
GO:0043922	negative regulation by host of viral transcription	0.0701971	-2.65645	12	1	0.01	100	16543	5978	REST
GO:0060315	negative regulation of ryanodine-sensitive calcium-release channel activity	0.0701971	-2.65645	12	1	0.01	100	16543	1193	CLIC2
GO:0010561	negative regulation of glycoprotein biosynthetic process	0.0701971	-2.65645	12	1	0.01	100	16543	1839	HBEGF
GO:0060997	dendritic spine morphogenesis	0.0701971	-2.65645	12	1	0.01	100	16543	85358	SHANK3
GO:0071711	basement membrane organization	0.0701971	-2.65645	12	1	0.01	100	16543	1282	COL4A1
GO:0001911	negative regulation of leukocyte mediated cytotoxicity	0.0701971	-2.65645	12	1	0.01	100	16543	3965	LGALS9
GO:0032823	regulation of natural killer cell differentiation	0.0701971	-2.65645	12	1	0.01	100	16543	639	PRDM1
GO:1905523	positive regulation of macrophage migration	0.0701971	-2.65645	12	1	0.01	100	16543	7057	THBS1
GO:0007638	mechanosensory behavior	0.0701971	-2.65645	12	1	0.01	100	16543	85358	SHANK3
GO:0003177	pulmonary valve development	0.0701971	-2.65645	12	1	0.01	100	16543	182	JAG1
GO:0060914	heart formation	0.0701971	-2.65645	12	1	0.01	100	16543	4208	MEF2C
GO:0036066	protein O-linked fucosylation	0.0701971	-2.65645	12	1	0.01	100	16543	7057	THBS1
GO:0033004	negative regulation of mast cell activation	0.0701971	-2.65645	12	1	0.01	100	16543	3965	LGALS9
GO:0071402	cellular response to lipoprotein particle stimulus	0.0701971	-2.65645	12	1	0.01	100	16543	928	CD9
GO:2000484	positive regulation of interleukin-8 secretion	0.0701971	-2.65645	12	1	0.01	100	16543	3965	LGALS9
GO:0040037	negative regulation of fibroblast growth factor receptor signaling pathway	0.0701971	-2.65645	12	1	0.01	100	16543	7057	THBS1
GO:2000095	regulation of Wnt signaling pathway, planar cell polarity pathway	0.0701971	-2.65645	12	1	0.01	100	16543	1601	DAB2
GO:0072017	distal tubule development	0.0701971	-2.65645	12	1	0.01	100	16543	182	JAG1
GO:0030859	polarized epithelial cell differentiation	0.0701971	-2.65645	12	1	0.01	100	16543	4478	MSN
GO:0060391	positive regulation of SMAD protein import into nucleus	0.0701971	-2.65645	12	1	0.01	100	16543	1601	DAB2
GO:0030656	regulation of vitamin metabolic process	0.0701971	-2.65645	12	1	0.01	100	16543	6615	SNAI1
GO:0010763	positive regulation of fibroblast migration	0.0701971	-2.65645	12	1	0.01	100	16543	7057	THBS1
GO:1904181	positive regulation of membrane depolarization	0.0701971	-2.65645	12	1	0.01	100	16543	3791	KDR
GO:0043217	myelin maintenance	0.0701971	-2.65645	12	1	0.01	100	16543	7852	CXCR4
GO:0017121	phospholipid scrambling	0.0701971	-2.65645	12	1	0.01	100	16543	50636	ANO7
GO:0060766	negative regulation of androgen receptor signaling pathway	0.0701971	-2.65645	12	1	0.01	100	16543	1601	DAB2
GO:0099068	postsynapse assembly	0.0701971	-2.65645	12	1	0.01	100	16543	85358	SHANK3
GO:0045628	regulation of T-helper 2 cell differentiation	0.0701971	-2.65645	12	1	0.01	100	16543	3566	IL4R
GO:0044765	single-organism transport	0.0703152	-2.65477	2070	18	0.18	100	16543	22918,6578,2,50636,10203,7057,2022,5031,7078,710,6678,7127,928,7450,5054,114902,5978,6510	CD93,SLCO2A1,A2M,ANO7,CALCRL,THBS1,ENG,P2RY6,TIMP3,SERPING1,SPARC,TNFAIP2,CD9,VWF,SERPINE1,C1QTNF5,REST,SLC1A5
GO:0048010	vascular endothelial growth factor receptor signaling pathway	0.0704043	-2.6535	72	2	0.02	100	16543	37912321	KDR,FLT1
GO:0050866	negative regulation of cell activation	0.0707863	-2.64809	158	3	0.03	100	16543	63935663965	PRDM1,IL4R,LGALS9
GO:0002443	leukocyte mediated immunity	0.0707863	-2.64809	158	3	0.03	100	16543	1823566710	JAG1,IL4R,SERPING1
GO:0050679	positive regulation of epithelial cell proliferation	0.0707863	-2.64809	158	3	0.03	100	16543	9456543791	ACVRL1,HTRA1,KDR
GO:0031589	cell-substrate adhesion	0.0718437	-2.63326	159	3	0.03	100	16543	745036783655	VWF,ITGA5,ITGA6
GO:0050808	synapse organization	0.0718437	-2.63326	159	3	0.03	100	16543	3913128285358	LAMB2,COL4A1,SHANK3
GO:0032436	positive regulation of proteasomal ubiquitin-dependent protein catabolic process	0.072111	-2.62955	73	2	0.02	100	16543	16014092	DAB2,SMAD7
GO:0060415	muscle tissue morphogenesis	0.072111	-2.62955	73	2	0.02	100	16543	20224092	ENG,SMAD7
GO:0034763	negative regulation of transmembrane transport	0.073831	-2.60598	74	2	0.02	100	16543	11937057	CLIC2,THBS1
GO:0007043	cell-cell junction assembly	0.073831	-2.60598	74	2	0.02	100	16543	51564928	HDAC7,CD9
GO:0035050	embryonic heart tube development	0.073831	-2.60598	74	2	0.02	100	16543	20224208	ENG,MEF2C
GO:0019222	regulation of metabolic process	0.0738885	-2.6052	6040	44	0.44	100	16543	1839,9535,5654,3655,3791,2,4092,2113,7057,2022,182,1601,284119,3965,710,51564,5978,56892,2004,2078,84858,10410,6615,3678,10203,9770,639,6659,4781,9467,3399,7852,7078,11167,56937,94,2321,5054,4478,3487,5271,3428,5334,4208	HBEGF,GMFG,HTRA1,ITGA6,KDR,A2M,SMAD7,ETS1,THBS1,ENG,JAG1,DAB2,PTRF,LGALS9,SERPING1,HDAC7,REST,C8orf4,ELK3,ERG,ZNF503,IFITM3,SNAI1,ITGA5,CALCRL,RASSF2,PRDM1,SOX4,NFIB,SH3BP5,ID3,CXCR4,TIMP3,FSTL1,PMEPA1,ACVRL1,FLT1,SERPINE1,MSN,IGFBP4,SERPINB8,IFI16,PLCL1,MEF2C
GO:0045216	cell-cell junction organization	0.0739799	-2.60396	161	3	0.03	100	16543	515644092928	HDAC7,SMAD7,CD9
GO:0090090	negative regulation of canonical Wnt signaling pathway	0.0750586	-2.58949	162	3	0.03	100	16543	11590816013487	CTHRC1,DAB2,IGFBP4
GO:0051961	negative regulation of nervous system development	0.0752784	-2.58656	263	4	0.04	100	16543	182597839561809	JAG1,REST,LGALS1,DPYSL3
GO:0033197	response to vitamin E	0.0758217	-2.57937	13	1	0.01	100	16543	4208	MEF2C
GO:0051770	positive regulation of nitric-oxide synthase biosynthetic process	0.0758217	-2.57937	13	1	0.01	100	16543	3791	KDR
GO:0035089	establishment of apical/basal cell polarity	0.0758217	-2.57937	13	1	0.01	100	16543	4478	MSN
GO:0032530	regulation of microvillus organization	0.0758217	-2.57937	13	1	0.01	100	16543	5420	PODXL
GO:0071637	regulation of monocyte chemotactic protein-1 production	0.0758217	-2.57937	13	1	0.01	100	16543	3965	LGALS9
GO:0060389	pathway-restricted SMAD protein phosphorylation	0.0758217	-2.57937	13	1	0.01	100	16543	4092	SMAD7
GO:0043518	negative regulation of DNA damage response, signal transduction by p53 class mediator	0.0758217	-2.57937	13	1	0.01	100	16543	6615	SNAI1
GO:0010002	cardioblast differentiation	0.0758217	-2.57937	13	1	0.01	100	16543	5978	REST
GO:0043568	positive regulation of insulin-like growth factor receptor signaling pathway	0.0758217	-2.57937	13	1	0.01	100	16543	3487	IGFBP4
GO:0071236	cellular response to antibiotic	0.0758217	-2.57937	13	1	0.01	100	16543	4208	MEF2C
GO:0003417	growth plate cartilage development	0.0758217	-2.57937	13	1	0.01	100	16543	6781	STC1
GO:0036303	lymph vessel morphogenesis	0.0758217	-2.57937	13	1	0.01	100	16543	94	ACVRL1
GO:0070986	left/right axis specification	0.0758217	-2.57937	13	1	0.01	100	16543	168507	PKD1L1
GO:0019932	second-messenger-mediated signaling	0.0761443	-2.57513	163	3	0.03	100	16543	785237911193	CXCR4,KDR,CLIC2
GO:0032386	regulation of intracellular transport	0.0770933	-2.56274	491	6	0.06	100	16543	3.56616e+24	IL4R,DAB2,LGALS9,SOX4,MSN,C8orf4
GO:0019218	regulation of steroid metabolic process	0.0773105	-2.55993	76	2	0.02	100	16543	59786615	REST,SNAI1
GO:0048259	regulation of receptor-mediated endocytosis	0.0773105	-2.55993	76	2	0.02	100	16543	50541601	SERPINE1,DAB2
GO:1901655	cellular response to ketone	0.0773105	-2.55993	76	2	0.02	100	16543	50314478	P2RY6,MSN
GO:0042475	odontogenesis of dentin-containing tooth	0.0773105	-2.55993	76	2	0.02	100	16543	56543655	HTRA1,ITGA6
GO:0014033	neural crest cell differentiation	0.0790695	-2.53743	77	2	0.02	100	16543	1824208	JAG1,MEF2C
GO:0045833	negative regulation of lipid metabolic process	0.0790695	-2.53743	77	2	0.02	100	16543	59786615	REST,SNAI1
GO:2000106	regulation of leukocyte apoptotic process	0.0790695	-2.53743	77	2	0.02	100	16543	39654208	LGALS9,MEF2C
GO:0021953	central nervous system neuron differentiation	0.0794431	-2.53271	166	3	0.03	100	16543	6659853584781	SOX4,SHANK3,NFIB
GO:0042306	regulation of protein import into nucleus	0.0794431	-2.53271	166	3	0.03	100	16543	1601396556892	DAB2,LGALS9,C8orf4
GO:0042593	glucose homeostasis	0.0794431	-2.53271	166	3	0.03	100	16543	665939564208	SOX4,LGALS1,MEF2C
GO:0033500	carbohydrate homeostasis	0.0794431	-2.53271	166	3	0.03	100	16543	665939564208	SOX4,LGALS1,MEF2C
GO:0009987	cellular process	0.0801394	-2.52399	14183	91	0.91	100	16543	1839,1284,2791,5654,3791,83483,80781,23166,11237,1193,2012,2022,90952,5031,182,23336,283349,57381,1282,64129,3566,114902,5978,9771,6781,57514,3910,50636,3956,4312,6659,1809,11167,2321,1306,5937,5054,3487,5334,4208,22918,7276,115908,9535,3655,2,4092,85358,2113,7057,25932,1601,710,3965,284119,51564,6678,800,7127,4313,928,3913,114793,56892,2004,2078,5420,84858,10410,9507,6615,8642,10203,3678,9770,63…	HBEGF,COL4A2,GNG11,HTRA1,KDR,PLVAP,COL18A1,STAB1,RNF24,CLIC2,EMP1,ENG,ESAM,P2RY6,JAG1,SYNM,RASSF3,RHOJ,COL4A1,TINAGL1,IL4R,C1QTNF5,REST,RAPGEF5,STC1,ARHGAP31,LAMA4,ANO7,LGALS1,MMP1,SOX4,DPYSL3,FSTL1,FLT1,COL15A1,RBMS1,SERPINE1,IGFBP4,PLCL1,MEF2C,CD93,TTR,CTHRC1,GMFG,ITGA6,A2M,SMAD7,SHANK3,ETS1,THBS1,CLIC4,DAB2,SERPING1,LGALS9,PTRF,HDAC7,SPARC,CALD1,TNFAIP2,MMP2,CD9,LAMB2,FMNL2,C8orf4,ELK3,ERG,POD…
GO:0007584	response to nutrient	0.0805565	-2.5188	167	3	0.03	100	16543	667867814208	SPARC,STC1,MEF2C
GO:0043085	positive regulation of catalytic activity	0.0812224	-2.51056	1545	14	0.14	100	16543	7852,1839,3965,9535,3655,2321,2,9770,5978,9771,57514,3428,4208,7057	CXCR4,HBEGF,LGALS9,GMFG,ITGA6,FLT1,A2M,RASSF2,REST,RAPGEF5,ARHGAP31,IFI16,MEF2C,THBS1
GO:2000310	regulation of N-methyl-D-aspartate selective glutamate receptor activity	0.0814126	-2.50823	14	1	0.01	100	16543	4208	MEF2C
GO:2001212	regulation of vasculogenesis	0.0814126	-2.50823	14	1	0.01	100	16543	3791	KDR
GO:0003299	muscle hypertrophy in response to stress	0.0814126	-2.50823	14	1	0.01	100	16543	4208	MEF2C
GO:0033008	positive regulation of mast cell activation involved in immune response	0.0814126	-2.50823	14	1	0.01	100	16543	3566	IL4R
GO:0051280	negative regulation of release of sequestered calcium ion into cytosol	0.0814126	-2.50823	14	1	0.01	100	16543	1193	CLIC2
GO:0055098	response to low-density lipoprotein particle	0.0814126	-2.50823	14	1	0.01	100	16543	928	CD9
GO:0032736	positive regulation of interleukin-13 production	0.0814126	-2.50823	14	1	0.01	100	16543	3965	LGALS9
GO:0043306	positive regulation of mast cell degranulation	0.0814126	-2.50823	14	1	0.01	100	16543	3566	IL4R
GO:0045986	negative regulation of smooth muscle contraction	0.0814126	-2.50823	14	1	0.01	100	16543	10203	CALCRL
GO:0014887	cardiac muscle adaptation	0.0814126	-2.50823	14	1	0.01	100	16543	4208	MEF2C
GO:0014898	cardiac muscle hypertrophy in response to stress	0.0814126	-2.50823	14	1	0.01	100	16543	4208	MEF2C
GO:0032695	negative regulation of interleukin-12 production	0.0814126	-2.50823	14	1	0.01	100	16543	7057	THBS1
GO:0002532	production of molecular mediator involved in inflammatory response	0.0814126	-2.50823	14	1	0.01	100	16543	3566	IL4R
GO:0045579	positive regulation of B cell differentiation	0.0814126	-2.50823	14	1	0.01	100	16543	639	PRDM1
GO:0070977	bone maturation	0.0814126	-2.50823	14	1	0.01	100	16543	8642	DCHS1
GO:0002313	mature B cell differentiation involved in immune response	0.0814126	-2.50823	14	1	0.01	100	16543	3956	LGALS1
GO:0035886	vascular smooth muscle cell differentiation	0.0814126	-2.50823	14	1	0.01	100	16543	2022	ENG
GO:0035589	G-protein coupled purinergic nucleotide receptor signaling pathway	0.0814126	-2.50823	14	1	0.01	100	16543	5031	P2RY6
GO:0010092	specification of animal organ identity	0.0814126	-2.50823	14	1	0.01	100	16543	4208	MEF2C
GO:0051249	regulation of lymphocyte activation	0.0818835	-2.50246	382	5	0.05	100	16543	6.39357e+18	PRDM1,IL4R,LGALS9,LGALS1,MEF2C
GO:0048644	muscle organ morphogenesis	0.0826248	-2.49345	79	2	0.02	100	16543	20224092	ENG,SMAD7
GO:1904589	regulation of protein import	0.0828037	-2.49128	169	3	0.03	100	16543	1601396556892	DAB2,LGALS9,C8orf4
GO:0071345	cellular response to cytokine stimulus	0.0831734	-2.48683	623	7	0.07	100	16543	3.56679e+29	IL4R,CXCR4,LGALS9,IFITM3,THBS1,PLVAP,DPYSL3
GO:1903507	negative regulation of nucleic acid-templated transcription	0.0840212	-2.47669	1143	11	0.11	100	16543	3.3992e+43	ID3,ELK3,DAB2,HDAC7,SNAI1,SMAD7,PRDM1,REST,NFIB,IFI16,MEF2C
GO:0060548	negative regulation of cell death	0.0841531	-2.47512	879	9	0.09	100	16543	1.60137e+35	DAB2,ITGA6,KDR,SNAI1,ITGA5,SERPINE1,SOX4,THBS1,MEF2C
GO:0050878	regulation of body fluid levels	0.0843026	-2.47334	503	6	0.06	100	16543	7450,5054,710,2,7057,928	VWF,SERPINE1,SERPING1,A2M,THBS1,CD9
GO:0045639	positive regulation of myeloid cell differentiation	0.0844208	-2.47194	80	2	0.02	100	16543	1822113	JAG1,ETS1
GO:0070542	response to fatty acid	0.0844208	-2.47194	80	2	0.02	100	16543	33995031	ID3,P2RY6
GO:0045069	regulation of viral genome replication	0.0844208	-2.47194	80	2	0.02	100	16543	104103428	IFITM3,IFI16
GO:0038127	ERBB signaling pathway	0.0844208	-2.47194	80	2	0.02	100	16543	97701839	RASSF2,HBEGF
GO:0034765	regulation of ion transmembrane transport	0.0854361	-2.45999	387	5	0.05	100	16543	2.59329e+21	CLIC4,SHANK3,CLIC2,MEF2C,THBS1
GO:0001656	metanephros development	0.0862286	-2.45075	81	2	0.02	100	16543	39133399	LAMB2,ID3
GO:0051897	positive regulation of protein kinase B signaling	0.0862286	-2.45075	81	2	0.02	100	16543	18397057	HBEGF,THBS1
GO:0031667	response to nutrient levels	0.0868797	-2.44323	389	5	0.05	100	16543	1.11677e+20	FSTL1,SPARC,STC1,IFI16,MEF2C
GO:0002830	positive regulation of type 2 immune response	0.08697	-2.44219	15	1	0.01	100	16543	3566	IL4R
GO:0045589	regulation of regulatory T cell differentiation	0.08697	-2.44219	15	1	0.01	100	16543	3965	LGALS9
GO:0002042	cell migration involved in sprouting angiogenesis	0.08697	-2.44219	15	1	0.01	100	16543	3791	KDR
GO:1903019	negative regulation of glycoprotein metabolic process	0.08697	-2.44219	15	1	0.01	100	16543	1839	HBEGF
GO:0070528	protein kinase C signaling	0.08697	-2.44219	15	1	0.01	100	16543	83483	PLVAP
GO:0090026	positive regulation of monocyte chemotaxis	0.08697	-2.44219	15	1	0.01	100	16543	5054	SERPINE1
GO:0010715	regulation of extracellular matrix disassembly	0.08697	-2.44219	15	1	0.01	100	16543	2113	ETS1
GO:0031342	negative regulation of cell killing	0.08697	-2.44219	15	1	0.01	100	16543	3965	LGALS9
GO:0090141	positive regulation of mitochondrial fission	0.08697	-2.44219	15	1	0.01	100	16543	3791	KDR
GO:0030889	negative regulation of B cell proliferation	0.08697	-2.44219	15	1	0.01	100	16543	639	PRDM1
GO:0061162	establishment of monopolar cell polarity	0.08697	-2.44219	15	1	0.01	100	16543	4478	MSN
GO:0032495	response to muramyl dipeptide	0.08697	-2.44219	15	1	0.01	100	16543	182	JAG1
GO:0070234	positive regulation of T cell apoptotic process	0.08697	-2.44219	15	1	0.01	100	16543	3965	LGALS9
GO:0048266	behavioral response to pain	0.08697	-2.44219	15	1	0.01	100	16543	7057	THBS1
GO:0090136	epithelial cell-cell adhesion	0.08697	-2.44219	15	1	0.01	100	16543	5271	SERPINB8
GO:0048714	positive regulation of oligodendrocyte differentiation	0.08697	-2.44219	15	1	0.01	100	16543	7852	CXCR4
GO:0051284	positive regulation of sequestering of calcium ion	0.08697	-2.44219	15	1	0.01	100	16543	1193	CLIC2
GO:0010801	negative regulation of peptidyl-threonine phosphorylation	0.08697	-2.44219	15	1	0.01	100	16543	4092	SMAD7
GO:0042693	muscle cell fate commitment	0.08697	-2.44219	15	1	0.01	100	16543	4208	MEF2C
GO:0045603	positive regulation of endothelial cell differentiation	0.08697	-2.44219	15	1	0.01	100	16543	94	ACVRL1
GO:0046639	negative regulation of alpha-beta T cell differentiation	0.08697	-2.44219	15	1	0.01	100	16543	3566	IL4R
GO:0017157	regulation of exocytosis	0.0873786	-2.4375	173	3	0.03	100	16543	356659783965	IL4R,REST,LGALS9
GO:0060993	kidney morphogenesis	0.0880482	-2.42987	82	2	0.02	100	16543	66598642	SOX4,DCHS1
GO:0098869	cellular oxidant detoxification	0.0880482	-2.42987	82	2	0.02	100	16543	78371193	PXDN,CLIC2
GO:0060349	bone morphogenesis	0.0880482	-2.42987	82	2	0.02	100	16543	67814208	STC1,MEF2C
GO:0044403	symbiosis, encompassing mutualism through parasitism	0.0881472	-2.42875	632	7	0.07	100	16543	2.29184e+28	CD93,MMP1,ITGA5,CXCR4,REST,SLC1A5,KDR
GO:1901654	response to ketone	0.0885389	-2.42431	174	3	0.03	100	16543	503144787057	P2RY6,MSN,THBS1
GO:0060326	cell chemotaxis	0.0885389	-2.42431	174	3	0.03	100	16543	785218392321	CXCR4,HBEGF,FLT1
GO:2001235	positive regulation of apoptotic signaling pathway	0.0885389	-2.42431	174	3	0.03	100	16543	707839657057	TIMP3,LGALS9,THBS1
GO:0098542	defense response to other organism	0.0890693	-2.41834	392	5	0.05	100	16543	2.31665e+21	STAB1,SERPINE1,IL4R,IFITM3,IFI16
GO:0044419	interspecies interaction between organisms	0.0892752	-2.41603	634	7	0.07	100	16543	2.29184e+28	CD93,MMP1,ITGA5,CXCR4,REST,SLC1A5,KDR
GO:0002244	hematopoietic progenitor cell differentiation	0.0898792	-2.40929	83	2	0.02	100	16543	66595978	SOX4,REST
GO:0010721	negative regulation of cell development	0.0907125	-2.40006	281	4	0.04	100	16543	182597839561809	JAG1,REST,LGALS1,DPYSL3
GO:0043123	positive regulation of I-kappaB kinase/NF-kappaB signaling	0.090879	-2.39823	176	3	0.03	100	16543	3965568923956	LGALS9,C8orf4,LGALS1
GO:0043112	receptor metabolic process	0.0917216	-2.389	84	2	0.02	100	16543	10203928	CALCRL,CD9
GO:0009408	response to heat	0.0917216	-2.389	84	2	0.02	100	16543	568927057	C8orf4,THBS1
GO:1990748	cellular detoxification	0.0917216	-2.389	84	2	0.02	100	16543	78371193	PXDN,CLIC2
GO:0006820	anion transport	0.0918767	-2.38731	515	6	0.06	100	16543	5.03126e+25	P2RY6,CLIC4,SLCO2A1,SLC1A5,CLIC2,ANO7
GO:0051050	positive regulation of transport	0.0921328	-2.38452	896	9	0.09	100	16543	1.6014e+37	DAB2,LGALS9,SERPINE1,IL4R,SOX4,SHANK3,MSN,STC1,C8orf4
GO:1900271	regulation of long-term synaptic potentiation	0.0924942	-2.38061	16	1	0.01	100	16543	85358	SHANK3
GO:0003222	ventricular trabecula myocardium morphogenesis	0.0924942	-2.38061	16	1	0.01	100	16543	2022	ENG
GO:0010758	regulation of macrophage chemotaxis	0.0924942	-2.38061	16	1	0.01	100	16543	7057	THBS1
GO:0060413	atrial septum morphogenesis	0.0924942	-2.38061	16	1	0.01	100	16543	6659	SOX4
GO:0060390	regulation of SMAD protein import into nucleus	0.0924942	-2.38061	16	1	0.01	100	16543	1601	DAB2
GO:0021542	dentate gyrus development	0.0924942	-2.38061	16	1	0.01	100	16543	4208	MEF2C
GO:0044849	estrous cycle	0.0924942	-2.38061	16	1	0.01	100	16543	2113	ETS1
GO:0021756	striatum development	0.0924942	-2.38061	16	1	0.01	100	16543	85358	SHANK3
GO:2000810	regulation of bicellular tight junction assembly	0.0924942	-2.38061	16	1	0.01	100	16543	6615	SNAI1
GO:0003159	morphogenesis of an endothelium	0.0924942	-2.38061	16	1	0.01	100	16543	94	ACVRL1
GO:2000778	positive regulation of interleukin-6 secretion	0.0924942	-2.38061	16	1	0.01	100	16543	3965	LGALS9
GO:0034315	regulation of Arp2/3 complex-mediated actin nucleation	0.0924942	-2.38061	16	1	0.01	100	16543	9535	GMFG
GO:0071380	cellular response to prostaglandin E stimulus	0.0924942	-2.38061	16	1	0.01	100	16543	5031	P2RY6
GO:0061339	establishment or maintenance of monopolar cell polarity	0.0924942	-2.38061	16	1	0.01	100	16543	4478	MSN
GO:0071625	vocalization behavior	0.0924942	-2.38061	16	1	0.01	100	16543	85358	SHANK3
GO:0007220	Notch receptor processing	0.0924942	-2.38061	16	1	0.01	100	16543	182	JAG1
GO:2000811	negative regulation of anoikis	0.0924942	-2.38061	16	1	0.01	100	16543	3678	ITGA5
GO:1905314	semi-lunar valve development	0.0924942	-2.38061	16	1	0.01	100	16543	182	JAG1
GO:1904707	positive regulation of vascular smooth muscle cell proliferation	0.0924942	-2.38061	16	1	0.01	100	16543	4313	MMP2
GO:2000136	regulation of cell proliferation involved in heart morphogenesis	0.0924942	-2.38061	16	1	0.01	100	16543	2022	ENG
GO:0071801	regulation of podosome assembly	0.0924942	-2.38061	16	1	0.01	100	16543	4478	MSN
GO:0060021	palate development	0.093575	-2.36899	85	2	0.02	100	16543	66154208	SNAI1,MEF2C
GO:0001657	ureteric bud development	0.093575	-2.36899	85	2	0.02	100	16543	86424092	DCHS1,SMAD7
GO:0032412	regulation of ion transmembrane transporter activity	0.0944375	-2.35982	179	3	0.03	100	16543	8535811934208	SHANK3,CLIC2,MEF2C
GO:0072163	mesonephric epithelium development	0.0954394	-2.34926	86	2	0.02	100	16543	86424092	DCHS1,SMAD7
GO:0050868	negative regulation of T cell activation	0.0954394	-2.34926	86	2	0.02	100	16543	35663965	IL4R,LGALS9
GO:0072164	mesonephric tubule development	0.0954394	-2.34926	86	2	0.02	100	16543	86424092	DCHS1,SMAD7
GO:0022411	cellular component disassembly	0.0958103	-2.34538	401	5	0.05	100	16543	4312,9507,5654,4313,2	MMP1,ADAMTS4,HTRA1,MMP2,A2M
GO:0034762	regulation of transmembrane transport	0.0958103	-2.34538	401	5	0.05	100	16543	2.59329e+21	CLIC4,SHANK3,CLIC2,MEF2C,THBS1
GO:1901800	positive regulation of proteasomal protein catabolic process	0.0973144	-2.32981	87	2	0.02	100	16543	16014092	DAB2,SMAD7
GO:0001892	embryonic placenta development	0.0973144	-2.32981	87	2	0.02	100	16543	6396615	PRDM1,SNAI1
GO:2001014	regulation of skeletal muscle cell differentiation	0.0979852	-2.32294	17	1	0.01	100	16543	4208	MEF2C
GO:0033005	positive regulation of mast cell activation	0.0979852	-2.32294	17	1	0.01	100	16543	3566	IL4R
GO:0070633	transepithelial transport	0.0979852	-2.32294	17	1	0.01	100	16543	5031	P2RY6
GO:2000369	regulation of clathrin-dependent endocytosis	0.0979852	-2.32294	17	1	0.01	100	16543	1601	DAB2
GO:0046847	filopodium assembly	0.0979852	-2.32294	17	1	0.01	100	16543	3655	ITGA6
GO:0051769	regulation of nitric-oxide synthase biosynthetic process	0.0979852	-2.32294	17	1	0.01	100	16543	3791	KDR
GO:0006171	cAMP biosynthetic process	0.0979852	-2.32294	17	1	0.01	100	16543	10203	CALCRL
GO:0072243	metanephric nephron epithelium development	0.0979852	-2.32294	17	1	0.01	100	16543	3913	LAMB2
GO:1901741	positive regulation of myoblast fusion	0.0979852	-2.32294	17	1	0.01	100	16543	3566	IL4R
GO:0055012	ventricular cardiac muscle cell differentiation	0.0979852	-2.32294	17	1	0.01	100	16543	4208	MEF2C
GO:0010463	mesenchymal cell proliferation	0.0979852	-2.32294	17	1	0.01	100	16543	8642	DCHS1
GO:0032682	negative regulation of chemokine production	0.0979852	-2.32294	17	1	0.01	100	16543	3965	LGALS9
GO:0033630	positive regulation of cell adhesion mediated by integrin	0.0979852	-2.32294	17	1	0.01	100	16543	5420	PODXL
GO:0010523	negative regulation of calcium ion transport into cytosol	0.0979852	-2.32294	17	1	0.01	100	16543	1193	CLIC2
GO:2001269	positive regulation of cysteine-type endopeptidase activity involved in apoptotic signaling pathway	0.0979852	-2.32294	17	1	0.01	100	16543	3965	LGALS9
GO:0071498	cellular response to fluid shear stress	0.0979852	-2.32294	17	1	0.01	100	16543	4208	MEF2C
GO:0032891	negative regulation of organic acid transport	0.0979852	-2.32294	17	1	0.01	100	16543	7057	THBS1
GO:0032496	response to lipopolysaccharide	0.0989587	-2.31305	290	4	0.04	100	16543	5054396566784200	SERPINE1,LGALS9,SPARC,MEF2C
GO:0032870	cellular response to hormone stimulus	0.0991363	-2.31126	526	6	0.06	100	16543	5.0316e+24	P2RY6,REST,GNG11,PMEPA1,STC1,MEF2C
GO:0042990	regulation of transcription factor import into nucleus	0.0991999	-2.31062	88	2	0.02	100	16543	396556892	LGALS9,C8orf4
GO:0018108	peptidyl-tyrosine phosphorylation	0.100494	-2.29765	184	3	0.03	100	16543	183937912321	HBEGF,KDR,FLT1
GO:0022898	regulation of transmembrane transporter activity	0.100494	-2.29765	184	3	0.03	100	16543	8535811934208	SHANK3,CLIC2,MEF2C
GO:0051153	regulation of striated muscle cell differentiation	0.101096	-2.29169	89	2	0.02	100	16543	35664208	IL4R,MEF2C
GO:0098754	detoxification	0.101096	-2.29169	89	2	0.02	100	16543	78371193	PXDN,CLIC2
GO:1903364	positive regulation of cellular protein catabolic process	0.101724	-2.28549	185	3	0.03	100	16543	160144784092	DAB2,MSN,SMAD7
GO:0050863	regulation of T cell activation	0.101783	-2.28491	293	4	0.04	100	16543	639356639653956	PRDM1,IL4R,LGALS9,LGALS1
GO:0060284	regulation of cell development	0.102352	-2.27934	785	8	0.08	100	16543	2.02218e+31	ENG,JAG1,CXCR4,LGALS1,SHANK3,REST,DPYSL3,MEF2C
GO:0018212	peptidyl-tyrosine modification	0.10296	-2.27341	186	3	0.03	100	16543	183937912321	HBEGF,KDR,FLT1
GO:0001823	mesonephros development	0.103002	-2.27301	90	2	0.02	100	16543	86424092	DCHS1,SMAD7
GO:0042552	myelination	0.103002	-2.27301	90	2	0.02	100	16543	7852928	CXCR4,CD9
GO:0009798	axis specification	0.103002	-2.27301	90	2	0.02	100	16543	1685076781	PKD1L1,STC1
GO:0030728	ovulation	0.103443	-2.26873	18	1	0.01	100	16543	3566	IL4R
GO:0072202	cell differentiation involved in metanephros development	0.103443	-2.26873	18	1	0.01	100	16543	3913	LAMB2
GO:1905521	regulation of macrophage migration	0.103443	-2.26873	18	1	0.01	100	16543	7057	THBS1
GO:0048745	smooth muscle tissue development	0.103443	-2.26873	18	1	0.01	100	16543	2022	ENG
GO:0050687	negative regulation of defense response to virus	0.103443	-2.26873	18	1	0.01	100	16543	5654	HTRA1
GO:0032288	myelin assembly	0.103443	-2.26873	18	1	0.01	100	16543	928	CD9
GO:0036342	post-anal tail morphogenesis	0.103443	-2.26873	18	1	0.01	100	16543	8642	DCHS1
GO:0010881	regulation of cardiac muscle contraction by regulation of the release of sequestered calcium ion	0.103443	-2.26873	18	1	0.01	100	16543	1193	CLIC2
GO:0032703	negative regulation of interleukin-2 production	0.103443	-2.26873	18	1	0.01	100	16543	51564	HDAC7
GO:0034142	toll-like receptor 4 signaling pathway	0.103443	-2.26873	18	1	0.01	100	16543	3965	LGALS9
GO:0048799	animal organ maturation	0.103443	-2.26873	18	1	0.01	100	16543	8642	DCHS1
GO:0060575	intestinal epithelial cell differentiation	0.103443	-2.26873	18	1	0.01	100	16543	639	PRDM1
GO:0046885	regulation of hormone biosynthetic process	0.103443	-2.26873	18	1	0.01	100	16543	5978	REST
GO:0046641	positive regulation of alpha-beta T cell proliferation	0.103443	-2.26873	18	1	0.01	100	16543	3965	LGALS9
GO:0035455	response to interferon-alpha	0.103443	-2.26873	18	1	0.01	100	16543	10410	IFITM3
GO:2000727	positive regulation of cardiac muscle cell differentiation	0.103443	-2.26873	18	1	0.01	100	16543	4208	MEF2C
GO:0010288	response to lead ion	0.103443	-2.26873	18	1	0.01	100	16543	6678	SPARC
GO:0002407	dendritic cell chemotaxis	0.103443	-2.26873	18	1	0.01	100	16543	7852	CXCR4
GO:2000482	regulation of interleukin-8 secretion	0.103443	-2.26873	18	1	0.01	100	16543	3965	LGALS9
GO:0055094	response to lipoprotein particle	0.103443	-2.26873	18	1	0.01	100	16543	928	CD9
GO:0035584	calcium-mediated signaling using intracellular calcium source	0.103443	-2.26873	18	1	0.01	100	16543	3791	KDR
GO:0002335	mature B cell differentiation	0.103443	-2.26873	18	1	0.01	100	16543	3956	LGALS1
GO:0071383	cellular response to steroid hormone stimulus	0.104202	-2.26142	187	3	0.03	100	16543	5978569376781	REST,PMEPA1,STC1
GO:0051172	negative regulation of nitrogen compound metabolic process	0.105218	-2.25172	1470	13	0.13	100	16543	3399,2004,1601,10410,94,51564,6615,4092,639,5978,4781,3428,4208	ID3,ELK3,DAB2,IFITM3,ACVRL1,HDAC7,SNAI1,SMAD7,PRDM1,REST,NFIB,IFI16,MEF2C
GO:1903522	regulation of blood circulation	0.105607	-2.24803	297	4	0.04	100	16543	1839119367814090	HBEGF,CLIC2,STC1,SMAD7
GO:0050715	positive regulation of cytokine secretion	0.106843	-2.23639	92	2	0.02	100	16543	35663965	IL4R,LGALS9
GO:1903902	positive regulation of viral life cycle	0.106843	-2.23639	92	2	0.02	100	16543	39653956	LGALS9,LGALS1
GO:0030099	myeloid cell differentiation	0.107964	-2.22596	190	3	0.03	100	16543	396534284208	LGALS9,IFI16,MEF2C
GO:0050778	positive regulation of immune response	0.108101	-2.22469	539	6	0.06	100	16543	3.5664e+22	IL4R,LGALS9,SERPING1,MMP2,IFI16,MEF2C
GO:1903038	negative regulation of leukocyte cell-cell adhesion	0.108779	-2.21844	93	2	0.02	100	16543	35663965	IL4R,LGALS9
GO:0007179	transforming growth factor beta receptor signaling pathway	0.108779	-2.21844	93	2	0.02	100	16543	944092	ACVRL1,SMAD7
GO:0030220	platelet formation	0.108869	-2.21761	19	1	0.01	100	16543	4208	MEF2C
GO:0003416	endochondral bone growth	0.108869	-2.21761	19	1	0.01	100	16543	6781	STC1
GO:0046597	negative regulation of viral entry into host cell	0.108869	-2.21761	19	1	0.01	100	16543	10410	IFITM3
GO:0042534	regulation of tumor necrosis factor biosynthetic process	0.108869	-2.21761	19	1	0.01	100	16543	7057	THBS1
GO:0090049	regulation of cell migration involved in sprouting angiogenesis	0.108869	-2.21761	19	1	0.01	100	16543	51564	HDAC7
GO:0014912	negative regulation of smooth muscle cell migration	0.108869	-2.21761	19	1	0.01	100	16543	5054	SERPINE1
GO:0097061	dendritic spine organization	0.108869	-2.21761	19	1	0.01	100	16543	85358	SHANK3
GO:0043302	positive regulation of leukocyte degranulation	0.108869	-2.21761	19	1	0.01	100	16543	3566	IL4R
GO:0032656	regulation of interleukin-13 production	0.108869	-2.21761	19	1	0.01	100	16543	3965	LGALS9
GO:0032332	positive regulation of chondrocyte differentiation	0.108869	-2.21761	19	1	0.01	100	16543	94	ACVRL1
GO:0030903	notochord development	0.108869	-2.21761	19	1	0.01	100	16543	3399	ID3
GO:0032026	response to magnesium ion	0.108869	-2.21761	19	1	0.01	100	16543	7057	THBS1
GO:0045663	positive regulation of myoblast differentiation	0.108869	-2.21761	19	1	0.01	100	16543	4208	MEF2C
GO:0031103	axon regeneration	0.108869	-2.21761	19	1	0.01	100	16543	3913	LAMB2
GO:0002888	positive regulation of myeloid leukocyte mediated immunity	0.108869	-2.21761	19	1	0.01	100	16543	3566	IL4R
GO:1903077	negative regulation of protein localization to plasma membrane	0.108869	-2.21761	19	1	0.01	100	16543	1601	DAB2
GO:0042832	defense response to protozoan	0.108869	-2.21761	19	1	0.01	100	16543	3566	IL4R
GO:0042744	hydrogen peroxide catabolic process	0.108869	-2.21761	19	1	0.01	100	16543	7837	PXDN
GO:0050849	negative regulation of calcium-mediated signaling	0.108869	-2.21761	19	1	0.01	100	16543	1193	CLIC2
GO:0051968	positive regulation of synaptic transmission, glutamatergic	0.108869	-2.21761	19	1	0.01	100	16543	85358	SHANK3
GO:1901739	regulation of myoblast fusion	0.108869	-2.21761	19	1	0.01	100	16543	3566	IL4R
GO:0043066	negative regulation of apoptotic process	0.10973	-2.20974	798	8	0.08	100	16543	1.60137e+31	DAB2,ITGA6,KDR,SNAI1,ITGA5,SERPINE1,THBS1,MEF2C
GO:0050670	regulation of lymphocyte proliferation	0.110501	-2.20273	192	3	0.03	100	16543	63939654208	PRDM1,LGALS9,MEF2C
GO:0007272	ensheathment of neurons	0.110723	-2.20072	94	2	0.02	100	16543	7852928	CXCR4,CD9
GO:0008366	axon ensheathment	0.110723	-2.20072	94	2	0.02	100	16543	7852928	CXCR4,CD9
GO:0002237	response to molecule of bacterial origin	0.111465	-2.19404	303	4	0.04	100	16543	5054396566784200	SERPINE1,LGALS9,SPARC,MEF2C
GO:0032944	regulation of mononuclear cell proliferation	0.111778	-2.19124	193	3	0.03	100	16543	63939654208	PRDM1,LGALS9,MEF2C
GO:0007596	blood coagulation	0.11345	-2.17639	305	4	0.04	100	16543	7450,710,2,928	VWF,SERPING1,A2M,CD9
GO:0097186	amelogenesis	0.114262	-2.16926	20	1	0.01	100	16543	3655	ITGA6
GO:0035588	G-protein coupled purinergic receptor signaling pathway	0.114262	-2.16926	20	1	0.01	100	16543	5031	P2RY6
GO:0001945	lymph vessel development	0.114262	-2.16926	20	1	0.01	100	16543	94	ACVRL1
GO:0001736	establishment of planar polarity	0.114262	-2.16926	20	1	0.01	100	16543	115908	CTHRC1
GO:0031664	regulation of lipopolysaccharide-mediated signaling pathway	0.114262	-2.16926	20	1	0.01	100	16543	639	PRDM1
GO:0051900	regulation of mitochondrial depolarization	0.114262	-2.16926	20	1	0.01	100	16543	3791	KDR
GO:0035162	embryonic hemopoiesis	0.114262	-2.16926	20	1	0.01	100	16543	3791	KDR
GO:0032674	regulation of interleukin-5 production	0.114262	-2.16926	20	1	0.01	100	16543	3965	LGALS9
GO:0032232	negative regulation of actin filament bundle assembly	0.114262	-2.16926	20	1	0.01	100	16543	85358	SHANK3
GO:0030318	melanocyte differentiation	0.114262	-2.16926	20	1	0.01	100	16543	4208	MEF2C
GO:0006911	phagocytosis, engulfment	0.114262	-2.16926	20	1	0.01	100	16543	7057	THBS1
GO:0045624	positive regulation of T-helper cell differentiation	0.114262	-2.16926	20	1	0.01	100	16543	3566	IL4R
GO:0007164	establishment of tissue polarity	0.114262	-2.16926	20	1	0.01	100	16543	115908	CTHRC1
GO:0046697	decidualization	0.114262	-2.16926	20	1	0.01	100	16543	6781	STC1
GO:0007035	vacuolar acidification	0.114262	-2.16926	20	1	0.01	100	16543	25932	CLIC4
GO:0043496	regulation of protein homodimerization activity	0.114262	-2.16926	20	1	0.01	100	16543	4208	MEF2C
GO:0097150	neuronal stem cell population maintenance	0.114262	-2.16926	20	1	0.01	100	16543	182	JAG1
GO:0090025	regulation of monocyte chemotaxis	0.114262	-2.16926	20	1	0.01	100	16543	5054	SERPINE1
GO:0007398	ectoderm development	0.114262	-2.16926	20	1	0.01	100	16543	3655	ITGA6
GO:1904376	negative regulation of protein localization to cell periphery	0.114262	-2.16926	20	1	0.01	100	16543	1601	DAB2
GO:0046640	regulation of alpha-beta T cell proliferation	0.114262	-2.16926	20	1	0.01	100	16543	3965	LGALS9
GO:0003283	atrial septum development	0.114262	-2.16926	20	1	0.01	100	16543	6659	SOX4
GO:0072207	metanephric epithelium development	0.114262	-2.16926	20	1	0.01	100	16543	3913	LAMB2
GO:0070230	positive regulation of lymphocyte apoptotic process	0.114262	-2.16926	20	1	0.01	100	16543	3965	LGALS9
GO:0036344	platelet morphogenesis	0.114262	-2.16926	20	1	0.01	100	16543	4208	MEF2C
GO:0071677	positive regulation of mononuclear cell migration	0.114262	-2.16926	20	1	0.01	100	16543	5054	SERPINE1
GO:2000117	negative regulation of cysteine-type endopeptidase activity	0.11464	-2.16596	96	2	0.02	100	16543	34287057	IFI16,THBS1
GO:0050767	regulation of neurogenesis	0.114851	-2.16412	676	7	0.07	100	16543	7.85218e+27	CXCR4,JAG1,REST,SHANK3,DPYSL3,LGALS1,MEF2C
GO:0050817	coagulation	0.11545	-2.15891	307	4	0.04	100	16543	7450,710,2,928	VWF,SERPING1,A2M,CD9
GO:0043281	regulation of cysteine-type endopeptidase activity involved in apoptotic process	0.115644	-2.15724	196	3	0.03	100	16543	597839657057	REST,LGALS9,THBS1
GO:0043069	negative regulation of programmed cell death	0.116198	-2.15246	809	8	0.08	100	16543	1.60137e+31	DAB2,ITGA6,KDR,SNAI1,ITGA5,SERPINE1,THBS1,MEF2C
GO:0007613	memory	0.116612	-2.14891	97	2	0.02	100	16543	367885358	ITGA5,SHANK3
GO:0051591	response to cAMP	0.116612	-2.14891	97	2	0.02	100	16543	66786781	SPARC,STC1
GO:0030178	negative regulation of Wnt signaling pathway	0.116943	-2.14607	197	3	0.03	100	16543	11590816013487	CTHRC1,DAB2,IGFBP4
GO:0030111	regulation of Wnt signaling pathway	0.117466	-2.1416	309	4	0.04	100	16543	1.15908e+17	CTHRC1,DAB2,SOX4,IGFBP4
GO:0008219	cell death	0.118125	-2.13602	946	9	0.09	100	16543	1.60179e+38	DAB2,CXCR4,CLIC4,LGALS1,UACA,C8orf4,IFI16,MEF2C,EMP1
GO:0032409	regulation of transporter activity	0.118249	-2.13497	198	3	0.03	100	16543	8535811934208	SHANK3,CLIC2,MEF2C
GO:0007599	hemostasis	0.11848	-2.13301	310	4	0.04	100	16543	7450,710,2,928	VWF,SERPING1,A2M,CD9
GO:0090279	regulation of calcium ion import	0.118592	-2.13207	98	2	0.02	100	16543	11936781	CLIC2,STC1
GO:0048524	positive regulation of viral process	0.118592	-2.13207	98	2	0.02	100	16543	39653956	LGALS9,LGALS1
GO:0022612	gland morphogenesis	0.118592	-2.13207	98	2	0.02	100	16543	44784781	MSN,NFIB
GO:0045664	regulation of neuron differentiation	0.118951	-2.12904	554	6	0.06	100	16543	1.82598e+23	JAG1,REST,SHANK3,DPYSL3,LGALS1,MEF2C
GO:2000021	regulation of ion homeostasis	0.119559	-2.12394	199	3	0.03	100	16543	119337914092	CLIC2,KDR,SMAD7
GO:0045662	negative regulation of myoblast differentiation	0.119622	-2.12341	21	1	0.01	100	16543	3399	ID3
GO:0098586	cellular response to virus	0.119622	-2.12341	21	1	0.01	100	16543	3965	LGALS9
GO:0010996	response to auditory stimulus	0.119622	-2.12341	21	1	0.01	100	16543	85358	SHANK3
GO:0098868	bone growth	0.119622	-2.12341	21	1	0.01	100	16543	6781	STC1
GO:1900120	regulation of receptor binding	0.119622	-2.12341	21	1	0.01	100	16543	5334	PLCL1
GO:0050718	positive regulation of interleukin-1 beta secretion	0.119622	-2.12341	21	1	0.01	100	16543	3965	LGALS9
GO:0021952	central nervous system projection neuron axonogenesis	0.119622	-2.12341	21	1	0.01	100	16543	4781	NFIB
GO:0060045	positive regulation of cardiac muscle cell proliferation	0.119622	-2.12341	21	1	0.01	100	16543	4208	MEF2C
GO:0032461	positive regulation of protein oligomerization	0.119622	-2.12341	21	1	0.01	100	16543	4312	MMP1
GO:0090103	cochlea morphogenesis	0.119622	-2.12341	21	1	0.01	100	16543	115908	CTHRC1
GO:0070932	histone H3 deacetylation	0.119622	-2.12341	21	1	0.01	100	16543	51564	HDAC7
GO:0060351	cartilage development involved in endochondral bone morphogenesis	0.119622	-2.12341	21	1	0.01	100	16543	6781	STC1
GO:0045932	negative regulation of muscle contraction	0.119622	-2.12341	21	1	0.01	100	16543	10203	CALCRL
GO:2000463	positive regulation of excitatory postsynaptic potential	0.119622	-2.12341	21	1	0.01	100	16543	85358	SHANK3
GO:0051894	positive regulation of focal adhesion assembly	0.119622	-2.12341	21	1	0.01	100	16543	3791	KDR
GO:2000050	regulation of non-canonical Wnt signaling pathway	0.119622	-2.12341	21	1	0.01	100	16543	1601	DAB2
GO:0048485	sympathetic nervous system development	0.119622	-2.12341	21	1	0.01	100	16543	6659	SOX4
GO:0001562	response to protozoan	0.119622	-2.12341	21	1	0.01	100	16543	3566	IL4R
GO:0090140	regulation of mitochondrial fission	0.119622	-2.12341	21	1	0.01	100	16543	3791	KDR
GO:0032680	regulation of tumor necrosis factor production	0.120581	-2.11544	99	2	0.02	100	16543	39657057	LGALS9,THBS1
GO:0070663	regulation of leukocyte proliferation	0.120876	-2.11299	200	3	0.03	100	16543	63939654208	PRDM1,LGALS9,MEF2C
GO:0050870	positive regulation of T cell activation	0.122197	-2.10212	201	3	0.03	100	16543	356639653956	IL4R,LGALS9,LGALS1
GO:0044070	regulation of anion transport	0.122578	-2.09901	100	2	0.02	100	16543	67817057	STC1,THBS1
GO:0001841	neural tube formation	0.122578	-2.09901	100	2	0.02	100	16543	1159086659	CTHRC1,SOX4
GO:0045727	positive regulation of translation	0.122578	-2.09901	100	2	0.02	100	16543	66597057	SOX4,THBS1
GO:0021761	limbic system development	0.122578	-2.09901	100	2	0.02	100	16543	21134208	ETS1,MEF2C
GO:0001817	regulation of cytokine production	0.12344	-2.092	560	6	0.06	100	16543	5.05436e+24	SERPINE1,IL4R,LGALS9,HDAC7,IFI16,THBS1
GO:0048705	skeletal system morphogenesis	0.123524	-2.09132	202	3	0.03	100	16543	678143134208	STC1,MMP2,MEF2C
GO:0021700	developmental maturation	0.123524	-2.09132	202	3	0.03	100	16543	9486424313	ACVRL1,DCHS1,MMP2
GO:0030216	keratinocyte differentiation	0.124583	-2.08278	101	2	0.02	100	16543	18225932	JAG1,CLIC4
GO:0007009	plasma membrane organization	0.124857	-2.08059	203	3	0.03	100	16543	7852506368642	CXCR4,ANO7,DCHS1
GO:0021854	hypothalamus development	0.124951	-2.07983	22	1	0.01	100	16543	2113	ETS1
GO:0033688	regulation of osteoblast proliferation	0.124951	-2.07983	22	1	0.01	100	16543	115908	CTHRC1
GO:0032753	positive regulation of interleukin-4 production	0.124951	-2.07983	22	1	0.01	100	16543	3965	LGALS9
GO:0002691	regulation of cellular extravasation	0.124951	-2.07983	22	1	0.01	100	16543	83483	PLVAP
GO:0002577	regulation of antigen processing and presentation	0.124951	-2.07983	22	1	0.01	100	16543	7057	THBS1
GO:1903393	positive regulation of adherens junction organization	0.124951	-2.07983	22	1	0.01	100	16543	3791	KDR
GO:0048520	positive regulation of behavior	0.124951	-2.07983	22	1	0.01	100	16543	4208	MEF2C
GO:0021544	subpallium development	0.124951	-2.07983	22	1	0.01	100	16543	85358	SHANK3
GO:0032967	positive regulation of collagen biosynthetic process	0.124951	-2.07983	22	1	0.01	100	16543	2022	ENG
GO:1903792	negative regulation of anion transport	0.124951	-2.07983	22	1	0.01	100	16543	7057	THBS1
GO:0060996	dendritic spine development	0.124951	-2.07983	22	1	0.01	100	16543	85358	SHANK3
GO:0001782	B cell homeostasis	0.124951	-2.07983	22	1	0.01	100	16543	4208	MEF2C
GO:2001267	regulation of cysteine-type endopeptidase activity involved in apoptotic signaling pathway	0.124951	-2.07983	22	1	0.01	100	16543	3965	LGALS9
GO:0002825	regulation of T-helper 1 type immune response	0.124951	-2.07983	22	1	0.01	100	16543	3566	IL4R
GO:0035590	purinergic nucleotide receptor signaling pathway	0.124951	-2.07983	22	1	0.01	100	16543	5031	P2RY6
GO:0051043	regulation of membrane protein ectodomain proteolysis	0.124951	-2.07983	22	1	0.01	100	16543	7078	TIMP3
GO:0010882	regulation of cardiac muscle contraction by calcium ion signaling	0.124951	-2.07983	22	1	0.01	100	16543	1193	CLIC2
GO:0061099	negative regulation of protein tyrosine kinase activity	0.124951	-2.07983	22	1	0.01	100	16543	9467	SH3BP5
GO:0032924	activin receptor signaling pathway	0.124951	-2.07983	22	1	0.01	100	16543	94	ACVRL1
GO:0060341	regulation of cellular localization	0.126594	-2.06677	826	8	0.08	100	16543	1.6014e+32	DAB2,LGALS9,IL4R,SOX4,MSN,C8orf4,CLIC2,MEF2C
GO:0050728	negative regulation of inflammatory response	0.126596	-2.06675	102	2	0.02	100	16543	102032113	CALCRL,ETS1
GO:1903555	regulation of tumor necrosis factor superfamily cytokine production	0.126596	-2.06675	102	2	0.02	100	16543	39657057	LGALS9,THBS1
GO:0071417	cellular response to organonitrogen compound	0.127019	-2.06342	439	5	0.05	100	16543	1.28228e+19	COL4A1,GNG11,STC1,MMP2,MEF2C
GO:0007601	visual perception	0.128885	-2.04883	206	3	0.03	100	16543	3913807817078	LAMB2,COL18A1,TIMP3
GO:0060322	head development	0.12965	-2.04292	698	7	0.07	100	16543	1.28285e+27	COL4A1,SHANK3,ETS1,NFIB,MMP2,MEF2C,CD9
GO:0050714	positive regulation of protein secretion	0.130238	-2.03839	207	3	0.03	100	16543	356639656659	IL4R,LGALS9,SOX4
GO:0048643	positive regulation of skeletal muscle tissue development	0.130248	-2.03832	23	1	0.01	100	16543	4208	MEF2C
GO:0044253	positive regulation of multicellular organismal metabolic process	0.130248	-2.03832	23	1	0.01	100	16543	2022	ENG
GO:0090162	establishment of epithelial cell polarity	0.130248	-2.03832	23	1	0.01	100	16543	4478	MSN
GO:0071379	cellular response to prostaglandin stimulus	0.130248	-2.03832	23	1	0.01	100	16543	5031	P2RY6
GO:0010714	positive regulation of collagen metabolic process	0.130248	-2.03832	23	1	0.01	100	16543	2022	ENG
GO:0052472	modulation by host of symbiont transcription	0.130248	-2.03832	23	1	0.01	100	16543	5978	REST
GO:0034695	response to prostaglandin E	0.130248	-2.03832	23	1	0.01	100	16543	5031	P2RY6
GO:2000209	regulation of anoikis	0.130248	-2.03832	23	1	0.01	100	16543	3678	ITGA5
GO:0003148	outflow tract septum morphogenesis	0.130248	-2.03832	23	1	0.01	100	16543	2022	ENG
GO:0043567	regulation of insulin-like growth factor receptor signaling pathway	0.130248	-2.03832	23	1	0.01	100	16543	3487	IGFBP4
GO:0050716	positive regulation of interleukin-1 secretion	0.130248	-2.03832	23	1	0.01	100	16543	3965	LGALS9
GO:0060143	positive regulation of syncytium formation by plasma membrane fusion	0.130248	-2.03832	23	1	0.01	100	16543	3566	IL4R
GO:0048169	regulation of long-term neuronal synaptic plasticity	0.130248	-2.03832	23	1	0.01	100	16543	85358	SHANK3
GO:1904705	regulation of vascular smooth muscle cell proliferation	0.130248	-2.03832	23	1	0.01	100	16543	4313	MMP2
GO:0043252	sodium-independent organic anion transport	0.130248	-2.03832	23	1	0.01	100	16543	6578	SLCO2A1
GO:0043921	modulation by host of viral transcription	0.130248	-2.03832	23	1	0.01	100	16543	5978	REST
GO:0050927	positive regulation of positive chemotaxis	0.130248	-2.03832	23	1	0.01	100	16543	3791	KDR
GO:0036336	dendritic cell migration	0.130248	-2.03832	23	1	0.01	100	16543	7852	CXCR4
GO:0033032	regulation of myeloid cell apoptotic process	0.130248	-2.03832	23	1	0.01	100	16543	4208	MEF2C
GO:0001935	endothelial cell proliferation	0.130248	-2.03832	23	1	0.01	100	16543	94	ACVRL1
GO:0090281	negative regulation of calcium ion import	0.130248	-2.03832	23	1	0.01	100	16543	1193	CLIC2
GO:0043200	response to amino acid	0.130646	-2.03526	104	2	0.02	100	16543	12824313	COL4A1,MMP2
GO:1902904	negative regulation of supramolecular fiber organization	0.130646	-2.03526	104	2	0.02	100	16543	853589535	SHANK3,GMFG
GO:0051222	positive regulation of protein transport	0.132333	-2.02243	445	5	0.05	100	16543	3.56616e+20	IL4R,DAB2,LGALS9,SOX4,C8orf4
GO:0032846	positive regulation of homeostatic process	0.13296	-2.01771	209	3	0.03	100	16543	396521131193	LGALS9,ETS1,CLIC2
GO:0048666	neuron development	0.133144	-2.01633	703	7	0.07	100	16543	3.91312e+29	LAMB2,CTHRC1,PRDM1,SHANK3,NFIB,DPYSL3,MEF2C
GO:0032844	regulation of homeostatic process	0.133229	-2.01569	446	5	0.05	100	16543	3.96521e+19	LGALS9,ETS1,CLIC2,KDR,SMAD7
GO:0098742	cell-cell adhesion via plasma-membrane adhesion molecules	0.134328	-2.00747	210	3	0.03	100	16543	3678909528642	ITGA5,ESAM,DCHS1
GO:0050953	sensory perception of light stimulus	0.134328	-2.00747	210	3	0.03	100	16543	3913807817078	LAMB2,COL18A1,TIMP3
GO:0050864	regulation of B cell activation	0.134726	-2.00451	106	2	0.02	100	16543	6394208	PRDM1,MEF2C
GO:2000191	regulation of fatty acid transport	0.135512	-1.99869	24	1	0.01	100	16543	7057	THBS1
GO:0006144	purine nucleobase metabolic process	0.135512	-1.99869	24	1	0.01	100	16543	7276	TTR
GO:0060343	trabecula formation	0.135512	-1.99869	24	1	0.01	100	16543	4313	MMP2
GO:0032925	regulation of activin receptor signaling pathway	0.135512	-1.99869	24	1	0.01	100	16543	4092	SMAD7
GO:0050926	regulation of positive chemotaxis	0.135512	-1.99869	24	1	0.01	100	16543	3791	KDR
GO:0035456	response to interferon-beta	0.135512	-1.99869	24	1	0.01	100	16543	10410	IFITM3
GO:0045648	positive regulation of erythrocyte differentiation	0.135512	-1.99869	24	1	0.01	100	16543	2113	ETS1
GO:0036065	fucosylation	0.135512	-1.99869	24	1	0.01	100	16543	7057	THBS1
GO:1905209	positive regulation of cardiocyte differentiation	0.135512	-1.99869	24	1	0.01	100	16543	4208	MEF2C
GO:0043534	blood vessel endothelial cell migration	0.135512	-1.99869	24	1	0.01	100	16543	3791	KDR
GO:0031954	positive regulation of protein autophosphorylation	0.135512	-1.99869	24	1	0.01	100	16543	9770	RASSF2
GO:0060487	lung epithelial cell differentiation	0.135512	-1.99869	24	1	0.01	100	16543	4781	NFIB
GO:0052312	modulation of transcription in other organism involved in symbiotic interaction	0.135512	-1.99869	24	1	0.01	100	16543	5978	REST
GO:0070371	ERK1 and ERK2 cascade	0.135512	-1.99869	24	1	0.01	100	16543	3965	LGALS9
GO:0060122	inner ear receptor stereocilium organization	0.135512	-1.99869	24	1	0.01	100	16543	115908	CTHRC1
GO:0034110	regulation of homotypic cell-cell adhesion	0.135512	-1.99869	24	1	0.01	100	16543	3956	LGALS1
GO:0065008	regulation of biological quality	0.136408	-1.99211	3479	26	0.26	100	16543	7276,9535,3791,2,50636,3956,4092,9770,85358,6659,2113,1193,7057,25932,7852,710,3965,94,928,57381,7450,5054,5978,4478,6781,4208	TTR,GMFG,KDR,A2M,ANO7,LGALS1,SMAD7,RASSF2,SHANK3,SOX4,ETS1,CLIC2,THBS1,CLIC4,CXCR4,SERPING1,LGALS9,ACVRL1,CD9,RHOJ,VWF,SERPINE1,REST,MSN,STC1,MEF2C
GO:0032970	regulation of actin filament-based process	0.13737	-1.98508	328	4	0.04	100	16543	8.5359e+16	SHANK3,GMFG,STC1,MEF2C
GO:0043269	regulation of ion transport	0.137403	-1.98483	578	6	0.06	100	16543	2.59329e+25	CLIC4,SHANK3,CLIC2,STC1,MEF2C,THBS1
GO:1900180	regulation of protein localization to nucleus	0.138463	-1.97715	213	3	0.03	100	16543	1601396556892	DAB2,LGALS9,C8orf4
GO:0001818	negative regulation of cytokine production	0.138463	-1.97715	213	3	0.03	100	16543	3965515647057	LGALS9,HDAC7,THBS1
GO:0032434	regulation of proteasomal ubiquitin-dependent protein catabolic process	0.138835	-1.97447	108	2	0.02	100	16543	16014092	DAB2,SMAD7
GO:0044062	regulation of excretion	0.140746	-1.9608	25	1	0.01	100	16543	6781	STC1
GO:0060142	regulation of syncytium formation by plasma membrane fusion	0.140746	-1.9608	25	1	0.01	100	16543	3566	IL4R
GO:0010719	negative regulation of epithelial to mesenchymal transition	0.140746	-1.9608	25	1	0.01	100	16543	4092	SMAD7
GO:0060479	lung cell differentiation	0.140746	-1.9608	25	1	0.01	100	16543	4781	NFIB
GO:0007214	gamma-aminobutyric acid signaling pathway	0.140746	-1.9608	25	1	0.01	100	16543	5334	PLCL1
GO:0060765	regulation of androgen receptor signaling pathway	0.140746	-1.9608	25	1	0.01	100	16543	1601	DAB2
GO:0045577	regulation of B cell differentiation	0.140746	-1.9608	25	1	0.01	100	16543	639	PRDM1
GO:0030206	chondroitin sulfate biosynthetic process	0.140746	-1.9608	25	1	0.01	100	16543	9469	CHST3
GO:0010880	regulation of release of sequestered calcium ion into cytosol by sarcoplasmic reticulum	0.140746	-1.9608	25	1	0.01	100	16543	1193	CLIC2
GO:0014002	astrocyte development	0.140746	-1.9608	25	1	0.01	100	16543	3913	LAMB2
GO:0001941	postsynaptic membrane organization	0.140746	-1.9608	25	1	0.01	100	16543	85358	SHANK3
GO:0051150	regulation of smooth muscle cell differentiation	0.140746	-1.9608	25	1	0.01	100	16543	2022	ENG
GO:0032369	negative regulation of lipid transport	0.140746	-1.9608	25	1	0.01	100	16543	7057	THBS1
GO:0045807	positive regulation of endocytosis	0.140899	-1.95971	109	2	0.02	100	16543	50541601	SERPINE1,DAB2
GO:0043406	positive regulation of MAP kinase activity	0.141243	-1.95727	215	3	0.03	100	16543	785223217057	CXCR4,FLT1,THBS1
GO:0090175	regulation of establishment of planar polarity	0.14297	-1.94512	110	2	0.02	100	16543	1159081601	CTHRC1,DAB2
GO:0070555	response to interleukin-1	0.14297	-1.94512	110	2	0.02	100	16543	39652113	LGALS9,ETS1
GO:0007611	learning or memory	0.144042	-1.93765	217	3	0.03	100	16543	3678853584208	ITGA5,SHANK3,MEF2C
GO:0050730	regulation of peptidyl-tyrosine phosphorylation	0.144042	-1.93765	217	3	0.03	100	16543	946736781839	SH3BP5,ITGA5,HBEGF
GO:0016032	viral process	0.144656	-1.93339	587	6	0.06	100	16543	2.29184e+24	CD93,MMP1,ITGA5,CXCR4,SLC1A5,KDR
GO:0040036	regulation of fibroblast growth factor receptor signaling pathway	0.145948	-1.92451	26	1	0.01	100	16543	7057	THBS1
GO:0001958	endochondral ossification	0.145948	-1.92451	26	1	0.01	100	16543	4208	MEF2C
GO:0060314	regulation of ryanodine-sensitive calcium-release channel activity	0.145948	-1.92451	26	1	0.01	100	16543	1193	CLIC2
GO:0034105	positive regulation of tissue remodeling	0.145948	-1.92451	26	1	0.01	100	16543	2078	ERG
GO:0014044	Schwann cell development	0.145948	-1.92451	26	1	0.01	100	16543	3913	LAMB2
GO:0051491	positive regulation of filopodium assembly	0.145948	-1.92451	26	1	0.01	100	16543	1809	DPYSL3
GO:0036075	replacement ossification	0.145948	-1.92451	26	1	0.01	100	16543	4208	MEF2C
GO:0016339	calcium-dependent cell-cell adhesion via plasma membrane cell adhesion molecules	0.145948	-1.92451	26	1	0.01	100	16543	8642	DCHS1
GO:0045992	negative regulation of embryonic development	0.145948	-1.92451	26	1	0.01	100	16543	6615	SNAI1
GO:1901020	negative regulation of calcium ion transmembrane transporter activity	0.145948	-1.92451	26	1	0.01	100	16543	1193	CLIC2
GO:0014888	striated muscle adaptation	0.145948	-1.92451	26	1	0.01	100	16543	4208	MEF2C
GO:0032387	negative regulation of intracellular transport	0.147132	-1.91642	112	2	0.02	100	16543	39656659	LGALS9,SOX4
GO:0044764	multi-organism cellular process	0.148762	-1.90541	592	6	0.06	100	16543	2.29184e+24	CD93,MMP1,ITGA5,CXCR4,SLC1A5,KDR
GO:0031647	regulation of protein stability	0.149696	-1.89915	221	3	0.03	100	16543	977066594092	RASSF2,SOX4,SMAD7
GO:0042491	auditory receptor cell differentiation	0.151118	-1.88969	27	1	0.01	100	16543	182	JAG1
GO:0032673	regulation of interleukin-4 production	0.151118	-1.88969	27	1	0.01	100	16543	3965	LGALS9
GO:1901797	negative regulation of signal transduction by p53 class mediator	0.151118	-1.88969	27	1	0.01	100	16543	6615	SNAI1
GO:1905476	negative regulation of protein localization to membrane	0.151118	-1.88969	27	1	0.01	100	16543	1601	DAB2
GO:0002828	regulation of type 2 immune response	0.151118	-1.88969	27	1	0.01	100	16543	3566	IL4R
GO:0021955	central nervous system neuron axonogenesis	0.151118	-1.88969	27	1	0.01	100	16543	4781	NFIB
GO:0031069	hair follicle morphogenesis	0.151118	-1.88969	27	1	0.01	100	16543	6615	SNAI1
GO:0031102	neuron projection regeneration	0.151118	-1.88969	27	1	0.01	100	16543	3913	LAMB2
GO:0031638	zymogen activation	0.151118	-1.88969	27	1	0.01	100	16543	3428	IFI16
GO:0050706	regulation of interleukin-1 beta secretion	0.151118	-1.88969	27	1	0.01	100	16543	3965	LGALS9
GO:0032350	regulation of hormone metabolic process	0.151118	-1.88969	27	1	0.01	100	16543	5978	REST
GO:0010665	regulation of cardiac muscle cell apoptotic process	0.151118	-1.88969	27	1	0.01	100	16543	2022	ENG
GO:0035329	hippo signaling	0.151118	-1.88969	27	1	0.01	100	16543	8642	DCHS1
GO:2000725	regulation of cardiac muscle cell differentiation	0.151118	-1.88969	27	1	0.01	100	16543	4208	MEF2C
GO:0043516	regulation of DNA damage response, signal transduction by p53 class mediator	0.151118	-1.88969	27	1	0.01	100	16543	6615	SNAI1
GO:0051494	negative regulation of cytoskeleton organization	0.151319	-1.88836	114	2	0.02	100	16543	853589535	SHANK3,GMFG
GO:0006275	regulation of DNA replication	0.151319	-1.88836	114	2	0.02	100	16543	3399,94	ID3,ACVRL1
GO:0050729	positive regulation of inflammatory response	0.151319	-1.88836	114	2	0.02	100	16543	50542113	SERPINE1,ETS1
GO:0002822	regulation of adaptive immune response based on somatic recombination of immune receptors built from immunoglobulin superfamily domains	0.151319	-1.88836	114	2	0.02	100	16543	35664208	IL4R,MEF2C
GO:0045995	regulation of embryonic development	0.153422	-1.87456	115	2	0.02	100	16543	39106615	LAMA4,SNAI1
GO:0007219	Notch signaling pathway	0.153422	-1.87456	115	2	0.02	100	16543	1826615	JAG1,SNAI1
GO:0006884	cell volume homeostasis	0.156258	-1.85625	28	1	0.01	100	16543	85358	SHANK3
GO:0003300	cardiac muscle hypertrophy	0.156258	-1.85625	28	1	0.01	100	16543	4208	MEF2C
GO:0010831	positive regulation of myotube differentiation	0.156258	-1.85625	28	1	0.01	100	16543	3566	IL4R
GO:0043277	apoptotic cell clearance	0.156258	-1.85625	28	1	0.01	100	16543	7057	THBS1
GO:0045026	plasma membrane fusion	0.156258	-1.85625	28	1	0.01	100	16543	928	CD9
GO:0055023	positive regulation of cardiac muscle tissue growth	0.156258	-1.85625	28	1	0.01	100	16543	4208	MEF2C
GO:1901890	positive regulation of cell junction assembly	0.156258	-1.85625	28	1	0.01	100	16543	3791	KDR
GO:0003009	skeletal muscle contraction	0.156258	-1.85625	28	1	0.01	100	16543	23336	SYNM
GO:1900744	regulation of p38MAPK cascade	0.156258	-1.85625	28	1	0.01	100	16543	3965	LGALS9
GO:0010922	positive regulation of phosphatase activity	0.156258	-1.85625	28	1	0.01	100	16543	4208	MEF2C
GO:0045622	regulation of T-helper cell differentiation	0.156258	-1.85625	28	1	0.01	100	16543	3566	IL4R
GO:0045652	regulation of megakaryocyte differentiation	0.156258	-1.85625	28	1	0.01	100	16543	4208	MEF2C
GO:0030823	regulation of cGMP metabolic process	0.156258	-1.85625	28	1	0.01	100	16543	7057	THBS1
GO:0035587	purinergic receptor signaling pathway	0.156258	-1.85625	28	1	0.01	100	16543	5031	P2RY6
GO:0051125	regulation of actin nucleation	0.156258	-1.85625	28	1	0.01	100	16543	9535	GMFG
GO:1902230	negative regulation of intrinsic apoptotic signaling pathway in response to DNA damage	0.156258	-1.85625	28	1	0.01	100	16543	6615	SNAI1
GO:0099024	plasma membrane invagination	0.156258	-1.85625	28	1	0.01	100	16543	7057	THBS1
GO:1903170	negative regulation of calcium ion transmembrane transport	0.156258	-1.85625	28	1	0.01	100	16543	1193	CLIC2
GO:0032814	regulation of natural killer cell activation	0.156258	-1.85625	28	1	0.01	100	16543	639	PRDM1
GO:0060079	excitatory postsynaptic potential	0.156258	-1.85625	28	1	0.01	100	16543	4208	MEF2C
GO:0045746	negative regulation of Notch signaling pathway	0.156258	-1.85625	28	1	0.01	100	16543	56892	C8orf4
GO:0043280	positive regulation of cysteine-type endopeptidase activity involved in apoptotic process	0.157644	-1.84742	117	2	0.02	100	16543	59783965	REST,LGALS9
GO:0050807	regulation of synapse organization	0.157644	-1.84742	117	2	0.02	100	16543	853584208	SHANK3,MEF2C
GO:0034250	positive regulation of cellular amide metabolic process	0.157644	-1.84742	117	2	0.02	100	16543	66597057	SOX4,THBS1
GO:0019725	cellular homeostasis	0.159658	-1.83472	739	7	0.07	100	16543	7.85226e+29	CXCR4,CLIC4,SHANK3,SOX4,STC1,LGALS1,MEF2C
GO:0010243	response to organonitrogen compound	0.160427	-1.82991	740	7	0.07	100	16543	1.28218e+26	COL4A1,JAG1,GNG11,SPARC,STC1,MMP2,MEF2C
GO:0010556	regulation of macromolecule biosynthetic process	0.161291	-1.82455	4016	29	0.29	100	16543	2004,2078,1839,84858,10410,5654,3655,3791,6615,4092,639,6659,2113,4781,7057,2022,3399,1601,182,284119,11167,3965,94,51564,5054,5978,56892,3428,4208	ELK3,ERG,HBEGF,ZNF503,IFITM3,HTRA1,ITGA6,KDR,SNAI1,SMAD7,PRDM1,SOX4,ETS1,NFIB,THBS1,ENG,ID3,DAB2,JAG1,PTRF,FSTL1,LGALS9,ACVRL1,HDAC7,SERPINE1,REST,C8orf4,IFI16,MEF2C
GO:0014897	striated muscle hypertrophy	0.161367	-1.82407	29	1	0.01	100	16543	4208	MEF2C
GO:1903053	regulation of extracellular matrix organization	0.161367	-1.82407	29	1	0.01	100	16543	2113	ETS1
GO:0071353	cellular response to interleukin-4	0.161367	-1.82407	29	1	0.01	100	16543	3566	IL4R
GO:0048713	regulation of oligodendrocyte differentiation	0.161367	-1.82407	29	1	0.01	100	16543	7852	CXCR4
GO:0042771	intrinsic apoptotic signaling pathway in response to DNA damage by p53 class mediator	0.161367	-1.82407	29	1	0.01	100	16543	3428	IFI16
GO:0002456	T cell mediated immunity	0.161367	-1.82407	29	1	0.01	100	16543	182	JAG1
GO:2000758	positive regulation of peptidyl-lysine acetylation	0.161367	-1.82407	29	1	0.01	100	16543	6659	SOX4
GO:0042149	cellular response to glucose starvation	0.161367	-1.82407	29	1	0.01	100	16543	3428	IFI16
GO:0032965	regulation of collagen biosynthetic process	0.161367	-1.82407	29	1	0.01	100	16543	2022	ENG
GO:0043552	positive regulation of phosphatidylinositol 3-kinase activity	0.161367	-1.82407	29	1	0.01	100	16543	2321	FLT1
GO:0034113	heterotypic cell-cell adhesion	0.161367	-1.82407	29	1	0.01	100	16543	3678	ITGA5
GO:1902893	regulation of pri-miRNA transcription from RNA polymerase II promoter	0.161367	-1.82407	29	1	0.01	100	16543	4781	NFIB
GO:0042743	hydrogen peroxide metabolic process	0.161367	-1.82407	29	1	0.01	100	16543	7837	PXDN
GO:0042572	retinol metabolic process	0.161367	-1.82407	29	1	0.01	100	16543	7276	TTR
GO:0010662	regulation of striated muscle cell apoptotic process	0.161367	-1.82407	29	1	0.01	100	16543	2022	ENG
GO:0033280	response to vitamin D	0.161367	-1.82407	29	1	0.01	100	16543	6781	STC1
GO:0032733	positive regulation of interleukin-10 production	0.161367	-1.82407	29	1	0.01	100	16543	3965	LGALS9
GO:0050931	pigment cell differentiation	0.161367	-1.82407	29	1	0.01	100	16543	4208	MEF2C
GO:0001838	embryonic epithelial tube formation	0.161888	-1.82085	119	2	0.02	100	16543	1159086659	CTHRC1,SOX4
GO:0043122	regulation of I-kappaB kinase/NF-kappaB signaling	0.162673	-1.81601	230	3	0.03	100	16543	3965568923956	LGALS9,C8orf4,LGALS1
GO:0045165	cell fate commitment	0.162673	-1.81601	230	3	0.03	100	16543	6391824208	PRDM1,JAG1,MEF2C
GO:0050773	regulation of dendrite development	0.164018	-1.80778	120	2	0.02	100	16543	853584208	SHANK3,MEF2C
GO:0021537	telencephalon development	0.164136	-1.80706	231	3	0.03	100	16543	8535847814208	SHANK3,NFIB,MEF2C
GO:0035270	endocrine system development	0.166153	-1.79485	121	2	0.02	100	16543	66592113	SOX4,ETS1
GO:0050803	regulation of synapse structure or activity	0.166153	-1.79485	121	2	0.02	100	16543	853584208	SHANK3,MEF2C
GO:1901571	fatty acid derivative transport	0.166445	-1.79309	30	1	0.01	100	16543	6578	SLCO2A1
GO:0098815	modulation of excitatory postsynaptic potential	0.166445	-1.79309	30	1	0.01	100	16543	85358	SHANK3
GO:0048730	epidermis morphogenesis	0.166445	-1.79309	30	1	0.01	100	16543	6615	SNAI1
GO:0050873	brown fat cell differentiation	0.166445	-1.79309	30	1	0.01	100	16543	3655	ITGA6
GO:0060325	face morphogenesis	0.166445	-1.79309	30	1	0.01	100	16543	4313	MMP2
GO:0050869	negative regulation of B cell activation	0.166445	-1.79309	30	1	0.01	100	16543	639	PRDM1
GO:0033144	negative regulation of intracellular steroid hormone receptor signaling pathway	0.166445	-1.79309	30	1	0.01	100	16543	1601	DAB2
GO:0061036	positive regulation of cartilage development	0.166445	-1.79309	30	1	0.01	100	16543	94	ACVRL1
GO:0007435	salivary gland morphogenesis	0.166445	-1.79309	30	1	0.01	100	16543	4781	NFIB
GO:0050650	chondroitin sulfate proteoglycan biosynthetic process	0.166445	-1.79309	30	1	0.01	100	16543	9469	CHST3
GO:0071715	icosanoid transport	0.166445	-1.79309	30	1	0.01	100	16543	6578	SLCO2A1
GO:2000279	negative regulation of DNA biosynthetic process	0.166445	-1.79309	30	1	0.01	100	16543	94	ACVRL1
GO:0010762	regulation of fibroblast migration	0.166445	-1.79309	30	1	0.01	100	16543	7057	THBS1
GO:0006915	apoptotic process	0.167733	-1.78538	887	8	0.08	100	16543	1.60179e+34	DAB2,CXCR4,CLIC4,LGALS1,UACA,C8orf4,IFI16,MEF2C
GO:2001141	regulation of RNA biosynthetic process	0.167807	-1.78494	3567	26	0.26	100	16543	2004,2078,84858,10410,5654,3655,6615,4092,639,6659,2113,4781,2022,3399,1601,182,284119,11167,3965,94,51564,5054,5978,56892,3428,4208	ELK3,ERG,ZNF503,IFITM3,HTRA1,ITGA6,SNAI1,SMAD7,PRDM1,SOX4,ETS1,NFIB,ENG,ID3,DAB2,JAG1,PTRF,FSTL1,LGALS9,ACVRL1,HDAC7,SERPINE1,REST,C8orf4,IFI16,MEF2C
GO:0030856	regulation of epithelial cell differentiation	0.168293	-1.78205	122	2	0.02	100	16543	182,94	JAG1,ACVRL1
GO:0001649	osteoblast differentiation	0.168293	-1.78205	122	2	0.02	100	16543	66154208	SNAI1,MEF2C
GO:0051896	regulation of protein kinase B signaling	0.168293	-1.78205	122	2	0.02	100	16543	18397057	HBEGF,THBS1
GO:0030595	leukocyte chemotaxis	0.170438	-1.76939	123	2	0.02	100	16543	78522321	CXCR4,FLT1
GO:0030900	forebrain development	0.171327	-1.76418	358	4	0.04	100	16543	8.53582e+16	SHANK3,ETS1,NFIB,MEF2C
GO:0051049	regulation of transport	0.171435	-1.76355	1755	14	0.14	100	16543	1.60126e+58	DAB2,CLIC4,LGALS9,SERPINE1,IL4R,REST,SOX4,SHANK3,MSN,CLIC2,C8orf4,STC1,MEF2C,THBS1
GO:0042269	regulation of natural killer cell mediated cytotoxicity	0.171493	-1.76321	31	1	0.01	100	16543	3965	LGALS9
GO:0048265	response to pain	0.171493	-1.76321	31	1	0.01	100	16543	7057	THBS1
GO:0045197	establishment or maintenance of epithelial cell apical/basal polarity	0.171493	-1.76321	31	1	0.01	100	16543	4478	MSN
GO:0032689	negative regulation of interferon-gamma production	0.171493	-1.76321	31	1	0.01	100	16543	3965	LGALS9
GO:1903959	regulation of anion transmembrane transport	0.171493	-1.76321	31	1	0.01	100	16543	7057	THBS1
GO:0043500	muscle adaptation	0.171493	-1.76321	31	1	0.01	100	16543	4208	MEF2C
GO:0045581	negative regulation of T cell differentiation	0.171493	-1.76321	31	1	0.01	100	16543	3566	IL4R
GO:0006363	termination of RNA polymerase I transcription	0.171493	-1.76321	31	1	0.01	100	16543	284119	PTRF
GO:0014896	muscle hypertrophy	0.171493	-1.76321	31	1	0.01	100	16543	4208	MEF2C
GO:0002707	negative regulation of lymphocyte mediated immunity	0.171493	-1.76321	31	1	0.01	100	16543	3965	LGALS9
GO:0061001	regulation of dendritic spine morphogenesis	0.171493	-1.76321	31	1	0.01	100	16543	85358	SHANK3
GO:0050704	regulation of interleukin-1 secretion	0.171493	-1.76321	31	1	0.01	100	16543	3965	LGALS9
GO:2001258	negative regulation of cation channel activity	0.171493	-1.76321	31	1	0.01	100	16543	1193	CLIC2
GO:0044703	multi-organism reproductive process	0.172816	-1.75552	894	8	0.08	100	16543	2.59324e+30	CLIC4,LGALS9,MMP2,CD9,IL4R,PRDM1,ETS1,STC1
GO:1904062	regulation of cation transmembrane transport	0.172995	-1.75449	237	3	0.03	100	16543	8535811934208	SHANK3,CLIC2,MEF2C
GO:0009617	response to bacterium	0.173216	-1.75321	488	5	0.05	100	16543	2.31665e+20	STAB1,SERPINE1,LGALS9,SPARC,MEF2C
GO:0042391	regulation of membrane potential	0.17369	-1.75048	360	4	0.04	100	16543	8.53584e+16	SHANK3,KDR,MEF2C,SMAD7
GO:0002819	regulation of adaptive immune response	0.174741	-1.74445	125	2	0.02	100	16543	35664208	IL4R,MEF2C
GO:0055082	cellular chemical homeostasis	0.175366	-1.74088	623	6	0.06	100	16543	7.85226e+24	CXCR4,CLIC4,SOX4,STC1,LGALS1,MEF2C
GO:0044702	single organism reproductive process	0.175849	-1.73813	1181	10	0.1	100	16543	2.59324e+38	CLIC4,LGALS9,HTRA1,SNAI1,MMP2,CD9,PRDM1,IL4R,ETS1,STC1
GO:1903829	positive regulation of cellular protein localization	0.176064	-1.73691	362	4	0.04	100	16543	1.6014e+16	DAB2,LGALS9,MSN,C8orf4
GO:0014037	Schwann cell differentiation	0.176511	-1.73437	32	1	0.01	100	16543	3913	LAMB2
GO:0042462	eye photoreceptor cell development	0.176511	-1.73437	32	1	0.01	100	16543	639	PRDM1
GO:0060421	positive regulation of heart growth	0.176511	-1.73437	32	1	0.01	100	16543	4208	MEF2C
GO:0006958	complement activation, classical pathway	0.176511	-1.73437	32	1	0.01	100	16543	710	SERPING1
GO:0090218	positive regulation of lipid kinase activity	0.176511	-1.73437	32	1	0.01	100	16543	2321	FLT1
GO:0002823	negative regulation of adaptive immune response based on somatic recombination of immune receptors built from immunoglobulin superfamily domains	0.176511	-1.73437	32	1	0.01	100	16543	3566	IL4R
GO:0030866	cortical actin cytoskeleton organization	0.176511	-1.73437	32	1	0.01	100	16543	114793	FMNL2
GO:0021522	spinal cord motor neuron differentiation	0.176511	-1.73437	32	1	0.01	100	16543	6659	SOX4
GO:0070232	regulation of T cell apoptotic process	0.176511	-1.73437	32	1	0.01	100	16543	3965	LGALS9
GO:0034694	response to prostaglandin	0.176511	-1.73437	32	1	0.01	100	16543	5031	P2RY6
GO:0032735	positive regulation of interleukin-12 production	0.176511	-1.73437	32	1	0.01	100	16543	3965	LGALS9
GO:0070670	response to interleukin-4	0.176511	-1.73437	32	1	0.01	100	16543	3566	IL4R
GO:0032228	regulation of synaptic transmission, GABAergic	0.176511	-1.73437	32	1	0.01	100	16543	5334	PLCL1
GO:0072210	metanephric nephron development	0.176511	-1.73437	32	1	0.01	100	16543	3913	LAMB2
GO:0045687	positive regulation of glial cell differentiation	0.176511	-1.73437	32	1	0.01	100	16543	7852	CXCR4
GO:0014911	positive regulation of smooth muscle cell migration	0.176511	-1.73437	32	1	0.01	100	16543	5031	P2RY6
GO:0072331	signal transduction by p53 class mediator	0.1769	-1.73217	126	2	0.02	100	16543	66593428	SOX4,IFI16
GO:0010977	negative regulation of neuron projection development	0.1769	-1.73217	126	2	0.02	100	16543	18093956	DPYSL3,LGALS1
GO:0033157	regulation of intracellular protein transport	0.177256	-1.73016	363	4	0.04	100	16543	1.6014e+16	DAB2,LGALS9,SOX4,C8orf4
GO:0051960	regulation of nervous system development	0.178592	-1.72265	763	7	0.07	100	16543	1.82785e+27	JAG1,CXCR4,REST,SHANK3,LGALS1,MEF2C,DPYSL3
GO:0090596	sensory organ morphogenesis	0.178976	-1.7205	241	3	0.03	100	16543	115908639182	CTHRC1,PRDM1,JAG1
GO:0050671	positive regulation of lymphocyte proliferation	0.179062	-1.72002	127	2	0.02	100	16543	39654208	LGALS9,MEF2C
GO:0042176	regulation of protein catabolic process	0.179647	-1.71676	365	4	0.04	100	16543	7078160144784090	TIMP3,DAB2,MSN,SMAD7
GO:0032946	positive regulation of mononuclear cell proliferation	0.181229	-1.70799	128	2	0.02	100	16543	39654208	LGALS9,MEF2C
GO:0031397	negative regulation of protein ubiquitination	0.181229	-1.70799	128	2	0.02	100	16543	66594092	SOX4,SMAD7
GO:0045747	positive regulation of Notch signaling pathway	0.181498	-1.70651	33	1	0.01	100	16543	182	JAG1
GO:2000249	regulation of actin cytoskeleton reorganization	0.181498	-1.70651	33	1	0.01	100	16543	9535	GMFG
GO:0002715	regulation of natural killer cell mediated immunity	0.181498	-1.70651	33	1	0.01	100	16543	3965	LGALS9
GO:0007431	salivary gland development	0.181498	-1.70651	33	1	0.01	100	16543	4781	NFIB
GO:0060428	lung epithelium development	0.181498	-1.70651	33	1	0.01	100	16543	4781	NFIB
GO:0097028	dendritic cell differentiation	0.181498	-1.70651	33	1	0.01	100	16543	3965	LGALS9
GO:0046825	regulation of protein export from nucleus	0.181498	-1.70651	33	1	0.01	100	16543	6659	SOX4
GO:0048854	brain morphogenesis	0.181498	-1.70651	33	1	0.01	100	16543	85358	SHANK3
GO:2000826	regulation of heart morphogenesis	0.181498	-1.70651	33	1	0.01	100	16543	2022	ENG
GO:1901985	positive regulation of protein acetylation	0.181498	-1.70651	33	1	0.01	100	16543	6659	SOX4
GO:0060043	regulation of cardiac muscle cell proliferation	0.181498	-1.70651	33	1	0.01	100	16543	4208	MEF2C
GO:0052652	cyclic purine nucleotide metabolic process	0.181498	-1.70651	33	1	0.01	100	16543	10203	CALCRL
GO:0044803	multi-organism membrane organization	0.181498	-1.70651	33	1	0.01	100	16543	7852	CXCR4
GO:0012501	programmed cell death	0.182444	-1.70131	907	8	0.08	100	16543	1.60179e+34	DAB2,CXCR4,CLIC4,LGALS1,UACA,C8orf4,IFI16,MEF2C
GO:0043902	positive regulation of multi-organism process	0.1834	-1.69609	129	2	0.02	100	16543	39653956	LGALS9,LGALS1
GO:0070372	regulation of ERK1 and ERK2 cascade	0.1835	-1.69554	244	3	0.03	100	16543	707839653791	TIMP3,LGALS9,KDR
GO:1904951	positive regulation of establishment of protein localization	0.184396	-1.69067	499	5	0.05	100	16543	3.56616e+20	IL4R,DAB2,LGALS9,SOX4,C8orf4
GO:0043254	regulation of protein complex assembly	0.184463	-1.69031	369	4	0.04	100	16543	4.31295e+16	MMP1,GMFG,MSN,PMEPA1
GO:0045089	positive regulation of innate immune response	0.185014	-1.68732	245	3	0.03	100	16543	396543133428	LGALS9,MMP2,IFI16
GO:0046683	response to organophosphorus	0.185575	-1.6843	130	2	0.02	100	16543	66786781	SPARC,STC1
GO:0043433	negative regulation of sequence-specific DNA binding transcription factor activity	0.185575	-1.6843	130	2	0.02	100	16543	33994092	ID3,SMAD7
GO:0002831	regulation of response to biotic stimulus	0.185575	-1.6843	130	2	0.02	100	16543	6395654	PRDM1,HTRA1
GO:0046890	regulation of lipid biosynthetic process	0.185575	-1.6843	130	2	0.02	100	16543	59786615	REST,SNAI1
GO:0010468	regulation of gene expression	0.186276	-1.68053	4241	30	0.3	100	16543	2004,2078,84858,10410,5654,3655,6615,2,4092,639,6659,2113,4781,7057,2022,3399,1601,182,284119,710,11167,3965,94,51564,5054,5978,4478,56892,3428,4208	ELK3,ERG,ZNF503,IFITM3,HTRA1,ITGA6,SNAI1,A2M,SMAD7,PRDM1,SOX4,ETS1,NFIB,THBS1,ENG,ID3,DAB2,JAG1,PTRF,SERPING1,FSTL1,LGALS9,ACVRL1,HDAC7,SERPINE1,REST,MSN,C8orf4,IFI16,MEF2C
GO:0032459	regulation of protein oligomerization	0.186456	-1.67956	34	1	0.01	100	16543	4312	MMP1
GO:0010712	regulation of collagen metabolic process	0.186456	-1.67956	34	1	0.01	100	16543	2022	ENG
GO:0034333	adherens junction assembly	0.186456	-1.67956	34	1	0.01	100	16543	4092	SMAD7
GO:0006361	transcription initiation from RNA polymerase I promoter	0.186456	-1.67956	34	1	0.01	100	16543	284119	PTRF
GO:0061384	heart trabecula morphogenesis	0.186456	-1.67956	34	1	0.01	100	16543	2022	ENG
GO:0002639	positive regulation of immunoglobulin production	0.186456	-1.67956	34	1	0.01	100	16543	3566	IL4R
GO:0014003	oligodendrocyte development	0.186456	-1.67956	34	1	0.01	100	16543	928	CD9
GO:2000272	negative regulation of receptor activity	0.186456	-1.67956	34	1	0.01	100	16543	1193	CLIC2
GO:0009190	cyclic nucleotide biosynthetic process	0.186456	-1.67956	34	1	0.01	100	16543	10203	CALCRL
GO:0042116	macrophage activation	0.186456	-1.67956	34	1	0.01	100	16543	22918	CD93
GO:1902042	negative regulation of extrinsic apoptotic signaling pathway via death domain receptors	0.186456	-1.67956	34	1	0.01	100	16543	5054	SERPINE1
GO:0015804	neutral amino acid transport	0.186456	-1.67956	34	1	0.01	100	16543	6510	SLC1A5
GO:0035315	hair cell differentiation	0.186456	-1.67956	34	1	0.01	100	16543	182	JAG1
GO:0048645	animal organ formation	0.186456	-1.67956	34	1	0.01	100	16543	4208	MEF2C
GO:0010863	positive regulation of phospholipase C activity	0.186456	-1.67956	34	1	0.01	100	16543	2321	FLT1
GO:0048667	cell morphogenesis involved in neuron differentiation	0.188102	-1.67077	372	4	0.04	100	16543	3.91385e+16	LAMB2,SHANK3,NFIB,MEF2C
GO:0009889	regulation of biosynthetic process	0.188177	-1.67037	4246	30	0.3	100	16543	2004,2078,1839,84858,10410,5654,3655,3791,6615,4092,10203,639,6659,2113,4781,7057,2022,3399,1601,182,284119,11167,3965,94,51564,5054,5978,56892,3428,4208	ELK3,ERG,HBEGF,ZNF503,IFITM3,HTRA1,ITGA6,KDR,SNAI1,SMAD7,CALCRL,PRDM1,SOX4,ETS1,NFIB,THBS1,ENG,ID3,DAB2,JAG1,PTRF,FSTL1,LGALS9,ACVRL1,HDAC7,SERPINE1,REST,C8orf4,IFI16,MEF2C
GO:0007568	aging	0.189579	-1.66295	248	3	0.03	100	16543	20225054710	ENG,SERPINE1,SERPING1
GO:0090316	positive regulation of intracellular protein transport	0.189579	-1.66295	248	3	0.03	100	16543	1601396556892	DAB2,LGALS9,C8orf4
GO:0019827	stem cell population maintenance	0.189936	-1.66107	132	2	0.02	100	16543	1826659	JAG1,SOX4
GO:0019538	protein metabolic process	0.190663	-1.65725	3938	28	0.28	100	16543	7276,2078,1839,9535,9507,5654,3791,2,83483,4092,4312,11237,9770,85358,7057,182,710,3965,94,51564,4313,2321,7450,64129,5978,3487,3428,4208	TTR,ERG,HBEGF,GMFG,ADAMTS4,HTRA1,KDR,A2M,PLVAP,SMAD7,MMP1,RNF24,RASSF2,SHANK3,THBS1,JAG1,SERPING1,LGALS9,ACVRL1,HDAC7,MMP2,FLT1,VWF,TINAGL1,REST,IGFBP4,IFI16,MEF2C
GO:1903362	regulation of cellular protein catabolic process	0.191107	-1.65492	249	3	0.03	100	16543	160144784092	DAB2,MSN,SMAD7
GO:0030501	positive regulation of bone mineralization	0.191384	-1.65347	35	1	0.01	100	16543	4208	MEF2C
GO:0098801	regulation of renal system process	0.191384	-1.65347	35	1	0.01	100	16543	6781	STC1
GO:0060323	head morphogenesis	0.191384	-1.65347	35	1	0.01	100	16543	4313	MMP2
GO:0010324	membrane invagination	0.191384	-1.65347	35	1	0.01	100	16543	7057	THBS1
GO:0060999	positive regulation of dendritic spine development	0.191384	-1.65347	35	1	0.01	100	16543	85358	SHANK3
GO:0048675	axon extension	0.191384	-1.65347	35	1	0.01	100	16543	3913	LAMB2
GO:0046058	cAMP metabolic process	0.191384	-1.65347	35	1	0.01	100	16543	10203	CALCRL
GO:0006360	transcription from RNA polymerase I promoter	0.191384	-1.65347	35	1	0.01	100	16543	284119	PTRF
GO:0086004	regulation of cardiac muscle cell contraction	0.191384	-1.65347	35	1	0.01	100	16543	6781	STC1
GO:0050853	B cell receptor signaling pathway	0.191384	-1.65347	35	1	0.01	100	16543	4208	MEF2C
GO:0002820	negative regulation of adaptive immune response	0.191384	-1.65347	35	1	0.01	100	16543	3566	IL4R
GO:0044246	regulation of multicellular organismal metabolic process	0.191384	-1.65347	35	1	0.01	100	16543	2022	ENG
GO:0010464	regulation of mesenchymal cell proliferation	0.191384	-1.65347	35	1	0.01	100	16543	4781	NFIB
GO:0007623	circadian rhythm	0.192121	-1.64963	133	2	0.02	100	16543	50543399	SERPINE1,ID3
GO:0070665	positive regulation of leukocyte proliferation	0.192121	-1.64963	133	2	0.02	100	16543	39654208	LGALS9,MEF2C
GO:0044057	regulation of system process	0.192692	-1.64666	507	5	0.05	100	16543	1.02032e+20	CALCRL,HBEGF,CLIC2,STC1,SMAD7
GO:0031329	regulation of cellular catabolic process	0.192992	-1.64511	376	4	0.04	100	16543	7078160144784090	TIMP3,DAB2,MSN,SMAD7
GO:0050890	cognition	0.194172	-1.63901	251	3	0.03	100	16543	3678853584208	ITGA5,SHANK3,MEF2C
GO:0045732	positive regulation of protein catabolic process	0.194172	-1.63901	251	3	0.03	100	16543	160144784092	DAB2,MSN,SMAD7
GO:0044708	single-organism behavior	0.194221	-1.63876	377	4	0.04	100	16543	3.67885e+16	ITGA5,SHANK3,MEF2C,THBS1
GO:0071248	cellular response to metal ion	0.19431	-1.6383	134	2	0.02	100	16543	259324208	CLIC4,MEF2C
GO:0098727	maintenance of cell number	0.19431	-1.6383	134	2	0.02	100	16543	1826659	JAG1,SOX4
GO:0050708	regulation of protein secretion	0.195452	-1.63244	378	4	0.04	100	16543	3566597839656650	IL4R,REST,LGALS9,SOX4
GO:1901699	cellular response to nitrogen compound	0.195838	-1.63047	510	5	0.05	100	16543	1.28228e+19	COL4A1,GNG11,STC1,MMP2,MEF2C
GO:0002455	humoral immune response mediated by circulating immunoglobulin	0.196282	-1.6282	36	1	0.01	100	16543	710	SERPING1
GO:0042769	DNA damage response, detection of DNA damage	0.196282	-1.6282	36	1	0.01	100	16543	6659	SOX4
GO:1902229	regulation of intrinsic apoptotic signaling pathway in response to DNA damage	0.196282	-1.6282	36	1	0.01	100	16543	6615	SNAI1
GO:0016049	cell growth	0.196503	-1.62708	135	2	0.02	100	16543	39132012	LAMB2,EMP1
GO:0071496	cellular response to external stimulus	0.198793	-1.61549	254	3	0.03	100	16543	202236553428	ENG,ITGA6,IFI16
GO:0071222	cellular response to lipopolysaccharide	0.200897	-1.60496	137	2	0.02	100	16543	50544208	SERPINE1,MEF2C
GO:0042113	B cell activation	0.200897	-1.60496	137	2	0.02	100	16543	39564208	LGALS1,MEF2C
GO:0051100	negative regulation of binding	0.200897	-1.60496	137	2	0.02	100	16543	16013428	DAB2,IFI16
GO:0002312	B cell activation involved in immune response	0.201151	-1.6037	37	1	0.01	100	16543	3956	LGALS1
GO:1900274	regulation of phospholipase C activity	0.201151	-1.6037	37	1	0.01	100	16543	2321	FLT1
GO:0099565	chemical synaptic transmission, postsynaptic	0.201151	-1.6037	37	1	0.01	100	16543	4208	MEF2C
GO:0046676	negative regulation of insulin secretion	0.201151	-1.6037	37	1	0.01	100	16543	5978	REST
GO:0050881	musculoskeletal movement	0.201151	-1.6037	37	1	0.01	100	16543	23336	SYNM
GO:0030865	cortical cytoskeleton organization	0.201151	-1.6037	37	1	0.01	100	16543	114793	FMNL2
GO:0050879	multicellular organismal movement	0.201151	-1.6037	37	1	0.01	100	16543	23336	SYNM
GO:0050769	positive regulation of neurogenesis	0.202891	-1.59509	384	4	0.04	100	16543	7.85285e+16	CXCR4,SHANK3,DPYSL3,MEF2C
GO:1903321	negative regulation of protein modification by small protein conjugation or removal	0.203099	-1.59406	138	2	0.02	100	16543	66594092	SOX4,SMAD7
GO:0048592	eye morphogenesis	0.203099	-1.59406	138	2	0.02	100	16543	639182	PRDM1,JAG1
GO:0007159	leukocyte cell-cell adhesion	0.203442	-1.59238	257	3	0.03	100	16543	367866594478	ITGA5,SOX4,MSN
GO:1905114	cell surface receptor signaling pathway involved in cell-cell signaling	0.204139	-1.58896	385	4	0.04	100	16543	1.15908e+17	CTHRC1,DAB2,SOX4,MEF2C
GO:1903828	negative regulation of cellular protein localization	0.205303	-1.58327	139	2	0.02	100	16543	16016659	DAB2,SOX4
GO:0030890	positive regulation of B cell proliferation	0.205991	-1.57992	38	1	0.01	100	16543	4208	MEF2C
GO:0060119	inner ear receptor cell development	0.205991	-1.57992	38	1	0.01	100	16543	115908	CTHRC1
GO:0031018	endocrine pancreas development	0.205991	-1.57992	38	1	0.01	100	16543	6659	SOX4
GO:0097035	regulation of membrane lipid distribution	0.205991	-1.57992	38	1	0.01	100	16543	50636	ANO7
GO:0016331	morphogenesis of embryonic epithelium	0.20751	-1.57257	140	2	0.02	100	16543	1159086659	CTHRC1,SOX4
GO:0009913	epidermal cell differentiation	0.20751	-1.57257	140	2	0.02	100	16543	18225932	JAG1,CLIC4
GO:0050707	regulation of cytokine secretion	0.20751	-1.57257	140	2	0.02	100	16543	35663965	IL4R,LGALS9
GO:0002263	cell activation involved in immune response	0.20751	-1.57257	140	2	0.02	100	16543	568923956	C8orf4,LGALS1
GO:0048167	regulation of synaptic plasticity	0.20972	-1.56198	141	2	0.02	100	16543	853584208	SHANK3,MEF2C
GO:0071377	cellular response to glucagon stimulus	0.210802	-1.55684	39	1	0.01	100	16543	2791	GNG11
GO:2000401	regulation of lymphocyte migration	0.210802	-1.55684	39	1	0.01	100	16543	4478	MSN
GO:1903115	regulation of actin filament-based movement	0.210802	-1.55684	39	1	0.01	100	16543	6781	STC1
GO:0045620	negative regulation of lymphocyte differentiation	0.210802	-1.55684	39	1	0.01	100	16543	3566	IL4R
GO:0010559	regulation of glycoprotein biosynthetic process	0.210802	-1.55684	39	1	0.01	100	16543	1839	HBEGF
GO:0071622	regulation of granulocyte chemotaxis	0.210802	-1.55684	39	1	0.01	100	16543	7057	THBS1
GO:0010799	regulation of peptidyl-threonine phosphorylation	0.210802	-1.55684	39	1	0.01	100	16543	4092	SMAD7
GO:0038128	ERBB2 signaling pathway	0.210802	-1.55684	39	1	0.01	100	16543	1839	HBEGF
GO:0045646	regulation of erythrocyte differentiation	0.210802	-1.55684	39	1	0.01	100	16543	2113	ETS1
GO:0070169	positive regulation of biomineral tissue development	0.210802	-1.55684	39	1	0.01	100	16543	4208	MEF2C
GO:0055025	positive regulation of cardiac muscle tissue development	0.210802	-1.55684	39	1	0.01	100	16543	4208	MEF2C
GO:0051489	regulation of filopodium assembly	0.210802	-1.55684	39	1	0.01	100	16543	1809	DPYSL3
GO:0051602	response to electrical stimulus	0.210802	-1.55684	39	1	0.01	100	16543	5978	REST
GO:0046006	regulation of activated T cell proliferation	0.210802	-1.55684	39	1	0.01	100	16543	3965	LGALS9
GO:0007420	brain development	0.211394	-1.55403	662	6	0.06	100	16543	1.28285e+23	COL4A1,SHANK3,ETS1,NFIB,MEF2C,CD9
GO:0030168	platelet activation	0.211932	-1.55149	142	2	0.02	100	16543	7450928	VWF,CD9
GO:0001558	regulation of cell growth	0.21294	-1.54675	392	4	0.04	100	16543	1839,94,5654,3487	HBEGF,ACVRL1,HTRA1,IGFBP4
GO:0071219	cellular response to molecule of bacterial origin	0.214147	-1.54109	143	2	0.02	100	16543	50544208	SERPINE1,MEF2C
GO:0009266	response to temperature stimulus	0.214147	-1.54109	143	2	0.02	100	16543	568927057	C8orf4,THBS1
GO:0000187	activation of MAPK activity	0.214147	-1.54109	143	2	0.02	100	16543	78527057	CXCR4,THBS1
GO:0014074	response to purine-containing compound	0.214147	-1.54109	143	2	0.02	100	16543	66786781	SPARC,STC1
GO:0006355	regulation of transcription, DNA-templated	0.214494	-1.53947	3525	25	0.25	100	16543	2004,2078,84858,5654,3655,6615,4092,639,6659,2113,4781,2022,3399,1601,182,284119,11167,3965,94,51564,5054,5978,56892,3428,4208	ELK3,ERG,ZNF503,HTRA1,ITGA6,SNAI1,SMAD7,PRDM1,SOX4,ETS1,NFIB,ENG,ID3,DAB2,JAG1,PTRF,FSTL1,LGALS9,ACVRL1,HDAC7,SERPINE1,REST,C8orf4,IFI16,MEF2C
GO:0051252	regulation of RNA metabolic process	0.214602	-1.53897	3682	26	0.26	100	16543	2004,2078,84858,10410,5654,3655,6615,4092,639,6659,2113,4781,2022,3399,1601,182,284119,11167,3965,94,51564,5054,5978,56892,3428,4208	ELK3,ERG,ZNF503,IFITM3,HTRA1,ITGA6,SNAI1,SMAD7,PRDM1,SOX4,ETS1,NFIB,ENG,ID3,DAB2,JAG1,PTRF,FSTL1,LGALS9,ACVRL1,HDAC7,SERPINE1,REST,C8orf4,IFI16,MEF2C
GO:0043551	regulation of phosphatidylinositol 3-kinase activity	0.215583	-1.53441	40	1	0.01	100	16543	2321	FLT1
GO:0042100	B cell proliferation	0.215583	-1.53441	40	1	0.01	100	16543	4208	MEF2C
GO:2001259	positive regulation of cation channel activity	0.215583	-1.53441	40	1	0.01	100	16543	85358	SHANK3
GO:0001960	negative regulation of cytokine-mediated signaling pathway	0.215583	-1.53441	40	1	0.01	100	16543	7837	PXDN
GO:0048066	developmental pigmentation	0.215583	-1.53441	40	1	0.01	100	16543	4208	MEF2C
GO:0060976	coronary vasculature development	0.215583	-1.53441	40	1	0.01	100	16543	639	PRDM1
GO:0051046	regulation of secretion	0.216197	-1.53157	667	6	0.06	100	16543	3.5666e+23	IL4R,REST,LGALS9,SOX4,STC1,MEF2C
GO:0061136	regulation of proteasomal protein catabolic process	0.216363	-1.5308	144	2	0.02	100	16543	16014092	DAB2,SMAD7
GO:0071214	cellular response to abiotic stimulus	0.217536	-1.52539	266	3	0.03	100	16543	202259783428	ENG,REST,IFI16
GO:0014706	striated muscle tissue development	0.219115	-1.51816	267	3	0.03	100	16543	202240924208	ENG,SMAD7,MEF2C
GO:0002548	monocyte chemotaxis	0.220337	-1.5126	41	1	0.01	100	16543	2321	FLT1
GO:0038083	peptidyl-tyrosine autophosphorylation	0.220337	-1.5126	41	1	0.01	100	16543	3791	KDR
GO:0048483	autonomic nervous system development	0.220337	-1.5126	41	1	0.01	100	16543	6659	SOX4
GO:0032570	response to progesterone	0.220337	-1.5126	41	1	0.01	100	16543	7057	THBS1
GO:0045104	intermediate filament cytoskeleton organization	0.220337	-1.5126	41	1	0.01	100	16543	23336	SYNM
GO:0030204	chondroitin sulfate metabolic process	0.220337	-1.5126	41	1	0.01	100	16543	9469	CHST3
GO:0042461	photoreceptor cell development	0.220337	-1.5126	41	1	0.01	100	16543	639	PRDM1
GO:0050732	negative regulation of peptidyl-tyrosine phosphorylation	0.220337	-1.5126	41	1	0.01	100	16543	9467	SH3BP5
GO:0030521	androgen receptor signaling pathway	0.220337	-1.5126	41	1	0.01	100	16543	56937	PMEPA1
GO:1903727	positive regulation of phospholipid metabolic process	0.220337	-1.5126	41	1	0.01	100	16543	2321	FLT1
GO:0043113	receptor clustering	0.220337	-1.5126	41	1	0.01	100	16543	85358	SHANK3
GO:0031331	positive regulation of cellular catabolic process	0.220697	-1.51097	268	3	0.03	100	16543	160144784092	DAB2,MSN,SMAD7
GO:0034341	response to interferon-gamma	0.220804	-1.51048	146	2	0.02	100	16543	396510410	LGALS9,IFITM3
GO:0006959	humoral immune response	0.220804	-1.51048	146	2	0.02	100	16543	7104208	SERPING1,MEF2C
GO:1902806	regulation of cell cycle G1/S phase transition	0.223027	-1.50046	147	2	0.02	100	16543	665956892	SOX4,C8orf4
GO:0002253	activation of immune response	0.223128	-1.50001	400	4	0.04	100	16543	396571034284208	LGALS9,SERPING1,IFI16,MEF2C
GO:1903506	regulation of nucleic acid-templated transcription	0.224761	-1.49272	3548	25	0.25	100	16543	2004,2078,84858,5654,3655,6615,4092,639,6659,2113,4781,2022,3399,1601,182,284119,11167,3965,94,51564,5054,5978,56892,3428,4208	ELK3,ERG,ZNF503,HTRA1,ITGA6,SNAI1,SMAD7,PRDM1,SOX4,ETS1,NFIB,ENG,ID3,DAB2,JAG1,PTRF,FSTL1,LGALS9,ACVRL1,HDAC7,SERPINE1,REST,C8orf4,IFI16,MEF2C
GO:0045103	intermediate filament-based process	0.225061	-1.49138	42	1	0.01	100	16543	23336	SYNM
GO:0046677	response to antibiotic	0.225061	-1.49138	42	1	0.01	100	16543	4208	MEF2C
GO:0002704	negative regulation of leukocyte mediated immunity	0.225061	-1.49138	42	1	0.01	100	16543	3965	LGALS9
GO:0070206	protein trimerization	0.225061	-1.49138	42	1	0.01	100	16543	114902	C1QTNF5
GO:0050982	detection of mechanical stimulus	0.225061	-1.49138	42	1	0.01	100	16543	168507	PKD1L1
GO:0001754	eye photoreceptor cell differentiation	0.225061	-1.49138	42	1	0.01	100	16543	639	PRDM1
GO:0009112	nucleobase metabolic process	0.225061	-1.49138	42	1	0.01	100	16543	7276	TTR
GO:0051452	intracellular pH reduction	0.225061	-1.49138	42	1	0.01	100	16543	25932	CLIC4
GO:0032653	regulation of interleukin-10 production	0.225061	-1.49138	42	1	0.01	100	16543	3965	LGALS9
GO:0001954	positive regulation of cell-matrix adhesion	0.225061	-1.49138	42	1	0.01	100	16543	3791	KDR
GO:0031345	negative regulation of cell projection organization	0.225251	-1.49054	148	2	0.02	100	16543	39561809	LGALS1,DPYSL3
GO:0019219	regulation of nucleobase-containing compound metabolic process	0.225407	-1.48985	4022	28	0.28	100	16543	2004,2078,84858,10410,5654,3655,6615,4092,10203,639,6659,2113,4781,7057,2022,3399,1601,182,284119,11167,3965,94,51564,5054,5978,56892,3428,4208	ELK3,ERG,ZNF503,IFITM3,HTRA1,ITGA6,SNAI1,SMAD7,CALCRL,PRDM1,SOX4,ETS1,NFIB,THBS1,ENG,ID3,DAB2,JAG1,PTRF,FSTL1,LGALS9,ACVRL1,HDAC7,SERPINE1,REST,C8orf4,IFI16,MEF2C
GO:0048608	reproductive structure development	0.225696	-1.48857	402	4	0.04	100	16543	639565466156781	PRDM1,HTRA1,SNAI1,STC1
GO:0007163	establishment or maintenance of cell polarity	0.229706	-1.47095	150	2	0.02	100	16543	259324478	CLIC4,MSN
GO:0048708	astrocyte differentiation	0.229758	-1.47073	43	1	0.01	100	16543	3913	LAMB2
GO:0050654	chondroitin sulfate proteoglycan metabolic process	0.229758	-1.47073	43	1	0.01	100	16543	9469	CHST3
GO:0021983	pituitary gland development	0.229758	-1.47073	43	1	0.01	100	16543	2113	ETS1
GO:0045851	pH reduction	0.229758	-1.47073	43	1	0.01	100	16543	25932	CLIC4
GO:0046686	response to cadmium ion	0.229758	-1.47073	43	1	0.01	100	16543	6678	SPARC
GO:1903307	positive regulation of regulated secretory pathway	0.229758	-1.47073	43	1	0.01	100	16543	3566	IL4R
GO:0010171	body morphogenesis	0.229758	-1.47073	43	1	0.01	100	16543	4313	MMP2
GO:0090278	negative regulation of peptide hormone secretion	0.229758	-1.47073	43	1	0.01	100	16543	5978	REST
GO:0071674	mononuclear cell migration	0.229758	-1.47073	43	1	0.01	100	16543	2321	FLT1
GO:0045599	negative regulation of fat cell differentiation	0.229758	-1.47073	43	1	0.01	100	16543	182	JAG1
GO:0061458	reproductive system development	0.230854	-1.46597	406	4	0.04	100	16543	639565467816615	PRDM1,HTRA1,STC1,SNAI1
GO:0030799	regulation of cyclic nucleotide metabolic process	0.231936	-1.46129	151	2	0.02	100	16543	102037057	CALCRL,THBS1
GO:0031326	regulation of cellular biosynthetic process	0.232605	-1.45841	4197	29	0.29	100	16543	2004,2078,1839,84858,10410,5654,3655,6615,4092,10203,639,6659,2113,4781,7057,2022,3399,1601,182,284119,11167,3965,94,51564,5054,5978,56892,3428,4208	ELK3,ERG,HBEGF,ZNF503,IFITM3,HTRA1,ITGA6,SNAI1,SMAD7,CALCRL,PRDM1,SOX4,ETS1,NFIB,THBS1,ENG,ID3,DAB2,JAG1,PTRF,FSTL1,LGALS9,ACVRL1,HDAC7,SERPINE1,REST,C8orf4,IFI16,MEF2C
GO:0042594	response to starvation	0.234167	-1.45172	152	2	0.02	100	16543	111673428	FSTL1,IFI16
GO:0030177	positive regulation of Wnt signaling pathway	0.234167	-1.45172	152	2	0.02	100	16543	16016659	DAB2,SOX4
GO:0032720	negative regulation of tumor necrosis factor production	0.234426	-1.45062	44	1	0.01	100	16543	3965	LGALS9
GO:0001658	branching involved in ureteric bud morphogenesis	0.234426	-1.45062	44	1	0.01	100	16543	8642	DCHS1
GO:0046622	positive regulation of organ growth	0.234426	-1.45062	44	1	0.01	100	16543	4208	MEF2C
GO:0021517	ventral spinal cord development	0.234426	-1.45062	44	1	0.01	100	16543	6659	SOX4
GO:1903018	regulation of glycoprotein metabolic process	0.234426	-1.45062	44	1	0.01	100	16543	1839	HBEGF
GO:0060761	negative regulation of response to cytokine stimulus	0.234426	-1.45062	44	1	0.01	100	16543	7837	PXDN
GO:2000273	positive regulation of receptor activity	0.234426	-1.45062	44	1	0.01	100	16543	85358	SHANK3
GO:0002792	negative regulation of peptide secretion	0.234426	-1.45062	44	1	0.01	100	16543	5978	REST
GO:0010975	regulation of neuron projection development	0.234743	-1.44926	409	4	0.04	100	16543	8.53582e+16	SHANK3,DPYSL3,LGALS1,MEF2C
GO:1902903	regulation of supramolecular fiber organization	0.235033	-1.44803	277	3	0.03	100	16543	8535895354208	SHANK3,GMFG,MEF2C
GO:0040007	growth	0.236043	-1.44374	410	4	0.04	100	16543	3.91326e+16	LAMB2,CLIC4,STC1,EMP1
GO:0002703	regulation of leukocyte mediated immunity	0.2364	-1.44223	153	2	0.02	100	16543	35663965	IL4R,LGALS9
GO:0060537	muscle tissue development	0.236636	-1.44123	278	3	0.03	100	16543	202240924208	ENG,SMAD7,MEF2C
GO:0019216	regulation of lipid metabolic process	0.238242	-1.43447	279	3	0.03	100	16543	597866152321	REST,SNAI1,FLT1
GO:0055021	regulation of cardiac muscle tissue growth	0.239066	-1.43102	45	1	0.01	100	16543	4208	MEF2C
GO:0035272	exocrine system development	0.239066	-1.43102	45	1	0.01	100	16543	4781	NFIB
GO:0048562	embryonic organ morphogenesis	0.239849	-1.42774	280	3	0.03	100	16543	20221159084208	ENG,CTHRC1,MEF2C
GO:0050776	regulation of immune response	0.240609	-1.42458	835	7	0.07	100	16543	3566,3965,710,4313,2,3428,4208	IL4R,LGALS9,SERPING1,MMP2,A2M,IFI16,MEF2C
GO:0007156	homophilic cell adhesion via plasma membrane adhesion molecules	0.240869	-1.4235	155	2	0.02	100	16543	909528642	ESAM,DCHS1
GO:0050804	modulation of synaptic transmission	0.241459	-1.42106	281	3	0.03	100	16543	8535853344208	SHANK3,PLCL1,MEF2C
GO:2000112	regulation of cellular macromolecule biosynthetic process	0.242306	-1.41755	3902	27	0.27	100	16543	2004,2078,1839,84858,5654,3655,6615,4092,639,6659,2113,4781,7057,2022,3399,1601,182,284119,11167,3965,94,51564,5054,5978,56892,3428,4208	ELK3,ERG,HBEGF,ZNF503,HTRA1,ITGA6,SNAI1,SMAD7,PRDM1,SOX4,ETS1,NFIB,THBS1,ENG,ID3,DAB2,JAG1,PTRF,FSTL1,LGALS9,ACVRL1,HDAC7,SERPINE1,REST,C8orf4,IFI16,MEF2C
GO:0048813	dendrite morphogenesis	0.243678	-1.41191	46	1	0.01	100	16543	85358	SHANK3
GO:0048701	embryonic cranial skeleton morphogenesis	0.243678	-1.41191	46	1	0.01	100	16543	4208	MEF2C
GO:0051703	intraspecies interaction between organisms	0.243678	-1.41191	46	1	0.01	100	16543	85358	SHANK3
GO:0032330	regulation of chondrocyte differentiation	0.243678	-1.41191	46	1	0.01	100	16543	94	ACVRL1
GO:0035176	social behavior	0.243678	-1.41191	46	1	0.01	100	16543	85358	SHANK3
GO:1903556	negative regulation of tumor necrosis factor superfamily cytokine production	0.243678	-1.41191	46	1	0.01	100	16543	3965	LGALS9
GO:0051493	regulation of cytoskeleton organization	0.243879	-1.41108	416	4	0.04	100	16543	2.59329e+17	CLIC4,SHANK3,GMFG,MEF2C
GO:1901698	response to nitrogen compound	0.244253	-1.40955	839	7	0.07	100	16543	1.28218e+26	COL4A1,JAG1,GNG11,SPARC,STC1,MMP2,MEF2C
GO:0071241	cellular response to inorganic substance	0.245342	-1.4051	157	2	0.02	100	16543	259324208	CLIC4,MEF2C
GO:0048511	rhythmic process	0.246298	-1.40121	284	3	0.03	100	16543	505433992113	SERPINE1,ID3,ETS1
GO:0009566	fertilization	0.24758	-1.39602	158	2	0.02	100	16543	25932928	CLIC4,CD9
GO:0048641	regulation of skeletal muscle tissue development	0.248263	-1.39327	47	1	0.01	100	16543	4208	MEF2C
GO:0006956	complement activation	0.248263	-1.39327	47	1	0.01	100	16543	710	SERPING1
GO:0035306	positive regulation of dephosphorylation	0.248263	-1.39327	47	1	0.01	100	16543	4208	MEF2C
GO:0043392	negative regulation of DNA binding	0.248263	-1.39327	47	1	0.01	100	16543	3428	IFI16
GO:0034308	primary alcohol metabolic process	0.248263	-1.39327	47	1	0.01	100	16543	7276	TTR
GO:0014015	positive regulation of gliogenesis	0.248263	-1.39327	47	1	0.01	100	16543	7852	CXCR4
GO:0016239	positive regulation of macroautophagy	0.248263	-1.39327	47	1	0.01	100	16543	3791	KDR
GO:0045321	leukocyte activation	0.249136	-1.38975	420	4	0.04	100	16543	2.29187e+16	CD93,SOX4,LGALS1,MEF2C
GO:0003012	muscle system process	0.249533	-1.38816	286	3	0.03	100	16543	233368004208	SYNM,CALD1,MEF2C
GO:1903827	regulation of cellular protein localization	0.250686	-1.38355	560	5	0.05	100	16543	1.6014e+20	DAB2,LGALS9,SOX4,MSN,C8orf4
GO:0002699	positive regulation of immune effector process	0.252058	-1.3781	160	2	0.02	100	16543	35663965	IL4R,LGALS9
GO:0032956	regulation of actin cytoskeleton organization	0.252774	-1.37526	288	3	0.03	100	16543	8535895354208	SHANK3,GMFG,MEF2C
GO:0010660	regulation of muscle cell apoptotic process	0.25282	-1.37508	48	1	0.01	100	16543	2022	ENG
GO:0051017	actin filament bundle assembly	0.25282	-1.37508	48	1	0.01	100	16543	1809	DPYSL3
GO:0002066	columnar/cuboidal epithelial cell development	0.25282	-1.37508	48	1	0.01	100	16543	639	PRDM1
GO:0001910	regulation of leukocyte mediated cytotoxicity	0.25282	-1.37508	48	1	0.01	100	16543	3965	LGALS9
GO:0033762	response to glucagon	0.25282	-1.37508	48	1	0.01	100	16543	2791	GNG11
GO:0060324	face development	0.25282	-1.37508	48	1	0.01	100	16543	4313	MMP2
GO:0042130	negative regulation of T cell proliferation	0.25735	-1.35732	49	1	0.01	100	16543	3965	LGALS9
GO:0032663	regulation of interleukin-2 production	0.25735	-1.35732	49	1	0.01	100	16543	51564	HDAC7
GO:0010518	positive regulation of phospholipase activity	0.25735	-1.35732	49	1	0.01	100	16543	2321	FLT1
GO:0043550	regulation of lipid kinase activity	0.25735	-1.35732	49	1	0.01	100	16543	2321	FLT1
GO:0048168	regulation of neuronal synaptic plasticity	0.25735	-1.35732	49	1	0.01	100	16543	85358	SHANK3
GO:0071216	cellular response to biotic stimulus	0.258779	-1.35178	163	2	0.02	100	16543	50544208	SERPINE1,MEF2C
GO:1903533	regulation of protein targeting	0.259277	-1.34986	292	3	0.03	100	16543	1601396556892	DAB2,LGALS9,C8orf4
GO:0050731	positive regulation of peptidyl-tyrosine phosphorylation	0.26102	-1.34316	164	2	0.02	100	16543	36781839	ITGA5,HBEGF
GO:0051259	protein oligomerization	0.261056	-1.34302	429	4	0.04	100	16543	7450,114902,94,1809	VWF,C1QTNF5,ACVRL1,DPYSL3
GO:0046928	regulation of neurotransmitter secretion	0.261852	-1.33998	50	1	0.01	100	16543	4208	MEF2C
GO:0055006	cardiac cell development	0.261852	-1.33998	50	1	0.01	100	16543	182	JAG1
GO:0071320	cellular response to cAMP	0.261852	-1.33998	50	1	0.01	100	16543	6781	STC1
GO:0060420	regulation of heart growth	0.261852	-1.33998	50	1	0.01	100	16543	4208	MEF2C
GO:0050829	defense response to Gram-negative bacterium	0.261852	-1.33998	50	1	0.01	100	16543	5054	SERPINE1
GO:0002637	regulation of immunoglobulin production	0.261852	-1.33998	50	1	0.01	100	16543	3566	IL4R
GO:0007266	Rho protein signal transduction	0.261852	-1.33998	50	1	0.01	100	16543	57381	RHOJ
GO:0035914	skeletal muscle cell differentiation	0.261852	-1.33998	50	1	0.01	100	16543	4208	MEF2C
GO:0031344	regulation of cell projection organization	0.262121	-1.33895	570	5	0.05	100	16543	5.42085e+20	PODXL,SHANK3,LGALS1,MEF2C,DPYSL3
GO:0044089	positive regulation of cellular component biogenesis	0.263721	-1.33286	431	4	0.04	100	16543	4312447837911800	MMP1,MSN,KDR,DPYSL3
GO:0071902	positive regulation of protein serine/threonine kinase activity	0.264168	-1.33117	295	3	0.03	100	16543	785223217057	CXCR4,FLT1,THBS1
GO:0019058	viral life cycle	0.264168	-1.33117	295	3	0.03	100	16543	367878526510	ITGA5,CXCR4,SLC1A5
GO:1902115	regulation of organelle assembly	0.265503	-1.32613	166	2	0.02	100	16543	44784208	MSN,MEF2C
GO:0090280	positive regulation of calcium ion import	0.266328	-1.32303	51	1	0.01	100	16543	6781	STC1
GO:0032413	negative regulation of ion transmembrane transporter activity	0.266328	-1.32303	51	1	0.01	100	16543	1193	CLIC2
GO:0046530	photoreceptor cell differentiation	0.266328	-1.32303	51	1	0.01	100	16543	639	PRDM1
GO:0032890	regulation of organic acid transport	0.266328	-1.32303	51	1	0.01	100	16543	7057	THBS1
GO:0002260	lymphocyte homeostasis	0.266328	-1.32303	51	1	0.01	100	16543	4208	MEF2C
GO:0051056	regulation of small GTPase mediated signal transduction	0.267436	-1.31887	297	3	0.03	100	16543	57381,57514,2	RHOJ,ARHGAP31,A2M
GO:0060173	limb development	0.267745	-1.31772	167	2	0.02	100	16543	66593655	SOX4,ITGA6
GO:0030324	lung development	0.267745	-1.31772	167	2	0.02	100	16543	47816678	NFIB,SPARC
GO:0060491	regulation of cell projection assembly	0.267745	-1.31772	167	2	0.02	100	16543	54201809	PODXL,DPYSL3
[truncated: 12,967 more rows]

## Sheet: WikiPathways
TermID	Term	Enrichment	logP	Genes in Term	Target Genes in Term	Fraction of Targets in Term	Total Target Genes	Total Genes	Entrez Gene IDs	Gene Symbols
WP306	Focal Adhesion	5.56462e-06	-12.0991	195	10	0.212766	47	5314	3.91013e+39	LAMA4,COL4A2,ITGA6,KDR,FLT1,ITGA5,LAMB2,VWF,COL4A1,THBS1
WP2911	miRNA targets in ECM and membrane receptors	3.25875e-05	-10.3316	43	5	0.106383	47	5314	3.91039e+19	LAMA4,LAMB2,COL4A1,COL4A2,THBS1
WP366	TGF-beta Signaling Pathway	0.00101463	-6.89323	133	6	0.12766	47	5314	4.31216e+23	MMP1,DAB2,ETS1,THBS1,SMAD7,MEF2C
WP1539	Angiogenesis	0.00115231	-6.76599	24	3	0.0638298	47	5314	707837912321	TIMP3,KDR,FLT1
WP560	TGF-beta Receptor Signaling	0.00160712	-6.43331	58	4	0.0851064	47	5314	2022505470574090	ENG,SERPINE1,THBS1,SMAD7
WP558	Complement and Coagulation Cascades	0.00182346	-6.30702	60	4	0.0851064	47	5314	7450,5054,710,2	VWF,SERPINE1,SERPING1,A2M
WP129	Matrix Metalloproteinases	0.00222715	-6.10703	30	3	0.0638298	47	5314	431270784313	MMP1,TIMP3,MMP2
WP453	Inflammatory Response Pathway	0.00293792	-5.83005	33	3	0.0638298	47	5314	391335667057	LAMB2,IL4R,THBS1
WP53	ID signaling pathway	0.0084912	-4.76872	16	2	0.0425532	47	5314	33992004	ID3,ELK3
WP3678	Amplification and Expansion of Oncogenic Pathways as Metastatic Traits	0.00956945	-4.64918	17	2	0.0425532	47	5314	7852182	CXCR4,JAG1
WP3646	Hepatitis C and Hepatocellular Carcinoma	0.0100359	-4.60158	51	3	0.0638298	47	5314	431254201284	MMP1,PODXL,COL4A2
WP2406	Cardiac Progenitor Differentiation	0.0111515	-4.49618	53	3	0.0638298	47	5314	785237914208	CXCR4,KDR,MEF2C
WP2864	Apoptosis-related network due to altered Notch3 in ovarian cancer	0.0117352	-4.44517	54	3	0.0638298	47	5314	211340927057	ETS1,SMAD7,THBS1
WP615	Senescence and Autophagy in Cancer	0.0138205	-4.2816	106	4	0.0851064	47	5314	5054667834287050	SERPINE1,SPARC,IFI16,THBS1
WP272	Blood Clotting Cascade	0.0158046	-4.14746	22	2	0.0425532	47	5314	74505054	VWF,SERPINE1
WP2901	Gonadotropin-releasing hormone (GnRH) signaling	0.0176125	-4.03914	2	1	0.0212766	47	5314	4313	MMP2
WP474	Endochondral Ossification	0.0193179	-3.94673	65	3	0.0638298	47	5314	707895074208	TIMP3,ADAMTS4,MEF2C
WP2374	Oncostatin M Signaling Pathway	0.0201143	-3.90632	66	3	0.0638298	47	5314	431250547078	MMP1,SERPINE1,TIMP3
WP3668	Hypothesized Pathways in Pathogenesis of Cardiovascular Disease	0.0201838	-3.90287	25	2	0.0425532	47	5314	20225054	ENG,SERPINE1
WP2572	Primary Focal Segmental Glomerulosclerosis FSGS	0.0271347	-3.60694	74	3	0.0638298	47	5314	39131825420	LAMB2,JAG1,PODXL
WP2828	Bladder Cancer	0.0320929	-3.43912	32	2	0.0425532	47	5314	43127057	MMP1,THBS1
WP3617	Photodynamic therapy-induced NF-kB survival signaling	0.0378617	-3.27382	35	2	0.0425532	47	5314	43124313	MMP1,MMP2
WP244	Alpha 6 Beta 4 signaling pathway	0.0378617	-3.27382	35	2	0.0425532	47	5314	39133655	LAMB2,ITGA6
WP3924	Hfe effect on hepcidin production	0.0603263	-2.80799	7	1	0.0212766	47	5314	4092	SMAD7
WP2064	Neural Crest Differentiation	0.0606336	-2.80291	102	3	0.0638298	47	5314	2113661551564	ETS1,SNAI1,HDAC7
WP2276	Glial Cell Differentiation	0.0686483	-2.67876	8	1	0.0212766	47	5314	4478	MSN
WP3611	Photodynamic therapy-induced AP-1 survival signaling.	0.0742656	-2.60011	51	2	0.0425532	47	5314	18394313	HBEGF,MMP2
WP80	Nucleotide GPCRs	0.0931838	-2.37318	11	1	0.0212766	47	5314	5031	P2RY6
WP3584	MECP2 and Associated Rett Syndrome	0.103704	-2.26622	62	2	0.0425532	47	5314	59784208	REST,MEF2C
WP3624	Lung fibrosis	0.106521	-2.23941	63	2	0.0425532	47	5314	43134092	MMP2,SMAD7
WP236	Adipogenesis	0.108619	-2.21991	131	3	0.0638298	47	5314	339950544208	ID3,SERPINE1,MEF2C
WP1991	SRF and miRs in Smooth Muscle Differentiation and Proliferation	0.109188	-2.21468	13	1	0.0212766	47	5314	4208	MEF2C
WP2324	AGE/RAGE pathway	0.115096	-2.16199	66	2	0.0425532	47	5314	44784313	MSN,MMP2
WP2435	Quercetin and Nf-kB/ AP-1 Induced Cell Apoptosis	0.124916	-2.08011	15	1	0.0212766	47	5314	4312	MMP1
WP2118	Arrhythmogenic Right Ventricular Cardiomyopathy	0.144847	-1.93207	76	2	0.0425532	47	5314	36783655	ITGA5,ITGA6
WP3859	TGF-B Signaling in Thyroid Cells for Epithelial-Mesenchymal Transition	0.147999	-1.91055	18	1	0.0212766	47	5314	6615	SNAI1
WP3413	NOTCH1 regulation of human endothelial cell calcification	0.147999	-1.91055	18	1	0.0212766	47	5314	182	JAG1
WP3287	Overview of nanoparticle effects	0.15556	-1.86072	19	1	0.0212766	47	5314	1282	COL4A1
WP1992	TarBasePathway	0.15556	-1.86072	19	1	0.0212766	47	5314	2078	ERG
WP289	Myometrial Relaxation and Contraction Pathways	0.162964	-1.81423	158	3	0.0638298	47	5314	27918003487	GNG11,CALD1,IGFBP4
WP516	Hypertrophy Model	0.163056	-1.81366	20	1	0.0212766	47	5314	1839	HBEGF
WP3872	Regulation of Apoptosis by Parathyroid Hormone-related Protein	0.177852	-1.7268	22	1	0.0212766	47	5314	3655	ITGA6
WP334	GPCRs, Class B Secretin-like	0.192392	-1.64822	24	1	0.0212766	47	5314	10203	CALCRL
WP2865	IL1 and megakaryocytes in obesity	0.199567	-1.6116	25	1	0.0212766	47	5314	1839	HBEGF
WP3845	Canonical and Non-canonical Notch signaling	0.213731	-1.54303	27	1	0.0212766	47	5314	182	JAG1
WP23	B Cell Receptor Signaling Pathway	0.214666	-1.53867	98	2	0.0425532	47	5314	21134208	ETS1,MEF2C
WP185	Integrin-mediated Cell Adhesion	0.231027	-1.46522	103	2	0.0425532	47	5314	36783655	ITGA5,ITGA6
WP2197	Endothelin Pathways	0.254768	-1.3674	33	1	0.0212766	47	5314	10203	CALCRL
WP2012	miRs in Muscle Cell Differentiation	0.274492	-1.29283	36	1	0.0212766	47	5314	4208	MEF2C
WP3414	Initiation of transcription and translation elongation at the HIV-1 LTR	0.280953	-1.26957	37	1	0.0212766	47	5314	51564	HDAC7
WP3614	Photodynamic therapy-induced HIF-1 survival signaling	0.280953	-1.26957	37	1	0.0212766	47	5314	5054	SERPINE1
WP2029	Cell Differentiation - Index	0.287357	-1.24703	38	1	0.0212766	47	5314	4208	MEF2C
WP1433	Nucleotide-binding Oligomerization Domain (NOD) pathway	0.306237	-1.1834	41	1	0.0212766	47	5314	639	PRDM1
WP364	IL-6 signaling pathway	0.31855	-1.14398	43	1	0.0212766	47	5314	639	PRDM1
WP1971	Integrated Cancer Pathway	0.33662	-1.0888	46	1	0.0212766	47	5314	4312	MMP1
WP268	Notch Signaling Pathway	0.33662	-1.0888	46	1	0.0212766	47	5314	182	JAG1
WP1591	Heart Development	0.33662	-1.0888	46	1	0.0212766	47	5314	4208	MEF2C
WP2849	Hematopoietic Stem Cell Differentiation	0.348406	-1.05439	48	1	0.0212766	47	5314	7852	CXCR4
WP2858	Ectoderm Differentiation	0.362309	-1.01526	143	2	0.0425532	47	5314	54206781	PODXL,STC1
WP1533	Vitamin B12 Metabolism	0.37698	-0.975563	53	1	0.0212766	47	5314	5054	SERPINE1
WP673	ErbB Signaling Pathway	0.382546	-0.960907	54	1	0.0212766	47	5314	1839	HBEGF
WP395	IL-4 Signaling Pathway	0.388063	-0.946588	55	1	0.0212766	47	5314	3566	IL4R
WP1984	Integrated Breast Cancer Pathway	0.397375	-0.922875	154	2	0.0425532	47	5314	43124092	MMP1,SMAD7
WP2795	Cardiac Hypertrophic Response	0.398953	-0.918912	57	1	0.0212766	47	5314	51564	HDAC7
WP304	Kit receptor signaling pathway	0.414933	-0.879638	60	1	0.0212766	47	5314	6615	SNAI1
WP437	EGF/EGFR Signaling Pathway	0.422351	-0.861919	162	2	0.0425532	47	5314	78374208	PXDN,MEF2C
WP706	Sudden Infant Death Syndrome (SIDS) Susceptibility Pathways	0.422351	-0.861919	162	2	0.0425532	47	5314	59784208	REST,MEF2C
WP61	Notch Signaling Pathway	0.425355	-0.854832	62	1	0.0212766	47	5314	182	JAG1
WP3651	Pathways Affected in Adenoid Cystic Carcinoma	0.445656	-0.808208	66	1	0.0212766	47	5314	4781	NFIB
WP176	Folate Metabolism	0.46042	-0.775617	69	1	0.0212766	47	5314	5054	SERPINE1
WP24	Peptide GPCRs	0.484175	-0.725309	74	1	0.0212766	47	5314	7852	CXCR4
WP15	Selenium Micronutrient Network	0.541251	-0.613873	87	1	0.0212766	47	5314	5054	SERPINE1
WP3594	Circadian rythm related genes	0.552171	-0.593897	207	2	0.0425532	47	5314	33995054	ID3,SERPINE1
WP35	G Protein Signaling Pathways	0.577094	-0.54975	96	1	0.0212766	47	5314	2791	GNG11
WP1544	MicroRNAs in cardiomyocyte hypertrophy	0.599452	-0.51174	102	1	0.0212766	47	5314	51564	HDAC7
WP179	Cell Cycle	0.610192	-0.493981	105	1	0.0212766	47	5314	51564	HDAC7
WP2431	Spinal Cord Injury	0.656701	-0.420526	119	1	0.0212766	47	5314	1282	COL4A1
WP455	GPCRs, Class A Rhodopsin-like	0.675772	-0.3919	259	2	0.0425532	47	5314	78525031	CXCR4,P2RY6
WP2884	NRF2 pathway	0.724112	-0.322809	143	1	0.0212766	47	5314	1839	HBEGF
WP2380	Brain-Derived Neurotrophic Factor (BDNF) signaling pathway	0.72662	-0.319352	144	1	0.0212766	47	5314	4208	MEF2C
WP2853	Endoderm Differentiation	0.729105	-0.315938	145	1	0.0212766	47	5314	1601	DAB2
WP51	Regulation of Actin Cytoskeleton	0.738827	-0.302692	149	1	0.0212766	47	5314	4478	MSN
WP536	Calcium Regulation in the Cardiac Cell	0.743559	-0.296307	151	1	0.0212766	47	5314	2791	GNG11
WP2857	Mesodermal Commitment Pathway	0.755025	-0.281005	156	1	0.0212766	47	5314	6615	SNAI1
WP481	Insulin Signaling	0.765989	-0.266588	161	1	0.0212766	47	5314	57381	RHOJ
WP382	MAPK Signaling Pathway	0.784526	-0.242676	170	1	0.0212766	47	5314	4208	MEF2C
WP702	Metapathway biotransformation	0.799791	-0.223404	178	1	0.0212766	47	5314	9469	CHST3
WP2377	Integrated Pancreatic Cancer Pathway	0.83193	-0.184007	197	1	0.0212766	47	5314	7057	THBS1
WP466	DNA Replication	1	-1.32941e-11	42	0	0	47	5314
WP2036	TNF related weak inducer of apoptosis (TWEAK) Signaling Pathway	1	-1.32941e-11	42	0	0	47	5314
WP405	Eukaryotic Transcription Initiation	1	-1.32941e-11	42	0	0	47	5314
WP49	IL-2 Signaling Pathway	1	-1.32941e-11	42	0	0	47	5314
WP2636	Common Pathways Underlying Drug Addiction	1	-1.32941e-11	42	0	0	47	5314
WP2289	Drug Induction of Bile Acid Pathway	1	-9.62585e-12	17	0	0	47	5314
WP554	ACE Inhibitor Pathway	1	-9.62585e-12	17	0	0	47	5314
WP368	Mitochondrial LC-Fatty Acid Beta-Oxidation	1	-9.62585e-12	17	0	0	47	5314
WP78	TCA Cycle	1	-9.62585e-12	17	0	0	47	5314
WP2916	Interactome of polycomb repressive complex 2 (PRC2)	1	-9.62585e-12	17	0	0	47	5314
WP3874	Canonical and Non-Canonical TGF-B signaling	1	-9.62585e-12	17	0	0	47	5314
WP3892	Development of pulmonary dendritic cells and macrophage subsets	1	-7.03659e-12	13	0	0	47	5314
WP3871	Valproic acid pathway	1	-7.03659e-12	13	0	0	47	5314
WP186	Homologous recombination	1	-7.03659e-12	13	0	0	47	5314
WP3876	BMP2-WNT4-FOXO1 Pathway in Human Primary Endometrial Stromal Cell Differentiation	1	-7.03659e-12	13	0	0	47	5314
WP1434	Osteopontin Signaling	1	-7.03659e-12	13	0	0	47	5314
WP3679	Cell-type Dependent Selectivity of CCK2R Signaling	1	-7.03659e-12	13	0	0	47	5314
WP1423	Ganglio Sphingolipid Metabolism	1	-7.03659e-12	13	0	0	47	5314
WP2881	Estrogen Receptor Pathway	1	-7.03659e-12	13	0	0	47	5314
WP195	IL-1 signaling pathway	1	-6.75049e-12	57	0	0	47	5314
WP2112	IL17 signaling pathway	1	-6.59743e-12	31	0	0	47	5314
WP408	Oxidative Stress	1	-6.59743e-12	31	0	0	47	5314
WP3850	Factors and pathways affecting insulin-like growth factor (IGF1)-Akt signaling	1	-6.59743e-12	31	0	0	47	5314
WP3849	MAPK and NFkB Signalling Pathways Inhibited by Yersinia YopJ	1	-6.52015e-12	12	0	0	47	5314
WP1559	TFs Regulate miRNAs related to cardiac hypertrophy	1	-6.52015e-12	12	0	0	47	5314
WP1425	Bone Morphogenic Protein (BMP) Signalling and Regulation	1	-6.52015e-12	12	0	0	47	5314
WP3672	LncRNA-mediated mechanisms of therapeutic resistance	1	-6.52015e-12	12	0	0	47	5314
WP106	Alanine and aspartate metabolism	1	-6.52015e-12	12	0	0	47	5314
WP2007	Iron metabolism in placenta	1	-6.52015e-12	12	0	0	47	5314
WP3301	MFAP5-mediated ovarian cancer cell motility and invasiveness	1	-6.52015e-12	12	0	0	47	5314
WP2290	RalA downstream regulated genes	1	-6.52015e-12	12	0	0	47	5314
WP34	Ovarian Infertility Genes	1	-5.77135e-12	32	0	0	47	5314
WP3893	Development and heterogeneity of the ILC family	1	-5.77135e-12	32	0	0	47	5314
WP727	Monoamine Transport	1	-5.77135e-12	32	0	0	47	5314
WP2525	Trans-sulfuration and one carbon metabolism	1	-5.77135e-12	32	0	0	47	5314
WP3858	Toll-like Receptor Signaling	1	-5.77135e-12	32	0	0	47	5314
WP2875	Constitutive Androstane Receptor Pathway	1	-5.77135e-12	32	0	0	47	5314
WP127	IL-5 Signaling Pathway	1	-5.75977e-12	40	0	0	47	5314
WP2516	ATM Signaling Pathway	1	-5.75977e-12	40	0	0	47	5314
WP524	G13 Signaling Pathway	1	-5.75977e-12	40	0	0	47	5314
WP712	Estrogen signaling pathway	1	-4.39818e-12	23	0	0	47	5314
WP3612	Photodynamic therapy-induced NFE2L2 (NRF2) survival signaling	1	-4.39818e-12	23	0	0	47	5314
WP3298	Melatonin metabolism and effects	1	-3.99686e-12	36	0	0	47	5314
WP500	Glycogen Metabolism	1	-3.99686e-12	36	0	0	47	5314
WP2855	Dopaminergic Neurogenesis	1	-3.78256e-12	30	0	0	47	5314
WP3844	PI3K-AKT-mTOR signaling pathway and therapeutic opportunities	1	-3.78256e-12	30	0	0	47	5314
WP241	One Carbon Metabolism	1	-3.78256e-12	30	0	0	47	5314
WP3851	TLR4 Signaling and Tolerance	1	-3.78256e-12	30	0	0	47	5314
WP2870	Extracellular vesicle-mediated signaling in recipient cells	1	-3.78256e-12	30	0	0	47	5314
WP98	Prostaglandin Synthesis and Regulation	1	-3.78256e-12	30	0	0	47	5314
WP3408	Evolocumab Mechanism	1	-3.43403e-12	3	0	0	47	5314
WP2846	Proprotein convertase subtilisin/kexin type 9 (PCSK9) mediated LDL receptor degradation	1	-3.43403e-12	3	0	0	47	5314
WP2509	Nanoparticle triggered autophagic cell death	1	-3.1347e-12	24	0	0	47	5314
WP262	EBV LMP1 signaling	1	-3.1347e-12	24	0	0	47	5314
WP3658	Wnt/beta-catenin Signaling Pathway in Leukemia	1	-3.1347e-12	24	0	0	47	5314
WP28	Selenium Metabolism and Selenoproteins	1	-2.84259e-12	46	0	0	47	5314
WP465	Tryptophan metabolism	1	-2.84259e-12	46	0	0	47	5314
WP3878	ATM Signaling Network in Development and Disease	1	-2.84259e-12	46	0	0	47	5314
WP400	p38 MAPK Signaling Pathway	1	-2.78854e-12	34	0	0	47	5314
WP143	Fatty Acid Beta Oxidation	1	-2.78854e-12	34	0	0	47	5314
WP1601	Fluoropyrimidine Activity	1	-2.78854e-12	34	0	0	47	5314
WP313	Signaling of Hepatocyte Growth Factor Receptor	1	-2.78854e-12	34	0	0	47	5314
WP2338	miRNA Biogenesis	1	-2.5338e-12	8	0	0	47	5314
WP237	Glucocorticoid &amp; Mineralcorticoid Metabolism	1	-2.5338e-12	8	0	0	47	5314
WP3407	FTO Obesity Variant Mechanism	1	-2.5338e-12	8	0	0	47	5314
WP1589	Folate-Alcohol and Cancer Pathway	1	-2.5338e-12	8	0	0	47	5314
WP3635	Insulin signalling in human adipocytes (diabetic condition)	1	-2.5338e-12	8	0	0	47	5314
WP136	Phase I biotransformations, non P450	1	-2.5338e-12	8	0	0	47	5314
WP3634	Insulin signalling in human adipocytes (normal condition)	1	-2.5338e-12	8	0	0	47	5314
WP1604	Codeine and Morphine Metabolism	1	-2.5338e-12	8	0	0	47	5314
WP3655	Hypothetical Craniofacial Development Pathway	1	-2.5338e-12	8	0	0	47	5314
WP2485	NAD Biosynthesis II (from tryptophan)	1	-2.5338e-12	8	0	0	47	5314
WP2034	Leptin signaling pathway	1	-2.43757e-12	76	0	0	47	5314
WP2037	Prolactin Signaling Pathway	1	-2.43757e-12	76	0	0	47	5314
WP2359	Parkin-Ubiquitin Proteasomal System pathway	1	-2.4189e-12	70	0	0	47	5314
WP428	Wnt Signaling Pathway	1	-2.4189e-12	70	0	0	47	5314
WP2332	Interleukin-11 Signaling Pathway	1	-2.35459e-12	44	0	0	47	5314
WP314	Fas Ligand (FasL) pathway and Stress induction of Heat Shock Proteins (HSP) regulation	1	-2.35459e-12	44	0	0	47	5314
WP716	Vitamin A and Carotenoid Metabolism	1	-2.35459e-12	44	0	0	47	5314
WP2363	Gastric Cancer Network 2	1	-2.27776e-12	33	0	0	47	5314
WP3676	BDNF-TrkB Signaling	1	-2.27776e-12	33	0	0	47	5314
WP430	Statin Pathway	1	-2.27776e-12	33	0	0	47	5314
WP58	Monoamine GPCRs	1	-2.27776e-12	33	0	0	47	5314
WP299	Nuclear Receptors in Lipid Metabolism and Toxicity	1	-1.98415e-12	35	0	0	47	5314
WP2873	Aryl Hydrocarbon Receptor Pathway	1	-1.94669e-12	48	0	0	47	5314
WP2848	Differentiation Pathway	1	-1.94669e-12	48	0	0	47	5314
WP2586	Aryl Hydrocarbon Receptor	1	-1.94669e-12	48	0	0	47	5314
WP694	Arylamine metabolism	1	-1.26109e-12	6	0	0	47	5314
WP1981	Thyroxine (Thyroid Hormone) Production	1	-1.26109e-12	6	0	0	47	5314
WP1600	Nicotine Metabolism	1	-1.26109e-12	6	0	0	47	5314
WP3891	Benzene metabolism	1	-1.26109e-12	6	0	0	47	5314
WP138	Androgen receptor signaling pathway	1	-1.17835e-12	90	0	0	47	5314
WP477	Cytoplasmic Ribosomal Proteins	1	-1.17835e-12	90	0	0	47	5314
WP3865	RIG-I-like Receptor Signaling	1	-9.30161e-13	61	0	0	47	5314
WP561	Heme Biosynthesis	1	-6.76405e-13	9	0	0	47	5314
WP3297	EV release from cardiac cells and their functional effects	1	-6.76405e-13	9	0	0	47	5314
WP3593	miR-148a/miR-31/FIH1/HIF1&alpha;-Notch signaling in glioblastoma	1	-6.76405e-13	9	0	0	47	5314
WP3875	ATR Signaling	1	-6.76405e-13	9	0	0	47	5314
WP3300	Dual hijack model of Vif in HIV infection	1	-6.76405e-13	9	0	0	47	5314
WP2942	DDX1 as a regulatory component of the Drosha microprocessor	1	-6.76405e-13	9	0	0	47	5314
WP696	Benzo(a)pyrene metabolism	1	-6.76405e-13	9	0	0	47	5314
WP288	NLR Proteins	1	-6.76405e-13	9	0	0	47	5314
WP531	Mismatch repair	1	-6.76405e-13	9	0	0	47	5314
WP3674	Tgif disruption of Shh signaling	1	-6.76405e-13	9	0	0	47	5314
WP3585	Cytosine methylation	1	-6.76405e-13	9	0	0	47	5314
WP1528	Physiological and Pathological Hypertrophy of the Heart	1	-6.7321e-13	25	0	0	47	5314
WP2895	Differentiation of white and brown adipocyte	1	-6.7321e-13	25	0	0	47	5314
WP205	IL-7 Signaling Pathway	1	-6.7321e-13	25	0	0	47	5314
WP550	Biogenic Amine Synthesis	1	-4.4656e-13	16	0	0	47	5314
WP12	Osteoclast Signaling	1	-4.4656e-13	16	0	0	47	5314
WP1946	Cori Cycle	1	-4.4656e-13	16	0	0	47	5314
WP2291	Deregulation of Rab and Rab Effector Genes in Bladder Cancer	1	-4.4656e-13	16	0	0	47	5314
WP501	GPCRs, Class C Metabotropic glutamate, pheromone	1	-4.4656e-13	16	0	0	47	5314
WP3644	NAD+ metabolism	1	-4.4656e-13	16	0	0	47	5314
WP47	Hedgehog Signaling Pathway	1	-4.4656e-13	16	0	0	47	5314
WP2453	TCA Cycle and Deficiency of Pyruvate Dehydrogenase complex (PDHc)	1	-4.4656e-13	16	0	0	47	5314
WP2596	Gastric acid production	1	-3.47888e-13	7	0	0	47	5314
WP1310	Selenium Micronutrient Network	1	-3.47888e-13	7	0	0	47	5314
WP1272	Selenium Micronutrient Network	1	-3.47888e-13	7	0	0	47	5314
WP134	Pentose Phosphate Pathway	1	-3.47888e-13	7	0	0	47	5314
WP528	Acetylcholine Synthesis	1	-3.47888e-13	7	0	0	47	5314
WP699	Aflatoxin B1 metabolism	1	-3.47888e-13	7	0	0	47	5314
WP2805	RNA interference	1	-3.47888e-13	7	0	0	47	5314
WP438	Non-homologous end joining	1	-3.47888e-13	7	0	0	47	5314
WP3595	mir-124 predicted interactions with cell cycle and differentiation	1	-3.47888e-13	7	0	0	47	5314
WP678	Arachidonate Epoxygenase / Epoxide Hydrolase	1	-3.47888e-13	7	0	0	47	5314
WP1995	Effects of Nitric Oxide	1	-3.47888e-13	7	0	0	47	5314
WP2267	Synaptic Vesicle Pathway	1	-1.79178e-13	52	0	0	47	5314
WP623	Oxidative phosphorylation	1	-1.77432e-13	54	0	0	47	5314
WP3286	Copper homeostasis	1	-1.77432e-13	54	0	0	47	5314
WP2491	Diclofenac Metabolic Pathway	1	-1.62782e-13	4	0	0	47	5314
WP2889	Oxytocin signaling	1	-1.62782e-13	4	0	0	47	5314
WP3633	Caffeine and Theobromine metabolism	1	-1.62782e-13	4	0	0	47	5314
WP1941	Peroxisomal beta-oxidation of tetracosanoyl-CoA	1	-1.62782e-13	4	0	0	47	5314
WP690	Polyol Pathway	1	-1.62782e-13	4	0	0	47	5314
WP733	Serotonin Receptor 2 and STAT3 Signaling	1	-1.62782e-13	4	0	0	47	5314
WP3302	eIF5A regulation in response to inhibition of the nuclear export system	1	-1.62782e-13	4	0	0	47	5314
WP897	Androgen receptor signaling pathway	1	-1.62782e-13	4	0	0	47	5314
WP521	Amino acid conjugation of benzoic acid	1	-1.62782e-13	4	0	0	47	5314
WP2253	Pilocytic astrocytoma	1	-1.62782e-13	4	0	0	47	5314
WP1603	Nicotine Activity on Chromaffin Cells	1	-1.62782e-13	4	0	0	47	5314
WP1133	Androgen receptor signaling pathway	1	-1.62782e-13	4	0	0	47	5314
WP3527	Preimplantation Embryo	1	-7.9337e-14	60	0	0	47	5314
WP1982	Sterol Regulatory Element-Binding Proteins (SREBP) signalling	1	1.99696e-13	73	0	0	47	5314
WP2854	Gene regulatory network modelling somitogenesis	1	7.75392e-13	11	0	0	47	5314
WP3630	NAD metabolism, sirtuins and aging	1	7.75392e-13	11	0	0	47	5314
WP1455	Serotonin Transporter Activity	1	7.75392e-13	11	0	0	47	5314
WP2513	Nanoparticle triggered regulated necrosis	1	7.75392e-13	11	0	0	47	5314
WP2637	Structural Pathway of Interleukin 1 (IL-1)	1	9.36614e-13	50	0	0	47	5314
WP1545	miRNAs involved in DNA damage response	1	9.36614e-13	50	0	0	47	5314
WP3877	Simplified Depiction of MYD88 Distinct Input-Output Pathway	1	1.04429e-12	19	0	0	47	5314
WP22	IL-9 Signaling Pathway	1	1.04429e-12	19	0	0	47	5314
WP2879	Farnesoid X Receptor Pathway	1	1.04429e-12	19	0	0	47	5314
WP404	Nucleotide Metabolism	1	1.04429e-12	19	0	0	47	5314
WP247	Small Ligand GPCRs	1	1.04429e-12	19	0	0	47	5314
WP734	Serotonin Receptor 4/6/7 and NR3C Signaling	1	1.04429e-12	19	0	0	47	5314
WP2011	SREBF and miR33 in cholesterol and lipid homeostasis	1	1.04429e-12	19	0	0	47	5314
WP697	Estrogen metabolism	1	1.04429e-12	19	0	0	47	5314
WP384	Apoptosis Modulation by HSP70	1	1.04429e-12	19	0	0	47	5314
WP3529	Zinc homeostasis	1	1.30202e-12	37	0	0	47	5314
WP619	Type II interferon signaling (IFNG)	1	1.30202e-12	37	0	0	47	5314
WP1471	Target Of Rapamycin (TOR) Signaling	1	1.30202e-12	37	0	0	47	5314
WP2249	Metastatic brain tumor	1	1.63244e-12	28	0	0	47	5314
WP2361	Gastric Cancer Network 1	1	1.63244e-12	28	0	0	47	5314
WP534	Glycolysis and Gluconeogenesis	1	1.63408e-12	49	0	0	47	5314
WP410	Diurnally Regulated Genes with Circadian Orthologs	1	1.63408e-12	49	0	0	47	5314
WP286	IL-3 Signaling Pathway	1	1.63408e-12	49	0	0	47	5314
WP3664	Regulation of Wnt/B-catenin Signaling by Small Molecule Compounds	1	1.6375e-12	18	0	0	47	5314
WP3879	4-hydroxytamoxifen, Dexamethasone, and Retinoic Acids Regulation of p27 Expression	1	1.6375e-12	18	0	0	47	5314
WP692	Sulfation Biotransformation Reaction	1	1.6375e-12	18	0	0	47	5314
WP1772	Apoptosis Modulation and Signaling	1	1.94248e-12	94	0	0	47	5314
WP231	TNF alpha Signaling Pathway	1	1.94248e-12	94	0	0	47	5314
WP3303	Rac1/Pak1/p38/MMP-2 pathway	1	2.19777e-12	68	0	0	47	5314
WP1403	AMP-activated Protein Kinase (AMPK) Signaling	1	2.19777e-12	68	0	0	47	5314
WP3680	Association Between Physico-Chemical Features and Toxicity Associated Pathways	1	2.19777e-12	68	0	0	47	5314
WP45	G1 to S cell cycle control	1	2.19777e-12	68	0	0	47	5314
WP2032	Human Thyroid Stimulating Hormone (TSH) signaling pathway	1	2.19777e-12	68	0	0	47	5314
WP3596	miR-517 relationship with ARCN1 and USP1	1	2.24064e-12	5	0	0	47	5314
WP688	Catalytic cycle of mammalian Flavin-containing MonoOxygenases (FMOs)	1	2.24064e-12	5	0	0	47	5314
WP311	Synthesis and Degradation of Ketone Bodies	1	2.24064e-12	5	0	0	47	5314
WP2868	TCA Cycle Nutrient Utilization and Invasiveness of Ovarian Cancer	1	2.24064e-12	5	0	0	47	5314
WP2597	Secretion of Hydrochloric Acid in Parietal Cells	1	2.24064e-12	5	0	0	47	5314
WP2542	Sulindac Metabolic Pathway	1	2.24064e-12	5	0	0	47	5314
WP1602	Nicotine Activity on Dopaminergic Neurons	1	2.45723e-12	21	0	0	47	5314
WP2533	Glycerophospholipid Biosynthetic Pathway	1	2.45723e-12	21	0	0	47	5314
WP691	Tamoxifen metabolism	1	2.45723e-12	21	0	0	47	5314
WP2507	Nanomaterial induced apoptosis	1	2.45723e-12	21	0	0	47	5314
WP3670	Simplified Interaction Map Between LOXL4 and Oxidative Stress Pathway	1	2.45723e-12	21	0	0	47	5314
WP3657	Hematopoietic Stem Cell Gene Regulation by GABP alpha/beta Complex	1	2.50259e-12	22	0	0	47	5314
WP3599	Transcription factor regulation in adipogenesis	1	2.50259e-12	22	0	0	47	5314
WP167	Eicosanoid Synthesis	1	2.50259e-12	22	0	0	47	5314
WP545	Complement Activation	1	2.50259e-12	22	0	0	47	5314
WP357	Fatty Acid Biosynthesis	1	2.50259e-12	22	0	0	47	5314
WP100	Glutathione metabolism	1	2.50259e-12	22	0	0	47	5314
WP3645	NAD+ biosynthetic pathways	1	2.50259e-12	22	0	0	47	5314
WP1584	Type II diabetes mellitus	1	2.50259e-12	22	0	0	47	5314
WP1424	Globo Sphingolipid Metabolism	1	2.50259e-12	22	0	0	47	5314
WP322	Osteoblast Signaling	1	2.59706e-12	14	0	0	47	5314
WP229	Irinotecan Pathway	1	2.59706e-12	14	0	0	47	5314
WP3853	ERK Pathway in Huntington's Disease	1	2.59706e-12	14	0	0	47	5314
WP2436	Dopamine metabolism	1	2.59706e-12	14	0	0	47	5314
WP1438	Influenza A virus infection	1	2.7289e-12	2	0	0	47	5314
WP2816	Felbamate Metabolism	1	2.7289e-12	2	0	0	47	5314
WP1273	Folic Acid Network	1	2.7289e-12	2	0	0	47	5314
WP1311	Folic Acid Network	1	2.7289e-12	2	0	0	47	5314
WP2646	Lidocaine metabolism	1	2.7289e-12	2	0	0	47	5314
WP2866	mir34a and TGIF2 in osteoclastogenesis	1	2.7289e-12	2	0	0	47	5314
WP2943	Hypoxia-mediated EMT and Stemness	1	2.7289e-12	2	0	0	47	5314
WP2366	Butyrate-induced histone acetylation	1	2.7289e-12	2	0	0	47	5314
WP117	GPCRs, Other	1	3.18174e-12	95	0	0	47	5314
WP1742	TP53 Network	1	3.76247e-12	20	0	0	47	5314
WP1422	Sphingolipid Metabolism	1	3.76247e-12	20	0	0	47	5314
WP391	Mitochondrial Gene Expression	1	3.76247e-12	20	0	0	47	5314
WP732	Serotonin Receptor 2 and ELK-SRF/GATA4 signaling	1	3.76247e-12	20	0	0	47	5314
WP497	Urea cycle and metabolism of amino groups	1	3.76247e-12	20	0	0	47	5314
WP2272	Pathogenic Escherichia coli infection	1	3.76416e-12	55	0	0	47	5314
WP585	Interferon type I signaling pathways	1	3.76416e-12	55	0	0	47	5314
WP2018	RANKL/RANK (Receptor activator of NFKB (ligand)) Signaling Pathway	1	3.76416e-12	55	0	0	47	5314
WP2526	PDGF Pathway	1	4.16813e-12	38	0	0	47	5314
WP2447	Amyotrophic lateral sclerosis (ALS)	1	4.16813e-12	38	0	0	47	5314
WP383	Striated Muscle Contraction	1	4.16813e-12	38	0	0	47	5314
WP1449	Regulation of toll-like receptor signaling pathway	1	4.2042e-12	145	0	0	47	5314
WP698	Glucuronidation	1	4.38998e-12	26	0	0	47	5314
WP325	Triacylglyceride Synthesis	1	4.38998e-12	26	0	0	47	5314
WP581	EPO Receptor Signaling	1	4.38998e-12	26	0	0	47	5314
WP530	Cytokines and Inflammatory Response	1	4.38998e-12	26	0	0	47	5314
WP2878	PPAR Alpha Pathway	1	4.38998e-12	26	0	0	47	5314
WP26	Signal Transduction of S1P Receptor	1	4.38998e-12	26	0	0	47	5314
WP707	DNA Damage Response	1	4.52311e-12	69	0	0	47	5314
WP2369	Histone Modifications	1	4.52311e-12	69	0	0	47	5314
WP3863	T-Cell antigen Receptor (TCR) pathway during Staphylococcus aureus infection	1	4.60072e-12	62	0	0	47	5314
WP183	Proteasome Degradation	1	5.08891e-12	66	0	0	47	5314
WP43	Oxidation by Cytochrome P450	1	5.10353e-12	63	0	0	47	5314
WP170	Nuclear Receptors	1	5.70629e-12	39	0	0	47	5314
WP2203	Thymic Stromal LymphoPoietin (TSLP) Signaling Pathway	1	6.08179e-12	47	0	0	47	5314
WP411	mRNA Processing	1	6.09398e-12	132	0	0	47	5314
WP3915	Angiopoietin Like Protein 8 Regulatory Pathway	1	6.09398e-12	132	0	0	47	5314
WP3601	Composition of Lipid Particles	1	6.30795e-12	10	0	0	47	5314
WP3656	Interleukin-1 Induced Activation of NF-kappa-B	1	6.30795e-12	10	0	0	47	5314
WP2874	Liver X Receptor Pathway	1	6.30795e-12	10	0	0	47	5314
WP2333	Trans-sulfuration pathway	1	6.30795e-12	10	0	0	47	5314
WP704	Methylation Pathways	1	6.30795e-12	10	0	0	47	5314
WP2113	Type III interferon signaling	1	6.30795e-12	10	0	0	47	5314
WP496	Steroid Biosynthesis	1	6.30795e-12	10	0	0	47	5314
WP1531	Vitamin D Metabolism	1	6.30795e-12	10	0	0	47	5314
WP710	DNA Damage Response (only ATM dependent)	1	6.70483e-12	114	0	0	47	5314
WP2355	Corticotropin-releasing hormone signaling pathway	1	7.27135e-12	93	0	0	47	5314
WP1530	miRNA Regulation of DNA Damage Response	1	7.27135e-12	93	0	0	47	5314
WP111	Electron Transport Chain	1	7.27135e-12	93	0	0	47	5314
WP2583	T-Cell Receptor and Co-stimulatory Signaling	1	7.86281e-12	29	0	0	47	5314
WP422	MAPK Cascade	1	7.86281e-12	29	0	0	47	5314
WP3613	Photodynamic therapy-induced unfolded protein response	1	7.86281e-12	29	0	0	47	5314
WP2643	Nanoparticle-mediated activation of receptor signaling	1	7.86281e-12	29	0	0	47	5314
WP2328	Allograft Rejection	1	8.14911e-12	80	0	0	47	5314
WP107	Translation Factors	1	8.15786e-12	53	0	0	47	5314
WP363	Wnt Signaling Pathway Netpath	1	8.15786e-12	53	0	0	47	5314
WP254	Apoptosis	1	8.34512e-12	86	0	0	47	5314
WP399	Wnt Signaling Pathway and Pluripotency	1	9.2852e-12	106	0	0	47	5314
WP2190	One carbon donor	1	9.65678e-12	1	0	0	47	5314
WP1	Statin Pathway	1	9.65678e-12	1	0	0	47	5314
WP188	Focal Adhesion	1	9.65678e-12	1	0	0	47	5314
WP3191	TSLP Signaling Pathway	1	9.65678e-12	1	0	0	47	5314
WP3627	Gut-Liver Indole Metabolism	1	9.65678e-12	1	0	0	47	5314
WP108	Selenium metabolism/Selenoproteins	1	9.65678e-12	1	0	0	47	5314
WP661	Glucose Homeostasis	1	9.65678e-12	1	0	0	47	5314
WP2536	Colchicine Metabolic Pathway	1	9.65678e-12	1	0	0	47	5314
WP69	T-Cell antigen Receptor (TCR) Signaling Pathway	1	1.04921e-11	91	0	0	47	5314
WP3925	Amino Acid metabolism	1	1.04921e-11	91	0	0	47	5314
WP75	Toll-like Receptor Signaling Pathway	1	1.1277e-11	103	0	0	47	5314
WP2059	Alzheimers Disease	1	1.15785e-11	148	0	0	47	5314
WP206	Fatty Acid Omega Oxidation	1	1.17263e-11	15	0	0	47	5314
WP3	Transcriptional activation by NRF2	1	1.17263e-11	15	0	0	47	5314
WP197	Cholesterol Biosynthesis	1	1.17263e-11	15	0	0	47	5314
WP2261	Signaling Pathways in Glioblastoma	1	1.28432e-11	83	0	0	47	5314
WP2371	Parkinsons Disease Pathway	1	1.28432e-11	83	0	0	47	5314
WP2446	Retinoblastoma (RB) in Cancer	1	1.29379e-11	88	0	0	47	5314
WP2035	Follicle Stimulating Hormone (FSH) signaling pathway	1	1.31998e-11	27	0	0	47	5314

## Sheet: KEGG
TermID	Term	Enrichment	logP	Genes in Term	Target Genes in Term	Fraction of Targets in Term	Total Target Genes	Total Genes	Entrez Gene IDs	Gene Symbols
hsa04512	ECM-receptor interaction	5.84482e-08	-16.6551	82	8	0.166667	48	7094	3.91013e+31	LAMA4,COL4A2,ITGA6,LAMB2,VWF,ITGA5,COL4A1,THBS1
ko04512	ECM-receptor interaction	5.84482e-08	-16.6551	82	8	0.166667	48	7094	3.91013e+31	LAMA4,COL4A2,ITGA6,LAMB2,VWF,ITGA5,COL4A1,THBS1
hsa04510	Focal adhesion	6.51287e-07	-14.2443	200	10	0.208333	48	7094	3.91013e+39	LAMA4,COL4A2,ITGA6,KDR,FLT1,ITGA5,LAMB2,VWF,COL4A1,THBS1
ko04510	Focal adhesion	6.51287e-07	-14.2443	200	10	0.208333	48	7094	3.91013e+39	LAMA4,COL4A2,ITGA6,KDR,FLT1,ITGA5,LAMB2,VWF,COL4A1,THBS1
hsa04151	PI3K-Akt signaling pathway	1.76861e-06	-13.2453	340	12	0.25	48	7094	3.91013e+47	LAMA4,COL4A2,GNG11,KDR,ITGA6,FLT1,VWF,LAMB2,ITGA5,COL4A1,IL4R,THBS1
ko04151	PI3K-Akt signaling pathway	1.76861e-06	-13.2453	340	12	0.25	48	7094	3.91013e+47	LAMA4,COL4A2,GNG11,KDR,ITGA6,FLT1,VWF,LAMB2,ITGA5,COL4A1,IL4R,THBS1
ko05219	Bladder cancer	0.000155508	-8.76881	41	4	0.0833333	48	7094	4312183943137050	MMP1,HBEGF,MMP2,THBS1
hsa05219	Bladder cancer	0.000155508	-8.76881	41	4	0.0833333	48	7094	4312183943137050	MMP1,HBEGF,MMP2,THBS1
hsa05200	Pathways in cancer	0.000258637	-8.26009	397	10	0.208333	48	7094	3.91079e+39	LAMA4,CXCR4,COL4A2,GNG11,ITGA6,MMP2,MMP1,LAMB2,COL4A1,ETS1
hsa05222	Small cell lung cancer	0.000264712	-8.23687	86	5	0.104167	48	7094	3.91039e+19	LAMA4,LAMB2,COL4A1,COL4A2,ITGA6
ko05222	Small cell lung cancer	0.000264712	-8.23687	86	5	0.104167	48	7094	3.91039e+19	LAMA4,LAMB2,COL4A1,COL4A2,ITGA6
hsa04974	Protein digestion and absorption	0.000310749	-8.07653	89	5	0.104167	48	7094	8.07811e+20	COL18A1,COL4A1,COL4A2,SLC1A5,COL15A1
ko04974	Protein digestion and absorption	0.000310749	-8.07653	89	5	0.104167	48	7094	8.07811e+20	COL18A1,COL4A1,COL4A2,SLC1A5,COL15A1
hsa05205	Proteoglycans in cancer	0.000408676	-7.80259	205	7	0.145833	48	7094	3.67818e+27	ITGA5,HBEGF,TIMP3,MSN,KDR,MMP2,THBS1
ko05205	Proteoglycans in cancer	0.000408676	-7.80259	205	7	0.145833	48	7094	3.67818e+27	ITGA5,HBEGF,TIMP3,MSN,KDR,MMP2,THBS1
ko04610	Complement and coagulation cascades	0.00191163	-6.2598	79	4	0.0833333	48	7094	7450,5054,710,2	VWF,SERPINE1,SERPING1,A2M
hsa04610	Complement and coagulation cascades	0.00191163	-6.2598	79	4	0.0833333	48	7094	7450,5054,710,2	VWF,SERPINE1,SERPING1,A2M
ko04640	Hematopoietic cell lineage	0.00388648	-5.55025	96	4	0.0833333	48	7094	367835663655928	ITGA5,IL4R,ITGA6,CD9
hsa05146	Amoebiasis	0.00388648	-5.55025	96	4	0.0833333	48	7094	3910391312821280	LAMA4,LAMB2,COL4A1,COL4A2
ko05146	Amoebiasis	0.00388648	-5.55025	96	4	0.0833333	48	7094	3910391312821280	LAMA4,LAMB2,COL4A1,COL4A2
hsa04640	Hematopoietic cell lineage	0.00388648	-5.55025	96	4	0.0833333	48	7094	367835663655928	ITGA5,IL4R,ITGA6,CD9
ko04933	AGE-RAGE signaling pathway in diabetic complications	0.00466051	-5.36863	101	4	0.0833333	48	7094	5054128212844310	SERPINE1,COL4A1,COL4A2,MMP2
hsa04933	AGE-RAGE signaling pathway in diabetic complications	0.00466051	-5.36863	101	4	0.0833333	48	7094	5054128212844310	SERPINE1,COL4A1,COL4A2,MMP2
ko04670	Leukocyte transendothelial migration	0.00759156	-4.88072	116	4	0.0833333	48	7094	9.09528e+16	ESAM,CXCR4,MSN,MMP2
hsa04670	Leukocyte transendothelial migration	0.00759156	-4.88072	116	4	0.0833333	48	7094	9.09528e+16	ESAM,CXCR4,MSN,MMP2
hsa04392	Hippo signaling pathway -multiple species	0.016204	-4.1225	29	2	0.0416667	48	7094	97708642	RASSF2,DCHS1
ko04392	Hippo signaling pathway -multiple species	0.016204	-4.1225	29	2	0.0416667	48	7094	97708642	RASSF2,DCHS1
hsa04014	Ras signaling pathway	0.0182685	-4.00258	228	5	0.104167	48	7094	2.79121e+19	GNG11,ETS1,KDR,RAPGEF5,FLT1
ko04350	TGF-beta signaling pathway	0.0188918	-3.96903	84	3	0.0625	48	7094	339940927057	ID3,SMAD7,THBS1
hsa04350	TGF-beta signaling pathway	0.0188918	-3.96903	84	3	0.0625	48	7094	339940927057	ID3,SMAD7,THBS1
hsa01522	Endocrine resistance	0.0275085	-3.59326	97	3	0.0625	48	7094	18391824313	HBEGF,JAG1,MMP2
ko01522	Endocrine resistance	0.0275085	-3.59326	97	3	0.0625	48	7094	18391824313	HBEGF,JAG1,MMP2
hsa05145	Toxoplasmosis	0.0451615	-3.09751	118	3	0.0625	48	7094	391039133655	LAMA4,LAMB2,ITGA6
ko05145	Toxoplasmosis	0.0451615	-3.09751	118	3	0.0625	48	7094	391039133655	LAMA4,LAMB2,ITGA6
hsa04015	Rap1 signaling pathway	0.0542753	-2.91369	212	4	0.0833333	48	7094	3791977123217050	KDR,RAPGEF5,FLT1,THBS1
ko04015	Rap1 signaling pathway	0.0542753	-2.91369	212	4	0.0833333	48	7094	3791977123217050	KDR,RAPGEF5,FLT1,THBS1
hsa04115	p53 signaling pathway	0.0790204	-2.53805	69	2	0.0416667	48	7094	50547057	SERPINE1,THBS1
ko04115	p53 signaling pathway	0.0790204	-2.53805	69	2	0.0416667	48	7094	50547057	SERPINE1,THBS1
hsa05412	Arrhythmogenic right ventricular cardiomyopathy (ARVC)	0.0850165	-2.46491	72	2	0.0416667	48	7094	36783655	ITGA5,ITGA6
ko05412	Arrhythmogenic right ventricular cardiomyopathy (ARVC)	0.0850165	-2.46491	72	2	0.0416667	48	7094	36783655	ITGA5,ITGA6
ko05133	Pertussis	0.0932199	-2.37279	76	2	0.0416667	48	7094	3678710	ITGA5,SERPING1
hsa05133	Pertussis	0.0932199	-2.37279	76	2	0.0416667	48	7094	3678710	ITGA5,SERPING1
ko04144	Endocytosis	0.0979155	-2.32365	260	4	0.0833333	48	7094	7852160137912320	CXCR4,DAB2,KDR,FLT1
hsa04144	Endocytosis	0.0979155	-2.32365	260	4	0.0833333	48	7094	7852160137912320	CXCR4,DAB2,KDR,FLT1
hsa04060	Cytokine-cytokine receptor interaction	0.103206	-2.27103	265	4	0.0833333	48	7094	7852356637912320	CXCR4,IL4R,KDR,FLT1
ko04060	Cytokine-cytokine receptor interaction	0.103206	-2.27103	265	4	0.0833333	48	7094	7852356637912320	CXCR4,IL4R,KDR,FLT1
ko05410	Hypertrophic cardiomyopathy (HCM)	0.1081	-2.2247	83	2	0.0416667	48	7094	36783655	ITGA5,ITGA6
hsa05410	Hypertrophic cardiomyopathy (HCM)	0.1081	-2.2247	83	2	0.0416667	48	7094	36783655	ITGA5,ITGA6
hsa04727	GABAergic synapse	0.119094	-2.12784	88	2	0.0416667	48	7094	27915334	GNG11,PLCL1
ko04727	GABAergic synapse	0.119094	-2.12784	88	2	0.0416667	48	7094	27915334	GNG11,PLCL1
hsa05202	Transcriptional misregulation in cancer	0.120107	-2.11937	179	3	0.0625	48	7094	207823214208	ERG,FLT1,MEF2C
ko05202	Transcriptional misregulation in cancer	0.120107	-2.11937	179	3	0.0625	48	7094	207823214208	ERG,FLT1,MEF2C
ko05414	Dilated cardiomyopathy	0.121326	-2.10928	89	2	0.0416667	48	7094	36783655	ITGA5,ITGA6
hsa05323	Rheumatoid arthritis	0.121326	-2.10928	89	2	0.0416667	48	7094	43122321	MMP1,FLT1
ko05323	Rheumatoid arthritis	0.121326	-2.10928	89	2	0.0416667	48	7094	43122321	MMP1,FLT1
hsa05414	Dilated cardiomyopathy	0.121326	-2.10928	89	2	0.0416667	48	7094	36783655	ITGA5,ITGA6
ko00532	Glycosaminoglycan biosynthesis - chondroitin sulfate / dermatan sulfate	0.12713	-2.06255	20	1	0.0208333	48	7094	9469	CHST3
hsa00532	Glycosaminoglycan biosynthesis - chondroitin sulfate / dermatan sulfate	0.12713	-2.06255	20	1	0.0208333	48	7094	9469	CHST3
ko04912	GnRH signaling pathway	0.128085	-2.05506	92	2	0.0416667	48	7094	18394313	HBEGF,MMP2
hsa04912	GnRH signaling pathway	0.128085	-2.05506	92	2	0.0416667	48	7094	18394313	HBEGF,MMP2
ko04658	Th1 and Th2 cell differentiation	0.128085	-2.05506	92	2	0.0416667	48	7094	3566182	IL4R,JAG1
hsa04658	Th1 and Th2 cell differentiation	0.128085	-2.05506	92	2	0.0416667	48	7094	3566182	IL4R,JAG1
ko05206	MicroRNAs in cancer	0.14253	-1.9482	299	4	0.0833333	48	7094	3678707866597050	ITGA5,TIMP3,SOX4,THBS1
hsa05206	MicroRNAs in cancer	0.14253	-1.9482	299	4	0.0833333	48	7094	3678707866597050	ITGA5,TIMP3,SOX4,THBS1
ko04915	Estrogen signaling pathway	0.146524	-1.92056	100	2	0.0416667	48	7094	18394313	HBEGF,MMP2
hsa04915	Estrogen signaling pathway	0.146524	-1.92056	100	2	0.0416667	48	7094	18394313	HBEGF,MMP2
hsa04066	HIF-1 signaling pathway	0.153578	-1.87354	103	2	0.0416667	48	7094	50542321	SERPINE1,FLT1
ko04320	Dorso-ventral axis formation	0.173424	-1.75201	28	1	0.0208333	48	7094	2113	ETS1
hsa04320	Dorso-ventral axis formation	0.173424	-1.75201	28	1	0.0208333	48	7094	2113	ETS1
ko04810	Regulation of actin cytoskeleton	0.173918	-1.74917	213	3	0.0625	48	7094	367844783655	ITGA5,MSN,ITGA6
hsa04810	Regulation of actin cytoskeleton	0.173918	-1.74917	213	3	0.0625	48	7094	367844783655	ITGA5,MSN,ITGA6
ko04724	Glutamatergic synapse	0.179977	-1.71493	114	2	0.0416667	48	7094	279185358	GNG11,SHANK3
hsa04724	Glutamatergic synapse	0.179977	-1.71493	114	2	0.0416667	48	7094	279185358	GNG11,SHANK3
hsa04270	Vascular smooth muscle contraction	0.197129	-1.6239	121	2	0.0416667	48	7094	10203800	CALCRL,CALD1
ko04270	Vascular smooth muscle contraction	0.197129	-1.6239	121	2	0.0416667	48	7094	10203800	CALCRL,CALD1
ko05143	African trypanosomiasis	0.206559	-1.57717	34	1	0.0208333	48	7094	3910	LAMA4
hsa05143	African trypanosomiasis	0.206559	-1.57717	34	1	0.0208333	48	7094	3910	LAMA4
hsa04550	Signaling pathways regulating pluripotency of stem cells	0.249593	-1.38792	142	2	0.0416667	48	7094	33995978	ID3,REST
ko04550	Signaling pathways regulating pluripotency of stem cells	0.249593	-1.38792	142	2	0.0416667	48	7094	33995978	ID3,REST
ko04514	Cell adhesion molecules (CAMs)	0.252113	-1.37788	143	2	0.0416667	48	7094	909523655	ESAM,ITGA6
hsa04514	Cell adhesion molecules (CAMs)	0.252113	-1.37788	143	2	0.0416667	48	7094	909523655	ESAM,ITGA6
ko04672	Intestinal immune network for IgA production	0.273952	-1.2948	47	1	0.0208333	48	7094	7852	CXCR4
hsa04672	Intestinal immune network for IgA production	0.273952	-1.2948	47	1	0.0208333	48	7094	7852	CXCR4
ko04145	Phagosome	0.274823	-1.29163	152	2	0.0416667	48	7094	36787057	ITGA5,THBS1
hsa04145	Phagosome	0.274823	-1.29163	152	2	0.0416667	48	7094	36787057	ITGA5,THBS1
ko04330	Notch signaling pathway	0.278897	-1.27691	48	1	0.0208333	48	7094	182	JAG1
hsa04330	Notch signaling pathway	0.278897	-1.27691	48	1	0.0208333	48	7094	182	JAG1
hsa04390	Hippo signaling pathway	0.279871	-1.27343	154	2	0.0416667	48	7094	50544092	SERPINE1,SMAD7
ko04390	Hippo signaling pathway	0.279871	-1.27343	154	2	0.0416667	48	7094	50544092	SERPINE1,SMAD7
hsa05144	Malaria	0.283809	-1.25945	49	1	0.0208333	48	7094	7057	THBS1
ko05144	Malaria	0.283809	-1.25945	49	1	0.0208333	48	7094	7057	THBS1
ko04370	VEGF signaling pathway	0.340263	-1.07804	61	1	0.0208333	48	7094	3791	KDR
hsa04370	VEGF signaling pathway	0.340263	-1.07804	61	1	0.0208333	48	7094	3791	KDR
ko05034	Alcoholism	0.34508	-1.06398	180	2	0.0416667	48	7094	279151564	GNG11,HDAC7
hsa05034	Alcoholism	0.34508	-1.06398	180	2	0.0416667	48	7094	279151564	GNG11,HDAC7
hsa05131	Shigellosis	0.353681	-1.03936	64	1	0.0208333	48	7094	3678	ITGA5
ko05321	Inflammatory bowel disease (IBD)	0.358094	-1.02696	65	1	0.0208333	48	7094	3566	IL4R
hsa05321	Inflammatory bowel disease (IBD)	0.358094	-1.02696	65	1	0.0208333	48	7094	3566	IL4R
ko04062	Chemokine signaling pathway	0.362382	-1.01506	187	2	0.0416667	48	7094	78522791	CXCR4,GNG11
hsa04062	Chemokine signaling pathway	0.362382	-1.01506	187	2	0.0416667	48	7094	78522791	CXCR4,GNG11
ko05211	Renal cell carcinoma	0.362477	-1.01479	66	1	0.0208333	48	7094	2113	ETS1
hsa05211	Renal cell carcinoma	0.362477	-1.01479	66	1	0.0208333	48	7094	2113	ETS1
ko05230	Central carbon metabolism in cancer	0.366831	-1.00285	67	1	0.0208333	48	7094	6510	SLC1A5
hsa05230	Central carbon metabolism in cancer	0.366831	-1.00285	67	1	0.0208333	48	7094	6510	SLC1A5
hsa05120	Epithelial cell signaling in Helicobacter pylori infection	0.371156	-0.991132	68	1	0.0208333	48	7094	1839	HBEGF
ko05120	Epithelial cell signaling in Helicobacter pylori infection	0.371156	-0.991132	68	1	0.0208333	48	7094	1839	HBEGF
ko04520	Adherens junction	0.388169	-0.946315	72	1	0.0208333	48	7094	6615	SNAI1
hsa04520	Adherens junction	0.388169	-0.946315	72	1	0.0208333	48	7094	6615	SNAI1
ko03320	PPAR signaling pathway	0.388169	-0.946315	72	1	0.0208333	48	7094	4312	MMP1
hsa03320	PPAR signaling pathway	0.388169	-0.946315	72	1	0.0208333	48	7094	4312	MMP1
hsa04918	Thyroid hormone synthesis	0.396505	-0.925065	74	1	0.0208333	48	7094	7276	TTR
ko04918	Thyroid hormone synthesis	0.396505	-0.925065	74	1	0.0208333	48	7094	7276	TTR
hsa05100	Bacterial invasion of epithelial cells	0.412846	-0.88468	78	1	0.0208333	48	7094	3678	ITGA5
ko05100	Bacterial invasion of epithelial cells	0.412846	-0.88468	78	1	0.0208333	48	7094	3678	ITGA5
hsa01521	EGFR tyrosine kinase inhibitor resistance	0.424817	-0.856097	81	1	0.0208333	48	7094	3791	KDR
ko01521	EGFR tyrosine kinase inhibitor resistance	0.424817	-0.856097	81	1	0.0208333	48	7094	3791	KDR
hsa04012	ErbB signaling pathway	0.448045	-0.802861	87	1	0.0208333	48	7094	1839	HBEGF
ko04012	ErbB signaling pathway	0.448045	-0.802861	87	1	0.0208333	48	7094	1839	HBEGF
hsa05032	Morphine addiction	0.463018	-0.76999	91	1	0.0208333	48	7094	2791	GNG11
ko05032	Morphine addiction	0.463018	-0.76999	91	1	0.0208333	48	7094	2791	GNG11
ko04713	Circadian entrainment	0.481175	-0.731523	96	1	0.0208333	48	7094	2791	GNG11
hsa04713	Circadian entrainment	0.481175	-0.731523	96	1	0.0208333	48	7094	2791	GNG11
ko04723	Retrograde endocannabinoid signaling	0.498731	-0.695688	101	1	0.0208333	48	7094	2791	GNG11
hsa04723	Retrograde endocannabinoid signaling	0.498731	-0.695688	101	1	0.0208333	48	7094	2791	GNG11
hsa05142	Chagas disease (American trypanosomiasis)	0.508984	-0.675338	104	1	0.0208333	48	7094	5054	SERPINE1
ko05142	Chagas disease (American trypanosomiasis)	0.508984	-0.675338	104	1	0.0208333	48	7094	5054	SERPINE1
ko04659	Th17 cell differentiation	0.519032	-0.65579	107	1	0.0208333	48	7094	3566	IL4R
hsa04659	Th17 cell differentiation	0.519032	-0.65579	107	1	0.0208333	48	7094	3566	IL4R
ko04668	TNF signaling pathway	0.528878	-0.636998	110	1	0.0208333	48	7094	182	JAG1
hsa04668	TNF signaling pathway	0.528878	-0.636998	110	1	0.0208333	48	7094	182	JAG1
hsa04725	Cholinergic synapse	0.532116	-0.630894	111	1	0.0208333	48	7094	2791	GNG11
hsa04726	Serotonergic synapse	0.535332	-0.624869	112	1	0.0208333	48	7094	2791	GNG11
ko04080	Neuroactive ligand-receptor interaction	0.562739	-0.574939	276	2	0.0416667	48	7094	102035031	CALCRL,P2RY6
hsa04080	Neuroactive ligand-receptor interaction	0.562739	-0.574939	276	2	0.0416667	48	7094	102035031	CALCRL,P2RY6
hsa04611	Platelet activation	0.566326	-0.568586	122	1	0.0208333	48	7094	7450	VWF
ko04728	Dopaminergic synapse	0.589655	-0.528217	130	1	0.0208333	48	7094	2791	GNG11
hsa04728	Dopaminergic synapse	0.589655	-0.528217	130	1	0.0208333	48	7094	2791	GNG11
ko05162	Measles	0.603607	-0.504831	135	1	0.0208333	48	7094	4478	MSN
hsa05162	Measles	0.603607	-0.504831	135	1	0.0208333	48	7094	4478	MSN
hsa05224	Breast cancer	0.632687	-0.45778	146	1	0.0208333	48	7094	182	JAG1
ko05224	Breast cancer	0.632687	-0.45778	146	1	0.0208333	48	7094	182	JAG1
ko04630	Jak-STAT signaling pathway	0.662029	-0.412445	158	1	0.0208333	48	7094	3566	IL4R
ko04921	Oxytocin signaling pathway	0.662029	-0.412445	158	1	0.0208333	48	7094	4208	MEF2C
hsa04921	Oxytocin signaling pathway	0.662029	-0.412445	158	1	0.0208333	48	7094	4208	MEF2C
hsa04630	Jak-STAT signaling pathway	0.662029	-0.412445	158	1	0.0208333	48	7094	3566	IL4R
hsa04022	cGMP-PKG signaling pathway	0.684717	-0.378749	168	1	0.0208333	48	7094	4208	MEF2C
ko04022	cGMP-PKG signaling pathway	0.684717	-0.378749	168	1	0.0208333	48	7094	4208	MEF2C
hsa04621	NOD-like receptor signaling pathway	0.686903	-0.375563	169	1	0.0208333	48	7094	3428	IFI16
ko04621	NOD-like receptor signaling pathway	0.686903	-0.375563	169	1	0.0208333	48	7094	3428	IFI16
hsa04360	Axon guidance	0.701788	-0.354124	176	1	0.0208333	48	7094	7852	CXCR4
ko04360	Axon guidance	0.701788	-0.354124	176	1	0.0208333	48	7094	7852	CXCR4
ko05016	Huntington's disease	0.72379	-0.323254	187	1	0.0208333	48	7094	5978	REST
hsa05016	Huntington's disease	0.72379	-0.323254	187	1	0.0208333	48	7094	5978	REST
hsa05203	Viral carcinogenesis	0.752983	-0.283713	203	1	0.0208333	48	7094	51564	HDAC7
ko05203	Viral carcinogenesis	0.752983	-0.283713	203	1	0.0208333	48	7094	51564	HDAC7
hsa04010	MAPK signaling pathway	0.828493	-0.188147	255	1	0.0208333	48	7094	4208	MEF2C
ko04010	MAPK signaling pathway	0.828493	-0.188147	255	1	0.0208333	48	7094	4208	MEF2C
hsa05166	HTLV-I infection	0.83208	-0.183827	258	1	0.0208333	48	7094	2113	ETS1
ko05166	HTLV-I infection	0.83208	-0.183827	258	1	0.0208333	48	7094	2113	ETS1
hsa04730	Long-term depression	1	-1.35522e-11	60	0	0	48	7094
ko04730	Long-term depression	1	-1.35522e-11	60	0	0	48	7094
hsa_M00355	Spliceosome, 35S U5-snRNP	1	-1.34183e-11	37	0	0	48	7094
hsa05330	Allograft rejection	1	-1.34183e-11	37	0	0	48	7094
M00355	Spliceosome, 35S U5-snRNP	1	-1.34183e-11	37	0	0	48	7094
ko05330	Allograft rejection	1	-1.34183e-11	37	0	0	48	7094
M00684	JAK-STAT signaling	1	-1.10507e-11	19	0	0	48	7094
hsa_M00684	JAK-STAT signaling	1	-1.10507e-11	19	0	0	48	7094
hsa00531	Glycosaminoglycan degradation	1	-1.10507e-11	19	0	0	48	7094
ko00531	Glycosaminoglycan degradation	1	-1.10507e-11	19	0	0	48	7094
ko05033	Nicotine addiction	1	-1.05198e-11	40	0	0	48	7094
ko04140	Autophagy	1	-1.05198e-11	40	0	0	48	7094
ko00380	Tryptophan metabolism	1	-1.05198e-11	40	0	0	48	7094
hsa05033	Nicotine addiction	1	-1.05198e-11	40	0	0	48	7094
hsa04140	Autophagy	1	-1.05198e-11	40	0	0	48	7094
hsa00380	Tryptophan metabolism	1	-1.05198e-11	40	0	0	48	7094
ko04973	Carbohydrate digestion and absorption	1	-8.20765e-12	46	0	0	48	7094
hsa00983	Drug metabolism - other enzymes	1	-8.20765e-12	46	0	0	48	7094
hsa04973	Carbohydrate digestion and absorption	1	-8.20765e-12	46	0	0	48	7094
ko00983	Drug metabolism - other enzymes	1	-8.20765e-12	46	0	0	48	7094
ko04744	Phototransduction	1	-7.88214e-12	28	0	0	48	7094
hsa00650	Butanoate metabolism	1	-7.88214e-12	28	0	0	48	7094
hsa00630	Glyoxylate and dicarboxylate metabolism	1	-7.88214e-12	28	0	0	48	7094
ko00650	Butanoate metabolism	1	-7.88214e-12	28	0	0	48	7094
hsa04744	Phototransduction	1	-7.88214e-12	28	0	0	48	7094
ko00630	Glyoxylate and dicarboxylate metabolism	1	-7.88214e-12	28	0	0	48	7094
hsa00910	Nitrogen metabolism	1	-7.43598e-12	17	0	0	48	7094
hsa00450	Selenocompound metabolism	1	-7.43598e-12	17	0	0	48	7094
M00089	Triacylglycerol biosynthesis	1	-7.43598e-12	17	0	0	48	7094
M00337	Immunoproteasome	1	-7.43598e-12	17	0	0	48	7094
ko00120	Primary bile acid biosynthesis	1	-7.43598e-12	17	0	0	48	7094
hsa00360	Phenylalanine metabolism	1	-7.43598e-12	17	0	0	48	7094
hsa_M00337	Immunoproteasome	1	-7.43598e-12	17	0	0	48	7094
M00181	RNA polymerase III, eukaryotes	1	-7.43598e-12	17	0	0	48	7094
ko00360	Phenylalanine metabolism	1	-7.43598e-12	17	0	0	48	7094
hsa_M00003	Gluconeogenesis, oxaloacetate => fructose-6P	1	-7.43598e-12	17	0	0	48	7094
hsa_M00181	RNA polymerase III, eukaryotes	1	-7.43598e-12	17	0	0	48	7094
ko00910	Nitrogen metabolism	1	-7.43598e-12	17	0	0	48	7094
M00003	Gluconeogenesis, oxaloacetate => fructose-6P	1	-7.43598e-12	17	0	0	48	7094
ko00450	Selenocompound metabolism	1	-7.43598e-12	17	0	0	48	7094
hsa_M00089	Triacylglycerol biosynthesis	1	-7.43598e-12	17	0	0	48	7094
hsa00120	Primary bile acid biosynthesis	1	-7.43598e-12	17	0	0	48	7094
hsa05221	Acute myeloid leukemia	1	-6.27204e-12	57	0	0	48	7094
ko05221	Acute myeloid leukemia	1	-6.27204e-12	57	0	0	48	7094
ko01200	Carbon metabolism	1	-6.06265e-12	114	0	0	48	7094
hsa01200	Carbon metabolism	1	-6.06265e-12	114	0	0	48	7094
M00359	Aminoacyl-tRNA biosynthesis, eukaryotes	1	-5.19894e-12	38	0	0	48	7094
hsa_M00677	Wnt signaling	1	-5.19894e-12	38	0	0	48	7094
M00677	Wnt signaling	1	-5.19894e-12	38	0	0	48	7094
hsa_M00359	Aminoacyl-tRNA biosynthesis, eukaryotes	1	-5.19894e-12	38	0	0	48	7094
hsa00280	Valine, leucine and isoleucine degradation	1	-4.78113e-12	48	0	0	48	7094
ko00520	Amino sugar and nucleotide sugar metabolism	1	-4.78113e-12	48	0	0	48	7094
hsa01212	Fatty acid metabolism	1	-4.78113e-12	48	0	0	48	7094
hsa00520	Amino sugar and nucleotide sugar metabolism	1	-4.78113e-12	48	0	0	48	7094
ko00280	Valine, leucine and isoleucine degradation	1	-4.78113e-12	48	0	0	48	7094
ko01212	Fatty acid metabolism	1	-4.78113e-12	48	0	0	48	7094
ko04930	Type II diabetes mellitus	1	-4.78113e-12	48	0	0	48	7094
hsa04930	Type II diabetes mellitus	1	-4.78113e-12	48	0	0	48	7094
hsa04612	Antigen processing and presentation	1	-4.67869e-12	77	0	0	48	7094
ko03018	RNA degradation	1	-4.67869e-12	77	0	0	48	7094
ko04612	Antigen processing and presentation	1	-4.67869e-12	77	0	0	48	7094
hsa03018	RNA degradation	1	-4.67869e-12	77	0	0	48	7094
hsa_M00001	Glycolysis (Embden-Meyerhof pathway), glucose => pyruvate	1	-3.93482e-12	25	0	0	48	7094
hsa00563	Glycosylphosphatidylinositol (GPI)-anchor biosynthesis	1	-3.93482e-12	25	0	0	48	7094
ko00592	alpha-Linolenic acid metabolism	1	-3.93482e-12	25	0	0	48	7094
hsa00592	alpha-Linolenic acid metabolism	1	-3.93482e-12	25	0	0	48	7094
M00001	Glycolysis (Embden-Meyerhof pathway), glucose => pyruvate	1	-3.93482e-12	25	0	0	48	7094
hsa00062	Fatty acid elongation	1	-3.93482e-12	25	0	0	48	7094
ko00563	Glycosylphosphatidylinositol (GPI)-anchor biosynthesis	1	-3.93482e-12	25	0	0	48	7094
ko00062	Fatty acid elongation	1	-3.93482e-12	25	0	0	48	7094
hsa04964	Proximal tubule bicarbonate reclamation	1	-3.79355e-12	23	0	0	48	7094
ko00515	Mannose type O-glycan biosynthesis	1	-3.79355e-12	23	0	0	48	7094
hsa03060	Protein export	1	-3.79355e-12	23	0	0	48	7094
ko03430	Mismatch repair	1	-3.79355e-12	23	0	0	48	7094
ko03060	Protein export	1	-3.79355e-12	23	0	0	48	7094
hsa00515	Mannose type O-glycan biosynthesis	1	-3.79355e-12	23	0	0	48	7094
ko01040	Biosynthesis of unsaturated fatty acids	1	-3.79355e-12	23	0	0	48	7094
ko04964	Proximal tubule bicarbonate reclamation	1	-3.79355e-12	23	0	0	48	7094
hsa04614	Renin-angiotensin system	1	-3.79355e-12	23	0	0	48	7094
ko04614	Renin-angiotensin system	1	-3.79355e-12	23	0	0	48	7094
hsa01040	Biosynthesis of unsaturated fatty acids	1	-3.79355e-12	23	0	0	48	7094
hsa03430	Mismatch repair	1	-3.79355e-12	23	0	0	48	7094
M00037	Melatonin biosynthesis, tryptophan => serotonin => melatonin	1	-3.31109e-12	5	0	0	48	7094
hsa_M00414	Bloom's syndrome complex	1	-3.31109e-12	5	0	0	48	7094
ko00232	Caffeine metabolism	1	-3.31109e-12	5	0	0	48	7094
M00405	THC complex	1	-3.31109e-12	5	0	0	48	7094
hsa_M00385	Cul4-DDB1-DDB2 complex	1	-3.31109e-12	5	0	0	48	7094
M00383	ECV complex	1	-3.31109e-12	5	0	0	48	7094
hsa00400	Phenylalanine, tyrosine and tryptophan biosynthesis	1	-3.31109e-12	5	0	0	48	7094
M00079	Keratan sulfate degradation	1	-3.31109e-12	5	0	0	48	7094
M00380	SCF-BTRC complex	1	-3.31109e-12	5	0	0	48	7094
hsa_M00042	Catecholamine biosynthesis, tyrosine => dopamine => noradrenaline => adrenaline	1	-3.31109e-12	5	0	0	48	7094
M00289	RF-C complex	1	-3.31109e-12	5	0	0	48	7094
hsa_M00380	SCF-BTRC complex	1	-3.31109e-12	5	0	0	48	7094
hsa_M00405	THC complex	1	-3.31109e-12	5	0	0	48	7094
M00057	Glycosaminoglycan biosynthesis, linkage tetrasaccharide	1	-3.31109e-12	5	0	0	48	7094
M00071	Glycosphingolipid biosynthesis, neolacto-series, LacCer => nLc4Cer	1	-3.31109e-12	5	0	0	48	7094
hsa_M00386	Cul4-DDB1-CSA complex	1	-3.31109e-12	5	0	0	48	7094
hsa_M00128	Ubiquinone biosynthesis, eukaryotes, 4-hydroxybenzoate => ubiquinone	1	-3.31109e-12	5	0	0	48	7094
hsa_M00079	Keratan sulfate degradation	1	-3.31109e-12	5	0	0	48	7094
M00386	Cul4-DDB1-CSA complex	1	-3.31109e-12	5	0	0	48	7094
hsa_M00382	SCF-FBS complex	1	-3.31109e-12	5	0	0	48	7094
M00042	Catecholamine biosynthesis, tyrosine => dopamine => noradrenaline => adrenaline	1	-3.31109e-12	5	0	0	48	7094
M00307	Pyruvate oxidation, pyruvate => acetyl-CoA	1	-3.31109e-12	5	0	0	48	7094
M00385	Cul4-DDB1-DDB2 complex	1	-3.31109e-12	5	0	0	48	7094
hsa_M00071	Glycosphingolipid biosynthesis, neolacto-series, LacCer => nLc4Cer	1	-3.31109e-12	5	0	0	48	7094
M00414	Bloom's syndrome complex	1	-3.31109e-12	5	0	0	48	7094
hsa_M00289	RF-C complex	1	-3.31109e-12	5	0	0	48	7094
hsa00524	Neomycin, kanamycin and gentamicin biosynthesis	1	-3.31109e-12	5	0	0	48	7094
hsa_M00383	ECV complex	1	-3.31109e-12	5	0	0	48	7094
hsa_M00057	Glycosaminoglycan biosynthesis, linkage tetrasaccharide	1	-3.31109e-12	5	0	0	48	7094
hsa_M00044	Tyrosine degradation, tyrosine => homogentisate	1	-3.31109e-12	5	0	0	48	7094
hsa_M00037	Melatonin biosynthesis, tryptophan => serotonin => melatonin	1	-3.31109e-12	5	0	0	48	7094
M00128	Ubiquinone biosynthesis, eukaryotes, 4-hydroxybenzoate => ubiquinone	1	-3.31109e-12	5	0	0	48	7094
ko00400	Phenylalanine, tyrosine and tryptophan biosynthesis	1	-3.31109e-12	5	0	0	48	7094
ko00524	Neomycin, kanamycin and gentamicin biosynthesis	1	-3.31109e-12	5	0	0	48	7094
M00044	Tyrosine degradation, tyrosine => homogentisate	1	-3.31109e-12	5	0	0	48	7094
hsa00232	Caffeine metabolism	1	-3.31109e-12	5	0	0	48	7094
M00382	SCF-FBS complex	1	-3.31109e-12	5	0	0	48	7094
hsa_M00307	Pyruvate oxidation, pyruvate => acetyl-CoA	1	-3.31109e-12	5	0	0	48	7094
ko00330	Arginine and proline metabolism	1	-2.91694e-12	49	0	0	48	7094
ko00510	N-Glycan biosynthesis	1	-2.91694e-12	49	0	0	48	7094
hsa00330	Arginine and proline metabolism	1	-2.91694e-12	49	0	0	48	7094
hsa00510	N-Glycan biosynthesis	1	-2.91694e-12	49	0	0	48	7094
hsa05030	Cocaine addiction	1	-2.91694e-12	49	0	0	48	7094
ko05030	Cocaine addiction	1	-2.91694e-12	49	0	0	48	7094
ko00565	Ether lipid metabolism	1	-2.87528e-12	45	0	0	48	7094
hsa00565	Ether lipid metabolism	1	-2.87528e-12	45	0	0	48	7094
M00427	Nuclear pore complex	1	-2.87528e-12	45	0	0	48	7094
hsa_M00427	Nuclear pore complex	1	-2.87528e-12	45	0	0	48	7094
hsa03022	Basal transcription factors	1	-2.87528e-12	45	0	0	48	7094
ko03022	Basal transcription factors	1	-2.87528e-12	45	0	0	48	7094
hsa04210	Apoptosis	1	-2.81518e-12	140	0	0	48	7094
hsa04910	Insulin signaling pathway	1	-2.81518e-12	140	0	0	48	7094
ko04210	Apoptosis	1	-2.81518e-12	140	0	0	48	7094
ko04910	Insulin signaling pathway	1	-2.81518e-12	140	0	0	48	7094
M00091	Phosphatidylcholine (PC) biosynthesis, PE => PC	1	-2.18345e-12	1	0	0	48	7094
hsa00472	D-Arginine and D-ornithine metabolism	1	-2.18345e-12	1	0	0	48	7094
ko00472	D-Arginine and D-ornithine metabolism	1	-2.18345e-12	1	0	0	48	7094
hsa_M00043	Thyroid hormone biosynthesis, tyrosine => triiodothyronine/thyroxine	1	-2.18345e-12	1	0	0	48	7094
M00043	Thyroid hormone biosynthesis, tyrosine => triiodothyronine/thyroxine	1	-2.18345e-12	1	0	0	48	7094
hsa_M00091	Phosphatidylcholine (PC) biosynthesis, PE => PC	1	-2.18345e-12	1	0	0	48	7094
ko04970	Salivary secretion	1	-1.91681e-12	90	0	0	48	7094
hsa04970	Salivary secretion	1	-1.91681e-12	90	0	0	48	7094
M00400	p97-Ufd1-Npl4 complex	1	-1.57887e-12	3	0	0	48	7094
ko00785	Lipoic acid metabolism	1	-1.57887e-12	3	0	0	48	7094
hsa_M00400	p97-Ufd1-Npl4 complex	1	-1.57887e-12	3	0	0	48	7094
hsa_M00069	Glycosphingolipid biosynthesis, ganglio series, LacCer => GT3	1	-1.57887e-12	3	0	0	48	7094
hsa_M00082	Fatty acid biosynthesis, initiation	1	-1.57887e-12	3	0	0	48	7094
hsa_M00392	Ski complex	1	-1.57887e-12	3	0	0	48	7094
M00046	Pyrimidine degradation, uracil => beta-alanine, thymine => 3-aminoisobutanoate	1	-1.57887e-12	3	0	0	48	7094
hsa00780	Biotin metabolism	1	-1.57887e-12	3	0	0	48	7094
hsa_M00108	C21-Steroid hormone biosynthesis, progesterone => corticosterone/aldosterone	1	-1.57887e-12	3	0	0	48	7094
M00392	Ski complex	1	-1.57887e-12	3	0	0	48	7094
M00108	C21-Steroid hormone biosynthesis, progesterone => corticosterone/aldosterone	1	-1.57887e-12	3	0	0	48	7094
hsa_M00410	ESCRT-II complex	1	-1.57887e-12	3	0	0	48	7094
M00297	DNA-PK complex	1	-1.57887e-12	3	0	0	48	7094
M00020	Serine biosynthesis, glycerate-3P => serine	1	-1.57887e-12	3	0	0	48	7094
hsa_M00132	Inositol phosphate metabolism, Ins(1,3,4)P3 => phytate	1	-1.57887e-12	3	0	0	48	7094
hsa_M00408	ESCRT-0 complex	1	-1.57887e-12	3	0	0	48	7094
hsa_M00020	Serine biosynthesis, glycerate-3P => serine	1	-1.57887e-12	3	0	0	48	7094
M00082	Fatty acid biosynthesis, initiation	1	-1.57887e-12	3	0	0	48	7094
hsa_M00134	Polyamine biosynthesis, arginine => ornithine => putrescine	1	-1.57887e-12	3	0	0	48	7094
hsa_M00291	MRN complex	1	-1.57887e-12	3	0	0	48	7094
hsa00785	Lipoic acid metabolism	1	-1.57887e-12	3	0	0	48	7094
hsa_M00046	Pyrimidine degradation, uracil => beta-alanine, thymine => 3-aminoisobutanoate	1	-1.57887e-12	3	0	0	48	7094
M00408	ESCRT-0 complex	1	-1.57887e-12	3	0	0	48	7094
hsa_M00051	Uridine monophosphate biosynthesis, glutamine (+ PRPP) => UMP	1	-1.57887e-12	3	0	0	48	7094
M00291	MRN complex	1	-1.57887e-12	3	0	0	48	7094
M00107	Steroid hormone biosynthesis, cholesterol => prognenolone => progesterone	1	-1.57887e-12	3	0	0	48	7094
M00100	Sphingosine degradation	1	-1.57887e-12	3	0	0	48	7094
M00005	PRPP biosynthesis, ribose 5P => PRPP	1	-1.57887e-12	3	0	0	48	7094
M00410	ESCRT-II complex	1	-1.57887e-12	3	0	0	48	7094
ko00780	Biotin metabolism	1	-1.57887e-12	3	0	0	48	7094
M00051	Uridine monophosphate biosynthesis, glutamine (+ PRPP) => UMP	1	-1.57887e-12	3	0	0	48	7094
M00134	Polyamine biosynthesis, arginine => ornithine => putrescine	1	-1.57887e-12	3	0	0	48	7094
hsa_M00107	Steroid hormone biosynthesis, cholesterol => prognenolone => progesterone	1	-1.57887e-12	3	0	0	48	7094
hsa_M00100	Sphingosine degradation	1	-1.57887e-12	3	0	0	48	7094
M00069	Glycosphingolipid biosynthesis, ganglio series, LacCer => GT3	1	-1.57887e-12	3	0	0	48	7094
M00132	Inositol phosphate metabolism, Ins(1,3,4)P3 => phytate	1	-1.57887e-12	3	0	0	48	7094
hsa_M00118	Glutathione biosynthesis, glutamate => glutathione	1	-1.57887e-12	3	0	0	48	7094
M00118	Glutathione biosynthesis, glutamate => glutathione	1	-1.57887e-12	3	0	0	48	7094
hsa_M00005	PRPP biosynthesis, ribose 5P => PRPP	1	-1.57887e-12	3	0	0	48	7094
hsa_M00297	DNA-PK complex	1	-1.57887e-12	3	0	0	48	7094
hsa04940	Type I diabetes mellitus	1	-1.54827e-12	43	0	0	48	7094
ko04940	Type I diabetes mellitus	1	-1.54827e-12	43	0	0	48	7094
hsa05220	Chronic myeloid leukemia	1	-1.21983e-12	73	0	0	48	7094
hsa00980	Metabolism of xenobiotics by cytochrome P450	1	-1.21983e-12	73	0	0	48	7094
ko05220	Chronic myeloid leukemia	1	-1.21983e-12	73	0	0	48	7094
ko00980	Metabolism of xenobiotics by cytochrome P450	1	-1.21983e-12	73	0	0	48	7094
ko05130	Pathogenic Escherichia coli infection	1	-1.09311e-12	55	0	0	48	7094
hsa05134	Legionellosis	1	-1.09311e-12	55	0	0	48	7094
hsa05150	Staphylococcus aureus infection	1	-1.09311e-12	55	0	0	48	7094
ko05150	Staphylococcus aureus infection	1	-1.09311e-12	55	0	0	48	7094
hsa05130	Pathogenic Escherichia coli infection	1	-1.09311e-12	55	0	0	48	7094
ko05217	Basal cell carcinoma	1	-1.09311e-12	55	0	0	48	7094
ko05134	Legionellosis	1	-1.09311e-12	55	0	0	48	7094
hsa05217	Basal cell carcinoma	1	-1.09311e-12	55	0	0	48	7094
hsa03460	Fanconi anemia pathway	1	-9.75394e-13	54	0	0	48	7094
hsa00480	Glutathione metabolism	1	-9.75394e-13	54	0	0	48	7094
ko03460	Fanconi anemia pathway	1	-9.75394e-13	54	0	0	48	7094
ko00480	Glutathione metabolism	1	-9.75394e-13	54	0	0	48	7094
M00694	cGMP signaling	1	-9.03583e-13	9	0	0	48	7094
M00076	Dermatan sulfate degradation	1	-9.03583e-13	9	0	0	48	7094
M00131	Inositol phosphate metabolism, Ins(1,3,4,5)P4 => Ins(1,3,4)P3 => myo-inositol	1	-9.03583e-13	9	0	0	48	7094
hsa_M00076	Dermatan sulfate degradation	1	-9.03583e-13	9	0	0	48	7094
hsa_M00135	GABA biosynthesis, eukaryotes, putrescine => GABA	1	-9.03583e-13	9	0	0	48	7094
hsa_M00694	cGMP signaling	1	-9.03583e-13	9	0	0	48	7094
hsa_M00361	Nucleotide sugar biosynthesis, eukaryotes	1	-9.03583e-13	9	0	0	48	7094
M00078	Heparan sulfate degradation	1	-9.03583e-13	9	0	0	48	7094
hsa_M00078	Heparan sulfate degradation	1	-9.03583e-13	9	0	0	48	7094
hsa_M00131	Inositol phosphate metabolism, Ins(1,3,4,5)P4 => Ins(1,3,4)P3 => myo-inositol	1	-9.03583e-13	9	0	0	48	7094
M00361	Nucleotide sugar biosynthesis, eukaryotes	1	-9.03583e-13	9	0	0	48	7094
M00135	GABA biosynthesis, eukaryotes, putrescine => GABA	1	-9.03583e-13	9	0	0	48	7094
hsa_M00687	MAPK (ERK1/2) signaling	1	-7.69429e-13	8	0	0	48	7094
hsa04122	Sulfur relay system	1	-7.69429e-13	8	0	0	48	7094
hsa_M00406	TREX complex	1	-7.69429e-13	8	0	0	48	7094
hsa_M00680	TGF-beta signaling	1	-7.69429e-13	8	0	0	48	7094
hsa_M00077	Chondroitin sulfate degradation	1	-7.69429e-13	8	0	0	48	7094
hsa_M00010	Citrate cycle, first carbon oxidation, oxaloacetate => 2-oxoglutarate	1	-7.69429e-13	8	0	0	48	7094
hsa_M00409	ESCRT-I complex	1	-7.69429e-13	8	0	0	48	7094
M00077	Chondroitin sulfate degradation	1	-7.69429e-13	8	0	0	48	7094
M00680	TGF-beta signaling	1	-7.69429e-13	8	0	0	48	7094
M00406	TREX complex	1	-7.69429e-13	8	0	0	48	7094
M00065	GPI-anchor biosynthesis, core oligosaccharide	1	-7.69429e-13	8	0	0	48	7094
M00409	ESCRT-I complex	1	-7.69429e-13	8	0	0	48	7094
M00428	eIF4F complex	1	-7.69429e-13	8	0	0	48	7094
hsa_M00065	GPI-anchor biosynthesis, core oligosaccharide	1	-7.69429e-13	8	0	0	48	7094
hsa_M00428	eIF4F complex	1	-7.69429e-13	8	0	0	48	7094
M00010	Citrate cycle, first carbon oxidation, oxaloacetate => 2-oxoglutarate	1	-7.69429e-13	8	0	0	48	7094
ko04122	Sulfur relay system	1	-7.69429e-13	8	0	0	48	7094
M00687	MAPK (ERK1/2) signaling	1	-7.69429e-13	8	0	0	48	7094
hsa_M00685	Apoptotic machinery	1	-6.15798e-13	4	0	0	48	7094
M00632	Galactose degradation, Leloir pathway, galactose => alpha-D-glucose-1P	1	-6.15798e-13	4	0	0	48	7094
hsa_M00262	DNA polymerase delta complex	1	-6.15798e-13	4	0	0	48	7094
hsa_M00288	RPA complex	1	-6.15798e-13	4	0	0	48	7094
hsa_M00006	Pentose phosphate pathway, oxidative phase, glucose 6P => ribulose 5P	1	-6.15798e-13	4	0	0	48	7094
M00288	RPA complex	1	-6.15798e-13	4	0	0	48	7094
M00402	Translocon-associated protein (TRAP) complex	1	-6.15798e-13	4	0	0	48	7094
M00006	Pentose phosphate pathway, oxidative phase, glucose 6P => ribulose 5P	1	-6.15798e-13	4	0	0	48	7094
hsa_M00027	GABA (gamma-Aminobutyrate) shunt	1	-6.15798e-13	4	0	0	48	7094
M00393	TRAMP complex	1	-6.15798e-13	4	0	0	48	7094
ko00740	Riboflavin metabolism	1	-6.15798e-13	4	0	0	48	7094
hsa_M00263	DNA polymerase epsilon complex	1	-6.15798e-13	4	0	0	48	7094
M00401	Sec61 complex	1	-6.15798e-13	4	0	0	48	7094
hsa00290	Valine, leucine and isoleucine biosynthesis	1	-6.15798e-13	4	0	0	48	7094
hsa_M00741	Propanoyl-CoA metabolism, propanoyl-CoA => succinyl-CoA	1	-6.15798e-13	4	0	0	48	7094
hsa_M00387	SCF-FBW7 complex	1	-6.15798e-13	4	0	0	48	7094
hsa_M00286	GINS complex	1	-6.15798e-13	4	0	0	48	7094
M00381	SCF-SKP2 complex	1	-6.15798e-13	4	0	0	48	7094
M00015	Proline biosynthesis, glutamate => proline	1	-6.15798e-13	4	0	0	48	7094
hsa_M00381	SCF-SKP2 complex	1	-6.15798e-13	4	0	0	48	7094
M00261	DNA polymerase alpha / primase complex	1	-6.15798e-13	4	0	0	48	7094
M00110	C19/C18-Steroid hormone biosynthesis, pregnenolone => androstenedione => estrone	1	-6.15798e-13	4	0	0	48	7094
ko00471	D-Glutamine and D-glutamate metabolism	1	-6.15798e-13	4	0	0	48	7094
hsa_M00261	DNA polymerase alpha / primase complex	1	-6.15798e-13	4	0	0	48	7094
hsa_M00133	Polyamine biosynthesis, arginine => agmatine => putrescine => spermidine	1	-6.15798e-13	4	0	0	48	7094
M00070	Glycosphingolipid biosynthesis, lacto-series, LacCer => Lc4Cer	1	-6.15798e-13	4	0	0	48	7094
hsa00471	D-Glutamine and D-glutamate metabolism	1	-6.15798e-13	4	0	0	48	7094
hsa_M00070	Glycosphingolipid biosynthesis, lacto-series, LacCer => Lc4Cer	1	-6.15798e-13	4	0	0	48	7094
M00384	Cul3-SPOP complex	1	-6.15798e-13	4	0	0	48	7094
hsa00740	Riboflavin metabolism	1	-6.15798e-13	4	0	0	48	7094
ko00290	Valine, leucine and isoleucine biosynthesis	1	-6.15798e-13	4	0	0	48	7094
hsa_M00401	Sec61 complex	1	-6.15798e-13	4	0	0	48	7094
hsa_M00425	H/ACA ribonucleoprotein complex	1	-6.15798e-13	4	0	0	48	7094
hsa_M00015	Proline biosynthesis, glutamate => proline	1	-6.15798e-13	4	0	0	48	7094
hsa_M00632	Galactose degradation, Leloir pathway, galactose => alpha-D-glucose-1P	1	-6.15798e-13	4	0	0	48	7094
M00690	MAPK (ERK5) signaling	1	-6.15798e-13	4	0	0	48	7094
M00263	DNA polymerase epsilon complex	1	-6.15798e-13	4	0	0	48	7094
M00027	GABA (gamma-Aminobutyrate) shunt	1	-6.15798e-13	4	0	0	48	7094
M00741	Propanoyl-CoA metabolism, propanoyl-CoA => succinyl-CoA	1	-6.15798e-13	4	0	0	48	7094
hsa_M00393	TRAMP complex	1	-6.15798e-13	4	0	0	48	7094
M00387	SCF-FBW7 complex	1	-6.15798e-13	4	0	0	48	7094
hsa_M00148	Succinate dehydrogenase (ubiquinone)	1	-6.15798e-13	4	0	0	48	7094
M00133	Polyamine biosynthesis, arginine => agmatine => putrescine => spermidine	1	-6.15798e-13	4	0	0	48	7094
M00262	DNA polymerase delta complex	1	-6.15798e-13	4	0	0	48	7094
hsa_M00402	Translocon-associated protein (TRAP) complex	1	-6.15798e-13	4	0	0	48	7094
M00148	Succinate dehydrogenase (ubiquinone)	1	-6.15798e-13	4	0	0	48	7094
hsa_M00690	MAPK (ERK5) signaling	1	-6.15798e-13	4	0	0	48	7094
hsa_M00390	Exosome, archaea	1	-6.15798e-13	4	0	0	48	7094
hsa_M00110	C19/C18-Steroid hormone biosynthesis, pregnenolone => androstenedione => estrone	1	-6.15798e-13	4	0	0	48	7094
M00286	GINS complex	1	-6.15798e-13	4	0	0	48	7094
M00425	H/ACA ribonucleoprotein complex	1	-6.15798e-13	4	0	0	48	7094
M00685	Apoptotic machinery	1	-6.15798e-13	4	0	0	48	7094
hsa_M00384	Cul3-SPOP complex	1	-6.15798e-13	4	0	0	48	7094
M00390	Exosome, archaea	1	-6.15798e-13	4	0	0	48	7094
hsa05223	Non-small cell lung cancer	1	-5.72063e-13	56	0	0	48	7094
ko05223	Non-small cell lung cancer	1	-5.72063e-13	56	0	0	48	7094
hsa04923	Regulation of lipolysis in adipocytes	1	-5.72063e-13	56	0	0	48	7094
ko03410	Base excision repair	1	-4.27845e-13	33	0	0	48	7094
ko04215	Apoptosis - multiple species	1	-4.27845e-13	33	0	0	48	7094
hsa03410	Base excision repair	1	-4.27845e-13	33	0	0	48	7094
ko00051	Fructose and mannose metabolism	1	-4.27845e-13	33	0	0	48	7094
hsa04215	Apoptosis - multiple species	1	-4.27845e-13	33	0	0	48	7094
hsa00051	Fructose and mannose metabolism	1	-4.27845e-13	33	0	0	48	7094
ko00040	Pentose and glucuronate interconversions	1	-8.88739e-14	34	0	0	48	7094
hsa00040	Pentose and glucuronate interconversions	1	-8.88739e-14	34	0	0	48	7094
ko04130	SNARE interactions in vesicular transport	1	-8.88739e-14	34	0	0	48	7094
hsa04130	SNARE interactions in vesicular transport	1	-8.88739e-14	34	0	0	48	7094
hsa00770	Pantothenate and CoA biosynthesis	1	-1.26606e-14	18	0	0	48	7094
ko01210	2-Oxocarboxylic acid metabolism	1	-1.26606e-14	18	0	0	48	7094
M00341	Proteasome, 19S regulatory particle (PA700)	1	-1.26606e-14	18	0	0	48	7094
hsa_M00341	Proteasome, 19S regulatory particle (PA700)	1	-1.26606e-14	18	0	0	48	7094
hsa01210	2-Oxocarboxylic acid metabolism	1	-1.26606e-14	18	0	0	48	7094
M00430	Exon junction complex (EJC)	1	-1.26606e-14	18	0	0	48	7094
hsa_M00430	Exon junction complex (EJC)	1	-1.26606e-14	18	0	0	48	7094
ko00770	Pantothenate and CoA biosynthesis	1	-1.26606e-14	18	0	0	48	7094
hsa00511	Other glycan degradation	1	-1.26606e-14	18	0	0	48	7094
ko00511	Other glycan degradation	1	-1.26606e-14	18	0	0	48	7094
hsa03030	DNA replication	1	1.09905e-13	36	0	0	48	7094
ko03030	DNA replication	1	1.09905e-13	36	0	0	48	7094
hsa05340	Primary immunodeficiency	1	1.09905e-13	36	0	0	48	7094
ko00500	Starch and sucrose metabolism	1	1.09905e-13	36	0	0	48	7094
hsa00500	Starch and sucrose metabolism	1	1.09905e-13	36	0	0	48	7094
ko05340	Primary immunodeficiency	1	1.09905e-13	36	0	0	48	7094
ko00140	Steroid hormone biosynthesis	1	2.09927e-13	58	0	0	48	7094
hsa05416	Viral myocarditis	1	2.09927e-13	58	0	0	48	7094
hsa00140	Steroid hormone biosynthesis	1	2.09927e-13	58	0	0	48	7094
ko00350	Tyrosine metabolism	1	2.405e-13	35	0	0	48	7094
ko05020	Prion diseases	1	2.405e-13	35	0	0	48	7094
hsa00350	Tyrosine metabolism	1	2.405e-13	35	0	0	48	7094
hsa00250	Alanine, aspartate and glutamate metabolism	1	2.405e-13	35	0	0	48	7094
hsa05020	Prion diseases	1	2.405e-13	35	0	0	48	7094
ko00250	Alanine, aspartate and glutamate metabolism	1	2.405e-13	35	0	0	48	7094
hsa04931	Insulin resistance	1	3.89017e-13	109	0	0	48	7094
hsa00670	One carbon pool by folate	1	4.56428e-13	20	0	0	48	7094
hsa00100	Steroid biosynthesis	1	4.56428e-13	20	0	0	48	7094
hsa_M00679	BMP signaling	1	4.56428e-13	20	0	0	48	7094
hsa_M00352	Spliceosome, U2-snRNP	1	4.56428e-13	20	0	0	48	7094
M00352	Spliceosome, U2-snRNP	1	4.56428e-13	20	0	0	48	7094
M00679	BMP signaling	1	4.56428e-13	20	0	0	48	7094
ko00670	One carbon pool by folate	1	4.56428e-13	20	0	0	48	7094
ko00100	Steroid biosynthesis	1	4.56428e-13	20	0	0	48	7094
ko05332	Graft-versus-host disease	1	4.57302e-13	41	0	0	48	7094
hsa04975	Fat digestion and absorption	1	4.57302e-13	41	0	0	48	7094
hsa05332	Graft-versus-host disease	1	4.57302e-13	41	0	0	48	7094
hsa03440	Homologous recombination	1	4.57302e-13	41	0	0	48	7094
ko03440	Homologous recombination	1	4.57302e-13	41	0	0	48	7094
ko04975	Fat digestion and absorption	1	4.57302e-13	41	0	0	48	7094
hsa04142	Lysosome	1	6.14176e-13	123	0	0	48	7094
hsa04152	AMPK signaling pathway	1	6.14176e-13	123	0	0	48	7094
ko04152	AMPK signaling pathway	1	6.14176e-13	123	0	0	48	7094
ko04142	Lysosome	1	6.14176e-13	123	0	0	48	7094
M00403	HRD1/SEL1 ERAD complex	1	6.52119e-13	13	0	0	48	7094
hsa_M00692	Cell cycle - G1/S transition	1	6.52119e-13	13	0	0	48	7094
hsa03450	Non-homologous end-joining	1	6.52119e-13	13	0	0	48	7094
M00036	Leucine degradation, leucine => acetoacetate + acetyl-CoA	1	6.52119e-13	13	0	0	48	7094
hsa_M00415	Fatty acid biosynthesis, elongation, endoplasmic reticulum	1	6.52119e-13	13	0	0	48	7094
hsa_M00403	HRD1/SEL1 ERAD complex	1	6.52119e-13	13	0	0	48	7094
hsa00061	Fatty acid biosynthesis	1	6.52119e-13	13	0	0	48	7094
ko03450	Non-homologous end-joining	1	6.52119e-13	13	0	0	48	7094
M00415	Fatty acid biosynthesis, elongation, endoplasmic reticulum	1	6.52119e-13	13	0	0	48	7094
hsa_M00036	Leucine degradation, leucine => acetoacetate + acetyl-CoA	1	6.52119e-13	13	0	0	48	7094
ko00061	Fatty acid biosynthesis	1	6.52119e-13	13	0	0	48	7094
M00692	Cell cycle - G1/S transition	1	6.52119e-13	13	0	0	48	7094
hsa_M00050	Guanine ribonucleotide biosynthesis IMP => GDP,GTP	1	6.52119e-13	13	0	0	48	7094
M00050	Guanine ribonucleotide biosynthesis IMP => GDP,GTP	1	6.52119e-13	13	0	0	48	7094
M00549	Nucleotide sugar biosynthesis, glucose => UDP-glucose	1	9.95596e-13	7	0	0	48	7094
M00072	N-glycosylation by oligosaccharyltransferase	1	9.95596e-13	7	0	0	48	7094
hsa_M00007	Pentose phosphate pathway, non-oxidative phase, fructose 6P => ribose 5P	1	9.95596e-13	7	0	0	48	7094
M00092	Phosphatidylethanolamine (PE) biosynthesis, ethanolamine => PE	1	9.95596e-13	7	0	0	48	7094
hsa_M00120	Coenzyme A biosynthesis, pantothenate => CoA	1	9.95596e-13	7	0	0	48	7094
hsa_M00691	DNA damage-induced cell cycle checkpoints	1	9.95596e-13	7	0	0	48	7094
M00691	DNA damage-induced cell cycle checkpoints	1	9.95596e-13	7	0	0	48	7094
hsa_M00396	Lsm 2-8 complex	1	9.95596e-13	7	0	0	48	7094
hsa_M00047	Creatine pathway	1	9.95596e-13	7	0	0	48	7094
M00398	Sm core complex	1	9.95596e-13	7	0	0	48	7094
hsa_M00072	N-glycosylation by oligosaccharyltransferase	1	9.95596e-13	7	0	0	48	7094
M00397	Lsm 1-7 complex	1	9.95596e-13	7	0	0	48	7094
hsa_M00398	Sm core complex	1	9.95596e-13	7	0	0	48	7094
M00396	Lsm 2-8 complex	1	9.95596e-13	7	0	0	48	7094
M00007	Pentose phosphate pathway, non-oxidative phase, fructose 6P => ribose 5P	1	9.95596e-13	7	0	0	48	7094
M00047	Creatine pathway	1	9.95596e-13	7	0	0	48	7094
hsa_M00397	Lsm 1-7 complex	1	9.95596e-13	7	0	0	48	7094
M00086	beta-Oxidation, acyl-CoA synthesis	1	9.95596e-13	7	0	0	48	7094
M00120	Coenzyme A biosynthesis, pantothenate => CoA	1	9.95596e-13	7	0	0	48	7094
hsa_M00092	Phosphatidylethanolamine (PE) biosynthesis, ethanolamine => PE	1	9.95596e-13	7	0	0	48	7094
hsa_M00549	Nucleotide sugar biosynthesis, glucose => UDP-glucose	1	9.95596e-13	7	0	0	48	7094
hsa_M00086	beta-Oxidation, acyl-CoA synthesis	1	9.95596e-13	7	0	0	48	7094
hsa05014	Amyotrophic lateral sclerosis (ALS)	1	1.0224e-12	51	0	0	48	7094
ko05110	Vibrio cholerae infection	1	1.0224e-12	51	0	0	48	7094
ko05014	Amyotrophic lateral sclerosis (ALS)	1	1.0224e-12	51	0	0	48	7094
hsa05110	Vibrio cholerae infection	1	1.0224e-12	51	0	0	48	7094
hsa04913	Ovarian steroidogenesis	1	1.14162e-12	50	0	0	48	7094
ko04913	Ovarian steroidogenesis	1	1.14162e-12	50	0	0	48	7094
hsa00310	Lysine degradation	1	1.21835e-12	59	0	0	48	7094
ko00310	Lysine degradation	1	1.21835e-12	59	0	0	48	7094
ko00561	Glycerolipid metabolism	1	1.21835e-12	59	0	0	48	7094
hsa00561	Glycerolipid metabolism	1	1.21835e-12	59	0	0	48	7094
ko04260	Cardiac muscle contraction	1	2.05558e-12	74	0	0	48	7094
hsa01230	Biosynthesis of amino acids	1	2.05558e-12	74	0	0	48	7094
hsa04260	Cardiac muscle contraction	1	2.05558e-12	74	0	0	48	7094
ko01230	Biosynthesis of amino acids	1	2.05558e-12	74	0	0	48	7094
hsa04664	Fc epsilon RI signaling pathway	1	2.12902e-12	69	0	0	48	7094
ko00982	Drug metabolism - cytochrome P450	1	2.12902e-12	69	0	0	48	7094
ko04664	Fc epsilon RI signaling pathway	1	2.12902e-12	69	0	0	48	7094
hsa00982	Drug metabolism - cytochrome P450	1	2.12902e-12	69	0	0	48	7094
hsa03008	Ribosome biogenesis in eukaryotes	1	2.23617e-12	79	0	0	48	7094
ko03008	Ribosome biogenesis in eukaryotes	1	2.23617e-12	79	0	0	48	7094
hsa05140	Leishmaniasis	1	2.52011e-12	72	0	0	48	7094
ko05140	Leishmaniasis	1	2.52011e-12	72	0	0	48	7094
hsa04662	B cell receptor signaling pathway	1	2.52011e-12	72	0	0	48	7094
hsa04917	Prolactin signaling pathway	1	2.52011e-12	72	0	0	48	7094
ko04917	Prolactin signaling pathway	1	2.52011e-12	72	0	0	48	7094
ko04662	B cell receptor signaling pathway	1	2.52011e-12	72	0	0	48	7094
ko03013	RNA transport	1	2.61131e-12	166	0	0	48	7094
hsa03013	RNA transport	1	2.61131e-12	166	0	0	48	7094
ko00790	Folate biosynthesis	1	2.62994e-12	15	0	0	48	7094
hsa00790	Folate biosynthesis	1	2.62994e-12	15	0	0	48	7094
M00158	F-type ATPase, eukaryotes	1	2.62994e-12	15	0	0	48	7094
hsa00603	Glycosphingolipid biosynthesis - globo and isoglobo series	1	2.62994e-12	15	0	0	48	7094
M00340	Proteasome, 20S core particle	1	2.62994e-12	15	0	0	48	7094
hsa00604	Glycosphingolipid biosynthesis - ganglio series	1	2.62994e-12	15	0	0	48	7094
hsa_M00686	Toll-like receptor signaling	1	2.62994e-12	15	0	0	48	7094
hsa_M00146	NADH dehydrogenase (ubiquinone) 1 alpha subcomplex	1	2.62994e-12	15	0	0	48	7094
M00146	NADH dehydrogenase (ubiquinone) 1 alpha subcomplex	1	2.62994e-12	15	0	0	48	7094
hsa_M00158	F-type ATPase, eukaryotes	1	2.62994e-12	15	0	0	48	7094
hsa00730	Thiamine metabolism	1	2.62994e-12	15	0	0	48	7094
hsa_M00340	Proteasome, 20S core particle	1	2.62994e-12	15	0	0	48	7094
ko00730	Thiamine metabolism	1	2.62994e-12	15	0	0	48	7094
M00686	Toll-like receptor signaling	1	2.62994e-12	15	0	0	48	7094
hsa_M00676	PI3K-Akt signaling	1	2.62994e-12	15	0	0	48	7094
M00676	PI3K-Akt signaling	1	2.62994e-12	15	0	0	48	7094
ko00604	Glycosphingolipid biosynthesis - ganglio series	1	2.62994e-12	15	0	0	48	7094
ko05210	Colorectal cancer	1	2.63399e-12	62	0	0	48	7094
hsa00590	Arachidonic acid metabolism	1	2.63399e-12	62	0	0	48	7094
hsa05210	Colorectal cancer	1	2.63399e-12	62	0	0	48	7094
ko00590	Arachidonic acid metabolism	1	2.63399e-12	62	0	0	48	7094
ko00860	Porphyrin and chlorophyll metabolism	1	2.63897e-12	42	0	0	48	7094
hsa00860	Porphyrin and chlorophyll metabolism	1	2.63897e-12	42	0	0	48	7094
ko00514	Other types of O-glycan biosynthesis	1	2.78434e-12	22	0	0	48	7094
hsa_M00130	Inositol phosphate metabolism, PI=> PIP2 => Ins(1,4,5)P3 => Ins(1,3,4,5)P4	1	2.78434e-12	22	0	0	48	7094
M00009	Citrate cycle (TCA cycle, Krebs cycle)	1	2.78434e-12	22	0	0	48	7094
M00130	Inositol phosphate metabolism, PI=> PIP2 => Ins(1,4,5)P3 => Ins(1,3,4,5)P4	1	2.78434e-12	22	0	0	48	7094
ko00900	Terpenoid backbone biosynthesis	1	2.78434e-12	22	0	0	48	7094
hsa00514	Other types of O-glycan biosynthesis	1	2.78434e-12	22	0	0	48	7094
hsa00900	Terpenoid backbone biosynthesis	1	2.78434e-12	22	0	0	48	7094
hsa_M00009	Citrate cycle (TCA cycle, Krebs cycle)	1	2.78434e-12	22	0	0	48	7094
M00689	MAPK (p38) signaling	1	2.78434e-12	22	0	0	48	7094
hsa_M00689	MAPK (p38) signaling	1	2.78434e-12	22	0	0	48	7094
hsa04064	NF-kappa B signaling pathway	1	2.91568e-12	94	0	0	48	7094
ko04064	NF-kappa B signaling pathway	1	2.91568e-12	94	0	0	48	7094
hsa04914	Progesterone-mediated oocyte maturation	1	2.91568e-12	94	0	0	48	7094
ko04914	Progesterone-mediated oocyte maturation	1	2.91568e-12	94	0	0	48	7094
hsa04211	Longevity regulating pathway	1	2.91568e-12	94	0	0	48	7094
hsa04380	Osteoclast differentiation	1	2.93227e-12	131	0	0	48	7094
ko04380	Osteoclast differentiation	1	2.93227e-12	131	0	0	48	7094
hsa04146	Peroxisome	1	2.99469e-12	83	0	0	48	7094
ko04146	Peroxisome	1	2.99469e-12	83	0	0	48	7094
ko00230	Purine metabolism	1	3.01595e-12	173	0	0	48	7094
hsa00230	Purine metabolism	1	3.01595e-12	173	0	0	48	7094
M00055	N-glycan precursor biosynthesis	1	3.09404e-12	14	0	0	48	7094
M00389	APC/C complex	1	3.09404e-12	14	0	0	48	7094
ko00533	Glycosaminoglycan biosynthesis - keratan sulfate	1	3.09404e-12	14	0	0	48	7094
hsa_M00055	N-glycan precursor biosynthesis	1	3.09404e-12	14	0	0	48	7094
hsa_M00147	NADH dehydrogenase (ubiquinone) 1 beta subcomplex	1	3.09404e-12	14	0	0	48	7094
hsa_M00389	APC/C complex	1	3.09404e-12	14	0	0	48	7094
hsa_M00353	Spliceosome, Prp19/CDC5L complex	1	3.09404e-12	14	0	0	48	7094
M00011	Citrate cycle, second carbon oxidation, 2-oxoglutarate => oxaloacetate	1	3.09404e-12	14	0	0	48	7094
M00353	Spliceosome, Prp19/CDC5L complex	1	3.09404e-12	14	0	0	48	7094
M00180	RNA polymerase II, eukaryotes	1	3.09404e-12	14	0	0	48	7094
M00147	NADH dehydrogenase (ubiquinone) 1 beta subcomplex	1	3.09404e-12	14	0	0	48	7094
hsa_M00180	RNA polymerase II, eukaryotes	1	3.09404e-12	14	0	0	48	7094
hsa_M00011	Citrate cycle, second carbon oxidation, 2-oxoglutarate => oxaloacetate	1	3.09404e-12	14	0	0	48	7094
hsa00533	Glycosaminoglycan biosynthesis - keratan sulfate	1	3.09404e-12	14	0	0	48	7094
hsa04150	mTOR signaling pathway	1	3.22592e-12	153	0	0	48	7094
ko04150	mTOR signaling pathway	1	3.22592e-12	153	0	0	48	7094
hsa01524	Platinum drug resistance	1	3.25784e-12	75	0	0	48	7094
hsa04971	Gastric acid secretion	1	3.25784e-12	75	0	0	48	7094
ko01524	Platinum drug resistance	1	3.25784e-12	75	0	0	48	7094
ko04971	Gastric acid secretion	1	3.25784e-12	75	0	0	48	7094
hsa00564	Glycerophospholipid metabolism	1	3.38107e-12	95	0	0	48	7094
ko04972	Pancreatic secretion	1	3.38107e-12	95	0	0	48	7094
hsa04972	Pancreatic secretion	1	3.38107e-12	95	0	0	48	7094
ko00564	Glycerophospholipid metabolism	1	3.38107e-12	95	0	0	48	7094
ko04213	Longevity regulating pathway - multiple species	1	3.73509e-12	64	0	0	48	7094
hsa04213	Longevity regulating pathway - multiple species	1	3.73509e-12	64	0	0	48	7094
ko00640	Propanoate metabolism	1	4.19557e-12	32	0	0	48	7094
hsa00640	Propanoate metabolism	1	4.19557e-12	32	0	0	48	7094
M00143	NADH dehydrogenase (ubiquinone) Fe-S protein/flavoprotein complex, mitochondria	1	4.21355e-12	11	0	0	48	7094
ko00130	Ubiquinone and other terpenoid-quinone biosynthesis	1	4.21355e-12	11	0	0	48	7094
hsa_M00678	Hedgehog signaling	1	4.21355e-12	11	0	0	48	7094
M00101	Cholesterol biosynthesis, squalene 2,3-epoxide => cholesterol	1	4.21355e-12	11	0	0	48	7094
hsa_M00143	NADH dehydrogenase (ubiquinone) Fe-S protein/flavoprotein complex, mitochondria	1	4.21355e-12	11	0	0	48	7094
M00404	COPII complex	1	4.21355e-12	11	0	0	48	7094
hsa00430	Taurine and hypotaurine metabolism	1	4.21355e-12	11	0	0	48	7094
hsa_M00034	Methionine salvage pathway	1	4.21355e-12	11	0	0	48	7094
hsa_M00404	COPII complex	1	4.21355e-12	11	0	0	48	7094
M00678	Hedgehog signaling	1	4.21355e-12	11	0	0	48	7094
hsa_M00098	Acylglycerol degradation	1	4.21355e-12	11	0	0	48	7094
M00098	Acylglycerol degradation	1	4.21355e-12	11	0	0	48	7094
hsa00130	Ubiquinone and other terpenoid-quinone biosynthesis	1	4.21355e-12	11	0	0	48	7094
hsa_M00032	Lysine degradation, lysine => saccharopine => acetoacetyl-CoA	1	4.21355e-12	11	0	0	48	7094
M00034	Methionine salvage pathway	1	4.21355e-12	11	0	0	48	7094
ko00430	Taurine and hypotaurine metabolism	1	4.21355e-12	11	0	0	48	7094
hsa_M00101	Cholesterol biosynthesis, squalene 2,3-epoxide => cholesterol	1	4.21355e-12	11	0	0	48	7094
M00032	Lysine degradation, lysine => saccharopine => acetoacetyl-CoA	1	4.21355e-12	11	0	0	48	7094
hsa04141	Protein processing in endoplasmic reticulum	1	4.41433e-12	165	0	0	48	7094
hsa05010	Alzheimer's disease	1	4.41433e-12	165	0	0	48	7094
ko04141	Protein processing in endoplasmic reticulum	1	4.41433e-12	165	0	0	48	7094
ko05010	Alzheimer's disease	1	4.41433e-12	165	0	0	48	7094
ko04120	Ubiquitin mediated proteolysis	1	4.42236e-12	137	0	0	48	7094
hsa04530	Tight junction	1	4.42236e-12	137	0	0	48	7094
ko04530	Tight junction	1	4.42236e-12	137	0	0	48	7094
hsa04120	Ubiquitin mediated proteolysis	1	4.42236e-12	137	0	0	48	7094
hsa04110	Cell cycle	1	4.50942e-12	124	0	0	48	7094
ko04110	Cell cycle	1	4.50942e-12	124	0	0	48	7094
hsa04950	Maturity onset diabetes of the young	1	4.96219e-12	26	0	0	48	7094
ko04950	Maturity onset diabetes of the young	1	4.96219e-12	26	0	0	48	7094
hsa00340	Histidine metabolism	1	4.97445e-12	24	0	0	48	7094
hsa_M00160	V-type ATPase, eukaryotes	1	4.97445e-12	24	0	0	48	7094
ko00534	Glycosaminoglycan biosynthesis - heparan sulfate / heparin	1	4.97445e-12	24	0	0	48	7094
hsa00534	Glycosaminoglycan biosynthesis - heparan sulfate / heparin	1	4.97445e-12	24	0	0	48	7094
hsa04977	Vitamin digestion and absorption	1	4.97445e-12	24	0	0	48	7094
M00160	V-type ATPase, eukaryotes	1	4.97445e-12	24	0	0	48	7094
ko00340	Histidine metabolism	1	4.97445e-12	24	0	0	48	7094
ko04977	Vitamin digestion and absorption	1	4.97445e-12	24	0	0	48	7094
hsa_M00014	Glucuronate pathway (uronate pathway)	1	5.05173e-12	27	0	0	48	7094
hsa00601	Glycosphingolipid biosynthesis - lacto and neolacto series	1	5.05173e-12	27	0	0	48	7094
hsa00053	Ascorbate and aldarate metabolism	1	5.05173e-12	27	0	0	48	7094
ko00053	Ascorbate and aldarate metabolism	1	5.05173e-12	27	0	0	48	7094
M00056	O-glycan biosynthesis, mucin type core	1	5.05173e-12	27	0	0	48	7094
ko00601	Glycosphingolipid biosynthesis - lacto and neolacto series	1	5.05173e-12	27	0	0	48	7094
ko04966	Collecting duct acid secretion	1	5.05173e-12	27	0	0	48	7094
M00014	Glucuronate pathway (uronate pathway)	1	5.05173e-12	27	0	0	48	7094
hsa04966	Collecting duct acid secretion	1	5.05173e-12	27	0	0	48	7094
hsa_M00056	O-glycan biosynthesis, mucin type core	1	5.05173e-12	27	0	0	48	7094
M00426	Survival motor neuron (SMN) complex	1	5.21533e-12	10	0	0	48	7094
M00152	Cytochrome bc1 complex	1	5.21533e-12	10	0	0	48	7094
hsa_M00351	Spliceosome, U1-snRNP	1	5.21533e-12	10	0	0	48	7094
hsa_M00681	Activin signaling	1	5.21533e-12	10	0	0	48	7094
hsa_M00095	C5 isoprenoid biosynthesis, mevalonate pathway	1	5.21533e-12	10	0	0	48	7094
M00351	Spliceosome, U1-snRNP	1	5.21533e-12	10	0	0	48	7094
M00296	BER complex	1	5.21533e-12	10	0	0	48	7094
ko00920	Sulfur metabolism	1	5.21533e-12	10	0	0	48	7094
hsa_M00391	Exosome, eukaryotes	1	5.21533e-12	10	0	0	48	7094
hsa_M00152	Cytochrome bc1 complex	1	5.21533e-12	10	0	0	48	7094
M00681	Activin signaling	1	5.21533e-12	10	0	0	48	7094
hsa00072	Synthesis and degradation of ketone bodies	1	5.21533e-12	10	0	0	48	7094
hsa_M00426	Survival motor neuron (SMN) complex	1	5.21533e-12	10	0	0	48	7094
M00095	C5 isoprenoid biosynthesis, mevalonate pathway	1	5.21533e-12	10	0	0	48	7094
hsa_M00693	Cell cycle - G2/M transition	1	5.21533e-12	10	0	0	48	7094
M00413	FA core complex	1	5.21533e-12	10	0	0	48	7094
hsa_M00035	Methionine degradation	1	5.21533e-12	10	0	0	48	7094
M00059	Glycosaminoglycan biosynthesis, heparan sulfate backbone	1	5.21533e-12	10	0	0	48	7094
hsa_M00296	BER complex	1	5.21533e-12	10	0	0	48	7094
hsa_M00059	Glycosaminoglycan biosynthesis, heparan sulfate backbone	1	5.21533e-12	10	0	0	48	7094
M00693	Cell cycle - G2/M transition	1	5.21533e-12	10	0	0	48	7094
M00035	Methionine degradation	1	5.21533e-12	10	0	0	48	7094
M00391	Exosome, eukaryotes	1	5.21533e-12	10	0	0	48	7094
hsa00920	Sulfur metabolism	1	5.21533e-12	10	0	0	48	7094
ko00072	Synthesis and degradation of ketone bodies	1	5.21533e-12	10	0	0	48	7094
hsa_M00413	FA core complex	1	5.21533e-12	10	0	0	48	7094
hsa_M00688	MAPK (JNK) signaling	1	5.59724e-12	21	0	0	48	7094
hsa_M00049	Adenine ribonucleotide biosynthesis, IMP => ADP,ATP	1	5.59724e-12	21	0	0	48	7094
M00154	Cytochrome c oxidase	1	5.59724e-12	21	0	0	48	7094
ko00220	Arginine biosynthesis	1	5.59724e-12	21	0	0	48	7094
hsa00220	Arginine biosynthesis	1	5.59724e-12	21	0	0	48	7094
M00688	MAPK (JNK) signaling	1	5.59724e-12	21	0	0	48	7094
M00049	Adenine ribonucleotide biosynthesis, IMP => ADP,ATP	1	5.59724e-12	21	0	0	48	7094
hsa_M00154	Cytochrome c oxidase	1	5.59724e-12	21	0	0	48	7094
hsa00591	Linoleic acid metabolism	1	5.64132e-12	29	0	0	48	7094
ko05216	Thyroid cancer	1	5.64132e-12	29	0	0	48	7094
ko00591	Linoleic acid metabolism	1	5.64132e-12	29	0	0	48	7094
ko00760	Nicotinate and nicotinamide metabolism	1	5.64132e-12	29	0	0	48	7094
hsa00760	Nicotinate and nicotinamide metabolism	1	5.64132e-12	29	0	0	48	7094
hsa05216	Thyroid cancer	1	5.64132e-12	29	0	0	48	7094
hsa05322	Systemic lupus erythematosus	1	5.6798e-12	132	0	0	48	7094
ko03040	Spliceosome	1	5.6798e-12	132	0	0	48	7094
hsa03040	Spliceosome	1	5.6798e-12	132	0	0	48	7094
ko05322	Systemic lupus erythematosus	1	5.6798e-12	132	0	0	48	7094
ko04920	Adipocytokine signaling pathway	1	5.95945e-12	70	0	0	48	7094
hsa04622	RIG-I-like receptor signaling pathway	1	5.95945e-12	70	0	0	48	7094
ko04622	RIG-I-like receptor signaling pathway	1	5.95945e-12	70	0	0	48	7094
hsa04920	Adipocytokine signaling pathway	1	5.95945e-12	70	0	0	48	7094
hsa_M00399	Cap binding complex	1	5.97723e-12	2	0	0	48	7094
hsa00300	Lysine biosynthesis	1	5.97723e-12	2	0	0	48	7094
M00103	Cholecalciferol biosynthesis	1	5.97723e-12	2	0	0	48	7094
M00338	Cysteine biosynthesis, homocysteine + serine => cysteine	1	5.97723e-12	2	0	0	48	7094
M00151	Cytochrome bc1 complex respiratory unit	1	5.97723e-12	2	0	0	48	7094
hsa_M00338	Cysteine biosynthesis, homocysteine + serine => cysteine	1	5.97723e-12	2	0	0	48	7094
hsa_M00083	Fatty acid biosynthesis, elongation	1	5.97723e-12	2	0	0	48	7094
hsa_M00103	Cholecalciferol biosynthesis	1	5.97723e-12	2	0	0	48	7094
hsa_M00554	Nucleotide sugar biosynthesis, galactose => UDP-galactose	1	5.97723e-12	2	0	0	48	7094
M00083	Fatty acid biosynthesis, elongation	1	5.97723e-12	2	0	0	48	7094
M00293	DNA polymerase zeta complex	1	5.97723e-12	2	0	0	48	7094
hsa_M00066	Lactosylceramide biosynthesis	1	5.97723e-12	2	0	0	48	7094
M00106	Conjugated bile acid biosynthesis, cholate => taurocholate/glycocholate	1	5.97723e-12	2	0	0	48	7094
hsa_M00151	Cytochrome bc1 complex respiratory unit	1	5.97723e-12	2	0	0	48	7094
M00066	Lactosylceramide biosynthesis	1	5.97723e-12	2	0	0	48	7094
M00399	Cap binding complex	1	5.97723e-12	2	0	0	48	7094
ko00300	Lysine biosynthesis	1	5.97723e-12	2	0	0	48	7094
M00067	Sulfoglycolipids biosynthesis, ceramide/1-alkyl-2-acylglycerol => sulfatide/seminolipid	1	5.97723e-12	2	0	0	48	7094
M00068	Glycosphingolipid biosynthesis, globo-series, LacCer => Gb4Cer	1	5.97723e-12	2	0	0	48	7094
M00554	Nucleotide sugar biosynthesis, galactose => UDP-galactose	1	5.97723e-12	2	0	0	48	7094
hsa_M00294	DNA polymerase gamma complex	1	5.97723e-12	2	0	0	48	7094
hsa_M00067	Sulfoglycolipids biosynthesis, ceramide/1-alkyl-2-acylglycerol => sulfatide/seminolipid	1	5.97723e-12	2	0	0	48	7094
hsa_M00068	Glycosphingolipid biosynthesis, globo-series, LacCer => Gb4Cer	1	5.97723e-12	2	0	0	48	7094
hsa_M00293	DNA polymerase zeta complex	1	5.97723e-12	2	0	0	48	7094
M00294	DNA polymerase gamma complex	1	5.97723e-12	2	0	0	48	7094
hsa_M00106	Conjugated bile acid biosynthesis, cholate => taurocholate/glycocholate	1	5.97723e-12	2	0	0	48	7094
ko04660	T cell receptor signaling pathway	1	6.13308e-12	104	0	0	48	7094
hsa00240	Pyrimidine metabolism	1	6.13308e-12	104	0	0	48	7094
hsa04660	T cell receptor signaling pathway	1	6.13308e-12	104	0	0	48	7094
ko00240	Pyrimidine metabolism	1	6.13308e-12	104	0	0	48	7094
ko04666	Fc gamma R-mediated phagocytosis	1	6.17894e-12	92	0	0	48	7094
hsa04666	Fc gamma R-mediated phagocytosis	1	6.17894e-12	92	0	0	48	7094
hsa04340	Hedgehog signaling pathway	1	6.27576e-12	47	0	0	48	7094
ko04340	Hedgehog signaling pathway	1	6.27576e-12	47	0	0	48	7094
ko04961	Endocrine and other factor-regulated calcium reabsorption	1	6.27576e-12	47	0	0	48	7094
ko00600	Sphingolipid metabolism	1	6.27576e-12	47	0	0	48	7094
hsa03420	Nucleotide excision repair	1	6.27576e-12	47	0	0	48	7094
hsa00600	Sphingolipid metabolism	1	6.27576e-12	47	0	0	48	7094
ko03420	Nucleotide excision repair	1	6.27576e-12	47	0	0	48	7094
hsa04961	Endocrine and other factor-regulated calcium reabsorption	1	6.27576e-12	47	0	0	48	7094
hsa05031	Amphetamine addiction	1	6.3925e-12	68	0	0	48	7094
ko05031	Amphetamine addiction	1	6.3925e-12	68	0	0	48	7094
hsa04916	Melanogenesis	1	6.59941e-12	101	0	0	48	7094
ko05231	Choline metabolism in cancer	1	6.59941e-12	101	0	0	48	7094
ko04916	Melanogenesis	1	6.59941e-12	101	0	0	48	7094
hsa05231	Choline metabolism in cancer	1	6.59941e-12	101	0	0	48	7094
ko04020	Calcium signaling pathway	1	6.78733e-12	181	0	0	48	7094
hsa04020	Calcium signaling pathway	1	6.78733e-12	181	0	0	48	7094
hsa04710	Circadian rhythm	1	6.79602e-12	31	0	0	48	7094
ko00052	Galactose metabolism	1	6.79602e-12	31	0	0	48	7094
ko01523	Antifolate resistance	1	6.79602e-12	31	0	0	48	7094
ko04710	Circadian rhythm	1	6.79602e-12	31	0	0	48	7094
ko00512	Mucin type O-glycan biosynthesis	1	6.79602e-12	31	0	0	48	7094
hsa00512	Mucin type O-glycan biosynthesis	1	6.79602e-12	31	0	0	48	7094
ko00410	beta-Alanine metabolism	1	6.79602e-12	31	0	0	48	7094
hsa00052	Galactose metabolism	1	6.79602e-12	31	0	0	48	7094
ko03020	RNA polymerase	1	6.79602e-12	31	0	0	48	7094
hsa03020	RNA polymerase	1	6.79602e-12	31	0	0	48	7094
hsa01523	Antifolate resistance	1	6.79602e-12	31	0	0	48	7094
hsa00410	beta-Alanine metabolism	1	6.79602e-12	31	0	0	48	7094
hsa05161	Hepatitis B	1	6.87778e-12	146	0	0	48	7094
hsa00270	Cysteine and methionine metabolism	1	6.94728e-12	44	0	0	48	7094
hsa02010	ABC transporters	1	6.94728e-12	44	0	0	48	7094
ko00071	Fatty acid degradation	1	6.94728e-12	44	0	0	48	7094
ko00270	Cysteine and methionine metabolism	1	6.94728e-12	44	0	0	48	7094
ko02010	ABC transporters	1	6.94728e-12	44	0	0	48	7094
hsa03050	Proteasome	1	6.94728e-12	44	0	0	48	7094
ko04962	Vasopressin-regulated water reabsorption	1	6.94728e-12	44	0	0	48	7094
hsa00071	Fatty acid degradation	1	6.94728e-12	44	0	0	48	7094
hsa00970	Aminoacyl-tRNA biosynthesis	1	6.94728e-12	44	0	0	48	7094
hsa04962	Vasopressin-regulated water reabsorption	1	6.94728e-12	44	0	0	48	7094
ko03050	Proteasome	1	6.94728e-12	44	0	0	48	7094
ko00970	Aminoacyl-tRNA biosynthesis	1	6.94728e-12	44	0	0	48	7094
hsa05012	Parkinson's disease	1	7.06281e-12	129	0	0	48	7094
ko04072	Phospholipase D signaling pathway	1	7.37685e-12	143	0	0	48	7094
hsa04310	Wnt signaling pathway	1	7.37685e-12	143	0	0	48	7094
ko04310	Wnt signaling pathway	1	7.37685e-12	143	0	0	48	7094
hsa04072	Phospholipase D signaling pathway	1	7.37685e-12	143	0	0	48	7094
ko05160	Hepatitis C	1	7.62953e-12	133	0	0	48	7094
hsa05160	Hepatitis C	1	7.62953e-12	133	0	0	48	7094
ko03015	mRNA surveillance pathway	1	8.02899e-12	91	0	0	48	7094
hsa_M00177	Ribosome, eukaryotes	1	8.02899e-12	91	0	0	48	7094
M00177	Ribosome, eukaryotes	1	8.02899e-12	91	0	0	48	7094
hsa03015	mRNA surveillance pathway	1	8.02899e-12	91	0	0	48	7094
hsa_M00354	Spliceosome, U4/U6.U5 tri-snRNP	1	8.12552e-12	30	0	0	48	7094
hsa05310	Asthma	1	8.12552e-12	30	0	0	48	7094
ko00020	Citrate cycle (TCA cycle)	1	8.12552e-12	30	0	0	48	7094
ko00030	Pentose phosphate pathway	1	8.12552e-12	30	0	0	48	7094
hsa00020	Citrate cycle (TCA cycle)	1	8.12552e-12	30	0	0	48	7094
hsa00030	Pentose phosphate pathway	1	8.12552e-12	30	0	0	48	7094
ko05310	Asthma	1	8.12552e-12	30	0	0	48	7094
M00354	Spliceosome, U4/U6.U5 tri-snRNP	1	8.12552e-12	30	0	0	48	7094
hsa04070	Phosphatidylinositol signaling system	1	8.30484e-12	99	0	0	48	7094
hsa04750	Inflammatory mediator regulation of TRP channels	1	8.30484e-12	99	0	0	48	7094
ko04750	Inflammatory mediator regulation of TRP channels	1	8.30484e-12	99	0	0	48	7094
ko04070	Phosphatidylinositol signaling system	1	8.30484e-12	99	0	0	48	7094
M00073	N-glycan precursor trimming	1	8.36159e-12	6	0	0	48	7094
M00109	C21-Steroid hormone biosynthesis, progesterone => cortisol/cortisone	1	8.36159e-12	6	0	0	48	7094
hsa_M00085	Fatty acid biosynthesis, elongation, mitochondria	1	8.36159e-12	6	0	0	48	7094
hsa_M00090	Phosphatidylcholine (PC) biosynthesis, choline => PC	1	8.36159e-12	6	0	0	48	7094
hsa_M00285	MCM complex	1	8.36159e-12	6	0	0	48	7094
hsa_M00424	Shelterin complex	1	8.36159e-12	6	0	0	48	7094
hsa00750	Vitamin B6 metabolism	1	8.36159e-12	6	0	0	48	7094
M00013	Malonate semialdehyde pathway, propanoyl-CoA => acetyl-CoA	1	8.36159e-12	6	0	0	48	7094
hsa_M00048	Inosine monophosphate biosynthesis, PRPP + glutamine => IMP	1	8.36159e-12	6	0	0	48	7094
M00395	Decapping complex	1	8.36159e-12	6	0	0	48	7094
M00029	Urea cycle	1	8.36159e-12	6	0	0	48	7094
hsa_M00073	N-glycan precursor trimming	1	8.36159e-12	6	0	0	48	7094
hsa_M00141	C1-unit interconversion, eukaryotes	1	8.36159e-12	6	0	0	48	7094
M00090	Phosphatidylcholine (PC) biosynthesis, choline => PC	1	8.36159e-12	6	0	0	48	7094
M00141	C1-unit interconversion, eukaryotes	1	8.36159e-12	6	0	0	48	7094
hsa_M00109	C21-Steroid hormone biosynthesis, progesterone => cortisol/cortisone	1	8.36159e-12	6	0	0	48	7094
M00284	Origin recognition complex	1	8.36159e-12	6	0	0	48	7094
M00048	Inosine monophosphate biosynthesis, PRPP + glutamine => IMP	1	8.36159e-12	6	0	0	48	7094
hsa_M00284	Origin recognition complex	1	8.36159e-12	6	0	0	48	7094
M00058	Glycosaminoglycan biosynthesis, chondroitin sulfate backbone	1	8.36159e-12	6	0	0	48	7094
M00085	Fatty acid biosynthesis, elongation, mitochondria	1	8.36159e-12	6	0	0	48	7094
M00285	MCM complex	1	8.36159e-12	6	0	0	48	7094
hsa_M00395	Decapping complex	1	8.36159e-12	6	0	0	48	7094
hsa_M00058	Glycosaminoglycan biosynthesis, chondroitin sulfate backbone	1	8.36159e-12	6	0	0	48	7094
ko00750	Vitamin B6 metabolism	1	8.36159e-12	6	0	0	48	7094
hsa_M00013	Malonate semialdehyde pathway, propanoyl-CoA => acetyl-CoA	1	8.36159e-12	6	0	0	48	7094
hsa_M00029	Urea cycle	1	8.36159e-12	6	0	0	48	7094
M00424	Shelterin complex	1	8.36159e-12	6	0	0	48	7094
hsa00830	Retinol metabolism	1	8.89432e-12	65	0	0	48	7094
ko00830	Retinol metabolism	1	8.89432e-12	65	0	0	48	7094
hsa04924	Renin secretion	1	8.89432e-12	65	0	0	48	7094
ko04924	Renin secretion	1	8.89432e-12	65	0	0	48	7094
ko04721	Synaptic vesicle cycle	1	9.1944e-12	63	0	0	48	7094
hsa04623	Cytosolic DNA-sensing pathway	1	9.1944e-12	63	0	0	48	7094
ko04623	Cytosolic DNA-sensing pathway	1	9.1944e-12	63	0	0	48	7094
hsa04721	Synaptic vesicle cycle	1	9.1944e-12	63	0	0	48	7094
ko05168	Herpes simplex infection	1	9.9232e-12	185	0	0	48	7094
hsa05168	Herpes simplex infection	1	9.9232e-12	185	0	0	48	7094
hsa04919	Thyroid hormone signaling pathway	1	9.93853e-12	118	0	0	48	7094
hsa04114	Oocyte meiosis	1	9.95339e-12	120	0	0	48	7094
hsa00190	Oxidative phosphorylation	1	9.95339e-12	120	0	0	48	7094
ko04114	Oocyte meiosis	1	9.95339e-12	120	0	0	48	7094
ko04071	Sphingolipid signaling pathway	1	9.95339e-12	120	0	0	48	7094
hsa04071	Sphingolipid signaling pathway	1	9.95339e-12	120	0	0	48	7094
ko00190	Oxidative phosphorylation	1	9.95339e-12	120	0	0	48	7094
hsa04540	Gap junction	1	1.03029e-11	88	0	0	48	7094
ko04540	Gap junction	1	1.03029e-11	88	0	0	48	7094
hsa04978	Mineral absorption	1	1.03503e-11	52	0	0	48	7094
hsa05213	Endometrial cancer	1	1.03503e-11	52	0	0	48	7094
hsa05320	Autoimmune thyroid disease	1	1.03503e-11	52	0	0	48	7094
ko04978	Mineral absorption	1	1.03503e-11	52	0	0	48	7094
ko05320	Autoimmune thyroid disease	1	1.03503e-11	52	0	0	48	7094
ko05213	Endometrial cancer	1	1.03503e-11	52	0	0	48	7094
ko00620	Pyruvate metabolism	1	1.03758e-11	39	0	0	48	7094
ko04960	Aldosterone-regulated sodium reabsorption	1	1.03758e-11	39	0	0	48	7094
ko00260	Glycine, serine and threonine metabolism	1	1.03758e-11	39	0	0	48	7094
hsa00260	Glycine, serine and threonine metabolism	1	1.03758e-11	39	0	0	48	7094
hsa00620	Pyruvate metabolism	1	1.03758e-11	39	0	0	48	7094
hsa04960	Aldosterone-regulated sodium reabsorption	1	1.03758e-11	39	0	0	48	7094
hsa03010	Ribosome	1	1.05644e-11	134	0	0	48	7094
ko03010	Ribosome	1	1.05644e-11	134	0	0	48	7094
hsa04650	Natural killer cell mediated cytotoxicity	1	1.05644e-11	134	0	0	48	7094
hsa04068	FoxO signaling pathway	1	1.05644e-11	134	0	0	48	7094
ko04650	Natural killer cell mediated cytotoxicity	1	1.05644e-11	134	0	0	48	7094
hsa05164	Influenza A	1	1.07244e-11	174	0	0	48	7094
ko05164	Influenza A	1	1.07244e-11	174	0	0	48	7094
ko04024	cAMP signaling pathway	1	1.18682e-11	200	0	0	48	7094
ko05169	Epstein-Barr virus infection	1	1.18682e-11	200	0	0	48	7094
hsa05169	Epstein-Barr virus infection	1	1.18682e-11	200	0	0	48	7094
hsa04024	cAMP signaling pathway	1	1.18682e-11	200	0	0	48	7094
hsa04976	Bile secretion	1	1.1975e-11	71	0	0	48	7094
hsa05218	Melanoma	1	1.1975e-11	71	0	0	48	7094
ko04976	Bile secretion	1	1.1975e-11	71	0	0	48	7094
hsa00562	Inositol phosphate metabolism	1	1.1975e-11	71	0	0	48	7094
ko00562	Inositol phosphate metabolism	1	1.1975e-11	71	0	0	48	7094
ko05218	Melanoma	1	1.1975e-11	71	0	0	48	7094
ko05152	Tuberculosis	1	1.22107e-11	178	0	0	48	7094
hsa05152	Tuberculosis	1	1.22107e-11	178	0	0	48	7094
ko04922	Glucagon signaling pathway	1	1.26433e-11	102	0	0	48	7094
hsa04922	Glucagon signaling pathway	1	1.26433e-11	102	0	0	48	7094
ko04620	Toll-like receptor signaling pathway	1	1.26875e-11	106	0	0	48	7094
hsa04620	Toll-like receptor signaling pathway	1	1.26875e-11	106	0	0	48	7094
M00295	BRCA1-associated genome surveillance complex (BASC)	1	1.27229e-11	16	0	0	48	7094
M00099	Sphingosine biosynthesis	1	1.27229e-11	16	0	0	48	7094
M00695	cAMP signaling	1	1.27229e-11	16	0	0	48	7094
M00682	Notch signaling	1	1.27229e-11	16	0	0	48	7094
M00075	N-glycan biosynthesis, complex type	1	1.27229e-11	16	0	0	48	7094
hsa_M00075	N-glycan biosynthesis, complex type	1	1.27229e-11	16	0	0	48	7094
hsa_M00099	Sphingosine biosynthesis	1	1.27229e-11	16	0	0	48	7094
hsa_M00295	BRCA1-associated genome surveillance complex (BASC)	1	1.27229e-11	16	0	0	48	7094
hsa_M00695	cAMP signaling	1	1.27229e-11	16	0	0	48	7094
hsa_M00682	Notch signaling	1	1.27229e-11	16	0	0	48	7094
M00683	Hippo signaling	1	1.27229e-11	16	0	0	48	7094
hsa_M00683	Hippo signaling	1	1.27229e-11	16	0	0	48	7094
ko04261	Adrenergic signaling in cardiomyocytes	1	1.27316e-11	149	0	0	48	7094
hsa04261	Adrenergic signaling in cardiomyocytes	1	1.27316e-11	149	0	0	48	7094
ko04932	Non-alcoholic fatty liver disease (NAFLD)	1	1.29505e-11	147	0	0	48	7094
hsa04932	Non-alcoholic fatty liver disease (NAFLD)	1	1.29505e-11	147	0	0	48	7094
ko04722	Neurotrophin signaling pathway	1	1.30457e-11	121	0	0	48	7094
hsa04722	Neurotrophin signaling pathway	1	1.30457e-11	121	0	0	48	7094
hsa05215	Prostate cancer	1	1.35237e-11	89	0	0	48	7094
ko05215	Prostate cancer	1	1.35237e-11	89	0	0	48	7094
ko05212	Pancreatic cancer	1	1.50327e-11	66	0	0	48	7094
hsa05212	Pancreatic cancer	1	1.50327e-11	66	0	0	48	7094
hsa05214	Glioma	1	1.50327e-11	66	0	0	48	7094
ko05214	Glioma	1	1.50327e-11	66	0	0	48	7094
M00388	ECS complex	1	1.51512e-11	12	0	0	48	7094
M00094	Ceramide biosynthesis	1	1.51512e-11	12	0	0	48	7094
M00087	beta-Oxidation	1	1.51512e-11	12	0	0	48	7094
hsa_M00182	RNA polymerase I, eukaryotes	1	1.51512e-11	12	0	0	48	7094
hsa_M00290	Holo-TFIIH complex	1	1.51512e-11	12	0	0	48	7094
hsa_M00002	Glycolysis, core module involving three-carbon compounds	1	1.51512e-11	12	0	0	48	7094
hsa_M00052	Pyrimidine ribonucleotide biosynthesis, UMP => UDP/UTP,CDP/CTP	1	1.51512e-11	12	0	0	48	7094
M00004	Pentose phosphate pathway (Pentose phosphate cycle)	1	1.51512e-11	12	0	0	48	7094
M00412	ESCRT-III complex	1	1.51512e-11	12	0	0	48	7094
M00052	Pyrimidine ribonucleotide biosynthesis, UMP => UDP/UTP,CDP/CTP	1	1.51512e-11	12	0	0	48	7094
hsa_M00388	ECS complex	1	1.51512e-11	12	0	0	48	7094
M00104	Bile acid biosynthesis, cholesterol => cholate/chenodeoxycholate	1	1.51512e-11	12	0	0	48	7094
M00290	Holo-TFIIH complex	1	1.51512e-11	12	0	0	48	7094
M00182	RNA polymerase I, eukaryotes	1	1.51512e-11	12	0	0	48	7094
hsa_M00104	Bile acid biosynthesis, cholesterol => cholate/chenodeoxycholate	1	1.51512e-11	12	0	0	48	7094
hsa_M00087	beta-Oxidation	1	1.51512e-11	12	0	0	48	7094
hsa_M00004	Pentose phosphate pathway (Pentose phosphate cycle)	1	1.51512e-11	12	0	0	48	7094
hsa_M00412	ESCRT-III complex	1	1.51512e-11	12	0	0	48	7094
hsa_M00094	Ceramide biosynthesis	1	1.51512e-11	12	0	0	48	7094
M00002	Glycolysis, core module involving three-carbon compounds	1	1.51512e-11	12	0	0	48	7094
ko05132	Salmonella infection	1	1.67388e-11	85	0	0	48	7094
hsa05132	Salmonella infection	1	1.67388e-11	85	0	0	48	7094
hsa04911	Insulin secretion	1	1.67388e-11	85	0	0	48	7094
ko00010	Glycolysis / Gluconeogenesis	1	1.75135e-11	67	0	0	48	7094
hsa00010	Glycolysis / Gluconeogenesis	1	1.75135e-11	67	0	0	48	7094
hsa04720	Long-term potentiation	1	1.75135e-11	67	0	0	48	7094
ko04720	Long-term potentiation	1	1.75135e-11	67	0	0	48	7094
hsa04925	Aldosterone synthesis and secretion	1	1.87996e-11	82	0	0	48	7094
ko04742	Taste transduction	1	1.87996e-11	82	0	0	48	7094
hsa05204	Chemical carcinogenesis	1	1.87996e-11	82	0	0	48	7094
hsa04742	Taste transduction	1	1.87996e-11	82	0	0	48	7094
ko05204	Chemical carcinogenesis	1	1.87996e-11	82	0	0	48	7094
ko04925	Aldosterone synthesis and secretion	1	1.87996e-11	82	0	0	48	7094
hsa04740	Olfactory transduction	1	2.09083e-11	415	0	0	48	7094
ko04740	Olfactory transduction	1	2.09083e-11	415	0	0	48	7094
hsa01100	Metabolic pathways	1	3.28971e-11	1250	0	0	48	7094
