# Supplementary material for: Detection of correlated hidden factors from single cell transcriptomes using Iteratively Adjusted-SVA (IA-SVA)
Source: Sci Rep. 2018 Nov 19;8:17040. doi: 10.1038/s41598-018-35365-9 (PMC6242813; doi:10.1038/s41598-018-35365-9)
Supplement: Supplementary file 3 — Supplementary Table 2 [file 41598_2018_35365_MOESM3_ESM.xlsx]

## Sheet: IA-SVA genes
PMEPA1
ANGPTL2
FMOD
LINC00152
SLIT2
MIR4435-1HG
PDGFC
NFIB
SOX4
ITGA5
COL3A1
SVIL
C8orf4
VCAN
KITLG
DAB2
LGALS9
UNC5B
LTBP1
EDN1
THBS1
TACSTD2
FLRT2
FSTL1
LGALS1
TGIF1
IL32
S100A16
COL5A1
CFTR
ZFP36L1
SNAI2
COL18A1
BICC1
MMP14
ANXA1
PDGFRB
CYP1B1
COL4A1
COL4A2
MSN
EMP1
KRT7
CYR61
TNFAIP2
MMP2
LITAF
SERPINE1
CLDN1
RBMS3
SPARC
EPS8
LRRC32
COL15A1
LAMA2
CCL2
REST
GNG11
COL1A2
GPRC5B
CD9
IFITM2
IFITM3
PTRF
CTGF
TIMP2
CDH11
BGN
LGALS3
SERPING1
SLC4A4
SDC4
CALD1
NOTCH2
MMP7
KIRREL
IFI16
NUPR1
TNFAIP6
DDR2
EFEMP1

## Sheet: GO BP
TermID	Term	Enrichment	logP	Genes in Term	Target Genes in Term	Fraction of Targets in Term	Total Target Genes	Total Genes	Entrez Gene IDs	Gene Symbols
GO:0030198	extracellular matrix organization	4.6606e-22	-49.1177	294	23	0.291139	79	16543	7.07713e+92	TIMP2,COL4A2,FLRT2,DDR2,ITGA5,COL18A1,LAMA2,COL3A1,THBS1,FMOD,MMP7,CTGF,CYR61,SPARC,VCAN,COL5A1,MMP2,MMP14,SERPINE1,COL4A1,COL1A2,BGN,CYP1B1
GO:0043062	extracellular structure organization	5.03804e-22	-49.0399	295	23	0.291139	79	16543	7.07713e+92	TIMP2,COL4A2,FLRT2,DDR2,ITGA5,COL18A1,LAMA2,COL3A1,THBS1,FMOD,MMP7,CTGF,CYR61,SPARC,VCAN,COL5A1,MMP2,MMP14,SERPINE1,COL4A1,COL1A2,BGN,CYP1B1
GO:0072359	circulatory system development	7.10528e-20	-44.0909	786	30	0.379747	79	16543	4.05213e+123	LTBP1,COL4A2,CCL2,FLRT2,EDN1,ITGA5,COL18A1,ZFP36L1,NOTCH2,SOX4,COL3A1,THBS1,CTGF,CYR61,SPARC,COL15A1,TNFAIP2,MMP2,COL5A1,BICC1,MMP14,SERPINE1,COL4A1,COL1A2,UNC5B,REST,SLIT2,PDGFRB,SNAI2,CYP1B1
GO:0001568	blood vessel development	4.41572e-19	-42.2639	451	24	0.303797	79	16543	4.05213e+97	LTBP1,COL4A2,CCL2,EDN1,COL18A1,ITGA5,ZFP36L1,SOX4,COL3A1,THBS1,CTGF,CYR61,TNFAIP2,MMP2,COL5A1,COL15A1,MMP14,SERPINE1,COL4A1,COL1A2,UNC5B,SLIT2,PDGFRB,CYP1B1
GO:0001944	vasculature development	1.20362e-18	-41.2612	471	24	0.303797	79	16543	4.05213e+97	LTBP1,COL4A2,CCL2,EDN1,ITGA5,COL18A1,ZFP36L1,SOX4,COL3A1,THBS1,CTGF,CYR61,COL15A1,MMP2,COL5A1,TNFAIP2,MMP14,SERPINE1,COL4A1,COL1A2,UNC5B,SLIT2,PDGFRB,CYP1B1
GO:0072358	cardiovascular system development	1.77436e-18	-40.8731	479	24	0.303797	79	16543	4.05213e+97	LTBP1,COL4A2,CCL2,EDN1,ITGA5,COL18A1,ZFP36L1,SOX4,COL3A1,THBS1,CTGF,CYR61,COL15A1,MMP2,COL5A1,TNFAIP2,MMP14,SERPINE1,COL4A1,COL1A2,UNC5B,SLIT2,PDGFRB,CYP1B1
GO:0030334	regulation of cell migration	2.95836e-18	-40.3619	679	27	0.341772	79	16543	5.60347e+109	PDGFC,TNFAIP6,LGALS3,CCL2,FLRT2,SDC4,DDR2,EDN1,COL18A1,ITGA5,LAMA2,COL3A1,ANXA1,THBS1,DAB2,LGALS9,CYR61,SPARC,MMP14,KITLG,SERPINE1,TACSTD2,MSN,SLIT2,SNAI2,PDGFRB,CYP1B1
GO:2000145	regulation of cell motility	1.7843e-17	-38.5649	729	27	0.341772	79	16543	5.60347e+109	PDGFC,TNFAIP6,LGALS3,CCL2,FLRT2,SDC4,DDR2,EDN1,COL18A1,ITGA5,LAMA2,COL3A1,ANXA1,THBS1,DAB2,LGALS9,CYR61,SPARC,MMP14,KITLG,SERPINE1,TACSTD2,MSN,SLIT2,SNAI2,PDGFRB,CYP1B1
GO:0044767	single-organism developmental process	1.78907e-17	-38.5623	5076	61	0.772152	79	16543	9076,4052,3958,1284,6347,6385,4921,80781,677,4853,1009,1080,1281,7057,2012,23452,2202,2331,1601,4316,3965,710,1490,3491,6678,7127,4313,1289,80114,4323,928,1282,4070,5978,9353,6591,5159,1545,7050,56034,7077,23768,1906,9516,3956,3678,3908,6659,4781,301,51704,26471,1462,1306,4254,6840,5054,1278,219699,4478,3428	CLDN1,LTBP1,LGALS3,COL4A2,CCL2,SDC4,DDR2,COL18A1,ZFP36L1,NOTCH2,CDH11,CFTR,COL3A1,THBS1,EMP1,ANGPTL2,EFEMP1,FMOD,DAB2,MMP7,LGALS9,SERPING1,CTGF,CYR61,SPARC,TNFAIP2,MMP2,COL5A1,BICC1,MMP14,CD9,COL4A1,TACSTD2,REST,SLIT2,SNAI2,PDGFRB,CYP1B1,TGIF1,PDGFC,TIMP2,FLRT2,EDN1,LITAF,LGALS1,ITGA5,LAMA2,SOX4,NFIB,ANXA1,GPRC5B,NUPR1,VCAN,COL15A1,KITLG,SVIL,SERPINE1,COL1A2,UNC5B,MSN,IFI16
GO:0048514	blood vessel morphogenesis	2.69539e-17	-38.1524	369	21	0.265823	79	16543	1.28463e+85	COL4A2,CCL2,EDN1,COL18A1,ITGA5,ZFP36L1,SOX4,COL3A1,THBS1,CTGF,CYR61,TNFAIP2,COL15A1,MMP2,MMP14,SERPINE1,COL4A1,UNC5B,SLIT2,PDGFRB,CYP1B1
GO:0032502	developmental process	5.02688e-17	-37.5291	5175	61	0.772152	79	16543	9076,4052,3958,1284,6347,6385,4921,80781,677,4853,1009,1080,1281,7057,2012,23452,2202,2331,1601,4316,3965,710,1490,3491,6678,7127,4313,1289,80114,4323,928,1282,4070,5978,9353,6591,5159,1545,7050,56034,7077,23768,1906,9516,3956,3678,3908,6659,4781,301,51704,26471,1462,1306,4254,6840,5054,1278,219699,4478,3428	CLDN1,LTBP1,LGALS3,COL4A2,CCL2,SDC4,DDR2,COL18A1,ZFP36L1,NOTCH2,CDH11,CFTR,COL3A1,THBS1,EMP1,ANGPTL2,EFEMP1,FMOD,DAB2,MMP7,LGALS9,SERPING1,CTGF,CYR61,SPARC,TNFAIP2,MMP2,COL5A1,BICC1,MMP14,CD9,COL4A1,TACSTD2,REST,SLIT2,SNAI2,PDGFRB,CYP1B1,TGIF1,PDGFC,TIMP2,FLRT2,EDN1,LITAF,LGALS1,ITGA5,LAMA2,SOX4,NFIB,ANXA1,GPRC5B,NUPR1,VCAN,COL15A1,KITLG,SVIL,SERPINE1,COL1A2,UNC5B,MSN,IFI16
GO:0040012	regulation of locomotion	1.25586e-16	-36.6135	788	27	0.341772	79	16543	5.60347e+109	PDGFC,TNFAIP6,LGALS3,CCL2,FLRT2,SDC4,DDR2,EDN1,COL18A1,ITGA5,LAMA2,COL3A1,ANXA1,THBS1,DAB2,LGALS9,CYR61,SPARC,MMP14,KITLG,SERPINE1,TACSTD2,MSN,SLIT2,SNAI2,PDGFRB,CYP1B1
GO:0051270	regulation of cellular component movement	1.42496e-16	-36.4872	792	27	0.341772	79	16543	5.60347e+109	PDGFC,TNFAIP6,LGALS3,CCL2,FLRT2,SDC4,DDR2,EDN1,COL18A1,ITGA5,LAMA2,COL3A1,ANXA1,THBS1,DAB2,LGALS9,CYR61,SPARC,MMP14,KITLG,SERPINE1,TACSTD2,MSN,SLIT2,SNAI2,PDGFRB,CYP1B1
GO:0044707	single-multicellular organism process	1.46501e-16	-36.4595	5280	61	0.772152	79	16543	9076,4052,1284,6347,2059,6385,4921,80781,677,4853,1009,1080,1281,7057,2012,23452,2202,2331,1601,4316,3965,710,1490,3491,6678,7127,4313,1289,80114,4323,928,1282,4070,633,5978,9353,6591,5159,1545,7050,56034,7077,23768,1906,3956,3678,3908,6659,4781,301,51704,26471,1462,1306,4254,6840,5054,1278,219699,4478,3428	CLDN1,LTBP1,COL4A2,CCL2,EPS8,SDC4,DDR2,COL18A1,ZFP36L1,NOTCH2,CDH11,CFTR,COL3A1,THBS1,EMP1,ANGPTL2,EFEMP1,FMOD,DAB2,MMP7,LGALS9,SERPING1,CTGF,CYR61,SPARC,TNFAIP2,MMP2,COL5A1,BICC1,MMP14,CD9,COL4A1,TACSTD2,BGN,REST,SLIT2,SNAI2,PDGFRB,CYP1B1,TGIF1,PDGFC,TIMP2,FLRT2,EDN1,LGALS1,ITGA5,LAMA2,SOX4,NFIB,ANXA1,GPRC5B,NUPR1,VCAN,COL15A1,KITLG,SVIL,SERPINE1,COL1A2,UNC5B,MSN,IFI16
GO:0048856	anatomical structure development	5.32564e-16	-35.1688	4835	58	0.734177	79	16543	9076,4052,3958,1284,6347,6385,4921,80781,677,4853,1009,1080,1281,7057,2012,23452,2202,2331,1601,3965,1490,3491,6678,7127,4313,1289,80114,4323,928,1282,4070,5978,9353,6591,5159,1545,7050,56034,7077,23768,1906,3956,3678,3908,6659,4781,301,51704,26471,1462,1306,4254,6840,5054,1278,219699,4478,3428	CLDN1,LTBP1,LGALS3,COL4A2,CCL2,SDC4,DDR2,COL18A1,ZFP36L1,NOTCH2,CDH11,CFTR,COL3A1,THBS1,EMP1,ANGPTL2,EFEMP1,FMOD,DAB2,LGALS9,CTGF,CYR61,SPARC,TNFAIP2,MMP2,COL5A1,BICC1,MMP14,CD9,COL4A1,TACSTD2,REST,SLIT2,SNAI2,PDGFRB,CYP1B1,TGIF1,PDGFC,TIMP2,FLRT2,EDN1,LGALS1,ITGA5,LAMA2,SOX4,NFIB,ANXA1,GPRC5B,NUPR1,VCAN,COL15A1,KITLG,SVIL,SERPINE1,COL1A2,UNC5B,MSN,IFI16
GO:0007275	multicellular organism development	6.6435e-16	-34.9477	4495	56	0.708861	79	16543	9076,4052,1284,6347,6385,4921,80781,677,4853,1009,1281,7057,2012,23452,2202,2331,1601,3965,1490,3491,6678,7127,4313,1289,80114,4323,928,1282,4070,5978,9353,6591,5159,1545,7050,56034,7077,23768,1906,3956,3678,3908,6659,4781,301,51704,26471,1462,1306,4254,6840,5054,1278,219699,4478,3428	CLDN1,LTBP1,COL4A2,CCL2,SDC4,DDR2,COL18A1,ZFP36L1,NOTCH2,CDH11,COL3A1,THBS1,EMP1,ANGPTL2,EFEMP1,FMOD,DAB2,LGALS9,CTGF,CYR61,SPARC,TNFAIP2,MMP2,COL5A1,BICC1,MMP14,CD9,COL4A1,TACSTD2,REST,SLIT2,SNAI2,PDGFRB,CYP1B1,TGIF1,PDGFC,TIMP2,FLRT2,EDN1,LGALS1,ITGA5,LAMA2,SOX4,NFIB,ANXA1,GPRC5B,NUPR1,VCAN,COL15A1,KITLG,SVIL,SERPINE1,COL1A2,UNC5B,MSN,IFI16
GO:0001525	angiogenesis	1.26579e-15	-34.3031	287	18	0.227848	79	16543	1.28463e+74	COL4A2,CCL2,EDN1,COL18A1,ITGA5,THBS1,CTGF,CYR61,TNFAIP2,COL15A1,MMP2,MMP14,SERPINE1,COL4A1,UNC5B,SLIT2,PDGFRB,CYP1B1
GO:0048731	system development	1.48445e-15	-34.1437	3891	52	0.658228	79	16543	9076,4052,1284,6347,6385,4921,80781,677,4853,1009,1281,7057,2202,2331,3965,1490,3491,6678,7127,80114,4313,1289,4323,928,4070,1282,5978,9353,6591,5159,1545,56034,7077,23768,3956,1906,3678,3908,6659,4781,301,51704,26471,1462,1306,6840,4254,5054,1278,219699,4478,3428	CLDN1,LTBP1,COL4A2,CCL2,SDC4,DDR2,COL18A1,ZFP36L1,NOTCH2,CDH11,COL3A1,THBS1,EFEMP1,FMOD,LGALS9,CTGF,CYR61,SPARC,TNFAIP2,BICC1,MMP2,COL5A1,MMP14,CD9,TACSTD2,COL4A1,REST,SLIT2,SNAI2,PDGFRB,CYP1B1,PDGFC,TIMP2,FLRT2,LGALS1,EDN1,ITGA5,LAMA2,SOX4,NFIB,ANXA1,GPRC5B,NUPR1,VCAN,COL15A1,SVIL,KITLG,SERPINE1,COL1A2,UNC5B,MSN,IFI16
GO:0032501	multicellular organismal process	6.4261e-15	-32.6784	6308	64	0.810127	79	16543	4052,1284,6347,4921,80781,2012,23452,2331,4316,1490,1289,80114,4323,1282,4070,633,5978,9353,6591,5159,55243,1545,7077,3956,3908,6659,51704,26471,1306,4254,5054,219699,9076,6385,2059,677,4853,1080,1009,1281,7057,2202,1601,710,3965,3491,800,6678,4313,7127,928,7050,56034,7130,23768,1906,3678,4781,301,1462,6840,1278,4478,3428	LTBP1,COL4A2,CCL2,DDR2,COL18A1,EMP1,ANGPTL2,FMOD,MMP7,CTGF,COL5A1,BICC1,MMP14,COL4A1,TACSTD2,BGN,REST,SLIT2,SNAI2,PDGFRB,KIRREL,CYP1B1,TIMP2,LGALS1,LAMA2,SOX4,GPRC5B,NUPR1,COL15A1,KITLG,SERPINE1,UNC5B,CLDN1,SDC4,EPS8,ZFP36L1,NOTCH2,CFTR,CDH11,COL3A1,THBS1,EFEMP1,DAB2,SERPING1,LGALS9,CYR61,CALD1,SPARC,MMP2,TNFAIP2,CD9,TGIF1,PDGFC,TNFAIP6,FLRT2,EDN1,ITGA5,NFIB,ANXA1,VCAN,SVIL,COL1A2,MSN,IFI16
GO:0071310	cellular response to organic substance	2.39803e-14	-31.3615	1888	36	0.455696	79	16543	9.07613e+145	CLDN1,COL4A2,GNG11,CCL2,ZFP36L1,CFTR,COL3A1,THBS1,FMOD,CTGF,LGALS9,SPARC,MMP2,CD9,COL4A1,BGN,REST,SLIT2,PDGFRB,SNAI2,CYP1B1,PDGFC,TGIF1,IFITM3,FLRT2,LITAF,EDN1,LGALS1,SOX4,ANXA1,FSTL1,PMEPA1,SERPINE1,COL1A2,IFITM2,MSN
GO:0009653	anatomical structure morphogenesis	2.60277e-14	-31.2796	1893	36	0.455696	79	16543	1.28463e+146	COL4A2,CCL2,SDC4,COL18A1,ZFP36L1,NOTCH2,CDH11,COL3A1,THBS1,EFEMP1,FMOD,CTGF,CYR61,TNFAIP2,MMP2,COL5A1,MMP14,CD9,TACSTD2,COL4A1,SLIT2,PDGFRB,SNAI2,CYP1B1,PDGFC,FLRT2,EDN1,ITGA5,LAMA2,SOX4,NFIB,COL15A1,SERPINE1,COL1A2,UNC5B,MSN
GO:2000026	regulation of multicellular organismal development	3.99707e-14	-30.8506	1692	34	0.43038	79	16543	1.2844e+137	COL4A2,LGALS3,DDR2,ZFP36L1,COL3A1,THBS1,EFEMP1,FMOD,DAB2,CTGF,LGALS9,CYR61,SPARC,COL5A1,MMP14,TACSTD2,REST,SLIT2,C8orf4,PDGFRB,SNAI2,CYP1B1,TIMP2,FLRT2,EDN1,LGALS1,ITGA5,LAMA2,NFIB,ANXA1,GPRC5B,NUPR1,KITLG,SERPINE1
GO:0050793	regulation of developmental process	1.14575e-13	-29.7975	2231	38	0.481013	79	16543	1.2844e+153	COL4A2,LGALS3,CCL2,EPS8,DDR2,ZFP36L1,NOTCH2,COL3A1,THBS1,EFEMP1,FMOD,DAB2,CTGF,LGALS9,CYR61,SPARC,COL5A1,MMP14,TACSTD2,REST,SLIT2,C8orf4,PDGFRB,SNAI2,CYP1B1,TIMP2,FLRT2,EDN1,LGALS1,ITGA5,LAMA2,NFIB,ANXA1,GPRC5B,NUPR1,KITLG,SERPINE1,MSN
GO:0030574	collagen catabolic process	3.56755e-13	-28.6617	63	10	0.126582	79	16543	4.31613e+40	MMP7,COL4A2,MMP2,COL15A1,COL5A1,MMP14,COL18A1,COL4A1,COL1A2,COL3A1
GO:0010033	response to organic substance	9.50932e-13	-27.6813	2516	39	0.493671	79	16543	9.07613e+157	CLDN1,COL4A2,GNG11,CCL2,EPS8,ZFP36L1,CFTR,COL3A1,THBS1,FMOD,CTGF,LGALS9,SPARC,MMP2,CD9,MMP14,COL4A1,BGN,REST,SLIT2,PDGFRB,SNAI2,CYP1B1,PDGFC,TGIF1,TIMP2,IFITM3,FLRT2,LITAF,EDN1,LGALS1,SOX4,ANXA1,FSTL1,PMEPA1,SERPINE1,COL1A2,IFITM2,MSN
GO:0044243	multicellular organismal catabolic process	1.07824e-12	-27.5557	70	10	0.126582	79	16543	4.31613e+40	MMP7,COL4A2,MMP2,COL15A1,COL5A1,MMP14,COL18A1,COL4A1,COL1A2,COL3A1
GO:0048646	anatomical structure formation involved in morphogenesis	1.50472e-12	-27.2224	800	23	0.291139	79	16543	1.28463e+93	COL4A2,CCL2,SDC4,EDN1,COL18A1,ITGA5,SOX4,NFIB,THBS1,CTGF,CYR61,TNFAIP2,COL15A1,MMP2,CD9,MMP14,SERPINE1,COL4A1,UNC5B,SLIT2,PDGFRB,SNAI2,CYP1B1
GO:0040017	positive regulation of locomotion	1.54586e-12	-27.1954	434	18	0.227848	79	16543	5.60347e+73	PDGFC,TNFAIP6,LGALS3,DDR2,EDN1,COL18A1,ITGA5,THBS1,DAB2,LGALS9,CYR61,SPARC,MMP14,KITLG,SERPINE1,SLIT2,SNAI2,PDGFRB
GO:0070887	cellular response to chemical stimulus	1.81462e-12	-27.0351	2303	37	0.468354	79	16543	9.07613e+149	CLDN1,COL4A2,LGALS3,GNG11,CCL2,ZFP36L1,CFTR,COL3A1,THBS1,FMOD,CTGF,LGALS9,SPARC,MMP2,CD9,COL4A1,BGN,REST,SLIT2,PDGFRB,SNAI2,CYP1B1,PDGFC,TGIF1,IFITM3,FLRT2,LITAF,EDN1,LGALS1,SOX4,ANXA1,FSTL1,PMEPA1,SERPINE1,COL1A2,IFITM2,MSN
GO:0009888	tissue development	1.91036e-12	-26.9837	1479	30	0.379747	79	16543	9.0764e+119	CLDN1,LGALS3,COL4A2,SDC4,DDR2,EDN1,COL18A1,ITGA5,ZFP36L1,SOX4,COL3A1,NFIB,ANXA1,EMP1,DAB2,CTGF,CYR61,NUPR1,MMP2,COL5A1,MMP14,KITLG,SVIL,COL4A1,TACSTD2,MSN,SLIT2,SNAI2,PDGFRB,CYP1B1
GO:0032963	collagen metabolic process	1.92312e-12	-26.9771	74	10	0.126582	79	16543	4.31613e+40	MMP7,COL4A2,MMP2,COL15A1,COL5A1,MMP14,COL18A1,COL4A1,COL1A2,COL3A1
GO:0042221	response to chemical	1.97106e-12	-26.9524	3753	47	0.594937	79	16543	9.07613e+195	CLDN1,COL4A2,LGALS3,GNG11,CCL2,EPS8,COL18A1,ZFP36L1,CFTR,COL3A1,THBS1,FMOD,CTGF,LGALS9,CYR61,SPARC,MMP2,CD9,MMP14,COL4A1,BGN,REST,SLIT2,PDGFRB,SNAI2,CYP1B1,PDGFC,TGIF1,TIMP2,IFITM3,FLRT2,LITAF,LGALS1,EDN1,LAMA2,SOX4,NFIB,S100A16,ANXA1,FSTL1,NUPR1,PMEPA1,SERPINE1,COL1A2,UNC5B,IFITM2,MSN
GO:0048513	animal organ development	2.75748e-12	-26.6167	2738	40	0.506329	79	16543	9.07641e+161	CLDN1,LTBP1,CCL2,SDC4,DDR2,COL18A1,ZFP36L1,NOTCH2,COL3A1,EFEMP1,LGALS9,CTGF,CYR61,SPARC,MMP2,COL5A1,BICC1,MMP14,CD9,TACSTD2,COL4A1,REST,SLIT2,SNAI2,PDGFRB,CYP1B1,PDGFC,FLRT2,LGALS1,EDN1,LAMA2,SOX4,NFIB,ANXA1,NUPR1,KITLG,SVIL,COL1A2,MSN,IFI16
GO:0030335	positive regulation of cell migration	3.75817e-12	-26.3071	394	17	0.21519	79	16543	5.60347e+69	PDGFC,TNFAIP6,LGALS3,DDR2,EDN1,COL18A1,ITGA5,THBS1,DAB2,LGALS9,CYR61,SPARC,MMP14,KITLG,SERPINE1,SNAI2,PDGFRB
GO:0044259	multicellular organismal macromolecule metabolic process	3.78388e-12	-26.3003	79	10	0.126582	79	16543	4.31613e+40	MMP7,COL4A2,MMP2,COL15A1,COL5A1,MMP14,COL18A1,COL4A1,COL1A2,COL3A1
GO:0050896	response to stimulus	4.40397e-12	-26.1485	7347	65	0.822785	79	16543	4052,1284,2791,6347,4921,80781,2331,4316,1490,1289,4323,1282,4070,633,5978,9353,6591,5159,1545,7077,3956,3908,6659,140576,51704,11167,26471,1306,4254,5054,219699,9076,3958,9235,6385,2059,677,4853,1080,1281,7057,2202,1601,710,3965,3491,6678,4313,928,56892,56034,7050,7130,10410,23768,1906,9516,3678,4781,301,56937,1278,10581,4478,3428	LTBP1,COL4A2,GNG11,CCL2,DDR2,COL18A1,FMOD,MMP7,CTGF,COL5A1,MMP14,COL4A1,TACSTD2,BGN,REST,SLIT2,SNAI2,PDGFRB,CYP1B1,TIMP2,LGALS1,LAMA2,SOX4,S100A16,GPRC5B,FSTL1,NUPR1,COL15A1,KITLG,SERPINE1,UNC5B,CLDN1,LGALS3,IL32,SDC4,EPS8,ZFP36L1,NOTCH2,CFTR,COL3A1,THBS1,EFEMP1,DAB2,SERPING1,LGALS9,CYR61,SPARC,MMP2,CD9,C8orf4,PDGFC,TGIF1,TNFAIP6,IFITM3,FLRT2,EDN1,LITAF,ITGA5,NFIB,ANXA1,PMEPA1,COL1A2,IFITM2,MSN,I…
GO:0048519	negative regulation of biological process	4.90959e-12	-26.0398	4518	51	0.64557	79	16543	4052,1284,3958,6347,2059,6385,80781,677,4853,1281,7057,2202,1601,1490,3965,710,3491,6678,1289,80114,928,4323,4070,633,5978,9353,56892,6591,5159,55243,1545,7050,7077,7130,10410,23768,9516,3956,1906,3678,6659,4781,301,26471,56937,4254,5054,219699,10581,2615,3428	LTBP1,COL4A2,LGALS3,CCL2,EPS8,SDC4,COL18A1,ZFP36L1,NOTCH2,COL3A1,THBS1,EFEMP1,DAB2,CTGF,LGALS9,SERPING1,CYR61,SPARC,COL5A1,BICC1,CD9,MMP14,TACSTD2,BGN,REST,SLIT2,C8orf4,SNAI2,PDGFRB,KIRREL,CYP1B1,TGIF1,TIMP2,TNFAIP6,IFITM3,FLRT2,LITAF,LGALS1,EDN1,ITGA5,SOX4,NFIB,ANXA1,NUPR1,PMEPA1,KITLG,SERPINE1,UNC5B,IFITM2,LRRC32,IFI16
GO:0048523	negative regulation of cellular process	5.68504e-12	-25.8932	4190	49	0.620253	79	16543	4.0524e+201	LTBP1,LGALS3,CCL2,EPS8,SDC4,COL18A1,ZFP36L1,NOTCH2,COL3A1,THBS1,EFEMP1,DAB2,CTGF,LGALS9,SERPING1,CYR61,SPARC,COL5A1,BICC1,CD9,MMP14,TACSTD2,BGN,REST,SLIT2,C8orf4,SNAI2,PDGFRB,KIRREL,CYP1B1,TGIF1,TIMP2,IFITM3,FLRT2,LITAF,LGALS1,EDN1,ITGA5,SOX4,NFIB,ANXA1,NUPR1,PMEPA1,KITLG,SERPINE1,UNC5B,IFITM2,LRRC32,IFI16
GO:0048869	cellular developmental process	6.46581e-12	-25.7645	3247	43	0.544304	79	16543	9.0764e+174	CLDN1,LGALS3,COL4A2,CCL2,SDC4,COL18A1,ZFP36L1,NOTCH2,CDH11,CFTR,COL3A1,FMOD,DAB2,LGALS9,CTGF,CYR61,TNFAIP2,MMP2,MMP14,CD9,COL4A1,REST,SLIT2,SNAI2,PDGFRB,TIMP2,FLRT2,LGALS1,EDN1,ITGA5,LAMA2,SOX4,NFIB,ANXA1,GPRC5B,NUPR1,VCAN,COL15A1,KITLG,SERPINE1,UNC5B,MSN,IFI16
GO:2000147	positive regulation of cell motility	6.54771e-12	-25.7519	408	17	0.21519	79	16543	5.60347e+69	PDGFC,TNFAIP6,LGALS3,DDR2,EDN1,COL18A1,ITGA5,THBS1,DAB2,LGALS9,CYR61,SPARC,MMP14,KITLG,SERPINE1,SNAI2,PDGFRB
GO:0051272	positive regulation of cellular component movement	9.61004e-12	-25.3682	418	17	0.21519	79	16543	5.60347e+69	PDGFC,TNFAIP6,LGALS3,DDR2,EDN1,COL18A1,ITGA5,THBS1,DAB2,LGALS9,CYR61,SPARC,MMP14,KITLG,SERPINE1,SNAI2,PDGFRB
GO:0030154	cell differentiation	1.43341e-11	-24.9684	3172	42	0.531646	79	16543	9.0764e+170	CLDN1,LGALS3,COL4A2,CCL2,SDC4,COL18A1,ZFP36L1,NOTCH2,CDH11,CFTR,COL3A1,FMOD,DAB2,LGALS9,CTGF,CYR61,TNFAIP2,MMP2,MMP14,CD9,COL4A1,REST,SLIT2,SNAI2,PDGFRB,TIMP2,FLRT2,LGALS1,EDN1,ITGA5,LAMA2,SOX4,NFIB,ANXA1,GPRC5B,NUPR1,VCAN,COL15A1,KITLG,UNC5B,MSN,IFI16
GO:0040011	locomotion	1.63401e-11	-24.8374	1085	25	0.316456	79	16543	3.95863e+101	LGALS3,CCL2,EPS8,FLRT2,SDC4,EDN1,ITGA5,LAMA2,NFIB,ANXA1,THBS1,FMOD,CTGF,LGALS9,CYR61,COL5A1,MMP14,KITLG,COL1A2,UNC5B,MSN,SLIT2,PDGFRB,SNAI2,CYP1B1
GO:0051239	regulation of multicellular organismal process	1.81237e-11	-24.7338	2620	38	0.481013	79	16543	1.2844e+152	COL4A2,LGALS3,DDR2,ZFP36L1,COL3A1,THBS1,EFEMP1,FMOD,DAB2,CTGF,LGALS9,SERPING1,CYR61,SPARC,COL5A1,MMP14,TACSTD2,REST,SLIT2,C8orf4,PDGFRB,SNAI2,CYP1B1,TIMP2,FLRT2,LITAF,EDN1,LGALS1,ITGA5,LAMA2,NFIB,ANXA1,GPRC5B,NUPR1,KITLG,SERPINE1,LRRC32,IFI16
GO:0007155	cell adhesion	1.82766e-11	-24.7254	1291	27	0.341772	79	16543	9.07671e+106	CLDN1,TNFAIP6,IL32,CCL2,FLRT2,DDR2,COL18A1,ITGA5,ZFP36L1,LAMA2,CDH11,SOX4,COL3A1,ANXA1,THBS1,CTGF,CYR61,VCAN,CALD1,COL5A1,COL15A1,CD9,KITLG,TACSTD2,MSN,KIRREL,CYP1B1
GO:0022610	biological adhesion	1.96278e-11	-24.6541	1295	27	0.341772	79	16543	9.07671e+106	CLDN1,TNFAIP6,IL32,CCL2,FLRT2,DDR2,COL18A1,ITGA5,ZFP36L1,LAMA2,CDH11,SOX4,COL3A1,ANXA1,THBS1,CTGF,CYR61,VCAN,CALD1,COL5A1,COL15A1,CD9,KITLG,TACSTD2,MSN,KIRREL,CYP1B1
GO:0044236	multicellular organism metabolic process	2.49714e-11	-24.4133	95	10	0.126582	79	16543	4.31613e+40	MMP7,COL4A2,MMP2,COL15A1,COL5A1,MMP14,COL18A1,COL4A1,COL1A2,COL3A1
GO:1901700	response to oxygen-containing compound	5.45442e-11	-23.632	1354	27	0.341772	79	16543	9.07656e+106	CLDN1,PDGFC,GNG11,CCL2,EPS8,LITAF,LGALS1,EDN1,COL18A1,ZFP36L1,SOX4,CFTR,COL3A1,ANXA1,THBS1,LGALS9,CTGF,SPARC,MMP2,CD9,COL4A1,SERPINE1,COL1A2,MSN,SLIT2,PDGFRB,CYP1B1
GO:0009719	response to endogenous stimulus	6.13545e-11	-23.5144	1361	27	0.341772	79	16543	9.07656e+108	CLDN1,PDGFC,TIMP2,COL4A2,GNG11,CCL2,FLRT2,EDN1,ZFP36L1,CFTR,COL3A1,ANXA1,THBS1,FMOD,FSTL1,CTGF,PMEPA1,SPARC,MMP2,CD9,MMP14,COL4A1,COL1A2,REST,SLIT2,PDGFRB,SNAI2
GO:0071495	cellular response to endogenous stimulus	1.48836e-10	-22.6282	1004	23	0.291139	79	16543	9.07656e+92	CLDN1,PDGFC,COL4A2,GNG11,CCL2,FLRT2,EDN1,ZFP36L1,CFTR,COL3A1,ANXA1,FMOD,FSTL1,CTGF,PMEPA1,MMP2,CD9,COL4A1,COL1A2,REST,SLIT2,SNAI2,PDGFRB
GO:0002685	regulation of leukocyte migration	1.55262e-10	-22.5859	153	11	0.139241	79	16543	3.9654e+42	LGALS9,LGALS3,CCL2,EDN1,MMP14,KITLG,SERPINE1,MSN,SLIT2,ANXA1,THBS1
GO:0006928	movement of cell or subcellular component	1.83945e-10	-22.4164	1320	26	0.329114	79	16543	3.95863e+103	LGALS3,CCL2,EPS8,SDC4,FLRT2,EDN1,ITGA5,LAMA2,NFIB,THBS1,ANXA1,FMOD,CTGF,CYR61,CALD1,COL5A1,CD9,MMP14,KITLG,COL1A2,UNC5B,MSN,SLIT2,PDGFRB,SNAI2,CYP1B1
GO:0071363	cellular response to growth factor stimulus	3.18779e-10	-21.8665	451	16	0.202532	79	16543	9.07671e+64	CLDN1,TGIF1,COL4A2,CCL2,FLRT2,EDN1,ZFP36L1,COL3A1,THBS1,FMOD,FSTL1,CTGF,SPARC,COL1A2,SNAI2,PDGFRB
GO:0007162	negative regulation of cell adhesion	4.29382e-10	-21.5687	216	12	0.151899	79	16543	3.9654e+46	LGALS9,LGALS3,SDC4,LGALS1,MMP14,SERPINE1,TACSTD2,LRRC32,SNAI2,ANXA1,CYP1B1,THBS1
GO:0042127	regulation of cell proliferation	5.66327e-10	-21.2918	1502	27	0.341772	79	16543	5.60347e+107	PDGFC,TIMP2,LGALS3,SDC4,DDR2,EDN1,COL18A1,ZFP36L1,NOTCH2,SOX4,NFIB,ANXA1,THBS1,CTGF,LGALS9,CYR61,NUPR1,SPARC,MMP2,CD9,KITLG,TACSTD2,REST,LRRC32,PDGFRB,SNAI2,CYP1B1
GO:0070848	response to growth factor	7.21136e-10	-21.0502	477	16	0.202532	79	16543	9.07671e+64	CLDN1,TGIF1,COL4A2,CCL2,FLRT2,EDN1,ZFP36L1,COL3A1,THBS1,FMOD,FSTL1,CTGF,SPARC,COL1A2,SNAI2,PDGFRB
GO:0048522	positive regulation of cellular process	9.50619e-10	-20.7739	4608	48	0.607595	79	16543	9.0764e+199	CLDN1,LGALS3,CCL2,EPS8,SDC4,DDR2,COL18A1,ZFP36L1,NOTCH2,CFTR,COL3A1,THBS1,DAB2,CTGF,LGALS9,CYR61,SPARC,MMP2,MMP14,TACSTD2,REST,SLIT2,C8orf4,PDGFRB,SNAI2,KIRREL,CYP1B1,PDGFC,TIMP2,TNFAIP6,RBMS3,FLRT2,LITAF,LGALS1,EDN1,ITGA5,LAMA2,SOX4,NFIB,ANXA1,GPRC5B,NUPR1,KITLG,SVIL,SERPINE1,UNC5B,MSN,IFI16
GO:0051716	cellular response to stimulus	1.00491e-09	-20.7184	5931	55	0.696203	79	16543	9076,4052,1284,3958,2791,6347,2059,6385,4921,677,4853,1080,1281,7057,2202,2331,4316,1601,1490,3965,6678,4313,928,1282,4070,633,5978,9353,56892,5159,6591,1545,56034,7050,7130,10410,23768,9516,3956,1906,3678,6659,301,51704,11167,26471,56937,1306,4254,5054,1278,219699,10581,4478,3428	CLDN1,LTBP1,COL4A2,LGALS3,GNG11,CCL2,EPS8,SDC4,DDR2,ZFP36L1,NOTCH2,CFTR,COL3A1,THBS1,EFEMP1,FMOD,MMP7,DAB2,CTGF,LGALS9,SPARC,MMP2,CD9,COL4A1,TACSTD2,BGN,REST,SLIT2,C8orf4,PDGFRB,SNAI2,CYP1B1,PDGFC,TGIF1,TNFAIP6,IFITM3,FLRT2,LITAF,LGALS1,EDN1,ITGA5,SOX4,ANXA1,GPRC5B,FSTL1,NUPR1,PMEPA1,COL15A1,KITLG,SERPINE1,COL1A2,UNC5B,IFITM2,MSN,IFI16
GO:0032879	regulation of localization	1.15027e-09	-20.5833	2436	34	0.43038	79	16543	3.95863e+137	LGALS3,CCL2,SDC4,DDR2,COL18A1,ZFP36L1,CFTR,COL3A1,THBS1,DAB2,LGALS9,CYR61,SPARC,MMP14,TACSTD2,REST,SLIT2,C8orf4,PDGFRB,SNAI2,CYP1B1,PDGFC,TNFAIP6,FLRT2,EDN1,LITAF,ITGA5,LAMA2,SOX4,ANXA1,KITLG,SERPINE1,MSN,LRRC32
GO:0009887	animal organ morphogenesis	2.17229e-09	-19.9475	855	20	0.253165	79	16543	5.60346e+82	PDGFC,CCL2,FLRT2,EDN1,COL18A1,NOTCH2,SOX4,NFIB,COL3A1,EFEMP1,CTGF,CYR61,MMP2,COL5A1,MMP14,TACSTD2,COL1A2,MSN,PDGFRB,SNAI2
GO:0051094	positive regulation of developmental process	2.29688e-09	-19.8917	1155	23	0.291139	79	16543	7.0774e+91	TIMP2,LGALS3,FLRT2,LGALS1,DDR2,EDN1,ITGA5,ZFP36L1,ANXA1,THBS1,DAB2,GPRC5B,LGALS9,CTGF,CYR61,MMP14,KITLG,TACSTD2,SERPINE1,SLIT2,SNAI2,PDGFRB,CYP1B1
GO:0048518	positive regulation of biological process	2.56305e-09	-19.7821	5099	50	0.632911	79	16543	9076,3958,6347,2059,6385,4921,80781,677,4853,1080,1281,7057,1601,1490,3965,710,3491,6678,4313,4323,4070,5978,9353,56892,5159,6591,55243,1545,56034,7077,7130,27303,23768,9516,3956,1906,3678,3908,6659,4781,301,51704,26471,6840,4254,5054,219699,4478,2615,3428	CLDN1,LGALS3,CCL2,EPS8,SDC4,DDR2,COL18A1,ZFP36L1,NOTCH2,CFTR,COL3A1,THBS1,DAB2,CTGF,LGALS9,SERPING1,CYR61,SPARC,MMP2,MMP14,TACSTD2,REST,SLIT2,C8orf4,PDGFRB,SNAI2,KIRREL,CYP1B1,PDGFC,TIMP2,TNFAIP6,RBMS3,FLRT2,LITAF,LGALS1,EDN1,ITGA5,LAMA2,SOX4,NFIB,ANXA1,GPRC5B,NUPR1,SVIL,KITLG,SERPINE1,UNC5B,MSN,LRRC32,IFI16
GO:0016477	cell migration	3.27342e-09	-19.5374	783	19	0.240506	79	16543	3.95863e+74	LGALS3,CCL2,EPS8,SDC4,EDN1,ITGA5,THBS1,ANXA1,CTGF,CYR61,COL5A1,MMP14,KITLG,COL1A2,MSN,SLIT2,PDGFRB,SNAI2,CYP1B1
GO:0048584	positive regulation of response to stimulus	4.98071e-09	-19.1177	1905	29	0.367089	79	16543	5.60347e+118	PDGFC,TIMP2,CCL2,EPS8,LITAF,LGALS1,EDN1,ITGA5,NOTCH2,SOX4,CFTR,COL3A1,ANXA1,THBS1,DAB2,GPRC5B,CTGF,SERPING1,LGALS9,CYR61,MMP2,KITLG,SERPINE1,UNC5B,SLIT2,C8orf4,IFI16,PDGFRB,CYP1B1
GO:1901701	cellular response to oxygen-containing compound	6.55802e-09	-18.8426	817	19	0.240506	79	16543	9.07656e+74	CLDN1,PDGFC,GNG11,CCL2,LITAF,LGALS1,EDN1,ZFP36L1,SOX4,CFTR,COL3A1,ANXA1,MMP2,COL4A1,SERPINE1,COL1A2,MSN,SLIT2,CYP1B1
GO:0048585	negative regulation of response to stimulus	7.37894e-09	-18.7246	1338	24	0.303797	79	16543	4.05271e+98	LTBP1,TIMP2,TNFAIP6,LGALS3,CCL2,FLRT2,LITAF,EDN1,COL3A1,ANXA1,THBS1,DAB2,SERPING1,LGALS9,PMEPA1,BICC1,MMP14,SERPINE1,BGN,UNC5B,SLIT2,C8orf4,SNAI2,IFI16
GO:0007166	cell surface receptor signaling pathway	7.70654e-09	-18.6812	2071	30	0.379747	79	16543	5.60344e+121	PDGFC,LTBP1,COL4A2,IFITM3,CCL2,EPS8,FLRT2,DDR2,EDN1,ITGA5,NOTCH2,SOX4,COL3A1,ANXA1,EFEMP1,FMOD,DAB2,CTGF,FSTL1,MMP2,CD9,KITLG,COL4A1,TACSTD2,COL1A2,BGN,IFITM2,SLIT2,SNAI2,PDGFRB
GO:0042981	regulation of apoptotic process	1.20512e-08	-18.2341	1372	24	0.303797	79	16543	3.95863e+97	LGALS3,CCL2,LGALS1,EDN1,COL18A1,ITGA5,ZFP36L1,NOTCH2,SOX4,ANXA1,THBS1,DAB2,CTGF,LGALS9,CYR61,NUPR1,KITLG,SERPINE1,REST,UNC5B,SLIT2,SNAI2,PDGFRB,CYP1B1
GO:0043067	regulation of programmed cell death	1.40775e-08	-18.0787	1383	24	0.303797	79	16543	3.95863e+97	LGALS3,CCL2,LGALS1,EDN1,COL18A1,ITGA5,ZFP36L1,NOTCH2,SOX4,ANXA1,THBS1,DAB2,CTGF,LGALS9,CYR61,NUPR1,KITLG,SERPINE1,REST,UNC5B,SLIT2,SNAI2,PDGFRB,CYP1B1
GO:0010646	regulation of cell communication	1.61578e-08	-17.9409	2988	36	0.455696	79	16543	4.0524e+149	LTBP1,LGALS3,CCL2,EPS8,NOTCH2,CFTR,COL3A1,THBS1,DAB2,CTGF,LGALS9,CYR61,BICC1,MMP14,BGN,REST,SLIT2,C8orf4,PDGFRB,SNAI2,CYP1B1,PDGFC,TIMP2,FLRT2,LITAF,EDN1,LGALS1,ITGA5,LAMA2,SOX4,ANXA1,GPRC5B,PMEPA1,KITLG,SERPINE1,UNC5B
GO:0002683	negative regulation of immune system process	1.6827e-08	-17.9003	365	13	0.164557	79	16543	3.9654e+48	LGALS9,LGALS3,SERPING1,CCL2,SDC4,KITLG,ZFP36L1,SLIT2,COL3A1,LRRC32,IFI16,ANXA1,THBS1
GO:0048870	cell motility	1.77931e-08	-17.8445	869	19	0.240506	79	16543	3.95863e+74	LGALS3,CCL2,EPS8,SDC4,EDN1,ITGA5,THBS1,ANXA1,CTGF,CYR61,COL5A1,MMP14,KITLG,COL1A2,MSN,SLIT2,PDGFRB,SNAI2,CYP1B1
GO:0051674	localization of cell	1.77931e-08	-17.8445	869	19	0.240506	79	16543	3.95863e+74	LGALS3,CCL2,EPS8,SDC4,EDN1,ITGA5,ANXA1,THBS1,CTGF,CYR61,COL5A1,MMP14,KITLG,COL1A2,MSN,SLIT2,SNAI2,PDGFRB,CYP1B1
GO:0060429	epithelium development	2.38419e-08	-17.5518	885	19	0.240506	79	16543	9.0764e+74	CLDN1,LGALS3,SDC4,EDN1,COL18A1,ITGA5,ZFP36L1,SOX4,NFIB,ANXA1,DAB2,CYR61,COL5A1,MMP14,TACSTD2,COL4A1,MSN,SLIT2,SNAI2
GO:0030199	collagen fibril organization	2.38991e-08	-17.5494	38	6	0.0759494	79	16543	2.33113e+23	FMOD,COL1A2,COL3A1,COL5A1,DDR2,CYP1B1
GO:0032268	regulation of cellular protein metabolic process	2.44171e-08	-17.528	2312	31	0.392405	79	16543	5.60347e+127	PDGFC,TIMP2,RBMS3,CCL2,FLRT2,SDC4,DDR2,EDN1,ITGA5,ZFP36L1,SOX4,THBS1,DAB2,GPRC5B,CTGF,SERPING1,LGALS9,CYR61,NUPR1,PMEPA1,MMP14,KITLG,SERPINE1,BGN,REST,MSN,SLIT2,IFI16,PDGFRB,SNAI2,KIRREL
GO:0023051	regulation of signaling	2.5529e-08	-17.4835	3039	36	0.455696	79	16543	4.0524e+149	LTBP1,LGALS3,CCL2,EPS8,NOTCH2,CFTR,COL3A1,THBS1,DAB2,CTGF,LGALS9,CYR61,BICC1,MMP14,BGN,REST,SLIT2,C8orf4,PDGFRB,SNAI2,CYP1B1,PDGFC,TIMP2,FLRT2,LITAF,EDN1,LGALS1,ITGA5,LAMA2,SOX4,ANXA1,GPRC5B,PMEPA1,KITLG,SERPINE1,UNC5B
GO:0001101	response to acid chemical	2.81285e-08	-17.3865	313	12	0.151899	79	16543	9.07656e+48	CLDN1,PDGFC,CTGF,SPARC,MMP2,EDN1,CD9,COL18A1,COL4A1,COL1A2,COL3A1,PDGFRB
GO:0001501	skeletal system development	2.90192e-08	-17.3553	456	14	0.177215	79	16543	5.60341e+56	PDGFC,CTGF,CYR61,SPARC,VCAN,MMP2,EDN1,MMP14,COL1A2,CDH11,SOX4,COL3A1,NFIB,SNAI2
GO:0048583	regulation of response to stimulus	3.25656e-08	-17.24	3535	39	0.493671	79	16543	4.0524e+160	LTBP1,LGALS3,CCL2,EPS8,NOTCH2,CFTR,COL3A1,THBS1,DAB2,CTGF,LGALS9,SERPING1,CYR61,MMP2,BICC1,MMP14,BGN,SLIT2,C8orf4,PDGFRB,SNAI2,CYP1B1,PDGFC,TIMP2,TNFAIP6,FLRT2,LITAF,EDN1,LGALS1,ITGA5,SOX4,ANXA1,GPRC5B,PMEPA1,KITLG,SERPINE1,COL1A2,UNC5B,IFI16
GO:0030155	regulation of cell adhesion	3.58602e-08	-17.1436	628	16	0.202532	79	16543	3.95863e+62	LGALS3,CCL2,SDC4,LGALS1,ITGA5,LAMA2,ANXA1,THBS1,LGALS9,CYR61,MMP14,TACSTD2,SERPINE1,LRRC32,SNAI2,CYP1B1
GO:0007507	heart development	4.23091e-08	-16.9783	470	14	0.177215	79	16543	4.05235e+56	LTBP1,CYR61,SPARC,FLRT2,BICC1,COL5A1,EDN1,ZFP36L1,NOTCH2,REST,SOX4,COL3A1,SNAI2,PDGFRB
GO:0009611	response to wounding	4.3986e-08	-16.9394	552	15	0.189873	79	16543	5.60341e+56	PDGFC,CTGF,SERPING1,CYR61,SPARC,SDC4,COL5A1,LGALS1,CD9,ITGA5,ZFP36L1,COL1A2,COL3A1,PDGFRB,ANXA1
GO:0010941	regulation of cell death	5.32823e-08	-16.7477	1482	24	0.303797	79	16543	3.95863e+97	LGALS3,CCL2,LGALS1,EDN1,COL18A1,ITGA5,ZFP36L1,NOTCH2,SOX4,ANXA1,THBS1,DAB2,CTGF,LGALS9,CYR61,NUPR1,KITLG,SERPINE1,REST,UNC5B,SLIT2,SNAI2,PDGFRB,CYP1B1
GO:0009966	regulation of signal transduction	6.28069e-08	-16.5832	2693	33	0.417722	79	16543	4.0524e+138	LTBP1,LGALS3,CCL2,EPS8,NOTCH2,CFTR,COL3A1,THBS1,DAB2,CTGF,LGALS9,CYR61,BICC1,MMP14,BGN,SLIT2,C8orf4,PDGFRB,SNAI2,CYP1B1,PDGFC,TIMP2,FLRT2,EDN1,LGALS1,LITAF,ITGA5,SOX4,GPRC5B,PMEPA1,KITLG,SERPINE1,UNC5B
GO:0007165	signal transduction	6.63101e-08	-16.5289	4644	45	0.56962	79	16543	4.05213e+185	LTBP1,COL4A2,GNG11,CCL2,EPS8,SDC4,DDR2,ZFP36L1,NOTCH2,COL3A1,EFEMP1,FMOD,DAB2,LGALS9,CTGF,SPARC,MMP2,CD9,COL4A1,TACSTD2,BGN,SLIT2,SNAI2,PDGFRB,CYP1B1,PDGFC,TNFAIP6,IFITM3,FLRT2,EDN1,LITAF,LGALS1,ITGA5,SOX4,ANXA1,GPRC5B,FSTL1,NUPR1,PMEPA1,COL15A1,KITLG,COL1A2,IFITM2,UNC5B,IFI16
GO:0051240	positive regulation of multicellular organismal process	8.17831e-08	-16.3192	1397	23	0.291139	79	16543	7.0774e+91	TIMP2,LGALS3,FLRT2,LGALS1,DDR2,EDN1,ITGA5,ZFP36L1,ANXA1,THBS1,DAB2,GPRC5B,LGALS9,CTGF,CYR61,SPARC,MMP14,KITLG,SERPINE1,SLIT2,PDGFRB,IFI16,CYP1B1
GO:0002682	regulation of immune system process	8.93725e-08	-16.2305	1288	22	0.278481	79	16543	3.95863e+86	LGALS3,CCL2,SDC4,LGALS1,EDN1,ZFP36L1,COL3A1,ANXA1,THBS1,GPRC5B,SERPING1,LGALS9,MMP2,MMP14,KITLG,SERPINE1,COL1A2,MSN,LRRC32,C8orf4,SLIT2,IFI16
GO:0010647	positive regulation of cell communication	8.94392e-08	-16.2297	1523	24	0.303797	79	16543	5.60347e+100	PDGFC,TIMP2,CCL2,EPS8,LITAF,LGALS1,EDN1,ITGA5,LAMA2,NOTCH2,SOX4,CFTR,COL3A1,THBS1,DAB2,GPRC5B,CTGF,LGALS9,CYR61,KITLG,UNC5B,C8orf4,PDGFRB,CYP1B1
GO:0032270	positive regulation of cellular protein metabolic process	9.31712e-08	-16.1888	1407	23	0.291139	79	16543	5.60347e+95	PDGFC,TIMP2,RBMS3,CCL2,SDC4,DDR2,EDN1,ITGA5,SOX4,THBS1,DAB2,GPRC5B,LGALS9,CTGF,CYR61,NUPR1,MMP14,KITLG,REST,MSN,SNAI2,PDGFRB,IFI16
GO:0023056	positive regulation of signaling	9.87407e-08	-16.1308	1531	24	0.303797	79	16543	5.60347e+100	PDGFC,TIMP2,CCL2,EPS8,LITAF,LGALS1,EDN1,ITGA5,LAMA2,NOTCH2,SOX4,CFTR,COL3A1,THBS1,DAB2,GPRC5B,CTGF,LGALS9,CYR61,KITLG,UNC5B,C8orf4,PDGFRB,CYP1B1
GO:0051246	regulation of protein metabolic process	1.18384e-07	-15.9493	2473	31	0.392405	79	16543	5.60347e+127	PDGFC,TIMP2,RBMS3,CCL2,FLRT2,SDC4,DDR2,EDN1,ITGA5,ZFP36L1,SOX4,THBS1,DAB2,GPRC5B,CTGF,SERPING1,LGALS9,CYR61,NUPR1,PMEPA1,MMP14,KITLG,SERPINE1,BGN,REST,MSN,SLIT2,IFI16,PDGFRB,SNAI2,KIRREL
GO:0051241	negative regulation of multicellular organismal process	1.33742e-07	-15.8274	987	19	0.240506	79	16543	1.2844e+72	COL4A2,LGALS1,EDN1,ZFP36L1,COL3A1,NFIB,ANXA1,THBS1,EFEMP1,SERPING1,LGALS9,SPARC,COL5A1,TACSTD2,SERPINE1,REST,LRRC32,SLIT2,SNAI2
GO:0009605	response to external stimulus	1.45366e-07	-15.744	1687	25	0.316456	79	16543	9.0764e+104	CLDN1,LGALS3,IFITM3,CCL2,FLRT2,LITAF,EDN1,LAMA2,COL3A1,NFIB,ANXA1,THBS1,FMOD,MMP7,FSTL1,LGALS9,CYR61,SPARC,MMP14,SERPINE1,UNC5B,IFITM2,SLIT2,PDGFRB,IFI16
GO:0006950	response to stress	2.1772e-07	-15.3401	3139	35	0.443038	79	16543	9.07692e+142	CLDN1,IL32,LGALS3,CCL2,SDC4,COL18A1,ZFP36L1,COL3A1,THBS1,CTGF,LGALS9,SERPING1,CYR61,SPARC,MMP2,COL5A1,CD9,MMP14,C8orf4,PDGFRB,CYP1B1,PDGFC,TNFAIP6,IFITM3,EDN1,LGALS1,ITGA5,SOX4,ANXA1,FSTL1,NUPR1,SERPINE1,COL1A2,IFITM2,IFI16
GO:0008285	negative regulation of cell proliferation	2.44686e-07	-15.2233	630	15	0.189873	79	16543	7.0774e+60	TIMP2,LGALS9,NUPR1,SPARC,SDC4,CD9,COL18A1,NOTCH2,REST,SOX4,LRRC32,NFIB,SNAI2,CYP1B1,THBS1
GO:0051247	positive regulation of protein metabolic process	2.69295e-07	-15.1275	1492	23	0.291139	79	16543	5.60347e+95	PDGFC,TIMP2,RBMS3,CCL2,SDC4,DDR2,EDN1,ITGA5,SOX4,THBS1,DAB2,GPRC5B,LGALS9,CTGF,CYR61,NUPR1,MMP14,KITLG,REST,MSN,SNAI2,PDGFRB,IFI16
GO:0007568	aging	2.78202e-07	-15.0949	248	10	0.126582	79	16543	9.07671e+38	CLDN1,TIMP2,MMP7,CTGF,SERPING1,EDN1,LITAF,SERPINE1,COL3A1,PDGFRB
GO:0045597	positive regulation of cell differentiation	2.87376e-07	-15.0625	829	17	0.21519	79	16543	7.0774e+66	TIMP2,LGALS3,LGALS1,DDR2,EDN1,ZFP36L1,ANXA1,DAB2,LGALS9,CTGF,GPRC5B,CYR61,MMP14,KITLG,TACSTD2,SLIT2,SNAI2
GO:0044700	single organism signaling	2.96178e-07	-15.0323	5049	46	0.582278	79	16543	4.05213e+189	LTBP1,COL4A2,GNG11,CCL2,EPS8,SDC4,DDR2,ZFP36L1,NOTCH2,COL3A1,EFEMP1,FMOD,DAB2,LGALS9,CTGF,CYR61,SPARC,MMP2,CD9,COL4A1,TACSTD2,BGN,SLIT2,SNAI2,PDGFRB,CYP1B1,PDGFC,TNFAIP6,IFITM3,FLRT2,EDN1,LITAF,LGALS1,ITGA5,SOX4,ANXA1,GPRC5B,FSTL1,NUPR1,PMEPA1,COL15A1,KITLG,COL1A2,IFITM2,UNC5B,IFI16
GO:0035295	tube development	2.97812e-07	-15.0268	551	14	0.177215	79	16543	5.60341e+55	PDGFC,CTGF,SPARC,SDC4,EDN1,MMP14,ZFP36L1,TACSTD2,COL4A1,SOX4,COL3A1,NFIB,SLIT2,PDGFRB
GO:0023052	signaling	3.03849e-07	-15.0067	5053	46	0.582278	79	16543	4.05213e+189	LTBP1,COL4A2,GNG11,CCL2,EPS8,SDC4,DDR2,ZFP36L1,NOTCH2,COL3A1,EFEMP1,FMOD,DAB2,CTGF,LGALS9,CYR61,SPARC,MMP2,CD9,COL4A1,TACSTD2,BGN,SLIT2,PDGFRB,SNAI2,CYP1B1,PDGFC,TNFAIP6,IFITM3,FLRT2,LITAF,LGALS1,EDN1,ITGA5,SOX4,ANXA1,GPRC5B,FSTL1,NUPR1,PMEPA1,COL15A1,KITLG,COL1A2,UNC5B,IFITM2,IFI16
GO:0022603	regulation of anatomical structure morphogenesis	3.16174e-07	-14.967	937	18	0.227848	79	16543	1.28463e+70	COL4A2,CCL2,EPS8,EDN1,ITGA5,NFIB,ANXA1,THBS1,FMOD,DAB2,SPARC,COL5A1,TACSTD2,SERPINE1,MSN,SLIT2,SNAI2,CYP1B1
GO:0006935	chemotaxis	3.26092e-07	-14.9361	471	13	0.164557	79	16543	2.3314e+53	FMOD,LGALS9,LGALS3,CYR61,CCL2,FLRT2,EDN1,LAMA2,UNC5B,SLIT2,NFIB,PDGFRB,ANXA1
GO:0042330	taxis	3.34064e-07	-14.9119	472	13	0.164557	79	16543	2.3314e+53	FMOD,LGALS9,LGALS3,CYR61,CCL2,FLRT2,EDN1,LAMA2,UNC5B,SLIT2,NFIB,PDGFRB,ANXA1
GO:0045595	regulation of cell differentiation	3.62453e-07	-14.8304	1517	23	0.291139	79	16543	7.0774e+91	TIMP2,LGALS3,FLRT2,LGALS1,DDR2,EDN1,ZFP36L1,COL3A1,ANXA1,EFEMP1,FMOD,DAB2,GPRC5B,LGALS9,CTGF,CYR61,COL5A1,MMP14,KITLG,TACSTD2,REST,SLIT2,SNAI2
GO:0014070	response to organic cyclic compound	3.76157e-07	-14.7933	845	17	0.21519	79	16543	9.07663e+66	CLDN1,CCL2,LGALS1,EDN1,ZFP36L1,CFTR,ANXA1,THBS1,CTGF,PMEPA1,SPARC,MMP14,REST,MSN,SLIT2,PDGFRB,CYP1B1
GO:0009967	positive regulation of signal transduction	4.16167e-07	-14.6922	1407	22	0.278481	79	16543	5.60347e+92	PDGFC,TIMP2,CCL2,EPS8,LITAF,LGALS1,EDN1,ITGA5,NOTCH2,SOX4,COL3A1,THBS1,DAB2,GPRC5B,LGALS9,CTGF,CYR61,KITLG,UNC5B,C8orf4,PDGFRB,CYP1B1
GO:0007154	cell communication	5.09568e-07	-14.4897	5135	46	0.582278	79	16543	4.05213e+189	LTBP1,COL4A2,GNG11,CCL2,EPS8,SDC4,DDR2,ZFP36L1,NOTCH2,COL3A1,EFEMP1,FMOD,DAB2,CTGF,LGALS9,CYR61,SPARC,MMP2,CD9,COL4A1,TACSTD2,BGN,SLIT2,PDGFRB,SNAI2,CYP1B1,PDGFC,TNFAIP6,IFITM3,FLRT2,LITAF,LGALS1,EDN1,ITGA5,SOX4,ANXA1,GPRC5B,FSTL1,NUPR1,PMEPA1,COL15A1,KITLG,COL1A2,UNC5B,IFITM2,IFI16
GO:0043200	response to amino acid	6.32965e-07	-14.2729	104	7	0.0886076	79	16543	1.28256e+28	COL4A1,PDGFC,COL1A2,CTGF,COL3A1,MMP2,EDN1
GO:0048729	tissue morphogenesis	7.33978e-07	-14.1248	506	13	0.164557	79	16543	3.49113e+51	CYR61,COL5A1,SDC4,EDN1,MMP14,ITGA5,COL4A1,TACSTD2,SOX4,MSN,SLIT2,COL3A1,SNAI2
GO:0031960	response to corticosteroid	8.11357e-07	-14.0246	157	8	0.101266	79	16543	9.07615e+29	CLDN1,CTGF,SPARC,EDN1,ZFP36L1,REST,SLIT2,ANXA1
GO:0002687	positive regulation of leukocyte migration	8.18229e-07	-14.0161	108	7	0.0886076	79	16543	4.25451e+27	KITLG,SERPINE1,LGALS9,LGALS3,EDN1,THBS1,MMP14
GO:0007167	enzyme linked receptor protein signaling pathway	8.35409e-07	-13.9953	694	15	0.189873	79	16543	2.20256e+62	EFEMP1,PDGFC,LTBP1,FMOD,COL4A2,FSTL1,CTGF,EPS8,MMP2,FLRT2,DDR2,COL4A1,COL1A2,COL3A1,PDGFRB
GO:1902533	positive regulation of intracellular signal transduction	8.38851e-07	-13.9912	895	17	0.21519	79	16543	5.60347e+72	PDGFC,TIMP2,CCL2,LITAF,LGALS1,EDN1,NOTCH2,COL3A1,THBS1,GPRC5B,LGALS9,CTGF,KITLG,UNC5B,C8orf4,PDGFRB,CYP1B1
GO:0009628	response to abiotic stimulus	8.42443e-07	-13.987	1002	18	0.227848	79	16543	9.07619e+70	CLDN1,EDN1,COL18A1,ZFP36L1,COL3A1,ANXA1,THBS1,MMP7,CTGF,SPARC,MMP2,CD9,MMP14,REST,C8orf4,SNAI2,PDGFRB,IFI16
GO:0050794	regulation of cellular process	8.66882e-07	-13.9584	10082	68	0.860759	79	16543	4052,1284,2791,6347,4921,80781,2331,1490,1289,80114,4323,1282,4070,633,5978,9353,6591,5159,55243,1545,7077,27303,3956,3908,6659,51704,11167,26471,1306,4254,5054,219699,2615,9076,3958,6385,2059,677,4853,1080,1281,7057,2202,1601,710,3965,284119,3491,6678,4313,928,56892,56034,7050,7130,10410,23768,1906,9516,3678,4781,301,56937,6840,1278,10581,4478,3428	LTBP1,COL4A2,GNG11,CCL2,DDR2,COL18A1,FMOD,CTGF,COL5A1,BICC1,MMP14,COL4A1,TACSTD2,BGN,REST,SLIT2,SNAI2,PDGFRB,KIRREL,CYP1B1,TIMP2,RBMS3,LGALS1,LAMA2,SOX4,GPRC5B,FSTL1,NUPR1,COL15A1,KITLG,SERPINE1,UNC5B,LRRC32,CLDN1,LGALS3,SDC4,EPS8,ZFP36L1,NOTCH2,CFTR,COL3A1,THBS1,EFEMP1,DAB2,SERPING1,LGALS9,PTRF,CYR61,SPARC,MMP2,CD9,C8orf4,PDGFC,TGIF1,TNFAIP6,IFITM3,FLRT2,EDN1,LITAF,ITGA5,NFIB,ANXA1,PMEPA1,SVIL,C…
GO:0033993	response to lipid	9.99052e-07	-13.8165	803	16	0.202532	79	16543	9.07663e+62	CLDN1,CCL2,LITAF,EDN1,ZFP36L1,ANXA1,THBS1,LGALS9,CTGF,PMEPA1,SPARC,SERPINE1,REST,MSN,SLIT2,PDGFRB
GO:0044087	regulation of cellular component biogenesis	1.03231e-06	-13.7837	805	16	0.202532	79	16543	9.07621e+66	CLDN1,EPS8,FLRT2,SDC4,EDN1,THBS1,CTGF,PMEPA1,CYR61,MMP14,TACSTD2,REST,MSN,SLIT2,SNAI2,KIRREL
GO:0031399	regulation of protein modification process	1.49011e-06	-13.4167	1644	23	0.291139	79	16543	5.60347e+96	PDGFC,TIMP2,CCL2,FLRT2,SDC4,DDR2,EDN1,ITGA5,SOX4,THBS1,DAB2,GPRC5B,LGALS9,CTGF,CYR61,NUPR1,PMEPA1,KITLG,BGN,SLIT2,SNAI2,PDGFRB,KIRREL
GO:0001932	regulation of protein phosphorylation	1.66984e-06	-13.3028	1282	20	0.253165	79	16543	5.60347e+83	PDGFC,TIMP2,CCL2,FLRT2,SDC4,DDR2,EDN1,ITGA5,THBS1,DAB2,GPRC5B,LGALS9,CTGF,CYR61,PMEPA1,KITLG,BGN,SLIT2,PDGFRB,KIRREL
GO:0010810	regulation of cell-substrate adhesion	1.9194e-06	-13.1635	176	8	0.101266	79	16543	3.49164e+31	CYR61,SDC4,LGALS1,MMP14,ITGA5,TACSTD2,SERPINE1,THBS1
GO:0042060	wound healing	2.04921e-06	-13.0981	467	12	0.151899	79	16543	5.60347e+45	PDGFC,SERPING1,CYR61,SPARC,SDC4,COL5A1,CD9,ITGA5,COL1A2,COL3A1,PDGFRB,ANXA1
GO:2001200	positive regulation of dendritic cell differentiation	2.07482e-06	-13.0856	6	3	0.0379747	79	16543	396539583956	LGALS9,LGALS3,LGALS1
GO:0050865	regulation of cell activation	2.44316e-06	-12.9222	475	12	0.151899	79	16543	1.4904e+45	CTGF,LGALS9,LGALS3,CCL2,SDC4,LGALS1,MMP14,ZFP36L1,LRRC32,PDGFRB,ANXA1,THBS1
GO:0051128	regulation of cellular component organization	2.78961e-06	-12.7896	2254	27	0.341772	79	16543	9.0764e+110	CLDN1,LGALS3,CCL2,EPS8,FLRT2,SDC4,LGALS1,DDR2,EDN1,ANXA1,THBS1,FMOD,DAB2,GPRC5B,CTGF,CYR61,PMEPA1,SPARC,COL5A1,MMP14,TACSTD2,SERPINE1,MSN,SLIT2,PDGFRB,SNAI2,KIRREL
GO:0001503	ossification	2.82218e-06	-12.778	249	9	0.113924	79	16543	1.49035e+35	CTGF,CYR61,VCAN,SPARC,MMP2,DDR2,MMP14,CDH11,SNAI2
GO:1902107	positive regulation of leukocyte differentiation	2.8505e-06	-12.768	130	7	0.0886076	79	16543	4.25468e+25	KITLG,ZFP36L1,LGALS9,LGALS3,ANXA1,LGALS1,MMP14
GO:0060548	negative regulation of cell death	3.2418e-06	-12.6394	879	16	0.202532	79	16543	3.95863e+64	LGALS3,CCL2,EDN1,ITGA5,NOTCH2,SOX4,ANXA1,THBS1,DAB2,CTGF,CYR61,KITLG,SERPINE1,UNC5B,SNAI2,PDGFRB
GO:0048545	response to steroid hormone	3.32512e-06	-12.614	326	10	0.126582	79	16543	9.07615e+38	CLDN1,CTGF,PMEPA1,SPARC,EDN1,ZFP36L1,REST,SLIT2,ANXA1,THBS1
GO:0002009	morphogenesis of an epithelium	3.35254e-06	-12.6058	405	11	0.139241	79	16543	3.49113e+43	CYR61,COL5A1,SDC4,EDN1,MMP14,ITGA5,TACSTD2,COL4A1,SOX4,MSN,SLIT2
GO:0038063	collagen-activated tyrosine kinase receptor signaling pathway	3.61844e-06	-12.5295	7	3	0.0379747	79	16543	128212844921	COL4A1,COL4A2,DDR2
GO:0071560	cellular response to transforming growth factor beta stimulus	4.24062e-06	-12.3708	138	7	0.0886076	79	16543	9.07668e+26	CLDN1,ZFP36L1,FMOD,COL1A2,COL4A2,COL3A1,EDN1
GO:0010812	negative regulation of cell-substrate adhesion	4.32152e-06	-12.3519	51	5	0.0632911	79	16543	5.05441e+19	SERPINE1,TACSTD2,LGALS1,THBS1,MMP14
GO:0031401	positive regulation of protein modification process	4.49172e-06	-12.3133	1127	18	0.227848	79	16543	5.60347e+74	PDGFC,TIMP2,CCL2,SDC4,DDR2,EDN1,ITGA5,SOX4,THBS1,DAB2,LGALS9,CTGF,GPRC5B,CYR61,NUPR1,KITLG,SNAI2,PDGFRB
GO:0042325	regulation of phosphorylation	4.77646e-06	-12.2518	1373	20	0.253165	79	16543	5.60347e+83	PDGFC,TIMP2,CCL2,FLRT2,SDC4,DDR2,EDN1,ITGA5,THBS1,DAB2,GPRC5B,LGALS9,CTGF,CYR61,PMEPA1,KITLG,BGN,SLIT2,PDGFRB,KIRREL
GO:0051384	response to glucocorticoid	4.88984e-06	-12.2284	141	7	0.0886076	79	16543	9.07668e+25	CLDN1,ZFP36L1,REST,SPARC,SLIT2,ANXA1,EDN1
GO:0071559	response to transforming growth factor beta	5.12382e-06	-12.1816	142	7	0.0886076	79	16543	9.07668e+26	CLDN1,ZFP36L1,FMOD,COL1A2,COL4A2,COL3A1,EDN1
GO:0035988	chondrocyte proliferation	5.76956e-06	-12.0629	8	3	0.0379747	79	16543	149049214323	CTGF,DDR2,MMP14
GO:0051093	negative regulation of developmental process	5.78826e-06	-12.0597	812	15	0.189873	79	16543	2.20213e+57	EFEMP1,COL4A2,SPARC,COL5A1,LGALS1,ZFP36L1,TACSTD2,SERPINE1,REST,SLIT2,NFIB,COL3A1,SNAI2,ANXA1,THBS1
GO:0010648	negative regulation of cell communication	6.55342e-06	-11.9355	1158	18	0.227848	79	16543	4.05271e+76	LTBP1,TIMP2,LGALS3,FLRT2,LITAF,EDN1,THBS1,DAB2,PMEPA1,BICC1,MMP14,SERPINE1,BGN,REST,UNC5B,C8orf4,SLIT2,SNAI2
GO:0034097	response to cytokine	6.6161e-06	-11.926	717	14	0.177215	79	16543	9.07671e+55	CLDN1,TIMP2,LGALS9,IFITM3,CCL2,SPARC,FLRT2,EDN1,ZFP36L1,BGN,IFITM2,COL3A1,ANXA1,THBS1
GO:0002688	regulation of leukocyte chemotaxis	6.84278e-06	-11.8923	97	6	0.0759494	79	16543	5.0544e+23	SERPINE1,LGALS9,CCL2,SLIT2,EDN1,THBS1
GO:0023057	negative regulation of signaling	6.87402e-06	-11.8878	1162	18	0.227848	79	16543	4.05271e+76	LTBP1,TIMP2,LGALS3,FLRT2,LITAF,EDN1,THBS1,DAB2,PMEPA1,BICC1,MMP14,SERPINE1,BGN,REST,UNC5B,C8orf4,SLIT2,SNAI2
GO:0002684	positive regulation of immune system process	8.45708e-06	-11.6805	838	15	0.189873	79	16543	5.17044e+57	GPRC5B,LGALS9,LGALS3,SERPING1,CCL2,MMP2,LGALS1,EDN1,MMP14,KITLG,ZFP36L1,SERPINE1,IFI16,ANXA1,THBS1
GO:0038065	collagen-activated signaling pathway	8.62455e-06	-11.6609	9	3	0.0379747	79	16543	128212844921	COL4A1,COL4A2,DDR2
GO:0033629	negative regulation of cell adhesion mediated by integrin	8.62455e-06	-11.6609	9	3	0.0379747	79	16543	505465911545	SERPINE1,SNAI2,CYP1B1
GO:0071230	cellular response to amino acid stimulus	8.93974e-06	-11.625	59	5	0.0632911	79	16543	1.28256e+20	COL4A1,PDGFC,COL1A2,COL3A1,MMP2
GO:0046596	regulation of viral entry into host cell	9.03886e-06	-11.614	28	4	0.0506329	79	16543	1.05814e+17	IFITM2,LGALS9,IFITM3,LGALS1
GO:1902531	regulation of intracellular signal transduction	9.1077e-06	-11.6064	1694	22	0.278481	79	16543	5.60347e+92	PDGFC,TIMP2,CCL2,FLRT2,LITAF,LGALS1,EDN1,NOTCH2,COL3A1,THBS1,GPRC5B,LGALS9,CTGF,CYR61,KITLG,BGN,UNC5B,C8orf4,SLIT2,SNAI2,PDGFRB,CYP1B1
GO:0050789	regulation of biological process	1.17604e-05	-11.3508	10614	68	0.860759	79	16543	4052,1284,2791,6347,4921,80781,2331,1490,1289,80114,4323,1282,4070,633,5978,9353,6591,5159,55243,1545,7077,27303,3956,3908,6659,51704,11167,26471,1306,4254,5054,219699,2615,9076,3958,6385,2059,677,4853,1080,1281,7057,2202,1601,710,3965,284119,3491,6678,4313,928,56892,56034,7050,7130,10410,23768,1906,9516,3678,4781,301,56937,6840,1278,10581,4478,3428	LTBP1,COL4A2,GNG11,CCL2,DDR2,COL18A1,FMOD,CTGF,COL5A1,BICC1,MMP14,COL4A1,TACSTD2,BGN,REST,SLIT2,SNAI2,PDGFRB,KIRREL,CYP1B1,TIMP2,RBMS3,LGALS1,LAMA2,SOX4,GPRC5B,FSTL1,NUPR1,COL15A1,KITLG,SERPINE1,UNC5B,LRRC32,CLDN1,LGALS3,SDC4,EPS8,ZFP36L1,NOTCH2,CFTR,COL3A1,THBS1,EFEMP1,DAB2,SERPING1,LGALS9,PTRF,CYR61,SPARC,MMP2,CD9,C8orf4,PDGFC,TGIF1,TNFAIP6,IFITM3,FLRT2,EDN1,LITAF,ITGA5,NFIB,ANXA1,PMEPA1,SVIL,C…
GO:1903708	positive regulation of hemopoiesis	1.21686e-05	-11.3167	162	7	0.0886076	79	16543	4.25468e+25	KITLG,ZFP36L1,LGALS9,LGALS3,ANXA1,LGALS1,MMP14
GO:0043065	positive regulation of apoptotic process	1.25651e-05	-11.2846	558	12	0.151899	79	16543	1.4904e+48	CTGF,LGALS9,CYR61,NUPR1,COL18A1,REST,SOX4,SLIT2,PDGFRB,ANXA1,CYP1B1,THBS1
GO:0016043	cellular component organization	1.29403e-05	-11.2552	5134	43	0.544304	79	16543	9.07613e+175	CLDN1,COL4A2,CCL2,EPS8,SDC4,DDR2,COL18A1,CDH11,COL3A1,EMP1,THBS1,FMOD,MMP7,CTGF,CYR61,SPARC,MMP2,COL5A1,CD9,MMP14,COL4A1,BGN,REST,SLIT2,PDGFRB,SNAI2,KIRREL,CYP1B1,PDGFC,TIMP2,FLRT2,EDN1,ITGA5,LAMA2,NFIB,ANXA1,NUPR1,VCAN,SVIL,SERPINE1,COL1A2,UNC5B,MSN
GO:0043068	positive regulation of programmed cell death	1.37355e-05	-11.1955	563	12	0.151899	79	16543	1.4904e+48	CTGF,LGALS9,CYR61,NUPR1,COL18A1,REST,SOX4,SLIT2,PDGFRB,ANXA1,CYP1B1,THBS1
GO:0001934	positive regulation of protein phosphorylation	1.51298e-05	-11.0988	880	15	0.189873	79	16543	5.60347e+61	PDGFC,TIMP2,DAB2,GPRC5B,CTGF,LGALS9,CYR61,CCL2,SDC4,DDR2,EDN1,ITGA5,KITLG,PDGFRB,THBS1
GO:0052547	regulation of peptidase activity	1.52985e-05	-11.0878	388	10	0.126582	79	16543	7.07715e+38	TIMP2,CTGF,LGALS9,SERPING1,CYR61,MMP14,SERPINE1,REST,IFI16,THBS1
GO:2001198	regulation of dendritic cell differentiation	1.68246e-05	-10.9927	11	3	0.0379747	79	16543	396539583956	LGALS9,LGALS3,LGALS1
GO:0044712	single-organism catabolic process	1.68876e-05	-10.9889	779	14	0.177215	79	16543	2.33143e+55	FMOD,MMP7,COL4A2,VCAN,MMP2,COL15A1,COL5A1,MMP14,COL18A1,COL4A1,BGN,COL1A2,COL3A1,CYP1B1
GO:0008283	cell proliferation	1.75869e-05	-10.9484	677	13	0.164557	79	16543	1.60115e+50	DAB2,CTGF,CYR61,EPS8,DDR2,MMP14,KITLG,ZFP36L1,TACSTD2,SOX4,PDGFRB,IFI16,EMP1
GO:0050777	negative regulation of immune response	1.91232e-05	-10.8646	116	6	0.0759494	79	16543	3.9654e+21	LGALS9,LGALS3,SERPING1,COL3A1,IFI16,ANXA1
GO:0050921	positive regulation of chemotaxis	2.10768e-05	-10.7673	118	6	0.0759494	79	16543	5.0544e+23	SERPINE1,LGALS9,SLIT2,PDGFRB,EDN1,THBS1
GO:0043066	negative regulation of apoptotic process	2.20846e-05	-10.7206	798	14	0.177215	79	16543	1.6014e+56	DAB2,LGALS3,CYR61,CCL2,EDN1,ITGA5,KITLG,SERPINE1,NOTCH2,UNC5B,PDGFRB,SNAI2,ANXA1,THBS1
GO:0071675	regulation of mononuclear cell migration	2.25357e-05	-10.7004	35	4	0.0506329	79	16543	5054395893537050	SERPINE1,LGALS3,SLIT2,THBS1
GO:0010942	positive regulation of cell death	2.33644e-05	-10.6643	594	12	0.151899	79	16543	1.4904e+48	CTGF,LGALS9,CYR61,NUPR1,COL18A1,REST,SOX4,SLIT2,PDGFRB,ANXA1,CYP1B1,THBS1
GO:1901888	regulation of cell junction assembly	2.38039e-05	-10.6457	72	5	0.0632911	79	16543	9.07666e+19	CLDN1,SNAI2,SDC4,THBS1,MMP14
GO:0040007	growth	2.45656e-05	-10.6142	410	10	0.126582	79	16543	2.33126e+38	FMOD,NUPR1,DDR2,EDN1,ZFP36L1,NOTCH2,SLIT2,PDGFRB,ANXA1,EMP1
GO:0042327	positive regulation of phosphorylation	2.48459e-05	-10.6028	918	15	0.189873	79	16543	5.60347e+61	PDGFC,TIMP2,DAB2,GPRC5B,CTGF,LGALS9,CYR61,CCL2,SDC4,DDR2,EDN1,ITGA5,KITLG,PDGFRB,THBS1
GO:0043069	negative regulation of programmed cell death	2.56996e-05	-10.569	809	14	0.177215	79	16543	1.6014e+56	DAB2,LGALS3,CYR61,CCL2,EDN1,ITGA5,KITLG,SERPINE1,NOTCH2,UNC5B,PDGFRB,SNAI2,ANXA1,THBS1
GO:0050920	regulation of chemotaxis	2.58458e-05	-10.5634	182	7	0.0886076	79	16543	5.0544e+27	SERPINE1,LGALS9,CCL2,SLIT2,PDGFRB,EDN1,THBS1
GO:0044699	single-organism process	2.60874e-05	-10.5541	12210	73	0.924051	79	16543	4052,1284,2791,6347,4921,80781,2012,23452,2331,4316,1490,1289,80114,4323,1282,4070,633,5978,9353,6591,5159,55243,1545,7077,3956,3908,6659,51704,11167,26471,1306,4254,5054,219699,9076,3958,6385,2059,677,4853,1009,1080,1281,7057,2202,1601,710,3965,3491,800,6678,7127,4313,928,56892,56034,7050,7130,10410,23768,9516,1906,3678,4781,301,8671,56937,1462,6840,1278,10581,4478,3428	LTBP1,COL4A2,GNG11,CCL2,DDR2,COL18A1,EMP1,ANGPTL2,FMOD,MMP7,CTGF,COL5A1,BICC1,MMP14,COL4A1,TACSTD2,BGN,REST,SLIT2,SNAI2,PDGFRB,KIRREL,CYP1B1,TIMP2,LGALS1,LAMA2,SOX4,GPRC5B,FSTL1,NUPR1,COL15A1,KITLG,SERPINE1,UNC5B,CLDN1,LGALS3,SDC4,EPS8,ZFP36L1,NOTCH2,CDH11,CFTR,COL3A1,THBS1,EFEMP1,DAB2,SERPING1,LGALS9,CYR61,CALD1,SPARC,TNFAIP2,MMP2,CD9,C8orf4,PDGFC,TGIF1,TNFAIP6,IFITM3,FLRT2,LITAF,EDN1,ITGA5,NFIB…
GO:0007492	endoderm development	2.72028e-05	-10.5122	74	5	0.0632911	79	16543	3.67868e+18	ITGA5,ZFP36L1,COL4A2,MMP2,MMP14
GO:0042063	gliogenesis	2.97145e-05	-10.4239	186	7	0.0886076	79	16543	3.90867e+25	LAMA2,SOX4,CCL2,NFIB,CD9,ANXA1,MMP14
GO:0071840	cellular component organization or biogenesis	2.98404e-05	-10.4196	5293	43	0.544304	79	16543	9.07613e+175	CLDN1,COL4A2,CCL2,EPS8,SDC4,DDR2,COL18A1,CDH11,COL3A1,EMP1,THBS1,FMOD,MMP7,CTGF,CYR61,SPARC,MMP2,COL5A1,CD9,MMP14,COL4A1,BGN,REST,SLIT2,PDGFRB,SNAI2,KIRREL,CYP1B1,PDGFC,TIMP2,FLRT2,EDN1,ITGA5,LAMA2,NFIB,ANXA1,NUPR1,VCAN,SVIL,SERPINE1,COL1A2,UNC5B,MSN
GO:0032102	negative regulation of response to external stimulus	3.06375e-05	-10.3933	257	8	0.101266	79	16543	7.13071e+30	TNFAIP6,SERPING1,CCL2,EDN1,SERPINE1,SLIT2,SNAI2,THBS1
GO:0002376	immune system process	3.13455e-05	-10.3704	1973	23	0.291139	79	16543	9.07692e+91	CLDN1,IL32,LGALS3,IFITM3,CCL2,EPS8,LGALS1,EDN1,ITGA5,ZFP36L1,NOTCH2,SOX4,ANXA1,THBS1,SERPING1,LGALS9,KITLG,COL1A2,REST,IFITM2,MSN,C8orf4,IFI16
GO:0071229	cellular response to acid chemical	3.29188e-05	-10.3215	189	7	0.0886076	79	16543	9.07613e+28	CLDN1,COL4A1,PDGFC,COL1A2,COL3A1,MMP2,EDN1
GO:0009968	negative regulation of signal transduction	3.57126e-05	-10.24	1065	16	0.202532	79	16543	4.05271e+68	LTBP1,TIMP2,LGALS3,FLRT2,LITAF,THBS1,DAB2,PMEPA1,BICC1,MMP14,SERPINE1,BGN,UNC5B,C8orf4,SLIT2,SNAI2
GO:0032103	positive regulation of response to external stimulus	3.61049e-05	-10.2291	263	8	0.101266	79	16543	5.17044e+32	GPRC5B,LGALS9,CCL2,EDN1,SERPINE1,SLIT2,PDGFRB,THBS1
GO:0007399	nervous system development	3.69897e-05	-10.2049	2138	24	0.303797	79	16543	9.07656e+97	CLDN1,PDGFC,TIMP2,CCL2,FLRT2,SDC4,LGALS1,ZFP36L1,LAMA2,NOTCH2,CDH11,SOX4,COL3A1,NFIB,ANXA1,FMOD,GPRC5B,VCAN,MMP14,CD9,COL4A1,UNC5B,REST,SLIT2
GO:0035987	endodermal cell differentiation	3.86283e-05	-10.1615	40	4	0.0506329	79	16543	3678128443134320	ITGA5,COL4A2,MMP2,MMP14
GO:0061448	connective tissue development	3.88889e-05	-10.1548	194	7	0.0886076	79	16543	1.49035e+27	CTGF,CYR61,NFIB,SNAI2,PDGFRB,COL5A1,EDN1
GO:0051051	negative regulation of transport	3.98229e-05	-10.1311	434	10	0.126582	79	16543	3.9654e+38	LGALS9,LGALS3,LITAF,EDN1,REST,SOX4,LRRC32,SNAI2,THBS1,ANXA1
GO:0019220	regulation of phosphate metabolic process	4.25484e-05	-10.0649	1593	20	0.253165	79	16543	5.60347e+83	PDGFC,TIMP2,CCL2,FLRT2,SDC4,DDR2,EDN1,ITGA5,THBS1,DAB2,GPRC5B,LGALS9,CTGF,CYR61,PMEPA1,KITLG,BGN,SLIT2,PDGFRB,KIRREL
GO:0071417	cellular response to organonitrogen compound	4.38613e-05	-10.0345	439	10	0.126582	79	16543	5.60343e+39	PDGFC,GNG11,MMP2,EDN1,COL4A1,ZFP36L1,COL1A2,CFTR,COL3A1,SLIT2
GO:0010243	response to organonitrogen compound	4.44476e-05	-10.0212	740	13	0.164557	79	16543	5.60341e+50	PDGFC,CTGF,GNG11,SPARC,MMP2,EDN1,COL4A1,ZFP36L1,COL1A2,CFTR,COL3A1,SLIT2,ANXA1
GO:0016049	cell growth	4.50601e-05	-10.0075	135	6	0.0759494	79	16543	2.33149e+24	FMOD,NOTCH2,NUPR1,SLIT2,EDN1,EMP1
GO:0002694	regulation of leukocyte activation	4.5572e-05	-9.99622	441	10	0.126582	79	16543	3.9654e+37	LGALS9,LGALS3,CCL2,SDC4,LGALS1,MMP14,ZFP36L1,LRRC32,ANXA1,THBS1
GO:0050900	leukocyte migration	4.58225e-05	-9.99074	272	8	0.101266	79	16543	3.95863e+30	LGALS3,CCL2,EPS8,EDN1,ITGA5,COL1A2,MSN,ANXA1
GO:0060627	regulation of vesicle-mediated transport	4.73396e-05	-9.95816	443	10	0.126582	79	16543	1.6014e+38	DAB2,LGALS9,LGALS3,CCL2,SDC4,SERPINE1,REST,CFTR,MSN,ANXA1
GO:0051174	regulation of phosphorus metabolic process	4.77681e-05	-9.94915	1606	20	0.253165	79	16543	5.60347e+83	PDGFC,TIMP2,CCL2,FLRT2,SDC4,DDR2,EDN1,ITGA5,THBS1,DAB2,GPRC5B,LGALS9,CTGF,CYR61,PMEPA1,KITLG,BGN,SLIT2,PDGFRB,KIRREL
GO:0010035	response to inorganic substance	5.01008e-05	-9.90147	446	10	0.126582	79	16543	9.07667e+40	CLDN1,SPARC,EDN1,CD9,COL18A1,PDGFRB,S100A16,ANXA1,CYP1B1,THBS1
GO:0009725	response to hormone	5.46103e-05	-9.81529	755	13	0.164557	79	16543	9.07671e+50	CLDN1,TIMP2,CTGF,GNG11,PMEPA1,SPARC,EDN1,MMP14,ZFP36L1,REST,SLIT2,ANXA1,THBS1
GO:0071396	cellular response to lipid	5.50089e-05	-9.80802	451	10	0.126582	79	16543	9.07663e+38	CLDN1,CCL2,PMEPA1,LITAF,EDN1,SERPINE1,ZFP36L1,REST,MSN,ANXA1
GO:0060413	atrial septum morphogenesis	5.61265e-05	-9.7879	16	3	0.0379747	79	16543	485366593491	NOTCH2,SOX4,CYR61
GO:0061298	retina vasculature development in camera-type eye	5.61265e-05	-9.7879	16	3	0.0379747	79	16543	128251591545	COL4A1,PDGFRB,CYP1B1
GO:0050868	negative regulation of T cell activation	5.62438e-05	-9.78581	86	5	0.0632911	79	16543	3.9654e+18	LGALS9,LGALS3,LRRC32,SDC4,ANXA1
GO:0052548	regulation of endopeptidase activity	5.80227e-05	-9.75468	364	9	0.113924	79	16543	7.07715e+34	TIMP2,CTGF,LGALS9,SERPING1,CYR61,SERPINE1,REST,IFI16,THBS1
GO:0065007	biological regulation	5.94653e-05	-9.73012	11242	69	0.873418	79	16543	4052,1284,2791,6347,4921,80781,2331,1490,1289,80114,4323,1282,4070,633,5978,9353,6591,5159,55243,1545,7077,27303,3956,3908,6659,51704,11167,26471,1306,4254,5054,219699,2615,9076,3958,6385,2059,677,4853,1080,1281,7057,2202,1601,710,3965,284119,3491,6678,4313,928,56892,56034,7050,7130,10410,23768,9516,1906,3678,4781,301,8671,56937,6840,1278,10581,4478,3428	LTBP1,COL4A2,GNG11,CCL2,DDR2,COL18A1,FMOD,CTGF,COL5A1,BICC1,MMP14,COL4A1,TACSTD2,BGN,REST,SLIT2,SNAI2,PDGFRB,KIRREL,CYP1B1,TIMP2,RBMS3,LGALS1,LAMA2,SOX4,GPRC5B,FSTL1,NUPR1,COL15A1,KITLG,SERPINE1,UNC5B,LRRC32,CLDN1,LGALS3,SDC4,EPS8,ZFP36L1,NOTCH2,CFTR,COL3A1,THBS1,EFEMP1,DAB2,SERPING1,LGALS9,PTRF,CYR61,SPARC,MMP2,CD9,C8orf4,PDGFC,TGIF1,TNFAIP6,IFITM3,FLRT2,LITAF,EDN1,ITGA5,NFIB,ANXA1,SLC4A4,PMEPA1…
GO:0071407	cellular response to organic cyclic compound	6.37155e-05	-9.66108	459	10	0.126582	79	16543	6.34757e+38	CCL2,PMEPA1,LGALS1,EDN1,ZFP36L1,REST,CFTR,MSN,CYP1B1,ANXA1
GO:0030336	negative regulation of cell migration	6.62136e-05	-9.62262	211	7	0.0886076	79	16543	5.05441e+27	SERPINE1,TACSTD2,CCL2,SLIT2,COL3A1,THBS1,CYP1B1
GO:0035904	aorta development	6.74924e-05	-9.6035	46	4	0.0506329	79	16543	4052665912815150	LTBP1,SOX4,COL3A1,PDGFRB
GO:0046579	positive regulation of Ras protein signal transduction	6.74924e-05	-9.6035	46	4	0.0506329	79	16543	4254485312815150	KITLG,NOTCH2,COL3A1,PDGFRB
GO:0032956	regulation of actin cytoskeleton organization	6.84884e-05	-9.58885	288	8	0.101266	79	16543	1.49021e+32	CTGF,EPS8,SDC4,EDN1,TACSTD2,SLIT2,PDGFRB,KIRREL
GO:0034341	response to interferon-gamma	6.976e-05	-9.57045	146	6	0.0759494	79	16543	9.07611e+25	CLDN1,IFITM2,LGALS9,IFITM3,CCL2,EDN1
GO:0050867	positive regulation of cell activation	7.18845e-05	-9.54045	290	8	0.101266	79	16543	1.4904e+30	CTGF,LGALS9,CCL2,LGALS1,MMP14,PDGFRB,THBS1,ANXA1
GO:1903038	negative regulation of leukocyte cell-cell adhesion	8.1777e-05	-9.41151	93	5	0.0632911	79	16543	3.9654e+18	LGALS9,LGALS3,LRRC32,SDC4,ANXA1
GO:0051249	regulation of lymphocyte activation	8.4014e-05	-9.38453	382	9	0.113924	79	16543	3.9654e+33	LGALS9,LGALS3,CCL2,SDC4,LGALS1,MMP14,ZFP36L1,LRRC32,ANXA1
GO:0051130	positive regulation of cellular component organization	8.49059e-05	-9.37397	1145	16	0.202532	79	16543	9.07663e+65	CLDN1,CCL2,FLRT2,SDC4,DDR2,EDN1,ANXA1,DAB2,CTGF,GPRC5B,SERPINE1,MSN,SLIT2,SNAI2,PDGFRB,KIRREL
GO:0009743	response to carbohydrate	9.04188e-05	-9.31106	153	6	0.0759494	79	16543	6.77149e+22	ZFP36L1,CTGF,SOX4,SPARC,LGALS1,THBS1
GO:2000146	negative regulation of cell motility	9.3678e-05	-9.27565	223	7	0.0886076	79	16543	5.05441e+27	SERPINE1,TACSTD2,CCL2,SLIT2,COL3A1,THBS1,CYP1B1
GO:0010952	positive regulation of peptidase activity	9.37301e-05	-9.27509	154	6	0.0759494	79	16543	5.97815e+23	REST,CTGF,LGALS9,CYR61,IFI16,MMP14
GO:0001706	endoderm formation	9.38823e-05	-9.27347	50	4	0.0506329	79	16543	3678128443134320	ITGA5,COL4A2,MMP2,MMP14
GO:0048468	cell development	9.54146e-05	-9.25728	1415	18	0.227848	79	16543	9.07624e+74	CLDN1,FLRT2,SDC4,EDN1,COL18A1,LAMA2,CDH11,SOX4,CFTR,NFIB,FMOD,CD9,KITLG,UNC5B,MSN,SLIT2,PDGFRB,SNAI2
GO:0045937	positive regulation of phosphate metabolic process	9.78432e-05	-9.23214	1035	15	0.189873	79	16543	5.60347e+61	PDGFC,TIMP2,DAB2,GPRC5B,CTGF,LGALS9,CYR61,CCL2,SDC4,DDR2,EDN1,ITGA5,KITLG,PDGFRB,THBS1
GO:0010562	positive regulation of phosphorus metabolic process	9.78432e-05	-9.23214	1035	15	0.189873	79	16543	5.60347e+61	PDGFC,TIMP2,DAB2,GPRC5B,CTGF,LGALS9,CYR61,CCL2,SDC4,DDR2,EDN1,ITGA5,KITLG,PDGFRB,THBS1
GO:0022008	neurogenesis	9.98281e-05	-9.21206	1420	18	0.227848	79	16543	7.07763e+73	TIMP2,CCL2,FLRT2,SDC4,LGALS1,LAMA2,CDH11,SOX4,COL3A1,NFIB,ANXA1,FMOD,GPRC5B,MMP14,CD9,REST,UNC5B,SLIT2
GO:0042493	response to drug	0.000108364	-9.13002	395	9	0.113924	79	16543	9.07671e+35	CLDN1,TGIF1,TIMP2,LGALS1,EDN1,COL18A1,REST,THBS1,ANXA1
GO:0032101	regulation of response to external stimulus	0.000109231	-9.12205	697	12	0.151899	79	16543	7.13052e+46	TNFAIP6,GPRC5B,LGALS9,SERPING1,CCL2,EDN1,SERPINE1,SLIT2,PDGFRB,SNAI2,ANXA1,THBS1
GO:0003283	atrial septum development	0.000112695	-9.09083	20	3	0.0379747	79	16543	485366593491	NOTCH2,SOX4,CYR61
GO:0090287	regulation of cellular response to growth factor stimulus	0.000113579	-9.08302	230	7	0.0886076	79	16543	3.67841e+28	ITGA5,LTBP1,DAB2,CYR61,PMEPA1,SLIT2,THBS1
GO:2001237	negative regulation of extrinsic apoptotic signaling pathway	0.000115424	-9.0669	100	5	0.0632911	79	16543	5.0544e+21	SERPINE1,LGALS3,UNC5B,SNAI2,THBS1
GO:0051057	positive regulation of small GTPase mediated signal transduction	0.000118083	-9.04413	53	4	0.0506329	79	16543	4254485312815150	KITLG,NOTCH2,COL3A1,PDGFRB
GO:0032940	secretion by cell	0.000118953	-9.03678	495	10	0.126582	79	16543	1.49071e+36	CTGF,SERPING1,SPARC,TNFAIP2,EDN1,CD9,SERPINE1,CFTR,ANXA1,THBS1
GO:0042698	ovulation cycle	0.000120985	-9.01984	101	5	0.0632911	79	16543	4.25443e+18	KITLG,MMP7,SLIT2,ANXA1,MMP14
GO:0008284	positive regulation of cell proliferation	0.000128865	-8.95674	822	13	0.164557	79	16543	5.60341e+52	PDGFC,CTGF,LGALS9,CYR61,MMP2,DDR2,EDN1,COL18A1,KITLG,SOX4,PDGFRB,ANXA1,THBS1
GO:0006955	immune response	0.000128976	-8.95589	1061	15	0.189873	79	16543	9.07692e+60	CLDN1,IL32,LGALS9,LGALS3,SERPING1,IFITM3,CCL2,LGALS1,EDN1,NOTCH2,IFITM2,C8orf4,IFI16,ANXA1,THBS1
GO:1902105	regulation of leukocyte differentiation	0.000129799	-8.94952	235	7	0.0886076	79	16543	4.25468e+25	KITLG,ZFP36L1,LGALS9,LGALS3,ANXA1,LGALS1,MMP14
GO:0021952	central nervous system projection neuron axonogenesis	0.000131025	-8.94012	21	3	0.0379747	79	16543	100947819353	CDH11,NFIB,SLIT2
GO:0007169	transmembrane receptor protein tyrosine kinase signaling pathway	0.000133432	-8.92192	502	10	0.126582	79	16543	2.20256e+41	EFEMP1,PDGFC,COL4A2,CTGF,EPS8,MMP2,FLRT2,DDR2,COL4A1,PDGFRB
GO:0061304	retinal blood vessel morphogenesis	0.000134268	-8.91568	4	2	0.0253165	79	16543	12821545	COL4A1,CYP1B1
GO:0071385	cellular response to glucocorticoid stimulus	0.000136541	-8.89889	55	4	0.0506329	79	16543	67759783011906	ZFP36L1,REST,ANXA1,EDN1
GO:0008219	cell death	0.000138853	-8.88209	946	14	0.177215	79	16543	1.60135e+58	DAB2,CYR61,NUPR1,LITAF,LGALS1,KITLG,ZFP36L1,NOTCH2,UNC5B,C8orf4,SLIT2,IFI16,CYP1B1,EMP1
GO:0031325	positive regulation of cellular metabolic process	0.000141755	-8.86141	2792	27	0.341772	79	16543	5.60347e+109	PDGFC,TIMP2,RBMS3,CCL2,SDC4,DDR2,EDN1,ITGA5,ZFP36L1,SOX4,NFIB,ANXA1,THBS1,DAB2,GPRC5B,CTGF,LGALS9,CYR61,NUPR1,MMP14,KITLG,SERPINE1,REST,MSN,IFI16,SNAI2,PDGFRB
GO:1903706	regulation of hemopoiesis	0.000145251	-8.83705	321	8	0.101266	79	16543	3.9654e+30	LGALS9,LGALS3,LGALS1,MMP14,KITLG,ZFP36L1,C8orf4,ANXA1
GO:0018149	peptide cross-linking	0.000146513	-8.82839	56	4	0.0506329	79	16543	63312813017057	BGN,COL3A1,ANXA1,THBS1
GO:0044319	wound healing, spreading of cells	0.000151193	-8.79696	22	3	0.0379747	79	16543	367834911289	ITGA5,CYR61,COL5A1
GO:0090505	epiboly involved in wound healing	0.000151193	-8.79696	22	3	0.0379747	79	16543	367834911289	ITGA5,CYR61,COL5A1
GO:1901699	cellular response to nitrogen compound	0.000151782	-8.79306	510	10	0.126582	79	16543	5.60343e+39	PDGFC,GNG11,MMP2,EDN1,COL4A1,ZFP36L1,COL1A2,CFTR,COL3A1,SLIT2
GO:0006024	glycosaminoglycan biosynthetic process	0.000151943	-8.79201	106	5	0.0632911	79	16543	2.33163e+18	FMOD,BGN,VCAN,SDC4,PDGFRB
GO:0010604	positive regulation of macromolecule metabolic process	0.000156379	-8.76323	2808	27	0.341772	79	16543	5.60347e+110	PDGFC,TIMP2,RBMS3,CCL2,SDC4,DDR2,EDN1,ITGA5,ZFP36L1,SOX4,NFIB,THBS1,DAB2,GPRC5B,CTGF,LGALS9,CYR61,NUPR1,MMP14,KITLG,SERPINE1,REST,MSN,LRRC32,IFI16,PDGFRB,SNAI2
GO:1901698	response to nitrogen compound	0.000157904	-8.75353	839	13	0.164557	79	16543	5.60341e+50	PDGFC,CTGF,GNG11,SPARC,MMP2,EDN1,COL4A1,ZFP36L1,COL1A2,CFTR,COL3A1,SLIT2,ANXA1
GO:0006023	aminoglycan biosynthetic process	0.0001588	-8.74786	107	5	0.0632911	79	16543	2.33163e+18	FMOD,BGN,VCAN,SDC4,PDGFRB
GO:0002576	platelet degranulation	0.0001588	-8.74786	107	5	0.0632911	79	16543	5.05471e+17	SERPINE1,SERPING1,SPARC,THBS1,CD9
GO:0032970	regulation of actin filament-based process	0.00016837	-8.68935	328	8	0.101266	79	16543	1.49021e+32	CTGF,EPS8,SDC4,EDN1,TACSTD2,SLIT2,PDGFRB,KIRREL
GO:0035239	tube morphogenesis	0.00016837	-8.68935	328	8	0.101266	79	16543	6.38519e+31	SDC4,EDN1,MMP14,TACSTD2,COL4A1,SOX4,NFIB,SLIT2
GO:0090504	epiboly	0.000173274	-8.66063	23	3	0.0379747	79	16543	367834911289	ITGA5,CYR61,COL5A1
GO:0071384	cellular response to corticosteroid stimulus	0.000179594	-8.62481	59	4	0.0506329	79	16543	67759783011906	ZFP36L1,REST,ANXA1,EDN1
GO:0009893	positive regulation of metabolic process	0.000181098	-8.61647	2994	28	0.35443	79	16543	5.60347e+113	PDGFC,TIMP2,RBMS3,CCL2,SDC4,DDR2,EDN1,ITGA5,ZFP36L1,SOX4,NFIB,ANXA1,THBS1,DAB2,GPRC5B,CTGF,LGALS9,CYR61,NUPR1,MMP14,KITLG,SERPINE1,REST,MSN,LRRC32,IFI16,PDGFRB,SNAI2
GO:1903900	regulation of viral life cycle	0.000182921	-8.60645	174	6	0.0759494	79	16543	5.97811e+25	REST,IFITM2,LGALS9,IFITM3,IFI16,LGALS1
GO:0006027	glycosaminoglycan catabolic process	0.000204442	-8.49522	61	4	0.0506329	79	16543	233163314626385	FMOD,BGN,VCAN,SDC4
GO:0044344	cellular response to fibroblast growth factor stimulus	0.000205054	-8.49224	113	5	0.0632911	79	16543	6.77149e+19	ZFP36L1,CTGF,CCL2,FLRT2,SNAI2
GO:0051271	negative regulation of cellular component movement	0.000209504	-8.47077	254	7	0.0886076	79	16543	5.05441e+27	SERPINE1,TACSTD2,CCL2,SLIT2,COL3A1,THBS1,CYP1B1
GO:0010757	negative regulation of plasminogen activation	0.000223085	-8.40796	5	2	0.0253165	79	16543	50547057	SERPINE1,THBS1
GO:2001188	regulation of T cell activation via T cell receptor contact with antigen bound to MHC molecule on antigen presenting cell	0.000223085	-8.40796	5	2	0.0253165	79	16543	39653958	LGALS9,LGALS3
GO:0061035	regulation of cartilage development	0.000246233	-8.30923	64	4	0.0506329	79	16543	2202149034916590	EFEMP1,CTGF,CYR61,SNAI2
GO:0006952	defense response	0.00024976	-8.29501	1127	15	0.189873	79	16543	9.07671e+60	CLDN1,TNFAIP6,IL32,LGALS9,LGALS3,SERPING1,NUPR1,IFITM3,CCL2,EDN1,SERPINE1,IFITM2,IFI16,ANXA1,THBS1
GO:0048598	embryonic morphogenesis	0.000251714	-8.28722	543	10	0.126582	79	16543	2.20213e+38	EFEMP1,COL4A2,CYR61,MMP2,SDC4,EDN1,MMP14,ITGA5,ZFP36L1,SOX4
GO:0050792	regulation of viral process	0.000254838	-8.27488	185	6	0.0759494	79	16543	5.97811e+25	REST,IFITM2,LGALS9,IFITM3,IFI16,LGALS1
GO:0071774	response to fibroblast growth factor	0.000260934	-8.25124	119	5	0.0632911	79	16543	6.77149e+19	ZFP36L1,CTGF,CCL2,FLRT2,SNAI2
GO:0051250	negative regulation of lymphocyte activation	0.000260934	-8.25124	119	5	0.0632911	79	16543	3.9654e+18	LGALS9,LGALS3,LRRC32,SDC4,ANXA1
GO:0097435	supramolecular fiber organization	0.000266688	-8.22943	351	8	0.101266	79	16543	2.33121e+31	FMOD,EPS8,COL5A1,DDR2,COL1A2,COL3A1,PDGFRB,CYP1B1
GO:0006915	apoptotic process	0.000272349	-8.20843	887	13	0.164557	79	16543	1.60135e+54	DAB2,CYR61,NUPR1,LITAF,LGALS1,KITLG,ZFP36L1,NOTCH2,UNC5B,C8orf4,SLIT2,IFI16,CYP1B1
GO:1904035	regulation of epithelial cell apoptotic process	0.000277297	-8.19042	66	4	0.0506329	79	16543	8078167750547050	COL18A1,ZFP36L1,SERPINE1,THBS1
GO:0051224	negative regulation of protein transport	0.000277872	-8.18835	188	6	0.0759494	79	16543	5.97867e+22	REST,SOX4,LRRC32,SNAI2,LITAF,ANXA1
GO:0021955	central nervous system neuron axonogenesis	0.000282272	-8.17264	27	3	0.0379747	79	16543	100947819353	CDH11,NFIB,SLIT2
GO:0035909	aorta morphogenesis	0.000282272	-8.17264	27	3	0.0379747	79	16543	665912815159	SOX4,COL3A1,PDGFRB
GO:0044763	single-organism cellular process	0.000282579	-8.17155	9376	60	0.759494	79	16543	9076,1284,3958,6347,2059,6385,4921,80781,677,4853,1009,1080,1281,2012,7057,2331,4316,1601,1490,3965,710,3491,6678,800,7127,4313,1289,928,4323,1282,633,5978,9353,56892,5159,6591,55243,1545,7077,7130,23768,9516,3956,1906,3678,3908,6659,4781,301,51704,8671,26471,1462,1306,4254,5054,1278,219699,4478,3428	CLDN1,COL4A2,LGALS3,CCL2,EPS8,SDC4,DDR2,COL18A1,ZFP36L1,NOTCH2,CDH11,CFTR,COL3A1,EMP1,THBS1,FMOD,MMP7,DAB2,CTGF,LGALS9,SERPING1,CYR61,SPARC,CALD1,TNFAIP2,MMP2,COL5A1,CD9,MMP14,COL4A1,BGN,REST,SLIT2,C8orf4,PDGFRB,SNAI2,KIRREL,CYP1B1,TIMP2,TNFAIP6,FLRT2,LITAF,LGALS1,EDN1,ITGA5,LAMA2,SOX4,NFIB,ANXA1,GPRC5B,SLC4A4,NUPR1,VCAN,COL15A1,KITLG,SERPINE1,COL1A2,UNC5B,MSN,IFI16
GO:0040013	negative regulation of locomotion	0.000290457	-8.14405	268	7	0.0886076	79	16543	5.05441e+27	SERPINE1,TACSTD2,CCL2,SLIT2,COL3A1,THBS1,CYP1B1
GO:0051050	positive regulation of transport	0.000300316	-8.11067	896	13	0.164557	79	16543	1.6014e+51	DAB2,LGALS9,LGALS3,CCL2,SDC4,EDN1,SERPINE1,SOX4,CFTR,MSN,C8orf4,PDGFRB,ANXA1
GO:0006026	aminoglycan catabolic process	0.00031108	-8.07546	68	4	0.0506329	79	16543	233163314626385	FMOD,BGN,VCAN,SDC4
GO:0061041	regulation of wound healing	0.000315762	-8.06052	124	5	0.0632911	79	16543	5.05471e+17	SERPINE1,SERPING1,ANXA1,EDN1,THBS1
GO:0001817	regulation of cytokine production	0.00032179	-8.04161	560	10	0.126582	79	16543	5.17044e+39	GPRC5B,LGALS9,LITAF,SERPINE1,LRRC32,SNAI2,IFI16,CYP1B1,THBS1,ANXA1
GO:0071621	granulocyte chemotaxis	0.000329034	-8.01935	69	4	0.0506329	79	16543	395863471906301	LGALS3,CCL2,EDN1,ANXA1
GO:0021957	corticospinal tract morphogenesis	0.000333591	-8.0056	6	2	0.0253165	79	16543	10099353	CDH11,SLIT2
GO:0043615	astrocyte cell migration	0.000333591	-8.0056	6	2	0.0253165	79	16543	63474323	CCL2,MMP14
GO:0012501	programmed cell death	0.000337815	-7.99301	907	13	0.164557	79	16543	1.60135e+54	DAB2,CYR61,NUPR1,LITAF,LGALS1,KITLG,ZFP36L1,NOTCH2,UNC5B,C8orf4,SLIT2,IFI16,CYP1B1
GO:2001056	positive regulation of cysteine-type endopeptidase activity	0.000339979	-7.98663	126	5	0.0632911	79	16543	5.97815e+19	REST,CTGF,LGALS9,CYR61,IFI16
GO:0016525	negative regulation of angiogenesis	0.000347718	-7.96412	70	4	0.0506329	79	16543	5054128466787050	SERPINE1,COL4A2,SPARC,THBS1
GO:0045920	negative regulation of exocytosis	0.000350208	-7.95698	29	3	0.0379747	79	16543	59783965301	REST,LGALS9,ANXA1
GO:0045860	positive regulation of protein kinase activity	0.000353536	-7.94753	463	9	0.113924	79	16543	5.60345e+37	PDGFC,GPRC5B,CYR61,SDC4,DDR2,EDN1,KITLG,PDGFRB,THBS1
GO:1902903	regulation of supramolecular fiber organization	0.000354616	-7.94448	277	7	0.0886076	79	16543	4.07015e+28	TACSTD2,CTGF,SLIT2,EPS8,SDC4,KIRREL,EDN1
GO:1904950	negative regulation of establishment of protein localization	0.00038687	-7.85742	200	6	0.0759494	79	16543	5.97867e+22	REST,SOX4,LRRC32,SNAI2,LITAF,ANXA1
GO:0070663	regulation of leukocyte proliferation	0.00038687	-7.85742	200	6	0.0759494	79	16543	4.2544e+22	KITLG,LGALS9,LGALS3,LRRC32,SDC4,ANXA1
GO:2000181	negative regulation of blood vessel morphogenesis	0.000387347	-7.85619	72	4	0.0506329	79	16543	5054128466787050	SERPINE1,COL4A2,SPARC,THBS1
GO:0048661	positive regulation of smooth muscle cell proliferation	0.000387347	-7.85619	72	4	0.0506329	79	16543	4313515919067050	MMP2,PDGFRB,EDN1,THBS1
GO:0001953	negative regulation of cell-matrix adhesion	0.000387786	-7.85506	30	3	0.0379747	79	16543	505470574323	SERPINE1,THBS1,MMP14
GO:0010762	regulation of fibroblast migration	0.000387786	-7.85506	30	3	0.0379747	79	16543	638549217057	SDC4,DDR2,THBS1
GO:0001775	cell activation	0.00039115	-7.84642	574	10	0.126582	79	16543	1.9064e+37	EDN1,LGALS1,CD9,ZFP36L1,NOTCH2,COL1A2,SOX4,C8orf4,COL3A1,ANXA1
GO:0022408	negative regulation of cell-cell adhesion	0.000392611	-7.84269	130	5	0.0632911	79	16543	3.9654e+18	LGALS9,LGALS3,LRRC32,SDC4,ANXA1
GO:0044702	single organism reproductive process	0.000412298	-7.79376	1181	15	0.189873	79	16543	7.13043e+57	TNFAIP6,MMP7,LGALS9,CYR61,NUPR1,MMP2,EDN1,MMP14,CD9,KITLG,ZFP36L1,CFTR,SLIT2,PDGFRB,ANXA1
GO:0007411	axon guidance	0.000418741	-7.77826	203	6	0.0759494	79	16543	2.33139e+26	FMOD,LAMA2,UNC5B,NFIB,SLIT2,FLRT2
GO:0003209	cardiac atrium morphogenesis	0.000427862	-7.75671	31	3	0.0379747	79	16543	485366593491	NOTCH2,SOX4,CYR61
GO:0022617	extracellular matrix disassembly	0.000430104	-7.75148	74	4	0.0506329	79	16543	7077431643134320	TIMP2,MMP7,MMP2,MMP14
GO:0097485	neuron projection guidance	0.000441103	-7.72623	205	6	0.0759494	79	16543	2.33139e+26	FMOD,LAMA2,UNC5B,NFIB,SLIT2,FLRT2
GO:0030162	regulation of proteolysis	0.0004448	-7.71789	695	11	0.139241	79	16543	7.07716e+42	TIMP2,DAB2,CTGF,LGALS9,SERPING1,CYR61,MMP14,SERPINE1,REST,IFI16,THBS1
GO:0080090	regulation of primary metabolic process	0.000445867	-7.71549	5684	42	0.531646	79	16543	6.34764e+175	CCL2,SDC4,DDR2,ZFP36L1,NOTCH2,THBS1,EFEMP1,DAB2,PTRF,CTGF,LGALS9,SERPING1,CYR61,MMP14,BGN,REST,SLIT2,C8orf4,PDGFRB,SNAI2,KIRREL,CYP1B1,PDGFC,TGIF1,TIMP2,RBMS3,IFITM3,FLRT2,LITAF,EDN1,ITGA5,SOX4,NFIB,ANXA1,GPRC5B,FSTL1,NUPR1,PMEPA1,KITLG,SERPINE1,MSN,IFI16
GO:0030855	epithelial cell differentiation	0.000452616	-7.70047	479	9	0.113924	79	16543	9.07616e+35	CLDN1,DAB2,LGALS3,COL18A1,COL4A1,SOX4,MSN,NFIB,ANXA1
GO:0097530	granulocyte migration	0.000452699	-7.70028	75	4	0.0506329	79	16543	395863471906301	LGALS3,CCL2,EDN1,ANXA1
GO:0043410	positive regulation of MAPK cascade	0.0004595	-7.68537	480	9	0.113924	79	16543	5.60347e+36	PDGFC,TIMP2,CTGF,LGALS9,CCL2,EDN1,KITLG,PDGFRB,THBS1
GO:0046822	regulation of nucleocytoplasmic transport	0.000464388	-7.67479	207	6	0.0759494	79	16543	1.6014e+24	DAB2,LGALS9,SOX4,C8orf4,SNAI2,LITAF
GO:0038066	p38MAPK cascade	0.00046558	-7.67223	7	2	0.0253165	79	16543	6773965	ZFP36L1,LGALS9
GO:0046598	positive regulation of viral entry into host cell	0.00046558	-7.67223	7	2	0.0253165	79	16543	39653956	LGALS9,LGALS1
GO:0060710	chorio-allantoic fusion	0.00046558	-7.67223	7	2	0.0253165	79	16543	6773491	ZFP36L1,CYR61
GO:0034284	response to monosaccharide	0.000466801	-7.66961	135	5	0.0632911	79	16543	1.49067e+19	CTGF,SOX4,SPARC,LGALS1,THBS1
GO:0060562	epithelial tube morphogenesis	0.000466897	-7.6694	290	7	0.0886076	79	16543	1.28241e+27	COL4A1,TACSTD2,SOX4,SLIT2,SDC4,EDN1,MMP14
GO:0032496	response to lipopolysaccharide	0.000466897	-7.6694	290	7	0.0886076	79	16543	9.07651e+27	CLDN1,SERPINE1,LGALS9,CCL2,SPARC,LITAF,EDN1
GO:0060255	regulation of macromolecule metabolic process	0.00047476	-7.6527	5699	42	0.531646	79	16543	6.34764e+176	CCL2,SDC4,DDR2,ZFP36L1,NOTCH2,THBS1,EFEMP1,DAB2,PTRF,CTGF,LGALS9,SERPING1,CYR61,MMP14,BGN,REST,SLIT2,C8orf4,PDGFRB,SNAI2,KIRREL,CYP1B1,PDGFC,TGIF1,TIMP2,RBMS3,IFITM3,FLRT2,LITAF,EDN1,ITGA5,SOX4,NFIB,GPRC5B,FSTL1,NUPR1,PMEPA1,KITLG,SERPINE1,MSN,LRRC32,IFI16
GO:0043903	regulation of symbiosis, encompassing mutualism through parasitism	0.000476385	-7.64928	208	6	0.0759494	79	16543	5.97811e+25	REST,IFITM2,LGALS9,IFITM3,IFI16,LGALS1
GO:0050863	regulation of T cell activation	0.000496459	-7.60801	293	7	0.0886076	79	16543	3.9654e+26	LGALS9,LGALS3,CCL2,LRRC32,SDC4,ANXA1,LGALS1
GO:0060840	artery development	0.00050041	-7.60008	77	4	0.0506329	79	16543	4052665912815150	LTBP1,SOX4,COL3A1,PDGFRB
GO:2000106	regulation of leukocyte apoptotic process	0.00050041	-7.60008	77	4	0.0506329	79	16543	425439653958301	KITLG,LGALS9,LGALS3,ANXA1
GO:1903318	negative regulation of protein maturation	0.000515782	-7.56983	33	3	0.0379747	79	16543	50547107057	SERPINE1,SERPING1,THBS1
GO:0010955	negative regulation of protein processing	0.000515782	-7.56983	33	3	0.0379747	79	16543	50547107057	SERPINE1,SERPING1,THBS1
GO:1901343	negative regulation of vasculature development	0.000525561	-7.55104	78	4	0.0506329	79	16543	5054128466787050	SERPINE1,COL4A2,SPARC,THBS1
GO:0045765	regulation of angiogenesis	0.000526811	-7.54867	212	6	0.0759494	79	16543	3.67851e+23	ITGA5,SERPINE1,COL4A2,SPARC,THBS1,CYP1B1
GO:0010950	positive regulation of endopeptidase activity	0.000533393	-7.53625	139	5	0.0632911	79	16543	5.97815e+19	REST,CTGF,LGALS9,CYR61,IFI16
GO:0002521	leukocyte differentiation	0.000538181	-7.52732	297	7	0.0886076	79	16543	6.77485e+25	ZFP36L1,NOTCH2,SOX4,LGALS9,IFI16,LGALS1,ANXA1
GO:0031323	regulation of cellular metabolic process	0.000539947	-7.52404	5730	42	0.531646	79	16543	6.34764e+175	CCL2,SDC4,DDR2,ZFP36L1,NOTCH2,THBS1,EFEMP1,DAB2,PTRF,CTGF,LGALS9,SERPING1,CYR61,MMP14,BGN,REST,SLIT2,C8orf4,PDGFRB,SNAI2,KIRREL,CYP1B1,PDGFC,TGIF1,TIMP2,RBMS3,IFITM3,FLRT2,LITAF,EDN1,ITGA5,SOX4,NFIB,ANXA1,GPRC5B,FSTL1,NUPR1,PMEPA1,KITLG,SERPINE1,MSN,IFI16
GO:0070482	response to oxygen levels	0.000549037	-7.50735	298	7	0.0886076	79	16543	6.77149e+26	ZFP36L1,CTGF,MMP2,PDGFRB,EDN1,THBS1,MMP14
GO:0002695	negative regulation of leukocyte activation	0.000551103	-7.50359	140	5	0.0632911	79	16543	3.9654e+18	LGALS9,LGALS3,LRRC32,SDC4,ANXA1
GO:0002690	positive regulation of leukocyte chemotaxis	0.000551598	-7.50269	79	4	0.0506329	79	16543	5054396519067050	SERPINE1,LGALS9,EDN1,THBS1
GO:0045824	negative regulation of innate immune response	0.000563757	-7.48089	34	3	0.0379747	79	16543	39657103428	LGALS9,SERPING1,IFI16
GO:0033674	positive regulation of kinase activity	0.000573572	-7.46363	495	9	0.113924	79	16543	5.60345e+37	PDGFC,GPRC5B,CYR61,SDC4,DDR2,EDN1,KITLG,PDGFRB,THBS1
GO:0045087	innate immune response	0.000582513	-7.44816	604	10	0.126582	79	16543	9.0764e+39	CLDN1,LGALS9,LGALS3,SERPING1,IFITM3,CCL2,EDN1,IFITM2,IFI16,ANXA1
GO:0046903	secretion	0.000582513	-7.44816	604	10	0.126582	79	16543	1.49071e+36	CTGF,SERPING1,SPARC,TNFAIP2,EDN1,CD9,SERPINE1,CFTR,ANXA1,THBS1
GO:0001655	urogenital system development	0.000594218	-7.42826	302	7	0.0886076	79	16543	4.07013e+26	TACSTD2,COL4A1,SOX4,SLIT2,PDGFRB,SDC4,ANXA1
GO:0002237	response to molecule of bacterial origin	0.000605964	-7.40869	303	7	0.0886076	79	16543	9.07651e+27	CLDN1,SERPINE1,LGALS9,CCL2,SPARC,LITAF,EDN1
GO:0042129	regulation of T cell proliferation	0.000606892	-7.40716	143	5	0.0632911	79	16543	3.9654e+18	LGALS9,LGALS3,LRRC32,SDC4,ANXA1
GO:0032269	negative regulation of cellular protein metabolic process	0.000608949	-7.40378	965	13	0.164557	79	16543	7.07771e+51	TIMP2,SERPING1,PMEPA1,FLRT2,EDN1,ZFP36L1,SERPINE1,BGN,SOX4,SLIT2,IFI16,KIRREL,THBS1
GO:0003179	heart valve morphogenesis	0.000614497	-7.39471	35	3	0.0379747	79	16543	485366593491	NOTCH2,SOX4,CYR61
GO:0003230	cardiac atrium development	0.000614497	-7.39471	35	3	0.0379747	79	16543	485366593491	NOTCH2,SOX4,CYR61
GO:0045859	regulation of protein kinase activity	0.000618783	-7.38776	723	11	0.139241	79	16543	5.60345e+45	PDGFC,GPRC5B,CYR61,FLRT2,SDC4,DDR2,EDN1,KITLG,BGN,PDGFRB,THBS1
GO:0070099	regulation of chemokine-mediated signaling pathway	0.00061885	-7.38765	8	2	0.0253165	79	16543	93531906	SLIT2,EDN1
GO:2000643	positive regulation of early endosome to late endosome transport	0.00061885	-7.38765	8	2	0.0253165	79	16543	16014478	DAB2,MSN
GO:2000116	regulation of cysteine-type endopeptidase activity	0.000624974	-7.3778	219	6	0.0759494	79	16543	5.97815e+23	REST,CTGF,LGALS9,CYR61,IFI16,THBS1
GO:0007229	integrin-mediated signaling pathway	0.000635209	-7.36156	82	4	0.0506329	79	16543	3678160114901280	ITGA5,DAB2,CTGF,COL3A1
GO:0050878	regulation of body fluid levels	0.000643345	-7.34883	503	9	0.113924	79	16543	9.07656e+34	CLDN1,PDGFC,SERPING1,EDN1,CD9,SERPINE1,COL1A2,COL3A1,THBS1
GO:1903034	regulation of response to wounding	0.000646372	-7.34414	145	5	0.0632911	79	16543	5.05471e+17	SERPINE1,SERPING1,ANXA1,EDN1,THBS1
GO:0048608	reproductive structure development	0.000656373	-7.32878	402	8	0.101266	79	16543	3.49126e+30	CYR61,NUPR1,MMP14,KITLG,ZFP36L1,SLIT2,PDGFRB,ANXA1
GO:1903037	regulation of leukocyte cell-cell adhesion	0.000667496	-7.31198	308	7	0.0886076	79	16543	3.9654e+26	LGALS9,LGALS3,CCL2,LRRC32,SDC4,ANXA1,LGALS1
GO:0003007	heart morphogenesis	0.00068712	-7.283	223	6	0.0759494	79	16543	4.85367e+24	NOTCH2,SOX4,CYR61,FLRT2,COL5A1,SNAI2
GO:0030193	regulation of blood coagulation	0.000695707	-7.27058	84	4	0.0506329	79	16543	505471019067057	SERPINE1,SERPING1,EDN1,THBS1
GO:0048145	regulation of fibroblast proliferation	0.000695707	-7.27058	84	4	0.0506329	79	16543	5.60343e+17	PDGFC,NUPR1,PDGFRB,DDR2
GO:1900046	regulation of hemostasis	0.000695707	-7.27058	84	4	0.0506329	79	16543	505471019067057	SERPINE1,SERPING1,EDN1,THBS1
GO:0030097	hemopoiesis	0.000700123	-7.26425	509	9	0.113924	79	16543	3.9654e+33	LGALS9,LGALS1,KITLG,ZFP36L1,NOTCH2,SOX4,REST,IFI16,ANXA1
GO:0061458	reproductive system development	0.000700187	-7.26416	406	8	0.101266	79	16543	3.49126e+30	CYR61,NUPR1,MMP14,KITLG,ZFP36L1,SLIT2,PDGFRB,ANXA1
GO:0051216	cartilage development	0.000709164	-7.25142	148	5	0.0632911	79	16543	1.49035e+19	CTGF,CYR61,NFIB,SNAI2,EDN1
GO:0006887	exocytosis	0.000720213	-7.23596	312	7	0.0886076	79	16543	5.05411e+25	SERPINE1,CFTR,SERPING1,SPARC,TNFAIP2,THBS1,CD9
GO:1903901	negative regulation of viral life cycle	0.000727438	-7.22598	85	4	0.0506329	79	16543	5.97811e+17	REST,IFITM2,IFITM3,IFI16
GO:0045596	negative regulation of cell differentiation	0.000730774	-7.22141	622	10	0.126582	79	16543	2.20213e+37	EFEMP1,COL5A1,LGALS1,TACSTD2,ZFP36L1,REST,COL3A1,SLIT2,SNAI2,ANXA1
GO:0071345	cellular response to cytokine stimulus	0.00073985	-7.20906	623	10	0.126582	79	16543	9.0764e+40	CLDN1,LGALS9,IFITM3,CCL2,FLRT2,EDN1,ZFP36L1,BGN,IFITM2,THBS1
GO:0061299	retina vasculature morphogenesis in camera-type eye	0.0007932	-7.13944	9	2	0.0253165	79	16543	12821545	COL4A1,CYP1B1
GO:0048525	negative regulation of viral process	0.000793949	-7.13849	87	4	0.0506329	79	16543	5.97811e+17	REST,IFITM2,IFITM3,IFI16
GO:0048771	tissue remodeling	0.000793949	-7.13849	87	4	0.0506329	79	16543	48536333014323	NOTCH2,BGN,ANXA1,MMP14
GO:0051493	regulation of cytoskeleton organization	0.00082014	-7.10604	416	8	0.101266	79	16543	1.49021e+32	CTGF,EPS8,SDC4,EDN1,TACSTD2,SLIT2,PDGFRB,KIRREL
GO:2001236	regulation of extrinsic apoptotic signaling pathway	0.000823827	-7.10155	153	5	0.0632911	79	16543	5.0544e+21	SERPINE1,LGALS3,UNC5B,SNAI2,THBS1
GO:0050818	regulation of coagulation	0.000828765	-7.09557	88	4	0.0506329	79	16543	505471019067057	SERPINE1,SERPING1,EDN1,THBS1
GO:0033628	regulation of cell adhesion mediated by integrin	0.000846348	-7.07458	39	3	0.0379747	79	16543	505465911545	SERPINE1,SNAI2,CYP1B1
GO:0071622	regulation of granulocyte chemotaxis	0.000846348	-7.07458	39	3	0.0379747	79	16543	935319067057	SLIT2,EDN1,THBS1
GO:0003170	heart valve development	0.000846348	-7.07458	39	3	0.0379747	79	16543	485366593491	NOTCH2,SOX4,CYR61
GO:0019222	regulation of metabolic process	0.000854629	-7.06484	6040	43	0.544304	79	16543	6.34764e+179	CCL2,SDC4,DDR2,ZFP36L1,NOTCH2,THBS1,EFEMP1,DAB2,PTRF,CTGF,LGALS9,SERPING1,CYR61,MMP14,BGN,REST,SLIT2,C8orf4,PDGFRB,SNAI2,KIRREL,CYP1B1,PDGFC,TGIF1,TIMP2,RBMS3,IFITM3,FLRT2,LITAF,EDN1,ITGA5,SOX4,NFIB,ANXA1,GPRC5B,FSTL1,NUPR1,PMEPA1,KITLG,SERPINE1,MSN,LRRC32,IFI16
GO:0033574	response to testosterone	0.000911839	-7.00005	40	3	0.0379747	79	16543	447819067057	MSN,EDN1,THBS1
GO:1901342	regulation of vasculature development	0.00092273	-6.98817	236	6	0.0759494	79	16543	3.67851e+23	ITGA5,SERPINE1,COL4A2,SPARC,THBS1,CYP1B1
GO:0030203	glycosaminoglycan metabolic process	0.000925095	-6.98561	157	5	0.0632911	79	16543	2.33163e+18	FMOD,BGN,VCAN,SDC4,PDGFRB
GO:0007409	axonogenesis	0.000931282	-6.97895	326	7	0.0886076	79	16543	2.33139e+30	FMOD,LAMA2,CDH11,UNC5B,SLIT2,NFIB,FLRT2
GO:0098609	cell-cell adhesion	0.000934261	-6.97575	883	12	0.151899	79	16543	9.07635e+45	CLDN1,CYR61,CALD1,ITGA5,TACSTD2,ZFP36L1,CDH11,SOX4,MSN,KIRREL,CYP1B1,ANXA1
GO:0050866	negative regulation of cell activation	0.000951799	-6.95716	158	5	0.0632911	79	16543	3.9654e+18	LGALS9,LGALS3,LRRC32,SDC4,ANXA1
GO:0002548	monocyte chemotaxis	0.000980459	-6.92749	41	3	0.0379747	79	16543	39586347301	LGALS3,CCL2,ANXA1
GO:0046007	negative regulation of activated T cell proliferation	0.00098843	-6.91939	10	2	0.0253165	79	16543	39652615	LGALS9,LRRC32
GO:1903651	positive regulation of cytoplasmic transport	0.00098843	-6.91939	10	2	0.0253165	79	16543	16014478	DAB2,MSN
GO:0051918	negative regulation of fibrinolysis	0.00098843	-6.91939	10	2	0.0253165	79	16543	50547057	SERPINE1,THBS1
GO:0010755	regulation of plasminogen activation	0.00098843	-6.91939	10	2	0.0253165	79	16543	50547057	SERPINE1,THBS1
GO:0035313	wound healing, spreading of epidermal cells	0.00098843	-6.91939	10	2	0.0253165	79	16543	36781289	ITGA5,COL5A1
GO:0001952	regulation of cell-matrix adhesion	0.00101917	-6.88876	93	4	0.0506329	79	16543	5054638570574320	SERPINE1,SDC4,THBS1,MMP14
GO:0050790	regulation of catalytic activity	0.00102041	-6.88756	2329	22	0.278481	79	16543	5.60347e+87	PDGFC,TIMP2,CCL2,FLRT2,SDC4,DDR2,EDN1,ANXA1,THBS1,GPRC5B,SERPING1,LGALS9,CTGF,CYR61,MMP14,KITLG,SERPINE1,BGN,REST,SLIT2,PDGFRB,IFI16
GO:0051248	negative regulation of protein metabolic process	0.00102773	-6.8804	1021	13	0.164557	79	16543	7.07771e+51	TIMP2,SERPING1,PMEPA1,FLRT2,EDN1,ZFP36L1,SERPINE1,BGN,SOX4,SLIT2,IFI16,KIRREL,THBS1
GO:0090068	positive regulation of cell cycle process	0.00102831	-6.87984	241	6	0.0759494	79	16543	6.84015e+22	SVIL,CTGF,SOX4,PDGFRB,ANXA1,EDN1
GO:2000351	regulation of endothelial cell apoptotic process	0.00105227	-6.85681	42	3	0.0379747	79	16543	8078150547057	COL18A1,SERPINE1,THBS1
GO:0022604	regulation of cell morphogenesis	0.00109352	-6.81836	435	8	0.101266	79	16543	2.33163e+30	FMOD,CCL2,SPARC,EPS8,TACSTD2,MSN,SLIT2,ANXA1
GO:0070372	regulation of ERK1 and ERK2 cascade	0.00109597	-6.81612	244	6	0.0759494	79	16543	5.60341e+24	PDGFC,CTGF,LGALS9,CYR61,CCL2,PDGFRB
GO:0065009	regulation of molecular function	0.00111345	-6.80029	2830	25	0.316456	79	16543	5.60347e+99	PDGFC,TIMP2,CCL2,FLRT2,SDC4,DDR2,EDN1,CFTR,ANXA1,THBS1,DAB2,GPRC5B,CTGF,SERPING1,LGALS9,CYR61,MMP14,KITLG,SERPINE1,BGN,REST,SLIT2,PDGFRB,IFI16,CYP1B1
GO:0071674	mononuclear cell migration	0.00112732	-6.78792	43	3	0.0379747	79	16543	39586347301	LGALS3,CCL2,ANXA1
GO:0043549	regulation of kinase activity	0.00112837	-6.78699	778	11	0.139241	79	16543	5.60345e+45	PDGFC,GPRC5B,CYR61,FLRT2,SDC4,DDR2,EDN1,KITLG,BGN,PDGFRB,THBS1
GO:0009790	embryo development	0.00114479	-6.77253	904	12	0.151899	79	16543	2.20256e+47	EFEMP1,PDGFC,COL4A2,CYR61,MMP2,SDC4,EDN1,MMP14,ITGA5,KITLG,ZFP36L1,SOX4
GO:0003279	cardiac septum development	0.00114712	-6.7705	96	4	0.0506329	79	16543	4052485366593490	LTBP1,NOTCH2,SOX4,CYR61
GO:0002698	negative regulation of immune effector process	0.00114712	-6.7705	96	4	0.0506329	79	16543	39653958710301	LGALS9,LGALS3,SERPING1,ANXA1
GO:0006022	aminoglycan metabolic process	0.00118659	-6.73667	166	5	0.0632911	79	16543	2.33163e+18	FMOD,BGN,VCAN,SDC4,PDGFRB
GO:0042306	regulation of protein import into nucleus	0.00118659	-6.73667	166	5	0.0632911	79	16543	1.6014e+20	DAB2,LGALS9,C8orf4,SNAI2,LITAF
GO:0048246	macrophage chemotaxis	0.00120434	-6.72182	11	2	0.0253165	79	16543	39586347	LGALS3,CCL2
GO:0002011	morphogenesis of an epithelial sheet	0.00120566	-6.72072	44	3	0.0379747	79	16543	367834911289	ITGA5,CYR61,COL5A1
GO:0042345	regulation of NF-kappaB import into nucleus	0.00120566	-6.72072	44	3	0.0379747	79	16543	3965568929516	LGALS9,C8orf4,LITAF
GO:1900047	negative regulation of hemostasis	0.00120566	-6.72072	44	3	0.0379747	79	16543	50547101906	SERPINE1,SERPING1,EDN1
GO:0030195	negative regulation of blood coagulation	0.00120566	-6.72072	44	3	0.0379747	79	16543	50547101906	SERPINE1,SERPING1,EDN1
GO:0030324	lung development	0.0012187	-6.70997	167	5	0.0632911	79	16543	1.49048e+19	CTGF,NFIB,SPARC,PDGFRB,MMP14
GO:0017015	regulation of transforming growth factor beta receptor signaling pathway	0.00123843	-6.69391	98	4	0.0506329	79	16543	4.05216e+16	LTBP1,DAB2,PMEPA1,THBS1
GO:0032989	cellular component morphogenesis	0.00124238	-6.69072	667	10	0.126582	79	16543	2.33124e+42	FMOD,FLRT2,CD9,COL18A1,LAMA2,CDH11,UNC5B,NFIB,SLIT2,PDGFRB
GO:0022414	reproductive process	0.00125217	-6.68287	1315	15	0.189873	79	16543	7.13043e+57	TNFAIP6,MMP7,LGALS9,CYR61,NUPR1,MMP2,EDN1,MMP14,CD9,KITLG,ZFP36L1,CFTR,SLIT2,PDGFRB,ANXA1
GO:0000003	reproduction	0.00127146	-6.66759	1317	15	0.189873	79	16543	7.13043e+57	TNFAIP6,MMP7,LGALS9,CYR61,NUPR1,MMP2,EDN1,MMP14,CD9,KITLG,ZFP36L1,CFTR,SLIT2,PDGFRB,ANXA1
GO:0016337	single organismal cell-cell adhesion	0.00128245	-6.65898	446	8	0.101266	79	16543	3.49137e+30	CYR61,ITGA5,ZFP36L1,SOX4,MSN,CYP1B1,ANXA1,KIRREL
GO:1903531	negative regulation of secretion by cell	0.00128484	-6.65712	169	5	0.0632911	79	16543	5.9784e+18	REST,LGALS9,LRRC32,ANXA1,EDN1
GO:1904589	regulation of protein import	0.00128484	-6.65712	169	5	0.0632911	79	16543	1.6014e+20	DAB2,LGALS9,C8orf4,SNAI2,LITAF
GO:0010632	regulation of epithelial cell migration	0.00128484	-6.65712	169	5	0.0632911	79	16543	4.07067e+19	TACSTD2,SPARC,SLIT2,EDN1,THBS1
GO:0043408	regulation of MAPK cascade	0.00128492	-6.65706	670	10	0.126582	79	16543	5.60347e+40	PDGFC,TIMP2,CTGF,LGALS9,CYR61,CCL2,EDN1,KITLG,PDGFRB,THBS1
GO:1903844	regulation of cellular response to transforming growth factor beta stimulus	0.00128594	-6.65626	99	4	0.0506329	79	16543	4.05216e+16	LTBP1,DAB2,PMEPA1,THBS1
GO:0097529	myeloid leukocyte migration	0.00128594	-6.65626	99	4	0.0506329	79	16543	395863471906301	LGALS3,CCL2,EDN1,ANXA1
GO:0001885	endothelial cell development	0.00128737	-6.65516	45	3	0.0379747	79	16543	9076807814478	CLDN1,COL18A1,MSN
GO:0048534	hematopoietic or lymphoid organ development	0.00130249	-6.64348	556	9	0.113924	79	16543	3.9654e+33	LGALS9,LGALS1,KITLG,ZFP36L1,NOTCH2,SOX4,REST,IFI16,ANXA1
GO:0051049	regulation of transport	0.00131072	-6.63718	1755	18	0.227848	79	16543	3.95863e+71	LGALS3,CCL2,SDC4,LITAF,EDN1,SOX4,CFTR,ANXA1,THBS1,DAB2,LGALS9,SERPINE1,REST,MSN,LRRC32,C8orf4,SNAI2,PDGFRB
GO:0051336	regulation of hydrolase activity	0.00131079	-6.63712	1321	15	0.189873	79	16543	7.07715e+57	TIMP2,CTGF,LGALS9,SERPING1,CYR61,CCL2,MMP14,KITLG,SERPINE1,REST,SLIT2,IFI16,PDGFRB,ANXA1,THBS1
GO:0072593	reactive oxygen species metabolic process	0.00133471	-6.61904	100	4	0.0506329	79	16543	1490349119061540	CTGF,CYR61,EDN1,CYP1B1
GO:0030323	respiratory tube development	0.0013536	-6.60498	171	5	0.0632911	79	16543	1.49048e+19	CTGF,NFIB,SPARC,PDGFRB,MMP14
GO:0032330	regulation of chondrocyte differentiation	0.00137247	-6.59114	46	3	0.0379747	79	16543	220214906591	EFEMP1,CTGF,SNAI2
GO:0090303	positive regulation of wound healing	0.00137247	-6.59114	46	3	0.0379747	79	16543	50543017057	SERPINE1,ANXA1,THBS1
GO:0017157	regulation of exocytosis	0.00142505	-6.55355	173	5	0.0632911	79	16543	5.9784e+18	REST,LGALS9,CFTR,SDC4,ANXA1
GO:1902284	neuron projection extension involved in neuron projection guidance	0.00144074	-6.5426	12	2	0.0253165	79	16543	23319353	FMOD,SLIT2
GO:0071711	basement membrane organization	0.00144074	-6.5426	12	2	0.0253165	79	16543	128223768	COL4A1,FLRT2
GO:0048846	axon extension involved in axon guidance	0.00144074	-6.5426	12	2	0.0253165	79	16543	23319353	FMOD,SLIT2
GO:1905523	positive regulation of macrophage migration	0.00144074	-6.5426	12	2	0.0253165	79	16543	70574323	THBS1,MMP14
GO:0030208	dermatan sulfate biosynthetic process	0.00144074	-6.5426	12	2	0.0253165	79	16543	6331462	BGN,VCAN
GO:1905517	macrophage migration	0.00144074	-6.5426	12	2	0.0253165	79	16543	39586347	LGALS3,CCL2
GO:0035385	Roundabout signaling pathway	0.00144074	-6.5426	12	2	0.0253165	79	16543	23319353	FMOD,SLIT2
GO:0010763	positive regulation of fibroblast migration	0.00144074	-6.5426	12	2	0.0253165	79	16543	49217057	DDR2,THBS1
GO:0050819	negative regulation of coagulation	0.00146104	-6.52861	47	3	0.0379747	79	16543	50547101906	SERPINE1,SERPING1,EDN1
GO:1901654	response to ketone	0.0014618	-6.52809	174	5	0.0632911	79	16543	9.07645e+19	CLDN1,MSN,SLIT2,EDN1,THBS1
GO:0060326	cell chemotaxis	0.0014618	-6.52809	174	5	0.0632911	79	16543	3.95863e+18	LGALS3,CCL2,PDGFRB,EDN1,ANXA1
GO:0061564	axon development	0.00149851	-6.50328	354	7	0.0886076	79	16543	2.33139e+30	FMOD,LAMA2,CDH11,UNC5B,SLIT2,NFIB,FLRT2
GO:0045862	positive regulation of proteolysis	0.00152287	-6.48716	355	7	0.0886076	79	16543	1.6016e+27	DAB2,REST,CTGF,LGALS9,CYR61,IFI16,MMP14
GO:0070374	positive regulation of ERK1 and ERK2 cascade	0.00153739	-6.47767	176	5	0.0632911	79	16543	5.60341e+20	PDGFC,CTGF,LGALS9,CCL2,PDGFRB
GO:0043123	positive regulation of I-kappaB kinase/NF-kappaB signaling	0.00153739	-6.47767	176	5	0.0632911	79	16543	5.17044e+21	GPRC5B,LGALS9,C8orf4,LITAF,LGALS1
GO:0044273	sulfur compound catabolic process	0.00155312	-6.46749	48	3	0.0379747	79	16543	23316331462	FMOD,BGN,VCAN
GO:0045071	negative regulation of viral genome replication	0.00164875	-6.40774	49	3	0.0379747	79	16543	10581104103428	IFITM2,IFITM3,IFI16
GO:0042130	negative regulation of T cell proliferation	0.00164875	-6.40774	49	3	0.0379747	79	16543	396526156385	LGALS9,LRRC32,SDC4
GO:0090109	regulation of cell-substrate junction assembly	0.00164875	-6.40774	49	3	0.0379747	79	16543	638570574323	SDC4,THBS1,MMP14
GO:0051893	regulation of focal adhesion assembly	0.00164875	-6.40774	49	3	0.0379747	79	16543	638570574323	SDC4,THBS1,MMP14
GO:0051129	negative regulation of cellular component organization	0.00168176	-6.38791	577	9	0.113924	79	16543	1.6014e+36	DAB2,LGALS3,PMEPA1,EPS8,LGALS1,MMP14,TACSTD2,SLIT2,THBS1
GO:0030205	dermatan sulfate metabolic process	0.00169743	-6.37864	13	2	0.0253165	79	16543	6331462	BGN,VCAN
GO:0000904	cell morphogenesis involved in differentiation	0.00171519	-6.36823	467	8	0.101266	79	16543	2.33124e+35	FMOD,FLRT2,COL18A1,LAMA2,UNC5B,CDH11,NFIB,SLIT2
GO:0001819	positive regulation of cytokine production	0.00175625	-6.34457	364	7	0.0886076	79	16543	5.05452e+27	SERPINE1,GPRC5B,LGALS9,IFI16,ANXA1,THBS1,CYP1B1
GO:0098602	single organism cell adhesion	0.0017618	-6.34142	469	8	0.101266	79	16543	3.49137e+30	CYR61,ITGA5,ZFP36L1,SOX4,MSN,CYP1B1,ANXA1,KIRREL
GO:0043900	regulation of multi-organism process	0.00176822	-6.33778	268	6	0.0759494	79	16543	5.97811e+25	REST,IFITM2,LGALS9,IFITM3,IFI16,LGALS1
GO:0072001	renal system development	0.00183583	-6.30026	270	6	0.0759494	79	16543	4.07013e+23	TACSTD2,COL4A1,SOX4,SLIT2,PDGFRB,SDC4
GO:0002520	immune system development	0.00184776	-6.29378	585	9	0.113924	79	16543	3.9654e+33	LGALS9,LGALS1,KITLG,ZFP36L1,NOTCH2,SOX4,REST,IFI16,ANXA1
GO:0090280	positive regulation of calcium ion import	0.00185091	-6.29208	51	3	0.0379747	79	16543	395863475159	LGALS3,CCL2,PDGFRB
GO:1903391	regulation of adherens junction organization	0.00185091	-6.29208	51	3	0.0379747	79	16543	638570574323	SDC4,THBS1,MMP14
GO:0010605	negative regulation of macromolecule metabolic process	0.0018532	-6.29084	2276	21	0.265823	79	16543	7.05071e+84	TGIF1,TIMP2,IFITM3,FLRT2,EDN1,ZFP36L1,SOX4,NFIB,THBS1,DAB2,SERPING1,LGALS9,CTGF,PMEPA1,SERPINE1,BGN,REST,SLIT2,SNAI2,IFI16,KIRREL
GO:0070555	response to interleukin-1	0.00189571	-6.26816	110	4	0.0506329	79	16543	396563473011906	LGALS9,CCL2,ANXA1,EDN1
GO:0034330	cell junction organization	0.00191366	-6.25874	185	5	0.0632911	79	16543	9.07637e+18	CLDN1,ITGA5,CDH11,SNAI2,CD9
GO:0050922	negative regulation of chemotaxis	0.00195752	-6.23608	52	3	0.0379747	79	16543	634793537057	CCL2,SLIT2,THBS1
GO:0001704	formation of primary germ layer	0.00195952	-6.23505	111	4	0.0506329	79	16543	3678128443134320	ITGA5,COL4A2,MMP2,MMP14
GO:2000515	negative regulation of CD4-positive, alpha-beta T cell activation	0.00197421	-6.22759	14	2	0.0253165	79	16543	3965301	LGALS9,ANXA1
GO:0030207	chondroitin sulfate catabolic process	0.00197421	-6.22759	14	2	0.0253165	79	16543	6331462	BGN,VCAN
GO:0009415	response to water	0.00197421	-6.22759	14	2	0.0253165	79	16543	80781928	COL18A1,CD9
GO:0051917	regulation of fibrinolysis	0.00197421	-6.22759	14	2	0.0253165	79	16543	50547057	SERPINE1,THBS1
GO:0002689	negative regulation of leukocyte chemotaxis	0.00197421	-6.22759	14	2	0.0253165	79	16543	63479353	CCL2,SLIT2
GO:0060973	cell migration involved in heart development	0.00197421	-6.22759	14	2	0.0253165	79	16543	51596591	PDGFRB,SNAI2
GO:0002313	mature B cell differentiation involved in immune response	0.00197421	-6.22759	14	2	0.0253165	79	16543	48533956	NOTCH2,LGALS1
GO:2000353	positive regulation of endothelial cell apoptotic process	0.00197421	-6.22759	14	2	0.0253165	79	16543	807817057	COL18A1,THBS1
GO:0048667	cell morphogenesis involved in neuron differentiation	0.0019863	-6.22148	372	7	0.0886076	79	16543	2.33139e+30	FMOD,LAMA2,CDH11,UNC5B,SLIT2,NFIB,FLRT2
GO:0045785	positive regulation of cell adhesion	0.0019863	-6.22148	372	7	0.0886076	79	16543	3.6784e+26	ITGA5,LGALS9,CYR61,CCL2,SDC4,ANXA1,LGALS1
GO:0007178	transmembrane receptor protein serine/threonine kinase signaling pathway	0.00200568	-6.21177	187	5	0.0632911	79	16543	4.05223e+20	LTBP1,FMOD,COL1A2,FSTL1,COL3A1
GO:0071383	cellular response to steroid hormone stimulus	0.00200568	-6.21177	187	5	0.0632911	79	16543	6.77598e+18	ZFP36L1,REST,PMEPA1,ANXA1,EDN1
GO:0048660	regulation of smooth muscle cell proliferation	0.00202481	-6.20228	112	4	0.0506329	79	16543	4313515919067050	MMP2,PDGFRB,EDN1,THBS1
GO:0032387	negative regulation of intracellular transport	0.00202481	-6.20228	112	4	0.0506329	79	16543	3965665965919510	LGALS9,SOX4,SNAI2,LITAF
GO:0048146	positive regulation of fibroblast proliferation	0.00206788	-6.18123	53	3	0.0379747	79	16543	5603451594921	PDGFC,PDGFRB,DDR2
GO:1903036	positive regulation of response to wounding	0.00206788	-6.18123	53	3	0.0379747	79	16543	50543017057	SERPINE1,ANXA1,THBS1
GO:0051048	negative regulation of secretion	0.00214974	-6.14241	190	5	0.0632911	79	16543	5.9784e+18	REST,LGALS9,LRRC32,ANXA1,EDN1
GO:0010594	regulation of endothelial cell migration	0.00215988	-6.1377	114	4	0.0506329	79	16543	6678935319067050	SPARC,SLIT2,EDN1,THBS1
GO:0051592	response to calcium ion	0.00215988	-6.1377	114	4	0.0506329	79	16543	6.67814e+17	SPARC,S100A16,EDN1,THBS1
GO:0051707	response to other organism	0.00216627	-6.13475	719	10	0.126582	79	16543	9.0764e+41	CLDN1,LGALS9,IFITM3,CCL2,SPARC,LITAF,EDN1,SERPINE1,IFITM2,IFI16
GO:0065008	regulation of biological quality	0.00217044	-6.13283	3479	28	0.35443	79	16543	9.07641e+111	CLDN1,LTBP1,PDGFC,CCL2,EPS8,FLRT2,LGALS1,EDN1,ZFP36L1,SOX4,CFTR,COL3A1,ANXA1,THBS1,GPRC5B,SLC4A4,SERPING1,LGALS9,CTGF,CD9,KITLG,SERPINE1,COL1A2,REST,MSN,SLIT2,KIRREL,CYP1B1
GO:0010633	negative regulation of epithelial cell migration	0.00218205	-6.12749	54	3	0.0379747	79	16543	407093537057	TACSTD2,SLIT2,THBS1
GO:0043207	response to external biotic stimulus	0.00218837	-6.1246	720	10	0.126582	79	16543	9.0764e+41	CLDN1,LGALS9,IFITM3,CCL2,SPARC,LITAF,EDN1,SERPINE1,IFITM2,IFI16
GO:0051223	regulation of protein transport	0.00221064	-6.11447	721	10	0.126582	79	16543	1.6014e+39	DAB2,LGALS9,LITAF,REST,SOX4,CFTR,LRRC32,C8orf4,SNAI2,ANXA1
GO:0002696	positive regulation of leukocyte activation	0.00224344	-6.09975	281	6	0.0759494	79	16543	3.96563e+22	LGALS9,CCL2,ANXA1,LGALS1,THBS1,MMP14
GO:0050670	regulation of lymphocyte proliferation	0.00224988	-6.09688	192	5	0.0632911	79	16543	3.9654e+18	LGALS9,LGALS3,LRRC32,SDC4,ANXA1
GO:0050651	dermatan sulfate proteoglycan biosynthetic process	0.00227089	-6.08758	15	2	0.0253165	79	16543	6331462	BGN,VCAN
GO:0051895	negative regulation of focal adhesion assembly	0.00227089	-6.08758	15	2	0.0253165	79	16543	70574323	THBS1,MMP14
GO:0022407	regulation of cell-cell adhesion	0.00227239	-6.08692	381	7	0.0886076	79	16543	3.9654e+26	LGALS9,LGALS3,CCL2,LRRC32,SDC4,ANXA1,LGALS1
GO:0051726	regulation of cell cycle	0.00228467	-6.08153	981	12	0.151899	79	16543	7.07715e+47	TIMP2,CTGF,NUPR1,EDN1,SVIL,ZFP36L1,NOTCH2,SOX4,C8orf4,PDGFRB,ANXA1,THBS1
GO:0014910	regulation of smooth muscle cell migration	0.00230006	-6.07482	55	3	0.0379747	79	16543	505493535159	SERPINE1,SLIT2,PDGFRB
GO:1902041	regulation of extrinsic apoptotic signaling pathway via death domain receptors	0.00230006	-6.07482	55	3	0.0379747	79	16543	505439587057	SERPINE1,LGALS3,THBS1
GO:0060541	respiratory system development	0.00230121	-6.07432	193	5	0.0632911	79	16543	1.49048e+19	CTGF,NFIB,SPARC,PDGFRB,MMP14
GO:0032944	regulation of mononuclear cell proliferation	0.00230121	-6.07432	193	5	0.0632911	79	16543	3.9654e+18	LGALS9,LGALS3,LRRC32,SDC4,ANXA1
GO:0043085	positive regulation of catalytic activity	0.00231308	-6.06918	1545	16	0.202532	79	16543	5.60347e+65	PDGFC,TIMP2,CCL2,SDC4,DDR2,EDN1,THBS1,LGALS9,CTGF,GPRC5B,CYR61,MMP14,KITLG,REST,PDGFRB,IFI16
GO:0036293	response to decreased oxygen levels	0.00232435	-6.06431	283	6	0.0759494	79	16543	6.77149e+22	ZFP36L1,CTGF,MMP2,EDN1,THBS1,MMP14
GO:0048511	rhythmic process	0.00236563	-6.04671	284	6	0.0759494	79	16543	4.25451e+22	KITLG,SERPINE1,MMP7,SLIT2,ANXA1,MMP14
GO:0007423	sensory organ development	0.00237351	-6.04339	492	8	0.101266	79	16543	2.20267e+31	EFEMP1,SPARC,COL5A1,SDC4,EDN1,COL4A1,PDGFRB,CYP1B1
GO:0050680	negative regulation of epithelial cell proliferation	0.00237397	-6.04319	117	4	0.0506329	79	16543	6678478165917050	SPARC,NFIB,SNAI2,THBS1
GO:0043280	positive regulation of cysteine-type endopeptidase activity involved in apoptotic process	0.00237397	-6.04319	117	4	0.0506329	79	16543	5978149039653490	REST,CTGF,LGALS9,CYR61
GO:0034250	positive regulation of cellular amide metabolic process	0.00237397	-6.04319	117	4	0.0506329	79	16543	2.73037e+16	RBMS3,SOX4,CYR61,THBS1
GO:0048844	artery morphogenesis	0.00242196	-6.02318	56	3	0.0379747	79	16543	665912815159	SOX4,COL3A1,PDGFRB
GO:0003006	developmental process involved in reproduction	0.00245309	-6.01041	610	9	0.113924	79	16543	3.49126e+34	CYR61,NUPR1,MMP14,KITLG,ZFP36L1,CFTR,SLIT2,PDGFRB,ANXA1
GO:0043281	regulation of cysteine-type endopeptidase activity involved in apoptotic process	0.00246033	-6.00746	196	5	0.0632911	79	16543	5.97815e+19	REST,CTGF,LGALS9,CYR61,THBS1
GO:0009612	response to mechanical stimulus	0.00251511	-5.98544	197	5	0.0632911	79	16543	4.31613e+19	MMP7,COL3A1,EDN1,THBS1,MMP14
GO:0032652	regulation of interleukin-1 production	0.00254779	-5.97253	57	3	0.0379747	79	16543	39653428301	LGALS9,IFI16,ANXA1
GO:0032677	regulation of interleukin-8 production	0.00254779	-5.97253	57	3	0.0379747	79	16543	50543965301	SERPINE1,LGALS9,ANXA1
GO:0060485	mesenchyme development	0.00257077	-5.96355	198	5	0.0632911	79	16543	4.25468e+18	KITLG,ZFP36L1,PDGFRB,SNAI2,EDN1
GO:1903392	negative regulation of adherens junction organization	0.00258729	-5.95715	16	2	0.0253165	79	16543	70574323	THBS1,MMP14
GO:0044849	estrous cycle	0.00258729	-5.95715	16	2	0.0253165	79	16543	4316301	MMP7,ANXA1
GO:2000810	regulation of bicellular tight junction assembly	0.00258729	-5.95715	16	2	0.0253165	79	16543	90766591	CLDN1,SNAI2
GO:2000811	negative regulation of anoikis	0.00258729	-5.95715	16	2	0.0253165	79	16543	36786591	ITGA5,SNAI2
GO:0050655	dermatan sulfate proteoglycan metabolic process	0.00258729	-5.95715	16	2	0.0253165	79	16543	6331462	BGN,VCAN
GO:0045766	positive regulation of angiogenesis	0.00260225	-5.95138	120	4	0.0506329	79	16543	3678505470571540	ITGA5,SERPINE1,THBS1,CYP1B1
GO:0051346	negative regulation of hydrolase activity	0.00262664	-5.94205	391	7	0.0886076	79	16543	5.05471e+25	SERPINE1,TIMP2,SERPING1,SLIT2,IFI16,ANXA1,THBS1
GO:1902117	positive regulation of organelle assembly	0.00267759	-5.92284	58	3	0.0379747	79	16543	447863851906	MSN,SDC4,EDN1
GO:0061045	negative regulation of wound healing	0.00267759	-5.92284	58	3	0.0379747	79	16543	50547101906	SERPINE1,SERPING1,EDN1
GO:0046578	regulation of Ras protein signal transduction	0.00274312	-5.89866	201	5	0.0632911	79	16543	4.25471e+19	KITLG,TIMP2,NOTCH2,COL3A1,PDGFRB
GO:0050678	regulation of epithelial cell proliferation	0.00276245	-5.89164	293	6	0.0759494	79	16543	6.77407e+22	ZFP36L1,TACSTD2,SPARC,NFIB,SNAI2,THBS1
GO:0048015	phosphatidylinositol-mediated signaling	0.00276255	-5.8916	122	4	0.0506329	79	16543	425467751591906	KITLG,ZFP36L1,PDGFRB,EDN1
GO:0072091	regulation of stem cell proliferation	0.00281142	-5.87407	59	3	0.0379747	79	16543	42546776591	KITLG,ZFP36L1,SNAI2
GO:0009891	positive regulation of biosynthetic process	0.00283758	-5.8648	1727	17	0.21519	79	16543	5.60347e+68	PDGFC,TIMP2,RBMS3,CCL2,EDN1,SOX4,NFIB,ANXA1,THBS1,DAB2,CTGF,CYR61,KITLG,SERPINE1,REST,PDGFRB,IFI16
GO:0043901	negative regulation of multi-organism process	0.00284519	-5.86213	123	4	0.0506329	79	16543	5.97811e+17	REST,IFITM2,IFITM3,IFI16
GO:0030595	leukocyte chemotaxis	0.00284519	-5.86213	123	4	0.0506329	79	16543	395863471906301	LGALS3,CCL2,EDN1,ANXA1
GO:0071636	positive regulation of transforming growth factor beta production	0.0029232	-5.83508	17	2	0.0253165	79	16543	39657057	LGALS9,THBS1
GO:0051769	regulation of nitric-oxide synthase biosynthetic process	0.0029232	-5.83508	17	2	0.0253165	79	16543	63471906	CCL2,EDN1
GO:2000641	regulation of early endosome to late endosome transport	0.0029232	-5.83508	17	2	0.0253165	79	16543	16014478	DAB2,MSN
GO:0008406	gonad development	0.0029237	-5.8349	204	5	0.0632911	79	16543	4.25426e+20	KITLG,NUPR1,SLIT2,PDGFRB,MMP14
GO:0090288	negative regulation of cellular response to growth factor stimulus	0.0029295	-5.83292	124	4	0.0506329	79	16543	4.05257e+16	LTBP1,PMEPA1,SLIT2,THBS1
GO:0010517	regulation of phospholipase activity	0.00294929	-5.82619	60	3	0.0379747	79	16543	34915159301	CYR61,PDGFRB,ANXA1
GO:0051056	regulation of small GTPase mediated signal transduction	0.00295405	-5.82458	297	6	0.0759494	79	16543	4.25471e+23	KITLG,TIMP2,NOTCH2,SLIT2,COL3A1,PDGFRB
GO:0009607	response to biotic stimulus	0.0029691	-5.8195	751	10	0.126582	79	16543	9.0764e+41	CLDN1,LGALS9,IFITM3,CCL2,SPARC,LITAF,EDN1,SERPINE1,IFITM2,IFI16
GO:2001234	negative regulation of apoptotic signaling pathway	0.00298577	-5.8139	205	5	0.0632911	79	16543	5.0544e+21	SERPINE1,LGALS3,UNC5B,SNAI2,THBS1
GO:0048017	inositol lipid-mediated signaling	0.00301551	-5.80399	125	4	0.0506329	79	16543	425467751591906	KITLG,ZFP36L1,PDGFRB,EDN1
GO:0009749	response to glucose	0.00301551	-5.80399	125	4	0.0506329	79	16543	1490665939567050	CTGF,SOX4,LGALS1,THBS1
GO:0071346	cellular response to interferon-gamma	0.00301551	-5.80399	125	4	0.0506329	79	16543	9076396563471900	CLDN1,LGALS9,CCL2,EDN1
GO:0051347	positive regulation of transferase activity	0.00304335	-5.7948	630	9	0.113924	79	16543	5.60345e+37	PDGFC,GPRC5B,CYR61,SDC4,DDR2,EDN1,KITLG,PDGFRB,THBS1
GO:0050727	regulation of inflammatory response	0.00310416	-5.77501	300	6	0.0759494	79	16543	5.05471e+22	SERPINE1,TNFAIP6,GPRC5B,SERPING1,CCL2,ANXA1
GO:0090092	regulation of transmembrane receptor protein serine/threonine kinase signaling pathway	0.00317769	-5.7516	208	5	0.0632911	79	16543	4.05216e+20	LTBP1,DAB2,CYR61,PMEPA1,THBS1
GO:0050672	negative regulation of lymphocyte proliferation	0.00323738	-5.73299	62	3	0.0379747	79	16543	396526156385	LGALS9,LRRC32,SDC4
GO:0032945	negative regulation of mononuclear cell proliferation	0.00323738	-5.73299	62	3	0.0379747	79	16543	396526156385	LGALS9,LRRC32,SDC4
GO:0045137	development of primary sexual characteristics	0.0032436	-5.73107	209	5	0.0632911	79	16543	4.25426e+20	KITLG,NUPR1,SLIT2,PDGFRB,MMP14
GO:1905521	regulation of macrophage migration	0.00327845	-5.72038	18	2	0.0253165	79	16543	70574323	THBS1,MMP14
GO:0035455	response to interferon-alpha	0.00327845	-5.72038	18	2	0.0253165	79	16543	1058110410	IFITM2,IFITM3
GO:0010288	response to lead ion	0.00327845	-5.72038	18	2	0.0253165	79	16543	90766678	CLDN1,SPARC
GO:2000482	regulation of interleukin-8 secretion	0.00327845	-5.72038	18	2	0.0253165	79	16543	3965301	LGALS9,ANXA1
GO:0002335	mature B cell differentiation	0.00327845	-5.72038	18	2	0.0253165	79	16543	48533956	NOTCH2,LGALS1
GO:0043588	skin development	0.00331049	-5.71066	210	5	0.0632911	79	16543	9.07613e+18	CLDN1,COL1A2,COL3A1,COL5A1,ANXA1
GO:0048812	neuron projection morphogenesis	0.00332498	-5.70629	408	7	0.0886076	79	16543	2.33139e+30	FMOD,LAMA2,CDH11,UNC5B,SLIT2,NFIB,FLRT2
GO:0032504	multicellular organism reproduction	0.0033568	-5.69677	764	10	0.126582	79	16543	7.13043e+37	TNFAIP6,MMP7,LGALS9,EDN1,MMP14,CD9,KITLG,CFTR,SLIT2,ANXA1
GO:0030593	neutrophil chemotaxis	0.00338767	-5.68761	63	3	0.0379747	79	16543	395863471906	LGALS3,CCL2,EDN1
GO:0060411	cardiac septum morphogenesis	0.00338767	-5.68761	63	3	0.0379747	79	16543	485366593491	NOTCH2,SOX4,CYR61
GO:0003281	ventricular septum development	0.00338767	-5.68761	63	3	0.0379747	79	16543	405266593491	LTBP1,SOX4,CYR61
GO:0009746	response to hexose	0.00347158	-5.66315	130	4	0.0506329	79	16543	1490665939567050	CTGF,SOX4,LGALS1,THBS1
GO:0046890	regulation of lipid biosynthetic process	0.00347158	-5.66315	130	4	0.0506329	79	16543	597834916591301	REST,CYR61,SNAI2,ANXA1
GO:1900180	regulation of protein localization to nucleus	0.00351713	-5.65011	213	5	0.0632911	79	16543	1.6014e+20	DAB2,LGALS9,C8orf4,SNAI2,LITAF
GO:0014068	positive regulation of phosphatidylinositol 3-kinase signaling	0.00354216	-5.64302	64	3	0.0379747	79	16543	560342196995159	PDGFC,UNC5B,PDGFRB
GO:0048754	branching morphogenesis of an epithelial tube	0.00356811	-5.63572	131	4	0.0506329	79	16543	1282935319064320	COL4A1,SLIT2,EDN1,MMP14
GO:0046597	negative regulation of viral entry into host cell	0.00365284	-5.61225	19	2	0.0253165	79	16543	1058110410	IFITM2,IFITM3
GO:0014912	negative regulation of smooth muscle cell migration	0.00365284	-5.61225	19	2	0.0253165	79	16543	50549353	SERPINE1,SLIT2
GO:0043406	positive regulation of MAP kinase activity	0.00365995	-5.61031	215	5	0.0632911	79	16543	4.25456e+20	KITLG,PDGFC,PDGFRB,EDN1,THBS1
GO:0046546	development of primary male sexual characteristics	0.00366645	-5.60853	132	4	0.0506329	79	16543	4.25426e+16	KITLG,NUPR1,PDGFRB,MMP14
GO:0008584	male gonad development	0.00366645	-5.60853	132	4	0.0506329	79	16543	4.25426e+16	KITLG,NUPR1,PDGFRB,MMP14
GO:0048858	cell projection morphogenesis	0.00369909	-5.59967	416	7	0.0886076	79	16543	2.33139e+30	FMOD,LAMA2,CDH11,UNC5B,SLIT2,NFIB,FLRT2
GO:0070664	negative regulation of leukocyte proliferation	0.00370091	-5.59918	65	3	0.0379747	79	16543	396526156385	LGALS9,LRRC32,SDC4
GO:0030098	lymphocyte differentiation	0.0037329	-5.59057	216	5	0.0632911	79	16543	6.77485e+17	ZFP36L1,NOTCH2,SOX4,LGALS1,ANXA1
GO:0048699	generation of neurons	0.00375151	-5.5856	1325	14	0.177215	79	16543	2.33171e+59	FMOD,TIMP2,GPRC5B,FLRT2,SDC4,LGALS1,LAMA2,CDH11,SOX4,UNC5B,REST,SLIT2,COL3A1,NFIB
GO:0031347	regulation of defense response	0.00393391	-5.53812	655	9	0.113924	79	16543	7.13052e+34	TNFAIP6,GPRC5B,LGALS9,SERPING1,CCL2,MMP2,SERPINE1,IFI16,ANXA1
GO:0051492	regulation of stress fiber assembly	0.00403128	-5.51367	67	3	0.0379747	79	16543	407014906385	TACSTD2,CTGF,SDC4
GO:0046823	negative regulation of nucleocytoplasmic transport	0.00403128	-5.51367	67	3	0.0379747	79	16543	665965919516	SOX4,SNAI2,LITAF
GO:0010595	positive regulation of endothelial cell migration	0.00403128	-5.51367	67	3	0.0379747	79	16543	667819067057	SPARC,EDN1,THBS1
GO:1903035	negative regulation of response to wounding	0.00403128	-5.51367	67	3	0.0379747	79	16543	50547101906	SERPINE1,SERPING1,EDN1
GO:1901889	negative regulation of cell junction assembly	0.00404619	-5.50998	20	2	0.0253165	79	16543	70574323	THBS1,MMP14
GO:0014812	muscle cell migration	0.00404619	-5.50998	20	2	0.0253165	79	16543	5159301	PDGFRB,ANXA1
GO:0009651	response to salt stress	0.00404619	-5.50998	20	2	0.0253165	79	16543	9076677	CLDN1,ZFP36L1
GO:0090025	regulation of monocyte chemotaxis	0.00404619	-5.50998	20	2	0.0253165	79	16543	50549353	SERPINE1,SLIT2
GO:0032331	negative regulation of chondrocyte differentiation	0.00404619	-5.50998	20	2	0.0253165	79	16543	22026591	EFEMP1,SNAI2
GO:0071677	positive regulation of mononuclear cell migration	0.00404619	-5.50998	20	2	0.0253165	79	16543	50543958	SERPINE1,LGALS3
GO:0060284	regulation of cell development	0.00406776	-5.50466	785	10	0.126582	79	16543	2.33171e+41	FMOD,TIMP2,GPRC5B,FLRT2,LGALS1,EDN1,TACSTD2,REST,COL3A1,SLIT2
GO:0071356	cellular response to tumor necrosis factor	0.00411343	-5.4935	221	5	0.0632911	79	16543	9.07668e+18	CLDN1,ZFP36L1,CCL2,EDN1,THBS1
GO:1904018	positive regulation of vasculature development	0.0041859	-5.47603	137	4	0.0506329	79	16543	3678505470571540	ITGA5,SERPINE1,THBS1,CYP1B1
GO:1990266	neutrophil migration	0.00420299	-5.47196	68	3	0.0379747	79	16543	395863471906	LGALS3,CCL2,EDN1
GO:0045619	regulation of lymphocyte differentiation	0.00429544	-5.4502	138	4	0.0506329	79	16543	67739653014323	ZFP36L1,LGALS9,ANXA1,MMP14
GO:0014032	neural crest cell development	0.00437908	-5.43092	69	3	0.0379747	79	16543	425465911906	KITLG,SNAI2,EDN1
GO:1903828	negative regulation of cellular protein localization	0.00440691	-5.42458	139	4	0.0506329	79	16543	1601665965919510	DAB2,SOX4,SNAI2,LITAF
GO:0070201	regulation of establishment of protein localization	0.00440695	-5.42457	794	10	0.126582	79	16543	1.6014e+39	DAB2,LGALS9,LITAF,REST,SOX4,CFTR,LRRC32,C8orf4,SNAI2,ANXA1
GO:1903649	regulation of cytoplasmic transport	0.00445832	-5.41298	21	2	0.0253165	79	16543	16014478	DAB2,MSN
GO:1903306	negative regulation of regulated secretory pathway	0.00445832	-5.41298	21	2	0.0253165	79	16543	59783965	REST,LGALS9
GO:0060713	labyrinthine layer morphogenesis	0.00445832	-5.41298	21	2	0.0253165	79	16543	6773491	ZFP36L1,CYR61
GO:0003181	atrioventricular valve morphogenesis	0.00445832	-5.41298	21	2	0.0253165	79	16543	66593491	SOX4,CYR61
GO:0042730	fibrinolysis	0.00445832	-5.41298	21	2	0.0253165	79	16543	5054710	SERPINE1,SERPING1
GO:0044089	positive regulation of cellular component biogenesis	0.00448629	-5.40673	431	7	0.0886076	79	16543	9.07615e+29	CLDN1,CTGF,MSN,FLRT2,SDC4,KIRREL,EDN1
GO:0043270	positive regulation of ion transport	0.00452098	-5.39903	226	5	0.0632911	79	16543	3.95811e+19	LGALS3,CFTR,CCL2,PDGFRB,EDN1
GO:0071322	cellular response to carbohydrate stimulus	0.00455958	-5.39052	70	3	0.0379747	79	16543	67766593956	ZFP36L1,SOX4,LGALS1
GO:0045055	regulated exocytosis	0.00460582	-5.38043	227	5	0.0632911	79	16543	5.05471e+17	SERPINE1,SERPING1,SPARC,THBS1,CD9
GO:0008360	regulation of cell shape	0.00463568	-5.37397	141	4	0.0506329	79	16543	447863472059301	MSN,CCL2,EPS8,ANXA1
GO:0014066	regulation of phosphatidylinositol 3-kinase signaling	0.00463568	-5.37397	141	4	0.0506329	79	16543	4.25456e+18	KITLG,PDGFC,UNC5B,PDGFRB
GO:0061061	muscle structure development	0.00465791	-5.36919	434	7	0.0886076	79	16543	6.84039e+28	SVIL,LAMA2,REST,NUPR1,COL3A1,PDGFRB,LGALS1
GO:0010951	negative regulation of endopeptidase activity	0.0046918	-5.36194	228	5	0.0632911	79	16543	5.05471e+18	SERPINE1,TIMP2,SERPING1,IFI16,THBS1
GO:0021954	central nervous system neuron development	0.00474454	-5.35076	71	3	0.0379747	79	16543	100993534781	CDH11,SLIT2,NFIB
GO:0048863	stem cell differentiation	0.004753	-5.34898	142	4	0.0506329	79	16543	4254597865911900	KITLG,REST,SNAI2,EDN1
GO:0031348	negative regulation of defense response	0.004753	-5.34898	142	4	0.0506329	79	16543	713039657103428	TNFAIP6,LGALS9,SERPING1,IFI16
GO:0032990	cell part morphogenesis	0.00477505	-5.34435	436	7	0.0886076	79	16543	2.33139e+30	FMOD,LAMA2,CDH11,UNC5B,SLIT2,NFIB,FLRT2
GO:0035789	metanephric mesenchymal cell migration	0.00477543	-5.34427	1	1	0.0126582	79	16543	5159	PDGFRB
GO:1901545	response to raffinose	0.00477543	-5.34427	1	1	0.0126582	79	16543	677	ZFP36L1
GO:0070241	positive regulation of activated T cell autonomous cell death	0.00477543	-5.34427	1	1	0.0126582	79	16543	3965	LGALS9
GO:0050924	positive regulation of negative chemotaxis	0.00477543	-5.34427	1	1	0.0126582	79	16543	9353	SLIT2
GO:1900387	negative regulation of cell-cell adhesion by negative regulation of transcription from RNA polymerase II promoter	0.00477543	-5.34427	1	1	0.0126582	79	16543	6591	SNAI2
GO:2000759	regulation of N-terminal peptidyl-lysine acetylation	0.00477543	-5.34427	1	1	0.0126582	79	16543	6659	SOX4
GO:0061044	negative regulation of vascular wound healing	0.00477543	-5.34427	1	1	0.0126582	79	16543	5054	SERPINE1
GO:0002264	endothelial cell activation involved in immune response	0.00477543	-5.34427	1	1	0.0126582	79	16543	56892	C8orf4
GO:0035490	regulation of leukotriene production involved in inflammatory response	0.00477543	-5.34427	1	1	0.0126582	79	16543	5054	SERPINE1
GO:0035921	desmosome disassembly	0.00477543	-5.34427	1	1	0.0126582	79	16543	6591	SNAI2
GO:0035684	helper T cell extravasation	0.00477543	-5.34427	1	1	0.0126582	79	16543	6347	CCL2
GO:0061141	lung ciliated cell differentiation	0.00477543	-5.34427	1	1	0.0126582	79	16543	4781	NFIB
GO:2000761	positive regulation of N-terminal peptidyl-lysine acetylation	0.00477543	-5.34427	1	1	0.0126582	79	16543	6659	SOX4
GO:0072262	metanephric glomerular mesangial cell proliferation involved in metanephros development	0.00477543	-5.34427	1	1	0.0126582	79	16543	5159	PDGFRB
GO:0031583	phospholipase D-activating G-protein coupled receptor signaling pathway	0.00477543	-5.34427	1	1	0.0126582	79	16543	1906	EDN1
GO:2000740	negative regulation of mesenchymal stem cell differentiation	0.00477543	-5.34427	1	1	0.0126582	79	16543	5978	REST
GO:1903545	cellular response to butyrate	0.00477543	-5.34427	1	1	0.0126582	79	16543	9076	CLDN1
GO:0097403	cellular response to raffinose	0.00477543	-5.34427	1	1	0.0126582	79	16543	677	ZFP36L1
GO:0042313	protein kinase C deactivation	0.00477543	-5.34427	1	1	0.0126582	79	16543	1906	EDN1
GO:2000795	negative regulation of epithelial cell proliferation involved in lung morphogenesis	0.00477543	-5.34427	1	1	0.0126582	79	16543	4781	NFIB
GO:0045112	integrin biosynthetic process	0.00477543	-5.34427	1	1	0.0126582	79	16543	1289	COL5A1
GO:0070239	regulation of activated T cell autonomous cell death	0.00477543	-5.34427	1	1	0.0126582	79	16543	3965	LGALS9
GO:0002041	intussusceptive angiogenesis	0.00477543	-5.34427	1	1	0.0126582	79	16543	3491	CYR61
GO:2000797	regulation of amniotic stem cell differentiation	0.00477543	-5.34427	1	1	0.0126582	79	16543	5978	REST
GO:0061772	drug transport across blood-nerve barrier	0.00477543	-5.34427	1	1	0.0126582	79	16543	9076	CLDN1
GO:0035788	cell migration involved in metanephros development	0.00477543	-5.34427	1	1	0.0126582	79	16543	5159	PDGFRB
GO:0043179	rhythmic excitation	0.00477543	-5.34427	1	1	0.0126582	79	16543	1906	EDN1
GO:0060981	cell migration involved in coronary angiogenesis	0.00477543	-5.34427	1	1	0.0126582	79	16543	5159	PDGFRB
GO:1902161	positive regulation of cyclic nucleotide-gated ion channel activity	0.00477543	-5.34427	1	1	0.0126582	79	16543	1080	CFTR
GO:2000706	negative regulation of dense core granule biogenesis	0.00477543	-5.34427	1	1	0.0126582	79	16543	5978	REST
GO:2000798	negative regulation of amniotic stem cell differentiation	0.00477543	-5.34427	1	1	0.0126582	79	16543	5978	REST
GO:0034118	regulation of erythrocyte aggregation	0.00477543	-5.34427	1	1	0.0126582	79	16543	3956	LGALS1
GO:0035491	positive regulation of leukotriene production involved in inflammatory response	0.00477543	-5.34427	1	1	0.0126582	79	16543	5054	SERPINE1
GO:0034120	positive regulation of erythrocyte aggregation	0.00477543	-5.34427	1	1	0.0126582	79	16543	3956	LGALS1
GO:0010754	negative regulation of cGMP-mediated signaling	0.00477543	-5.34427	1	1	0.0126582	79	16543	7057	THBS1
GO:0002605	negative regulation of dendritic cell antigen processing and presentation	0.00477543	-5.34427	1	1	0.0126582	79	16543	7057	THBS1
GO:1903544	response to butyrate	0.00477543	-5.34427	1	1	0.0126582	79	16543	9076	CLDN1
GO:0021972	corticospinal neuron axon guidance through spinal cord	0.00477543	-5.34427	1	1	0.0126582	79	16543	9353	SLIT2
GO:0050929	induction of negative chemotaxis	0.00477543	-5.34427	1	1	0.0126582	79	16543	9353	SLIT2
GO:0072683	T cell extravasation	0.00477543	-5.34427	1	1	0.0126582	79	16543	6347	CCL2
GO:0045787	positive regulation of cell cycle	0.00479494	-5.34019	328	6	0.0759494	79	16543	6.84015e+22	SVIL,CTGF,SOX4,PDGFRB,ANXA1,EDN1
GO:0051338	regulation of transferase activity	0.00483203	-5.33249	938	11	0.139241	79	16543	5.60345e+45	PDGFC,GPRC5B,CYR61,FLRT2,SDC4,DDR2,EDN1,KITLG,BGN,PDGFRB,THBS1
GO:0043122	regulation of I-kappaB kinase/NF-kappaB signaling	0.00486717	-5.32524	230	5	0.0632911	79	16543	5.17044e+21	GPRC5B,LGALS9,C8orf4,LITAF,LGALS1
GO:0010001	glial cell differentiation	0.00487232	-5.32419	143	4	0.0506329	79	16543	390866594781928	LAMA2,SOX4,NFIB,CD9
GO:0032967	positive regulation of collagen biosynthetic process	0.00488903	-5.32076	22	2	0.0253165	79	16543	14905159	CTGF,PDGFRB
GO:0046636	negative regulation of alpha-beta T cell activation	0.00488903	-5.32076	22	2	0.0253165	79	16543	3965301	LGALS9,ANXA1
GO:0010894	negative regulation of steroid biosynthetic process	0.00488903	-5.32076	22	2	0.0253165	79	16543	59786591	REST,SNAI2
GO:0045446	endothelial cell differentiation	0.00493399	-5.31161	72	3	0.0379747	79	16543	9076807814478	CLDN1,COL18A1,MSN
GO:0032880	regulation of protein localization	0.0049483	-5.30871	941	11	0.139241	79	16543	1.6014e+43	DAB2,LGALS9,LITAF,REST,SOX4,CFTR,MSN,LRRC32,C8orf4,SNAI2,ANXA1
GO:0009892	negative regulation of metabolic process	0.00499101	-5.30012	2469	21	0.265823	79	16543	7.05071e+84	TGIF1,TIMP2,IFITM3,FLRT2,EDN1,ZFP36L1,SOX4,NFIB,THBS1,DAB2,SERPING1,LGALS9,CTGF,PMEPA1,SERPINE1,BGN,REST,SLIT2,SNAI2,IFI16,KIRREL
GO:0044093	positive regulation of molecular function	0.00501111	-5.2961	1825	17	0.21519	79	16543	5.60347e+69	PDGFC,TIMP2,CCL2,SDC4,DDR2,EDN1,CFTR,THBS1,LGALS9,CTGF,GPRC5B,CYR61,MMP14,KITLG,REST,PDGFRB,IFI16
GO:0014031	mesenchymal cell development	0.00512794	-5.27305	73	3	0.0379747	79	16543	425465911906	KITLG,SNAI2,EDN1
GO:0048864	stem cell development	0.00512794	-5.27305	73	3	0.0379747	79	16543	425465911906	KITLG,SNAI2,EDN1
GO:0010564	regulation of cell cycle process	0.00514016	-5.27067	559	8	0.101266	79	16543	1.49019e+30	CTGF,EDN1,SVIL,ZFP36L1,SOX4,C8orf4,PDGFRB,ANXA1
GO:0048589	developmental growth	0.00530703	-5.23872	335	6	0.0759494	79	16543	6.77233e+21	ZFP36L1,FMOD,SLIT2,PDGFRB,ANXA1,DDR2
GO:0044253	positive regulation of multicellular organismal metabolic process	0.00533815	-5.23288	23	2	0.0253165	79	16543	14905159	CTGF,PDGFRB
GO:0010714	positive regulation of collagen metabolic process	0.00533815	-5.23288	23	2	0.0253165	79	16543	14905159	CTGF,PDGFRB
GO:2000209	regulation of anoikis	0.00533815	-5.23288	23	2	0.0253165	79	16543	36786591	ITGA5,SNAI2
GO:0033032	regulation of myeloid cell apoptotic process	0.00533815	-5.23288	23	2	0.0253165	79	16543	4254301	KITLG,ANXA1
GO:1902742	apoptotic process involved in development	0.00533815	-5.23288	23	2	0.0253165	79	16543	34919353	CYR61,SLIT2
GO:1902532	negative regulation of intracellular signal transduction	0.00539456	-5.22236	446	7	0.0886076	79	16543	7.07763e+27	TIMP2,BGN,SLIT2,FLRT2,SNAI2,LITAF,THBS1
GO:0060828	regulation of canonical Wnt signaling pathway	0.00542125	-5.21743	236	5	0.0632911	79	16543	1.60152e+21	DAB2,GPRC5B,SOX4,SNAI2,BICC1
GO:0009889	regulation of biosynthetic process	0.00547985	-5.20668	4246	31	0.392405	79	16543	7.05056e+129	TGIF1,PDGFC,TIMP2,RBMS3,IFITM3,CCL2,LITAF,DDR2,EDN1,ZFP36L1,NOTCH2,SOX4,NFIB,ANXA1,THBS1,EFEMP1,DAB2,PTRF,CTGF,FSTL1,LGALS9,CYR61,NUPR1,KITLG,SERPINE1,REST,C8orf4,IFI16,SNAI2,PDGFRB,CYP1B1
GO:0009056	catabolic process	0.00552386	-5.19868	1687	16	0.202532	79	16543	1.28464e+62	COL4A2,SDC4,COL18A1,ZFP36L1,COL3A1,FMOD,MMP7,VCAN,COL5A1,COL15A1,MMP2,MMP14,COL4A1,COL1A2,BGN,CYP1B1
GO:0010466	negative regulation of peptidase activity	0.00571442	-5.16476	239	5	0.0632911	79	16543	5.05471e+18	SERPINE1,TIMP2,SERPING1,IFI16,THBS1
GO:2000191	regulation of fatty acid transport	0.00580549	-5.14895	24	2	0.0253165	79	16543	19067057	EDN1,THBS1
GO:0060669	embryonic placenta morphogenesis	0.00580549	-5.14895	24	2	0.0253165	79	16543	6773491	ZFP36L1,CYR61
GO:0042346	positive regulation of NF-kappaB import into nucleus	0.00580549	-5.14895	24	2	0.0253165	79	16543	396556892	LGALS9,C8orf4
GO:0035456	response to interferon-beta	0.00580549	-5.14895	24	2	0.0253165	79	16543	1058110410	IFITM2,IFITM3
GO:0032897	negative regulation of viral transcription	0.00580549	-5.14895	24	2	0.0253165	79	16543	597810410	REST,IFITM3
GO:0003171	atrioventricular valve development	0.00580549	-5.14895	24	2	0.0253165	79	16543	66593491	SOX4,CYR61
GO:0030511	positive regulation of transforming growth factor beta receptor signaling pathway	0.00580549	-5.14895	24	2	0.0253165	79	16543	16017057	DAB2,THBS1
GO:0045939	negative regulation of steroid metabolic process	0.00580549	-5.14895	24	2	0.0253165	79	16543	59786591	REST,SNAI2
GO:0070371	ERK1 and ERK2 cascade	0.00580549	-5.14895	24	2	0.0253165	79	16543	6773965	ZFP36L1,LGALS9
GO:1903846	positive regulation of cellular response to transforming growth factor beta stimulus	0.00580549	-5.14895	24	2	0.0253165	79	16543	16017057	DAB2,THBS1
GO:2000377	regulation of reactive oxygen species metabolic process	0.00590005	-5.13279	151	4	0.0506329	79	16543	5159190670571540	PDGFRB,EDN1,THBS1,CYP1B1
GO:0014033	neural crest cell differentiation	0.00594949	-5.12445	77	3	0.0379747	79	16543	425465911906	KITLG,SNAI2,EDN1
GO:0022602	ovulation cycle process	0.00594949	-5.12445	77	3	0.0379747	79	16543	425493534323	KITLG,SLIT2,MMP14
GO:0034612	response to tumor necrosis factor	0.00601864	-5.11289	242	5	0.0632911	79	16543	9.07668e+18	CLDN1,ZFP36L1,CCL2,EDN1,THBS1
GO:1902905	positive regulation of supramolecular fiber organization	0.0060379	-5.1097	152	4	0.0506329	79	16543	1.49064e+16	CTGF,SDC4,KIRREL,EDN1
GO:0006954	inflammatory response	0.006144	-5.09228	457	7	0.0886076	79	16543	7.1304e+27	TNFAIP6,LGALS9,NUPR1,CCL2,IFI16,ANXA1,THBS1
GO:0002252	immune effector process	0.00628825	-5.06907	459	7	0.0886076	79	16543	4.85311e+29	NOTCH2,IFITM2,SERPING1,IFITM3,C8orf4,IFI16,LGALS1
GO:0035025	positive regulation of Rho protein signal transduction	0.00629088	-5.06865	25	2	0.0253165	79	16543	12815159	COL3A1,PDGFRB
GO:0045577	regulation of B cell differentiation	0.00629088	-5.06865	25	2	0.0253165	79	16543	6774323	ZFP36L1,MMP14
GO:1904037	positive regulation of epithelial cell apoptotic process	0.00629088	-5.06865	25	2	0.0253165	79	16543	807817057	COL18A1,THBS1
GO:0030206	chondroitin sulfate biosynthetic process	0.00629088	-5.06865	25	2	0.0253165	79	16543	6331462	BGN,VCAN
GO:0030194	positive regulation of blood coagulation	0.00629088	-5.06865	25	2	0.0253165	79	16543	50547057	SERPINE1,THBS1
GO:1900048	positive regulation of hemostasis	0.00629088	-5.06865	25	2	0.0253165	79	16543	50547057	SERPINE1,THBS1
GO:0060191	regulation of lipase activity	0.00638809	-5.05332	79	3	0.0379747	79	16543	34915159301	CYR61,PDGFRB,ANXA1
GO:0032231	regulation of actin filament bundle assembly	0.00638809	-5.05332	79	3	0.0379747	79	16543	407014906385	TACSTD2,CTGF,SDC4
GO:0046661	male sex differentiation	0.00646427	-5.04146	155	4	0.0506329	79	16543	4.25426e+16	KITLG,NUPR1,PDGFRB,MMP14
GO:0003205	cardiac chamber development	0.00646427	-5.04146	155	4	0.0506329	79	16543	4052485366593490	LTBP1,NOTCH2,SOX4,CYR61
GO:2000027	regulation of organ morphogenesis	0.00655081	-5.02817	247	5	0.0632911	79	16543	4.07016e+19	TACSTD2,DAB2,NFIB,SNAI2,EDN1
GO:0007369	gastrulation	0.00661073	-5.01906	156	4	0.0506329	79	16543	3678128443134320	ITGA5,COL4A2,MMP2,MMP14
GO:0070542	response to fatty acid	0.00661444	-5.0185	80	3	0.0379747	79	16543	907614901906	CLDN1,CTGF,EDN1
GO:0045069	regulation of viral genome replication	0.00661444	-5.0185	80	3	0.0379747	79	16543	10581104103428	IFITM2,IFITM3,IFI16
GO:0045621	positive regulation of lymphocyte differentiation	0.00661444	-5.0185	80	3	0.0379747	79	16543	39653014323	LGALS9,ANXA1,MMP14
GO:0000902	cell morphogenesis	0.00664588	-5.01376	584	8	0.101266	79	16543	2.33124e+35	FMOD,FLRT2,COL18A1,LAMA2,UNC5B,CDH11,NFIB,SLIT2
GO:0010557	positive regulation of macromolecule biosynthetic process	0.00670455	-5.00497	1567	15	0.189873	79	16543	5.60343e+61	PDGFC,RBMS3,DAB2,CTGF,CYR61,CCL2,EDN1,KITLG,SERPINE1,REST,SOX4,NFIB,IFI16,PDGFRB,THBS1
GO:0061037	negative regulation of cartilage development	0.00679414	-4.99169	26	2	0.0253165	79	16543	22026591	EFEMP1,SNAI2
GO:0071634	regulation of transforming growth factor beta production	0.00679414	-4.99169	26	2	0.0253165	79	16543	39657057	LGALS9,THBS1
GO:0014065	phosphatidylinositol 3-kinase signaling	0.00679414	-4.99169	26	2	0.0253165	79	16543	6771906	ZFP36L1,EDN1
GO:0043372	positive regulation of CD4-positive, alpha-beta T cell differentiation	0.00679414	-4.99169	26	2	0.0253165	79	16543	3965301	LGALS9,ANXA1
GO:0050820	positive regulation of coagulation	0.00679414	-4.99169	26	2	0.0253165	79	16543	50547057	SERPINE1,THBS1
GO:0006929	substrate-dependent cell migration	0.00679414	-4.99169	26	2	0.0253165	79	16543	93536591	SLIT2,SNAI2
GO:0070613	regulation of protein processing	0.00684551	-4.98416	81	3	0.0379747	79	16543	50547107057	SERPINE1,SERPING1,THBS1
GO:0043434	response to peptide hormone	0.0068992	-4.97635	354	6	0.0759494	79	16543	6.77149e+21	ZFP36L1,CTGF,GNG11,SPARC,ANXA1,EDN1
GO:0080134	regulation of response to stress	0.00702058	-4.95891	1274	13	0.164557	79	16543	7.13052e+50	TNFAIP6,GPRC5B,CTGF,LGALS9,SERPING1,CCL2,MMP2,EDN1,SERPINE1,SNAI2,IFI16,ANXA1,THBS1
GO:0061138	morphogenesis of a branching epithelium	0.00706328	-4.95285	159	4	0.0506329	79	16543	1282935319064320	COL4A1,SLIT2,EDN1,MMP14
GO:0060993	kidney morphogenesis	0.00708135	-4.95029	82	3	0.0379747	79	16543	407066595159	TACSTD2,SOX4,PDGFRB
GO:1903317	regulation of protein maturation	0.00708135	-4.95029	82	3	0.0379747	79	16543	50547107057	SERPINE1,SERPING1,THBS1
GO:0046883	regulation of hormone secretion	0.00711525	-4.94552	252	5	0.0632911	79	16543	5.97811e+18	REST,CFTR,SOX4,ANXA1,EDN1
GO:0031638	zymogen activation	0.00731509	-4.91782	27	2	0.0253165	79	16543	34284323	IFI16,MMP14
GO:0090022	regulation of neutrophil chemotaxis	0.00731509	-4.91782	27	2	0.0253165	79	16543	93531906	SLIT2,EDN1
GO:0045216	cell-cell junction organization	0.00737611	-4.90951	161	4	0.0506329	79	16543	907610096591928	CLDN1,CDH11,SNAI2,CD9
GO:0001822	kidney development	0.00746981	-4.89689	255	5	0.0632911	79	16543	4.07067e+19	TACSTD2,SOX4,SLIT2,PDGFRB,SDC4
GO:0008585	female gonad development	0.00756738	-4.88391	84	3	0.0379747	79	16543	425493534323	KITLG,SLIT2,MMP14
GO:2000379	positive regulation of reactive oxygen species metabolic process	0.00756738	-4.88391	84	3	0.0379747	79	16543	515919067057	PDGFRB,EDN1,THBS1
GO:0051251	positive regulation of lymphocyte activation	0.00771294	-4.86486	257	5	0.0632911	79	16543	3.96563e+18	LGALS9,CCL2,ANXA1,LGALS1,MMP14
GO:0007159	leukocyte cell-cell adhesion	0.00771294	-4.86486	257	5	0.0632911	79	16543	3.67868e+17	ITGA5,ZFP36L1,SOX4,MSN,ANXA1
GO:0033157	regulation of intracellular protein transport	0.00776379	-4.85828	363	6	0.0759494	79	16543	1.6014e+24	DAB2,LGALS9,SOX4,C8orf4,SNAI2,LITAF
GO:0031349	positive regulation of defense response	0.00776379	-4.85828	363	6	0.0759494	79	16543	5.05452e+24	SERPINE1,GPRC5B,LGALS9,CCL2,MMP2,IFI16
GO:0007417	central nervous system development	0.0078155	-4.85165	863	10	0.126582	79	16543	5.60347e+39	PDGFC,TIMP2,VCAN,CD9,COL4A1,CDH11,SOX4,COL3A1,SLIT2,NFIB
GO:0090317	negative regulation of intracellular protein transport	0.00781762	-4.85138	85	3	0.0379747	79	16543	665965919516	SOX4,SNAI2,LITAF
GO:0001657	ureteric bud development	0.00781762	-4.85138	85	3	0.0379747	79	16543	407093536385	TACSTD2,SLIT2,SDC4
GO:2000108	positive regulation of leukocyte apoptotic process	0.00785356	-4.84679	28	2	0.0253165	79	16543	3965301	LGALS9,ANXA1
GO:1901890	positive regulation of cell junction assembly	0.00785356	-4.84679	28	2	0.0253165	79	16543	90766385	CLDN1,SDC4
GO:0045746	negative regulation of Notch signaling pathway	0.00785356	-4.84679	28	2	0.0253165	79	16543	568924323	C8orf4,MMP14
GO:0010629	negative regulation of gene expression	0.00786759	-4.845	1442	14	0.177215	79	16543	7.05016e+54	TGIF1,DAB2,CTGF,LGALS9,SERPING1,IFITM3,EDN1,ZFP36L1,SERPINE1,REST,NFIB,IFI16,SNAI2,THBS1
GO:0072163	mesonephric epithelium development	0.00807271	-4.81927	86	3	0.0379747	79	16543	407093536385	TACSTD2,SLIT2,SDC4
GO:0072164	mesonephric tubule development	0.00807271	-4.81927	86	3	0.0379747	79	16543	407093536385	TACSTD2,SLIT2,SDC4
GO:0007548	sex differentiation	0.00808791	-4.81738	260	5	0.0632911	79	16543	4.25426e+20	KITLG,NUPR1,SLIT2,PDGFRB,MMP14
GO:0021953	central nervous system neuron differentiation	0.00819789	-4.80388	166	4	0.0506329	79	16543	1009665993534780	CDH11,SOX4,SLIT2,NFIB
GO:0032731	positive regulation of interleukin-1 beta production	0.00840936	-4.77841	29	2	0.0253165	79	16543	39653428	LGALS9,IFI16
GO:0042771	intrinsic apoptotic signaling pathway in response to DNA damage by p53 class mediator	0.00840936	-4.77841	29	2	0.0253165	79	16543	264713428	NUPR1,IFI16
GO:2001222	regulation of neuron migration	0.00840936	-4.77841	29	2	0.0253165	79	16543	128123768	COL3A1,FLRT2
GO:2000758	positive regulation of peptidyl-lysine acetylation	0.00840936	-4.77841	29	2	0.0253165	79	16543	66596591	SOX4,SNAI2
GO:0001569	branching involved in blood vessel morphogenesis	0.00840936	-4.77841	29	2	0.0253165	79	16543	12821906	COL4A1,EDN1
GO:2000516	positive regulation of CD4-positive, alpha-beta T cell activation	0.00840936	-4.77841	29	2	0.0253165	79	16543	3965301	LGALS9,ANXA1
GO:0032965	regulation of collagen biosynthetic process	0.00840936	-4.77841	29	2	0.0253165	79	16543	14905159	CTGF,PDGFRB
GO:2001233	regulation of apoptotic signaling pathway	0.00848853	-4.76904	370	6	0.0759494	79	16543	5.0544e+25	SERPINE1,LGALS9,LGALS3,UNC5B,SNAI2,THBS1
GO:0001763	morphogenesis of a branching structure	0.00854276	-4.76267	168	4	0.0506329	79	16543	1282935319064320	COL4A1,SLIT2,EDN1,MMP14
GO:0042990	regulation of transcription factor import into nucleus	0.00859751	-4.75628	88	3	0.0379747	79	16543	3965568929516	LGALS9,C8orf4,LITAF
GO:0046545	development of primary female sexual characteristics	0.00859751	-4.75628	88	3	0.0379747	79	16543	425493534323	KITLG,SLIT2,MMP14
GO:0009617	response to bacterium	0.00867698	-4.74708	488	7	0.0886076	79	16543	9.07651e+27	CLDN1,SERPINE1,LGALS9,CCL2,SPARC,LITAF,EDN1
GO:0071214	cellular response to abiotic stimulus	0.00887562	-4.72445	266	5	0.0632911	79	16543	6.77432e+18	ZFP36L1,MMP7,REST,IFI16,SNAI2
GO:0051495	positive regulation of cytoskeleton organization	0.00889701	-4.72204	170	4	0.0506329	79	16543	1.49064e+16	CTGF,SDC4,KIRREL,EDN1
GO:1903530	regulation of secretion by cell	0.0089545	-4.7156	615	8	0.101266	79	16543	3.96564e+30	LGALS9,SDC4,EDN1,SOX4,CFTR,REST,LRRC32,ANXA1
GO:0032386	regulation of intracellular transport	0.00895765	-4.71525	491	7	0.0886076	79	16543	1.6014e+28	DAB2,LGALS9,SOX4,MSN,C8orf4,SNAI2,LITAF
GO:0050650	chondroitin sulfate proteoglycan biosynthetic process	0.00898233	-4.7125	30	2	0.0253165	79	16543	6331462	BGN,VCAN
GO:0061028	establishment of endothelial barrier	0.00898233	-4.7125	30	2	0.0253165	79	16543	90764478	CLDN1,MSN
GO:0010556	regulation of macromolecule biosynthetic process	0.0090363	-4.70651	4016	29	0.367089	79	16543	7.05056e+122	TGIF1,PDGFC,RBMS3,IFITM3,CCL2,LITAF,DDR2,EDN1,ZFP36L1,NOTCH2,SOX4,NFIB,THBS1,EFEMP1,DAB2,PTRF,CTGF,FSTL1,LGALS9,CYR61,NUPR1,KITLG,SERPINE1,REST,C8orf4,IFI16,SNAI2,PDGFRB,CYP1B1
GO:0001823	mesonephros development	0.00914194	-4.69488	90	3	0.0379747	79	16543	407093536385	TACSTD2,SLIT2,SDC4
GO:0003158	endothelium development	0.00914194	-4.69488	90	3	0.0379747	79	16543	9076807814478	CLDN1,COL18A1,MSN
GO:0050708	regulation of protein secretion	0.00937515	-4.66969	378	6	0.0759494	79	16543	5.9784e+22	REST,LGALS9,CFTR,SOX4,LRRC32,ANXA1
GO:1902623	negative regulation of neutrophil migration	0.00952835	-4.65348	2	1	0.0126582	79	16543	9353	SLIT2
GO:0002519	natural killer cell tolerance induction	0.00952835	-4.65348	2	1	0.0126582	79	16543	3965	LGALS9
GO:2000790	regulation of mesenchymal cell proliferation involved in lung development	0.00952835	-4.65348	2	1	0.0126582	79	16543	4781	NFIB
GO:0071670	smooth muscle cell chemotaxis	0.00952835	-4.65348	2	1	0.0126582	79	16543	5159	PDGFRB
GO:0014839	myoblast migration involved in skeletal muscle regeneration	0.00952835	-4.65348	2	1	0.0126582	79	16543	301	ANXA1
GO:0072110	glomerular mesangial cell proliferation	0.00952835	-4.65348	2	1	0.0126582	79	16543	5159	PDGFRB
GO:0021740	principal sensory nucleus of trigeminal nerve development	0.00952835	-4.65348	2	1	0.0126582	79	16543	4781	NFIB
GO:0032834	positive regulation of CD4-positive, CD25-positive, alpha-beta regulatory T cell differentiation involved in immune response	0.00952835	-4.65348	2	1	0.0126582	79	16543	3965	LGALS9
GO:1902941	regulation of voltage-gated chloride channel activity	0.00952835	-4.65348	2	1	0.0126582	79	16543	1080	CFTR
GO:0090024	negative regulation of neutrophil chemotaxis	0.00952835	-4.65348	2	1	0.0126582	79	16543	9353	SLIT2
GO:1904469	positive regulation of tumor necrosis factor secretion	0.00952835	-4.65348	2	1	0.0126582	79	16543	3965	LGALS9
GO:2000562	negative regulation of CD4-positive, alpha-beta T cell proliferation	0.00952835	-4.65348	2	1	0.0126582	79	16543	3965	LGALS9
GO:2000098	negative regulation of smooth muscle cell-matrix adhesion	0.00952835	-4.65348	2	1	0.0126582	79	16543	5054	SERPINE1
GO:0001868	regulation of complement activation, lectin pathway	0.00952835	-4.65348	2	1	0.0126582	79	16543	710	SERPING1
GO:0033031	positive regulation of neutrophil apoptotic process	0.00952835	-4.65348	2	1	0.0126582	79	16543	301	ANXA1
GO:1902943	positive regulation of voltage-gated chloride channel activity	0.00952835	-4.65348	2	1	0.0126582	79	16543	1080	CFTR
GO:1904582	positive regulation of intracellular mRNA localization	0.00952835	-4.65348	2	1	0.0126582	79	16543	677	ZFP36L1
GO:0090260	negative regulation of retinal ganglion cell axon guidance	0.00952835	-4.65348	2	1	0.0126582	79	16543	9353	SLIT2
GO:2001190	positive regulation of T cell activation via T cell receptor contact with antigen bound to MHC molecule on antigen presenting cell	0.00952835	-4.65348	2	1	0.0126582	79	16543	3965	LGALS9
GO:2000521	negative regulation of immunological synapse formation	0.00952835	-4.65348	2	1	0.0126582	79	16543	3958	LGALS3
GO:0001300	chronological cell aging	0.00952835	-4.65348	2	1	0.0126582	79	16543	5054	SERPINE1
GO:2000791	negative regulation of mesenchymal cell proliferation involved in lung development	0.00952835	-4.65348	2	1	0.0126582	79	16543	4781	NFIB
GO:1902159	regulation of cyclic nucleotide-gated ion channel activity	0.00952835	-4.65348	2	1	0.0126582	79	16543	1080	CFTR
GO:0021966	corticospinal neuron axon guidance	0.00952835	-4.65348	2	1	0.0126582	79	16543	9353	SLIT2
GO:0021827	postnatal olfactory bulb interneuron migration	0.00952835	-4.65348	2	1	0.0126582	79	16543	9353	SLIT2
GO:0036292	DNA rewinding	0.00952835	-4.65348	2	1	0.0126582	79	16543	301	ANXA1
GO:0010752	regulation of cGMP-mediated signaling	0.00952835	-4.65348	2	1	0.0126582	79	16543	7057	THBS1
GO:0035787	cell migration involved in kidney development	0.00952835	-4.65348	2	1	0.0126582	79	16543	5159	PDGFRB
GO:0032832	regulation of CD4-positive, CD25-positive, alpha-beta regulatory T cell differentiation involved in immune response	0.00952835	-4.65348	2	1	0.0126582	79	16543	3965	LGALS9
GO:1904580	regulation of intracellular mRNA localization	0.00952835	-4.65348	2	1	0.0126582	79	16543	677	ZFP36L1
GO:0001869	negative regulation of complement activation, lectin pathway	0.00952835	-4.65348	2	1	0.0126582	79	16543	710	SERPING1
GO:0070563	negative regulation of vitamin D receptor signaling pathway	0.00952835	-4.65348	2	1	0.0126582	79	16543	6591	SNAI2
GO:0021836	chemorepulsion involved in postnatal olfactory bulb interneuron migration	0.00952835	-4.65348	2	1	0.0126582	79	16543	9353	SLIT2
GO:0035026	leading edge cell differentiation	0.00952835	-4.65348	2	1	0.0126582	79	16543	1601	DAB2
GO:0033026	negative regulation of mast cell apoptotic process	0.00952835	-4.65348	2	1	0.0126582	79	16543	4254	KITLG
GO:0021730	trigeminal sensory nucleus development	0.00952835	-4.65348	2	1	0.0126582	79	16543	4781	NFIB
GO:0021823	cerebral cortex tangential migration using cell-cell interactions	0.00952835	-4.65348	2	1	0.0126582	79	16543	9353	SLIT2
GO:0002930	trabecular meshwork development	0.00952835	-4.65348	2	1	0.0126582	79	16543	1545	CYP1B1
GO:0071623	negative regulation of granulocyte chemotaxis	0.00952835	-4.65348	2	1	0.0126582	79	16543	9353	SLIT2
GO:0034696	response to prostaglandin F	0.00952835	-4.65348	2	1	0.0126582	79	16543	1906	EDN1
GO:0010837	regulation of keratinocyte proliferation	0.00957229	-4.64888	31	2	0.0253165	79	16543	6776591	ZFP36L1,SNAI2
GO:0001937	negative regulation of endothelial cell proliferation	0.00957229	-4.64888	31	2	0.0253165	79	16543	66787057	SPARC,THBS1
GO:1903959	regulation of anion transmembrane transport	0.00957229	-4.64888	31	2	0.0253165	79	16543	10807057	CFTR,THBS1
GO:1902622	regulation of neutrophil migration	0.00957229	-4.64888	31	2	0.0253165	79	16543	93531906	SLIT2,EDN1
GO:0042307	positive regulation of protein import into nucleus	0.00970614	-4.635	92	3	0.0379747	79	16543	1601396556892	DAB2,LGALS9,C8orf4
GO:0048609	multicellular organismal reproductive process	0.00970743	-4.63486	755	9	0.113924	79	16543	7.13043e+34	TNFAIP6,MMP7,LGALS9,EDN1,MMP14,KITLG,CFTR,SLIT2,ANXA1
GO:0007179	transforming growth factor beta receptor signaling pathway	0.00999571	-4.6056	93	3	0.0379747	79	16543	233112781281	FMOD,COL1A2,COL3A1
GO:0001666	response to hypoxia	0.0101546	-4.58983	275	5	0.0632911	79	16543	6.77431e+18	ZFP36L1,MMP2,EDN1,THBS1,MMP14
GO:0048008	platelet-derived growth factor receptor signaling pathway	0.0101791	-4.58742	32	2	0.0253165	79	16543	560345159	PDGFC,PDGFRB
GO:0051385	response to mineralocorticoid	0.0101791	-4.58742	32	2	0.0253165	79	16543	14901906	CTGF,EDN1
GO:0070232	regulation of T cell apoptotic process	0.0101791	-4.58742	32	2	0.0253165	79	16543	39653958	LGALS9,LGALS3
GO:1904591	positive regulation of protein import	0.0102903	-4.57656	94	3	0.0379747	79	16543	1601396556892	DAB2,LGALS9,C8orf4
GO:0031324	negative regulation of cellular metabolic process	0.0103954	-4.56639	2295	19	0.240506	79	16543	7.05071e+76	TGIF1,TIMP2,IFITM3,FLRT2,EDN1,ZFP36L1,SOX4,NFIB,THBS1,DAB2,SERPING1,PMEPA1,SERPINE1,BGN,REST,SLIT2,SNAI2,IFI16,KIRREL
GO:1901136	carbohydrate derivative catabolic process	0.0104099	-4.565	178	4	0.0506329	79	16543	233163314626385	FMOD,BGN,VCAN,SDC4
GO:0019216	regulation of lipid metabolic process	0.0107618	-4.53175	279	5	0.0632911	79	16543	5.97835e+18	REST,CYR61,SNAI2,PDGFRB,ANXA1
GO:0043491	protein kinase B signaling	0.0108025	-4.52798	33	2	0.0253165	79	16543	6776347	ZFP36L1,CCL2
GO:1901099	negative regulation of signal transduction in absence of ligand	0.0108025	-4.52798	33	2	0.0253165	79	16543	2196996591	UNC5B,SNAI2
GO:1901985	positive regulation of protein acetylation	0.0108025	-4.52798	33	2	0.0253165	79	16543	66596591	SOX4,SNAI2
GO:0002686	negative regulation of leukocyte migration	0.0108025	-4.52798	33	2	0.0253165	79	16543	63479353	CCL2,SLIT2
GO:2001240	negative regulation of extrinsic apoptotic signaling pathway in absence of ligand	0.0108025	-4.52798	33	2	0.0253165	79	16543	2196996591	UNC5B,SNAI2
GO:0006885	regulation of pH	0.0108945	-4.5195	96	3	0.0379747	79	16543	867110801906	SLC4A4,CFTR,EDN1
GO:0010721	negative regulation of cell development	0.0110745	-4.50311	281	5	0.0632911	79	16543	4.0706e+19	TACSTD2,REST,SLIT2,COL3A1,LGALS1
GO:0051591	response to cAMP	0.0112041	-4.49148	97	3	0.0379747	79	16543	67710806678	ZFP36L1,CFTR,SPARC
GO:0000302	response to reactive oxygen species	0.0112251	-4.4896	182	4	0.0506329	79	16543	515930119061545	PDGFRB,ANXA1,EDN1,CYP1B1
GO:0010638	positive regulation of organelle organization	0.0113369	-4.4797	514	7	0.0886076	79	16543	1.49045e+27	CTGF,MSN,SDC4,PDGFRB,KIRREL,ANXA1,EDN1
GO:1901652	response to peptide	0.0113445	-4.47902	394	6	0.0759494	79	16543	6.77149e+21	ZFP36L1,CTGF,GNG11,SPARC,ANXA1,EDN1
GO:0010712	regulation of collagen metabolic process	0.0114424	-4.47043	34	2	0.0253165	79	16543	14905159	CTGF,PDGFRB
GO:0071364	cellular response to epidermal growth factor stimulus	0.0114424	-4.47043	34	2	0.0253165	79	16543	6776591	ZFP36L1,SNAI2
GO:0045445	myoblast differentiation	0.0114424	-4.47043	34	2	0.0253165	79	16543	59783956	REST,LGALS1
GO:0045823	positive regulation of heart contraction	0.0114424	-4.47043	34	2	0.0253165	79	16543	14901906	CTGF,EDN1
GO:0090279	regulation of calcium ion import	0.0115188	-4.46377	98	3	0.0379747	79	16543	395863475159	LGALS3,CCL2,PDGFRB
GO:0090100	positive regulation of transmembrane receptor protein serine/threonine kinase signaling pathway	0.0118386	-4.43639	99	3	0.0379747	79	16543	160134917057	DAB2,CYR61,THBS1
GO:0051928	positive regulation of calcium ion transport	0.0118386	-4.43639	99	3	0.0379747	79	16543	395863475159	LGALS3,CCL2,PDGFRB
GO:0032732	positive regulation of interleukin-1 production	0.0120987	-4.41466	35	2	0.0253165	79	16543	39653428	LGALS9,IFI16
GO:0048675	axon extension	0.0120987	-4.41466	35	2	0.0253165	79	16543	23319353	FMOD,SLIT2
GO:0044246	regulation of multicellular organismal metabolic process	0.0120987	-4.41466	35	2	0.0253165	79	16543	14905159	CTGF,PDGFRB
GO:0044070	regulation of anion transport	0.0121634	-4.40932	100	3	0.0379747	79	16543	108019067057	CFTR,EDN1,THBS1
GO:0045727	positive regulation of translation	0.0121634	-4.40932	100	3	0.0379747	79	16543	2730366597057	RBMS3,SOX4,THBS1
GO:0044092	negative regulation of molecular function	0.0123065	-4.39763	1068	11	0.139241	79	16543	7.07716e+41	TIMP2,DAB2,SERPING1,FLRT2,SERPINE1,BGN,SLIT2,IFI16,ANXA1,CYP1B1,THBS1
GO:0032870	cellular response to hormone stimulus	0.0127467	-4.36248	526	7	0.0886076	79	16543	6.77598e+26	ZFP36L1,REST,GNG11,PMEPA1,SLIT2,ANXA1,EDN1
GO:0043370	regulation of CD4-positive, alpha-beta T cell differentiation	0.0127711	-4.36057	36	2	0.0253165	79	16543	3965301	LGALS9,ANXA1
GO:0046660	female sex differentiation	0.0128285	-4.35609	102	3	0.0379747	79	16543	425493534323	KITLG,SLIT2,MMP14
GO:1903533	regulation of protein targeting	0.0129064	-4.35003	292	5	0.0632911	79	16543	1.6014e+20	DAB2,LGALS9,C8orf4,SNAI2,LITAF
GO:0010811	positive regulation of cell-substrate adhesion	0.0131687	-4.32992	103	3	0.0379747	79	16543	367834916385	ITGA5,CYR61,SDC4
GO:0050709	negative regulation of protein secretion	0.0131687	-4.32992	103	3	0.0379747	79	16543	59782615301	REST,LRRC32,ANXA1
GO:0042542	response to hydrogen peroxide	0.0131687	-4.32992	103	3	0.0379747	79	16543	51593011545	PDGFRB,ANXA1,CYP1B1
GO:0071902	positive regulation of protein serine/threonine kinase activity	0.0134396	-4.30955	295	5	0.0632911	79	16543	4.25456e+20	KITLG,PDGFC,PDGFRB,EDN1,THBS1
GO:0002312	B cell activation involved in immune response	0.0134594	-4.30807	37	2	0.0253165	79	16543	48533956	NOTCH2,LGALS1
GO:1902904	negative regulation of supramolecular fiber organization	0.013514	-4.30403	104	3	0.0379747	79	16543	407093532059	TACSTD2,SLIT2,EPS8
GO:0031328	positive regulation of cellular biosynthetic process	0.0135775	-4.29934	1698	15	0.189873	79	16543	5.60347e+60	PDGFC,TIMP2,RBMS3,DAB2,CYR61,EDN1,KITLG,SERPINE1,REST,SOX4,NFIB,IFI16,PDGFRB,ANXA1,THBS1
GO:0010634	positive regulation of epithelial cell migration	0.0138645	-4.27843	105	3	0.0379747	79	16543	667819067057	SPARC,EDN1,THBS1
GO:0051046	regulation of secretion	0.0141154	-4.26049	667	8	0.101266	79	16543	3.96564e+30	LGALS9,SDC4,EDN1,SOX4,CFTR,REST,LRRC32,ANXA1
GO:0008347	glial cell migration	0.0141636	-4.25708	38	2	0.0253165	79	16543	63474323	CCL2,MMP14
GO:0070849	response to epidermal growth factor	0.0141636	-4.25708	38	2	0.0253165	79	16543	6776591	ZFP36L1,SNAI2
GO:0031018	endocrine pancreas development	0.0141636	-4.25708	38	2	0.0253165	79	16543	6659301	SOX4,ANXA1
GO:0048568	embryonic organ development	0.0141987	-4.2546	414	6	0.0759494	79	16543	4.25422e+22	KITLG,EFEMP1,ZFP36L1,CYR61,EDN1,MMP14
GO:0070666	regulation of mast cell proliferation	0.0142589	-4.25038	3	1	0.0126582	79	16543	4254	KITLG
GO:2000705	regulation of dense core granule biogenesis	0.0142589	-4.25038	3	1	0.0126582	79	16543	5978	REST
GO:1900238	regulation of metanephric mesenchymal cell migration by platelet-derived growth factor receptor-beta signaling pathway	0.0142589	-4.25038	3	1	0.0126582	79	16543	5159	PDGFRB
GO:0061364	apoptotic process involved in luteolysis	0.0142589	-4.25038	3	1	0.0126582	79	16543	9353	SLIT2
GO:0010593	negative regulation of lamellipodium assembly	0.0142589	-4.25038	3	1	0.0126582	79	16543	9353	SLIT2
GO:0033029	regulation of neutrophil apoptotic process	0.0142589	-4.25038	3	1	0.0126582	79	16543	301	ANXA1
GO:2000520	regulation of immunological synapse formation	0.0142589	-4.25038	3	1	0.0126582	79	16543	3958	LGALS3
GO:0035583	sequestering of TGFbeta in extracellular matrix	0.0142589	-4.25038	3	1	0.0126582	79	16543	4052	LTBP1
GO:0070668	positive regulation of mast cell proliferation	0.0142589	-4.25038	3	1	0.0126582	79	16543	4254	KITLG
GO:2001189	negative regulation of T cell activation via T cell receptor contact with antigen bound to MHC molecule on antigen presenting cell	0.0142589	-4.25038	3	1	0.0126582	79	16543	3958	LGALS3
GO:0034059	response to anoxia	0.0142589	-4.25038	3	1	0.0126582	79	16543	1490	CTGF
GO:1903797	positive regulation of inorganic anion transmembrane transport	0.0142589	-4.25038	3	1	0.0126582	79	16543	1080	CFTR
GO:0008065	establishment of blood-nerve barrier	0.0142589	-4.25038	3	1	0.0126582	79	16543	9076	CLDN1
GO:0060585	positive regulation of prostaglandin-endoperoxide synthase activity	0.0142589	-4.25038	3	1	0.0126582	79	16543	1906	EDN1
GO:0070278	extracellular matrix constituent secretion	0.0142589	-4.25038	3	1	0.0126582	79	16543	1490	CTGF
GO:0035793	positive regulation of metanephric mesenchymal cell migration by platelet-derived growth factor receptor-beta signaling pathway	0.0142589	-4.25038	3	1	0.0126582	79	16543	5159	PDGFRB
GO:0038091	positive regulation of cell proliferation by VEGF-activated platelet derived growth factor receptor signaling pathway	0.0142589	-4.25038	3	1	0.0126582	79	16543	5159	PDGFRB
GO:0003342	proepicardium development	0.0142589	-4.25038	3	1	0.0126582	79	16543	677	ZFP36L1
GO:0010751	negative regulation of nitric oxide mediated signal transduction	0.0142589	-4.25038	3	1	0.0126582	79	16543	7057	THBS1
GO:0072275	metanephric glomerulus morphogenesis	0.0142589	-4.25038	3	1	0.0126582	79	16543	5159	PDGFRB
GO:0030185	nitric oxide transport	0.0142589	-4.25038	3	1	0.0126582	79	16543	1906	EDN1
GO:2000502	negative regulation of natural killer cell chemotaxis	0.0142589	-4.25038	3	1	0.0126582	79	16543	6347	CCL2
GO:2001184	positive regulation of interleukin-12 secretion	0.0142589	-4.25038	3	1	0.0126582	79	16543	3965	LGALS9
GO:0033025	regulation of mast cell apoptotic process	0.0142589	-4.25038	3	1	0.0126582	79	16543	4254	KITLG
GO:0072277	metanephric glomerular capillary formation	0.0142589	-4.25038	3	1	0.0126582	79	16543	5159	PDGFRB
GO:1990834	response to odorant	0.0142589	-4.25038	3	1	0.0126582	79	16543	4323	MMP14
GO:1903225	negative regulation of endodermal cell differentiation	0.0142589	-4.25038	3	1	0.0126582	79	16543	1289	COL5A1
GO:0060414	aorta smooth muscle tissue morphogenesis	0.0142589	-4.25038	3	1	0.0126582	79	16543	1281	COL3A1
GO:0032831	positive regulation of CD4-positive, CD25-positive, alpha-beta regulatory T cell differentiation	0.0142589	-4.25038	3	1	0.0126582	79	16543	3965	LGALS9
GO:1903348	positive regulation of bicellular tight junction assembly	0.0142589	-4.25038	3	1	0.0126582	79	16543	9076	CLDN1
GO:2000097	regulation of smooth muscle cell-matrix adhesion	0.0142589	-4.25038	3	1	0.0126582	79	16543	5054	SERPINE1
GO:0032829	regulation of CD4-positive, CD25-positive, alpha-beta regulatory T cell differentiation	0.0142589	-4.25038	3	1	0.0126582	79	16543	3965	LGALS9
GO:0007181	transforming growth factor beta receptor complex assembly	0.0142589	-4.25038	3	1	0.0126582	79	16543	2331	FMOD
GO:0032487	regulation of Rap protein signal transduction	0.0142589	-4.25038	3	1	0.0126582	79	16543	7077	TIMP2
GO:0035441	cell migration involved in vasculogenesis	0.0142589	-4.25038	3	1	0.0126582	79	16543	5159	PDGFRB
GO:0060584	regulation of prostaglandin-endoperoxide synthase activity	0.0142589	-4.25038	3	1	0.0126582	79	16543	1906	EDN1
GO:1900138	negative regulation of phospholipase A2 activity	0.0142589	-4.25038	3	1	0.0126582	79	16543	301	ANXA1
GO:0003343	septum transversum development	0.0142589	-4.25038	3	1	0.0126582	79	16543	677	ZFP36L1
GO:1901529	positive regulation of anion channel activity	0.0142589	-4.25038	3	1	0.0126582	79	16543	1080	CFTR
GO:2000591	positive regulation of metanephric mesenchymal cell migration	0.0142589	-4.25038	3	1	0.0126582	79	16543	5159	PDGFRB
GO:0072223	metanephric glomerular mesangium development	0.0142589	-4.25038	3	1	0.0126582	79	16543	5159	PDGFRB
GO:0072278	metanephric comma-shaped body morphogenesis	0.0142589	-4.25038	3	1	0.0126582	79	16543	5159	PDGFRB
GO:0060689	cell differentiation involved in salivary gland development	0.0142589	-4.25038	3	1	0.0126582	79	16543	4781	NFIB
GO:0060978	angiogenesis involved in coronary vascular morphogenesis	0.0142589	-4.25038	3	1	0.0126582	79	16543	5159	PDGFRB
GO:2000563	positive regulation of CD4-positive, alpha-beta T cell proliferation	0.0142589	-4.25038	3	1	0.0126582	79	16543	3965	LGALS9
GO:2000670	positive regulation of dendritic cell apoptotic process	0.0142589	-4.25038	3	1	0.0126582	79	16543	3965	LGALS9
GO:0046642	negative regulation of alpha-beta T cell proliferation	0.0142589	-4.25038	3	1	0.0126582	79	16543	3965	LGALS9
GO:0070358	actin polymerization-dependent cell motility	0.0142589	-4.25038	3	1	0.0126582	79	16543	2059	EPS8
GO:0002317	plasma cell differentiation	0.0142589	-4.25038	3	1	0.0126582	79	16543	3956	LGALS1
GO:0072276	metanephric glomerulus vasculature morphogenesis	0.0142589	-4.25038	3	1	0.0126582	79	16543	5159	PDGFRB
GO:0021834	chemorepulsion involved in embryonic olfactory bulb interneuron precursor migration	0.0142589	-4.25038	3	1	0.0126582	79	16543	9353	SLIT2
GO:0002581	negative regulation of antigen processing and presentation of peptide or polysaccharide antigen via MHC class II	0.0142589	-4.25038	3	1	0.0126582	79	16543	7057	THBS1
GO:2000561	regulation of CD4-positive, alpha-beta T cell proliferation	0.0142589	-4.25038	3	1	0.0126582	79	16543	3965	LGALS9
GO:0071284	cellular response to lead ion	0.0142589	-4.25038	3	1	0.0126582	79	16543	9076	CLDN1
GO:0070101	positive regulation of chemokine-mediated signaling pathway	0.0142589	-4.25038	3	1	0.0126582	79	16543	1906	EDN1
GO:0038086	VEGF-activated platelet-derived growth factor receptor signaling pathway	0.0142589	-4.25038	3	1	0.0126582	79	16543	5159	PDGFRB
GO:0045861	negative regulation of proteolysis	0.0147414	-4.21709	302	5	0.0632911	79	16543	5.05471e+18	SERPINE1,TIMP2,SERPING1,IFI16,THBS1
GO:2000401	regulation of lymphocyte migration	0.0148835	-4.2075	39	2	0.0253165	79	16543	44786347	MSN,CCL2
GO:0034605	cellular response to heat	0.0148835	-4.2075	39	2	0.0253165	79	16543	568927057	C8orf4,THBS1
GO:0010596	negative regulation of endothelial cell migration	0.0148835	-4.2075	39	2	0.0253165	79	16543	93537057	SLIT2,THBS1
GO:0046638	positive regulation of alpha-beta T cell differentiation	0.0148835	-4.2075	39	2	0.0253165	79	16543	3965301	LGALS9,ANXA1
GO:0050919	negative chemotaxis	0.0148835	-4.2075	39	2	0.0253165	79	16543	935323768	SLIT2,FLRT2
GO:0046006	regulation of activated T cell proliferation	0.0148835	-4.2075	39	2	0.0253165	79	16543	39652615	LGALS9,LRRC32
GO:0071548	response to dexamethasone	0.0148835	-4.2075	39	2	0.0253165	79	16543	90761906	CLDN1,EDN1
GO:0030100	regulation of endocytosis	0.0148946	-4.20676	198	4	0.0506329	79	16543	5054160139586340	SERPINE1,DAB2,LGALS3,CCL2
GO:0043583	ear development	0.0148946	-4.20676	198	4	0.0506329	79	16543	6678515963851900	SPARC,PDGFRB,SDC4,EDN1
GO:0045667	regulation of osteoblast differentiation	0.0149468	-4.20326	108	3	0.0379747	79	16543	349165914921	CYR61,SNAI2,DDR2
GO:1903510	mucopolysaccharide metabolic process	0.0149468	-4.20326	108	3	0.0379747	79	16543	23316331462	FMOD,BGN,VCAN
GO:0045321	leukocyte activation	0.0151449	-4.19009	420	6	0.0759494	79	16543	6.77485e+21	ZFP36L1,NOTCH2,SOX4,EDN1,ANXA1,LGALS1
GO:0050767	regulation of neurogenesis	0.0151932	-4.18691	676	8	0.101266	79	16543	2.33171e+33	FMOD,TIMP2,GPRC5B,FLRT2,LGALS1,REST,COL3A1,SLIT2
GO:0045807	positive regulation of endocytosis	0.0153179	-4.17873	109	3	0.0379747	79	16543	505416016347	SERPINE1,DAB2,CCL2
GO:0010038	response to metal ion	0.0153244	-4.17831	305	5	0.0632911	79	16543	9.07667e+21	CLDN1,SPARC,S100A16,EDN1,THBS1
GO:0007596	blood coagulation	0.0153244	-4.17831	305	5	0.0632911	79	16543	5.60341e+18	PDGFC,COL1A2,SERPING1,COL3A1,CD9
GO:2000514	regulation of CD4-positive, alpha-beta T cell activation	0.0156188	-4.15928	40	2	0.0253165	79	16543	3965301	LGALS9,ANXA1
GO:0060976	coronary vasculature development	0.0156188	-4.15928	40	2	0.0253165	79	16543	40525159	LTBP1,PDGFRB
GO:0045933	positive regulation of muscle contraction	0.0156188	-4.15928	40	2	0.0253165	79	16543	14901906	CTGF,EDN1
GO:0050870	positive regulation of T cell activation	0.0156576	-4.1568	201	4	0.0506329	79	16543	396563473013956	LGALS9,CCL2,ANXA1,LGALS1
GO:0050817	coagulation	0.0157216	-4.15272	307	5	0.0632911	79	16543	5.60341e+18	PDGFC,COL1A2,SERPING1,COL3A1,CD9
GO:0031175	neuron projection development	0.0157972	-4.14792	549	7	0.0886076	79	16543	2.33139e+30	FMOD,LAMA2,CDH11,UNC5B,SLIT2,NFIB,FLRT2
GO:0043086	negative regulation of catalytic activity	0.0158665	-4.14355	819	9	0.113924	79	16543	7.07771e+33	TIMP2,SERPING1,FLRT2,SERPINE1,BGN,SLIT2,IFI16,THBS1,ANXA1
GO:0030111	regulation of Wnt signaling pathway	0.0161256	-4.12735	309	5	0.0632911	79	16543	1.60152e+21	DAB2,GPRC5B,SOX4,SNAI2,BICC1
GO:0051173	positive regulation of nitrogen compound metabolic process	0.0161329	-4.1269	1733	15	0.189873	79	16543	5.60347e+60	PDGFC,TIMP2,RBMS3,DAB2,CYR61,EDN1,KITLG,ZFP36L1,SERPINE1,REST,SOX4,NFIB,IFI16,PDGFRB,THBS1
GO:0009636	response to toxic substance	0.0161797	-4.124	203	4	0.0506329	79	16543	9.07626e+16	CLDN1,NUPR1,PDGFRB,CYP1B1
GO:0044706	multi-multicellular organism process	0.0161797	-4.124	203	4	0.0506329	79	16543	4316396543131900	MMP7,LGALS9,MMP2,EDN1
GO:0007599	hemostasis	0.0163301	-4.11474	310	5	0.0632911	79	16543	5.60341e+18	PDGFC,COL1A2,SERPING1,COL3A1,CD9
GO:0030204	chondroitin sulfate metabolic process	0.0163695	-4.11233	41	2	0.0253165	79	16543	6331462	BGN,VCAN
GO:2000736	regulation of stem cell differentiation	0.0163695	-4.11233	41	2	0.0253165	79	16543	40705978	TACSTD2,REST
GO:0046824	positive regulation of nucleocytoplasmic transport	0.0164625	-4.10667	112	3	0.0379747	79	16543	1601396556892	DAB2,LGALS9,C8orf4
GO:0031326	regulation of cellular biosynthetic process	0.0166735	-4.09393	4197	29	0.367089	79	16543	7.05056e+121	TGIF1,PDGFC,TIMP2,RBMS3,IFITM3,LITAF,DDR2,EDN1,ZFP36L1,NOTCH2,SOX4,NFIB,ANXA1,THBS1,EFEMP1,DAB2,PTRF,FSTL1,LGALS9,CYR61,NUPR1,KITLG,SERPINE1,REST,C8orf4,IFI16,SNAI2,PDGFRB,CYP1B1
GO:0060341	regulation of cellular localization	0.0166836	-4.09333	826	9	0.113924	79	16543	1.6014e+35	DAB2,LGALS9,LITAF,ZFP36L1,SOX4,CFTR,MSN,C8orf4,SNAI2
GO:0031333	negative regulation of protein complex assembly	0.0168545	-4.08314	113	3	0.0379747	79	16543	5693793532059	PMEPA1,SLIT2,EPS8
GO:0007601	visual perception	0.0169832	-4.07553	206	4	0.0506329	79	16543	2.20281e+16	EFEMP1,COL18A1,TACSTD2,CYP1B1
GO:0051058	negative regulation of small GTPase mediated signal transduction	0.0171354	-4.06661	42	2	0.0253165	79	16543	70779353	TIMP2,SLIT2
GO:0051496	positive regulation of stress fiber assembly	0.0171354	-4.06661	42	2	0.0253165	79	16543	14906385	CTGF,SDC4
GO:0045840	positive regulation of mitotic nuclear division	0.0171354	-4.06661	42	2	0.0253165	79	16543	51591906	PDGFRB,EDN1
GO:0032757	positive regulation of interleukin-8 production	0.0171354	-4.06661	42	2	0.0253165	79	16543	50543965	SERPINE1,LGALS9
GO:1903793	positive regulation of anion transport	0.0171354	-4.06661	42	2	0.0253165	79	16543	10801906	CFTR,EDN1
GO:0051494	negative regulation of cytoskeleton organization	0.0172516	-4.05985	114	3	0.0379747	79	16543	407093532059	TACSTD2,SLIT2,EPS8
GO:0050729	positive regulation of inflammatory response	0.0172516	-4.05985	114	3	0.0379747	79	16543	5054517046347	SERPINE1,GPRC5B,CCL2
GO:1903827	regulation of cellular protein localization	0.017427	-4.04973	560	7	0.0886076	79	16543	1.6014e+28	DAB2,LGALS9,SOX4,MSN,C8orf4,SNAI2,LITAF
GO:0002697	regulation of immune effector process	0.0175942	-4.04019	316	5	0.0632911	79	16543	5.17044e+18	GPRC5B,LGALS9,LGALS3,SERPING1,ANXA1
GO:0050776	regulation of immune response	0.0177795	-4.02971	835	9	0.113924	79	16543	5.17044e+34	GPRC5B,LGALS9,LGALS3,SERPING1,MMP2,COL1A2,COL3A1,IFI16,ANXA1
GO:0032846	positive regulation of homeostatic process	0.0178114	-4.02792	209	4	0.0506329	79	16543	396510803011906	LGALS9,CFTR,ANXA1,EDN1
GO:0050654	chondroitin sulfate proteoglycan metabolic process	0.0179163	-4.02205	43	2	0.0253165	79	16543	6331462	BGN,VCAN
GO:0046887	positive regulation of hormone secretion	0.0180616	-4.01397	116	3	0.0379747	79	16543	108066591906	CFTR,SOX4,EDN1
GO:1903039	positive regulation of leukocyte cell-cell adhesion	0.0180929	-4.01223	210	4	0.0506329	79	16543	396563473013956	LGALS9,CCL2,ANXA1,LGALS1
GO:0050953	sensory perception of light stimulus	0.0180929	-4.01223	210	4	0.0506329	79	16543	2.20281e+16	EFEMP1,COL18A1,TACSTD2,CYP1B1
GO:0003231	cardiac ventricle development	0.0184744	-3.99137	117	3	0.0379747	79	16543	405266593491	LTBP1,SOX4,CYR61
GO:0046426	negative regulation of JAK-STAT cascade	0.018712	-3.97859	44	2	0.0253165	79	16543	63323768	BGN,FLRT2
GO:0015701	bicarbonate transport	0.018712	-3.97859	44	2	0.0253165	79	16543	86711080	SLC4A4,CFTR
GO:0048260	positive regulation of receptor-mediated endocytosis	0.018712	-3.97859	44	2	0.0253165	79	16543	50541601	SERPINE1,DAB2
GO:1904893	negative regulation of STAT cascade	0.018712	-3.97859	44	2	0.0253165	79	16543	63323768	BGN,FLRT2
GO:0048666	neuron development	0.0187875	-3.97457	703	8	0.101266	79	16543	2.33124e+34	FMOD,FLRT2,SDC4,LAMA2,UNC5B,CDH11,NFIB,SLIT2
GO:1903532	positive regulation of secretion by cell	0.0189217	-3.96745	322	5	0.0632911	79	16543	3.96511e+19	LGALS9,CFTR,SOX4,SDC4,EDN1
GO:0001654	eye development	0.0189217	-3.96745	322	5	0.0632911	79	16543	2.20213e+19	EFEMP1,COL4A1,PDGFRB,COL5A1,CYP1B1
GO:0001818	negative regulation of cytokine production	0.0189543	-3.96573	213	4	0.0506329	79	16543	396526153017057	LGALS9,LRRC32,ANXA1,THBS1
GO:2000483	negative regulation of interleukin-8 secretion	0.018967	-3.96505	4	1	0.0126582	79	16543	301	ANXA1
GO:0033631	cell-cell adhesion mediated by integrin	0.018967	-3.96505	4	1	0.0126582	79	16543	3678	ITGA5
GO:2001181	positive regulation of interleukin-10 secretion	0.018967	-3.96505	4	1	0.0126582	79	16543	3965	LGALS9
GO:0031394	positive regulation of prostaglandin biosynthetic process	0.018967	-3.96505	4	1	0.0126582	79	16543	301	ANXA1
GO:0061343	cell adhesion involved in heart morphogenesis	0.018967	-3.96505	4	1	0.0126582	79	16543	23768	FLRT2
GO:0060298	positive regulation of sarcomere organization	0.018967	-3.96505	4	1	0.0126582	79	16543	1906	EDN1
GO:2001027	negative regulation of endothelial cell chemotaxis	0.018967	-3.96505	4	1	0.0126582	79	16543	7057	THBS1
GO:0010746	regulation of plasma membrane long-chain fatty acid transport	0.018967	-3.96505	4	1	0.0126582	79	16543	7057	THBS1
GO:1903553	positive regulation of extracellular exosome assembly	0.018967	-3.96505	4	1	0.0126582	79	16543	6385	SDC4
GO:0051771	negative regulation of nitric-oxide synthase biosynthetic process	0.018967	-3.96505	4	1	0.0126582	79	16543	1906	EDN1
GO:0070318	positive regulation of G0 to G1 transition	0.018967	-3.96505	4	1	0.0126582	79	16543	1490	CTGF
GO:0071672	negative regulation of smooth muscle cell chemotaxis	0.018967	-3.96505	4	1	0.0126582	79	16543	9353	SLIT2
GO:0032345	negative regulation of aldosterone metabolic process	0.018967	-3.96505	4	1	0.0126582	79	16543	5978	REST
GO:2000589	regulation of metanephric mesenchymal cell migration	0.018967	-3.96505	4	1	0.0126582	79	16543	5159	PDGFRB
GO:0010749	regulation of nitric oxide mediated signal transduction	0.018967	-3.96505	4	1	0.0126582	79	16543	7057	THBS1
GO:2000491	positive regulation of hepatic stellate cell activation	0.018967	-3.96505	4	1	0.0126582	79	16543	5159	PDGFRB
GO:0045629	negative regulation of T-helper 2 cell differentiation	0.018967	-3.96505	4	1	0.0126582	79	16543	301	ANXA1
GO:1902965	regulation of protein localization to early endosome	0.018967	-3.96505	4	1	0.0126582	79	16543	4478	MSN
GO:0071603	endothelial cell-cell adhesion	0.018967	-3.96505	4	1	0.0126582	79	16543	1545	CYP1B1
GO:1905668	positive regulation of protein localization to endosome	0.018967	-3.96505	4	1	0.0126582	79	16543	4478	MSN
GO:0070459	prolactin secretion	0.018967	-3.96505	4	1	0.0126582	79	16543	301	ANXA1
GO:0060486	Clara cell differentiation	0.018967	-3.96505	4	1	0.0126582	79	16543	4781	NFIB
GO:0035910	ascending aorta morphogenesis	0.018967	-3.96505	4	1	0.0126582	79	16543	6659	SOX4
GO:0061043	regulation of vascular wound healing	0.018967	-3.96505	4	1	0.0126582	79	16543	5054	SERPINE1
GO:2000065	negative regulation of cortisol biosynthetic process	0.018967	-3.96505	4	1	0.0126582	79	16543	5978	REST
GO:0035905	ascending aorta development	0.018967	-3.96505	4	1	0.0126582	79	16543	6659	SOX4
GO:1905666	regulation of protein localization to endosome	0.018967	-3.96505	4	1	0.0126582	79	16543	4478	MSN
GO:0003278	apoptotic process involved in heart morphogenesis	0.018967	-3.96505	4	1	0.0126582	79	16543	3491	CYR61
GO:0090259	regulation of retinal ganglion cell axon guidance	0.018967	-3.96505	4	1	0.0126582	79	16543	9353	SLIT2
GO:0090027	negative regulation of monocyte chemotaxis	0.018967	-3.96505	4	1	0.0126582	79	16543	9353	SLIT2
GO:0014826	vein smooth muscle contraction	0.018967	-3.96505	4	1	0.0126582	79	16543	1906	EDN1
GO:1903961	positive regulation of anion transmembrane transport	0.018967	-3.96505	4	1	0.0126582	79	16543	1080	CFTR
GO:0032348	negative regulation of aldosterone biosynthetic process	0.018967	-3.96505	4	1	0.0126582	79	16543	5978	REST
GO:0021825	substrate-dependent cerebral cortex tangential migration	0.018967	-3.96505	4	1	0.0126582	79	16543	9353	SLIT2
GO:1901624	negative regulation of lymphocyte chemotaxis	0.018967	-3.96505	4	1	0.0126582	79	16543	6347	CCL2
GO:0002328	pro-B cell differentiation	0.018967	-3.96505	4	1	0.0126582	79	16543	6659	SOX4
GO:2001280	positive regulation of unsaturated fatty acid biosynthetic process	0.018967	-3.96505	4	1	0.0126582	79	16543	301	ANXA1
GO:0006933	negative regulation of cell adhesion involved in substrate-bound cell migration	0.018967	-3.96505	4	1	0.0126582	79	16543	6591	SNAI2
GO:0050923	regulation of negative chemotaxis	0.018967	-3.96505	4	1	0.0126582	79	16543	9353	SLIT2
GO:1902966	positive regulation of protein localization to early endosome	0.018967	-3.96505	4	1	0.0126582	79	16543	4478	MSN
GO:0090191	negative regulation of branching involved in ureteric bud morphogenesis	0.018967	-3.96505	4	1	0.0126582	79	16543	4070	TACSTD2
GO:0097350	neutrophil clearance	0.018967	-3.96505	4	1	0.0126582	79	16543	301	ANXA1
GO:0010748	negative regulation of plasma membrane long-chain fatty acid transport	0.018967	-3.96505	4	1	0.0126582	79	16543	7057	THBS1
GO:0003273	cell migration involved in endocardial cushion formation	0.018967	-3.96505	4	1	0.0126582	79	16543	6591	SNAI2
GO:0003206	cardiac chamber morphogenesis	0.0193158	-3.94683	119	3	0.0379747	79	16543	485366593491	NOTCH2,SOX4,CYR61
GO:0032651	regulation of interleukin-1 beta production	0.0195225	-3.93619	45	2	0.0253165	79	16543	39653428	LGALS9,IFI16
GO:0043405	regulation of MAP kinase activity	0.0196096	-3.93174	325	5	0.0632911	79	16543	4.25456e+20	KITLG,PDGFC,PDGFRB,EDN1,THBS1
GO:0045931	positive regulation of mitotic cell cycle	0.0197443	-3.92489	120	3	0.0379747	79	16543	51593011906	PDGFRB,ANXA1,EDN1
GO:0032844	regulation of homeostatic process	0.0197556	-3.92432	446	6	0.0759494	79	16543	4.25468e+21	KITLG,ZFP36L1,LGALS9,CFTR,ANXA1,EDN1
GO:0050730	regulation of peptidyl-tyrosine phosphorylation	0.0201419	-3.90495	217	4	0.0506329	79	16543	4.25437e+17	KITLG,ITGA5,PDGFC,GPRC5B
GO:0051055	negative regulation of lipid biosynthetic process	0.0203475	-3.8948	46	2	0.0253165	79	16543	59786591	REST,SNAI2
GO:0050710	negative regulation of cytokine secretion	0.0203475	-3.8948	46	2	0.0253165	79	16543	2615301	LRRC32,ANXA1
GO:0001649	osteoblast differentiation	0.0206172	-3.88163	122	3	0.0379747	79	16543	349114626591	CYR61,VCAN,SNAI2
GO:0032355	response to estradiol	0.0206172	-3.88163	122	3	0.0379747	79	16543	14905159301	CTGF,PDGFRB,ANXA1
GO:0045471	response to ethanol	0.0210615	-3.86031	123	3	0.0379747	79	16543	907666782059	CLDN1,SPARC,EPS8
GO:1900182	positive regulation of protein localization to nucleus	0.0210615	-3.86031	123	3	0.0379747	79	16543	1601396556892	DAB2,LGALS9,C8orf4
GO:0042993	positive regulation of transcription factor import into nucleus	0.0211869	-3.85437	47	2	0.0253165	79	16543	396556892	LGALS9,C8orf4
GO:0002040	sprouting angiogenesis	0.0211869	-3.85437	47	2	0.0253165	79	16543	93537057	SLIT2,THBS1
GO:2001239	regulation of extrinsic apoptotic signaling pathway in absence of ligand	0.0211869	-3.85437	47	2	0.0253165	79	16543	2196996591	UNC5B,SNAI2
GO:0045834	positive regulation of lipid metabolic process	0.021511	-3.83919	124	3	0.0379747	79	16543	34915159301	CYR61,PDGFRB,ANXA1
GO:0007585	respiratory gaseous exchange	0.0220405	-3.81487	48	2	0.0253165	79	16543	10801906	CFTR,EDN1
GO:0032655	regulation of interleukin-12 production	0.0220405	-3.81487	48	2	0.0253165	79	16543	39657057	LGALS9,THBS1
GO:0060711	labyrinthine layer development	0.0220405	-3.81487	48	2	0.0253165	79	16543	6773491	ZFP36L1,CYR61
GO:0072331	signal transduction by p53 class mediator	0.0224259	-3.79754	126	3	0.0379747	79	16543	6659264713428	SOX4,NUPR1,IFI16
GO:0033043	regulation of organelle organization	0.0225347	-3.7927	1017	10	0.126582	79	16543	1.49021e+39	CTGF,EPS8,SDC4,EDN1,TACSTD2,MSN,SLIT2,PDGFRB,KIRREL,ANXA1
GO:0010518	positive regulation of phospholipase activity	0.0229082	-3.77626	49	2	0.0253165	79	16543	34915159	CYR61,PDGFRB
GO:0030837	negative regulation of actin filament polymerization	0.0229082	-3.77626	49	2	0.0253165	79	16543	93532059	SLIT2,EPS8
GO:0002763	positive regulation of myeloid leukocyte differentiation	0.0229082	-3.77626	49	2	0.0253165	79	16543	4254677	KITLG,ZFP36L1
GO:0034329	cell junction assembly	0.0233618	-3.75665	128	3	0.0379747	79	16543	90763678928	CLDN1,ITGA5,CD9
GO:0030217	T cell differentiation	0.0233618	-3.75665	128	3	0.0379747	79	16543	6776659301	ZFP36L1,SOX4,ANXA1
GO:0060591	chondroblast differentiation	0.023653	-3.74426	5	1	0.0126582	79	16543	3491	CYR61
GO:0001554	luteolysis	0.023653	-3.74426	5	1	0.0126582	79	16543	9353	SLIT2
GO:0060662	salivary gland cavitation	0.023653	-3.74426	5	1	0.0126582	79	16543	4781	NFIB
GO:0060437	lung growth	0.023653	-3.74426	5	1	0.0126582	79	16543	5159	PDGFRB
GO:1903795	regulation of inorganic anion transmembrane transport	0.023653	-3.74426	5	1	0.0126582	79	16543	1080	CFTR
GO:0022614	membrane to membrane docking	0.023653	-3.74426	5	1	0.0126582	79	16543	4478	MSN
GO:0071504	cellular response to heparin	0.023653	-3.74426	5	1	0.0126582	79	16543	9353	SLIT2
GO:0051414	response to cortisol	0.023653	-3.74426	5	1	0.0126582	79	16543	9353	SLIT2
GO:0070100	negative regulation of chemokine-mediated signaling pathway	0.023653	-3.74426	5	1	0.0126582	79	16543	9353	SLIT2
GO:0035989	tendon development	0.023653	-3.74426	5	1	0.0126582	79	16543	1289	COL5A1
GO:0021960	anterior commissure morphogenesis	0.023653	-3.74426	5	1	0.0126582	79	16543	4781	NFIB
GO:0034112	positive regulation of homotypic cell-cell adhesion	0.023653	-3.74426	5	1	0.0126582	79	16543	3956	LGALS1
GO:0072103	glomerulus vasculature morphogenesis	0.023653	-3.74426	5	1	0.0126582	79	16543	5159	PDGFRB
GO:1904628	cellular response to phorbol 13-acetate 12-myristate	0.023653	-3.74426	5	1	0.0126582	79	16543	677	ZFP36L1
GO:0072284	metanephric S-shaped body morphogenesis	0.023653	-3.74426	5	1	0.0126582	79	16543	5159	PDGFRB
GO:1902035	positive regulation of hematopoietic stem cell proliferation	0.023653	-3.74426	5	1	0.0126582	79	16543	4254	KITLG
GO:0002580	regulation of antigen processing and presentation of peptide or polysaccharide antigen via MHC class II	0.023653	-3.74426	5	1	0.0126582	79	16543	7057	THBS1
GO:1904467	regulation of tumor necrosis factor secretion	0.023653	-3.74426	5	1	0.0126582	79	16543	3965	LGALS9
GO:0031944	negative regulation of glucocorticoid metabolic process	0.023653	-3.74426	5	1	0.0126582	79	16543	5978	REST
GO:0021831	embryonic olfactory bulb interneuron precursor migration	0.023653	-3.74426	5	1	0.0126582	79	16543	9353	SLIT2
GO:0060509	Type I pneumocyte differentiation	0.023653	-3.74426	5	1	0.0126582	79	16543	4781	NFIB
GO:0010957	negative regulation of vitamin D biosynthetic process	0.023653	-3.74426	5	1	0.0126582	79	16543	6591	SNAI2
GO:0090032	negative regulation of steroid hormone biosynthetic process	0.023653	-3.74426	5	1	0.0126582	79	16543	5978	REST
GO:1900028	negative regulation of ruffle assembly	0.023653	-3.74426	5	1	0.0126582	79	16543	4070	TACSTD2
GO:0010193	response to ozone	0.023653	-3.74426	5	1	0.0126582	79	16543	1906	EDN1
GO:0045636	positive regulation of melanocyte differentiation	0.023653	-3.74426	5	1	0.0126582	79	16543	4254	KITLG
GO:0003289	atrial septum primum morphogenesis	0.023653	-3.74426	5	1	0.0126582	79	16543	6659	SOX4
GO:0043652	engulfment of apoptotic cell	0.023653	-3.74426	5	1	0.0126582	79	16543	7057	THBS1
GO:0033564	anterior/posterior axon guidance	0.023653	-3.74426	5	1	0.0126582	79	16543	219699	UNC5B
GO:0071394	cellular response to testosterone stimulus	0.023653	-3.74426	5	1	0.0126582	79	16543	4478	MSN
GO:0003100	regulation of systemic arterial blood pressure by endothelin	0.023653	-3.74426	5	1	0.0126582	79	16543	1906	EDN1
GO:0010359	regulation of anion channel activity	0.023653	-3.74426	5	1	0.0126582	79	16543	1080	CFTR
GO:1904627	response to phorbol 13-acetate 12-myristate	0.023653	-3.74426	5	1	0.0126582	79	16543	677	ZFP36L1
GO:2000370	positive regulation of clathrin-dependent endocytosis	0.023653	-3.74426	5	1	0.0126582	79	16543	1601	DAB2
GO:0072049	comma-shaped body morphogenesis	0.023653	-3.74426	5	1	0.0126582	79	16543	5159	PDGFRB
GO:0048382	mesendoderm development	0.023653	-3.74426	5	1	0.0126582	79	16543	677	ZFP36L1
GO:0097029	mature conventional dendritic cell differentiation	0.023653	-3.74426	5	1	0.0126582	79	16543	3965	LGALS9
GO:1902744	negative regulation of lamellipodium organization	0.023653	-3.74426	5	1	0.0126582	79	16543	9353	SLIT2
GO:0060605	tube lumen cavitation	0.023653	-3.74426	5	1	0.0126582	79	16543	4781	NFIB
GO:0034392	negative regulation of smooth muscle cell apoptotic process	0.023653	-3.74426	5	1	0.0126582	79	16543	1906	EDN1
GO:0031947	negative regulation of glucocorticoid biosynthetic process	0.023653	-3.74426	5	1	0.0126582	79	16543	5978	REST
GO:0010991	negative regulation of SMAD protein complex assembly	0.023653	-3.74426	5	1	0.0126582	79	16543	56937	PMEPA1
GO:0060510	Type II pneumocyte differentiation	0.023653	-3.74426	5	1	0.0126582	79	16543	4781	NFIB
GO:0033591	response to L-ascorbic acid	0.023653	-3.74426	5	1	0.0126582	79	16543	6678	SPARC
GO:0072104	glomerular capillary formation	0.023653	-3.74426	5	1	0.0126582	79	16543	5159	PDGFRB
GO:0060024	rhythmic synaptic transmission	0.023653	-3.74426	5	1	0.0126582	79	16543	1906	EDN1
GO:0071320	cellular response to cAMP	0.0237899	-3.73849	50	2	0.0253165	79	16543	6771080	ZFP36L1,CFTR
GO:0032233	positive regulation of actin filament bundle assembly	0.0237899	-3.73849	50	2	0.0253165	79	16543	14906385	CTGF,SDC4
GO:0072073	kidney epithelium development	0.0238376	-3.73649	129	3	0.0379747	79	16543	407093536385	TACSTD2,SLIT2,SDC4
GO:0045786	negative regulation of cell cycle	0.0238983	-3.73395	466	6	0.0759494	79	16543	6.77708e+23	ZFP36L1,TIMP2,NOTCH2,SOX4,NUPR1,THBS1
GO:0030182	neuron differentiation	0.0242222	-3.72049	881	9	0.113924	79	16543	2.33124e+38	FMOD,FLRT2,SDC4,LAMA2,CDH11,UNC5B,SOX4,NFIB,SLIT2
GO:0046683	response to organophosphorus	0.0243187	-3.71651	130	3	0.0379747	79	16543	67710806678	ZFP36L1,CFTR,SPARC
GO:0055067	monovalent inorganic cation homeostasis	0.0243187	-3.71651	130	3	0.0379747	79	16543	867110801906	SLC4A4,CFTR,EDN1
GO:0032535	regulation of cellular component size	0.0243508	-3.71519	344	5	0.0632911	79	16543	4.47894e+20	MSN,SLIT2,EPS8,EDN1,KIRREL
GO:0010628	positive regulation of gene expression	0.0244639	-3.71056	1659	14	0.177215	79	16543	2.73032e+56	RBMS3,DAB2,CTGF,LGALS9,CYR61,EDN1,SERPINE1,REST,SOX4,MSN,LRRC32,NFIB,IFI16,THBS1
GO:0006979	response to oxidative stress	0.0246191	-3.70423	345	5	0.0632911	79	16543	5.1593e+18	PDGFRB,ANXA1,EDN1,MMP14,CYP1B1
GO:0046637	regulation of alpha-beta T cell differentiation	0.0246854	-3.70154	51	2	0.0253165	79	16543	3965301	LGALS9,ANXA1
GO:0046635	positive regulation of alpha-beta T cell activation	0.0246854	-3.70154	51	2	0.0253165	79	16543	3965301	LGALS9,ANXA1
GO:0032890	regulation of organic acid transport	0.0246854	-3.70154	51	2	0.0253165	79	16543	19067057	EDN1,THBS1
GO:0044710	single-organism metabolic process	0.0248686	-3.69415	3398	24	0.303797	79	16543	1.28463e+93	COL4A2,CCL2,SDC4,EDN1,COL18A1,ZFP36L1,CFTR,COL3A1,THBS1,FMOD,MMP7,LGALS9,VCAN,MMP2,COL5A1,COL15A1,CD9,MMP14,KITLG,COL4A1,BGN,COL1A2,PDGFRB,CYP1B1
GO:0046649	lymphocyte activation	0.0248893	-3.69332	346	5	0.0632911	79	16543	6.77485e+17	ZFP36L1,NOTCH2,SOX4,ANXA1,LGALS1
GO:0010817	regulation of hormone levels	0.025019	-3.68812	471	6	0.0759494	79	16543	5.97811e+22	REST,CFTR,SOX4,ANXA1,EDN1,CYP1B1
GO:0001541	ovarian follicle development	0.0255945	-3.66538	52	2	0.0253165	79	16543	42544323	KITLG,MMP14
GO:0050810	regulation of steroid biosynthetic process	0.0255945	-3.66538	52	2	0.0253165	79	16543	59786591	REST,SNAI2
GO:0070665	positive regulation of leukocyte proliferation	0.0257935	-3.65763	133	3	0.0379747	79	16543	42543965301	KITLG,LGALS9,ANXA1
GO:0060041	retina development in camera-type eye	0.0257935	-3.65763	133	3	0.0379747	79	16543	128251591545	COL4A1,PDGFRB,CYP1B1
GO:0051047	positive regulation of secretion	0.0259893	-3.65007	350	5	0.0632911	79	16543	3.96511e+19	LGALS9,CFTR,SOX4,SDC4,EDN1
GO:0045600	positive regulation of fat cell differentiation	0.0265171	-3.62997	53	2	0.0253165	79	16543	6776591	ZFP36L1,SNAI2
GO:0045740	positive regulation of DNA replication	0.0265171	-3.62997	53	2	0.0253165	79	16543	425456034	KITLG,PDGFC
GO:0051785	positive regulation of nuclear division	0.0265171	-3.62997	53	2	0.0253165	79	16543	51591906	PDGFRB,EDN1
GO:0051155	positive regulation of striated muscle cell differentiation	0.0265171	-3.62997	53	2	0.0253165	79	16543	19064323	EDN1,MMP14
GO:0071398	cellular response to fatty acid	0.0265171	-3.62997	53	2	0.0253165	79	16543	90761906	CLDN1,EDN1
GO:0070228	regulation of lymphocyte apoptotic process	0.0265171	-3.62997	53	2	0.0253165	79	16543	39653958	LGALS9,LGALS3
GO:0072332	intrinsic apoptotic signaling pathway by p53 class mediator	0.0265171	-3.62997	53	2	0.0253165	79	16543	264713428	NUPR1,IFI16
GO:0035148	tube formation	0.0268029	-3.61924	135	3	0.0379747	79	16543	665947816385	SOX4,NFIB,SDC4
GO:0060688	regulation of morphogenesis of a branching structure	0.0274531	-3.59528	54	2	0.0253165	79	16543	40706591	TACSTD2,SNAI2
GO:0031532	actin cytoskeleton reorganization	0.0274531	-3.59528	54	2	0.0253165	79	16543	2059301	EPS8,ANXA1
GO:1990138	neuron projection extension	0.0274531	-3.59528	54	2	0.0253165	79	16543	23319353	FMOD,SLIT2
GO:0032760	positive regulation of tumor necrosis factor production	0.0274531	-3.59528	54	2	0.0253165	79	16543	39657057	LGALS9,THBS1
GO:0030072	peptide hormone secretion	0.0274531	-3.59528	54	2	0.0253165	79	16543	1906301	EDN1,ANXA1
GO:0022409	positive regulation of cell-cell adhesion	0.0274898	-3.59394	239	4	0.0506329	79	16543	396563473013956	LGALS9,CCL2,ANXA1,LGALS1
GO:0071222	cellular response to lipopolysaccharide	0.0278334	-3.58152	137	3	0.0379747	79	16543	505463479516	SERPINE1,CCL2,LITAF
GO:0007346	regulation of mitotic cell cycle	0.0280965	-3.57211	484	6	0.0759494	79	16543	6.77708e+21	ZFP36L1,TIMP2,SOX4,PDGFRB,ANXA1,EDN1
GO:1905049	negative regulation of metallopeptidase activity	0.0283169	-3.5643	6	1	0.0126582	79	16543	7077	TIMP2
GO:2000064	regulation of cortisol biosynthetic process	0.0283169	-3.5643	6	1	0.0126582	79	16543	5978	REST
GO:0061218	negative regulation of mesonephros development	0.0283169	-3.5643	6	1	0.0126582	79	16543	4070	TACSTD2
GO:1902172	regulation of keratinocyte apoptotic process	0.0283169	-3.5643	6	1	0.0126582	79	16543	677	ZFP36L1
GO:0003284	septum primum development	0.0283169	-3.5643	6	1	0.0126582	79	16543	6659	SOX4
GO:2000739	regulation of mesenchymal stem cell differentiation	0.0283169	-3.5643	6	1	0.0126582	79	16543	5978	REST
GO:0071692	protein localization to extracellular region	0.0283169	-3.5643	6	1	0.0126582	79	16543	4052	LTBP1
GO:0036072	direct ossification	0.0283169	-3.5643	6	1	0.0126582	79	16543	4313	MMP2
GO:0002578	negative regulation of antigen processing and presentation	0.0283169	-3.5643	6	1	0.0126582	79	16543	7057	THBS1
GO:0035900	response to isolation stress	0.0283169	-3.5643	6	1	0.0126582	79	16543	3956	LGALS1
GO:0051599	response to hydrostatic pressure	0.0283169	-3.5643	6	1	0.0126582	79	16543	80781	COL18A1
GO:1903224	regulation of endodermal cell differentiation	0.0283169	-3.5643	6	1	0.0126582	79	16543	1289	COL5A1
GO:2000668	regulation of dendritic cell apoptotic process	0.0283169	-3.5643	6	1	0.0126582	79	16543	3965	LGALS9
GO:2001225	regulation of chloride transport	0.0283169	-3.5643	6	1	0.0126582	79	16543	1080	CFTR
GO:0010990	regulation of SMAD protein complex assembly	0.0283169	-3.5643	6	1	0.0126582	79	16543	56937	PMEPA1
GO:0032964	collagen biosynthetic process	0.0283169	-3.5643	6	1	0.0126582	79	16543	1289	COL5A1
GO:0032914	positive regulation of transforming growth factor beta1 production	0.0283169	-3.5643	6	1	0.0126582	79	16543	7057	THBS1
GO:0070562	regulation of vitamin D receptor signaling pathway	0.0283169	-3.5643	6	1	0.0126582	79	16543	6591	SNAI2
GO:0045627	positive regulation of T-helper 1 cell differentiation	0.0283169	-3.5643	6	1	0.0126582	79	16543	301	ANXA1
GO:0032347	regulation of aldosterone biosynthetic process	0.0283169	-3.5643	6	1	0.0126582	79	16543	5978	REST
GO:0031392	regulation of prostaglandin biosynthetic process	0.0283169	-3.5643	6	1	0.0126582	79	16543	301	ANXA1
GO:0035791	platelet-derived growth factor receptor-beta signaling pathway	0.0283169	-3.5643	6	1	0.0126582	79	16543	5159	PDGFRB
GO:0046137	negative regulation of vitamin metabolic process	0.0283169	-3.5643	6	1	0.0126582	79	16543	6591	SNAI2
GO:0019800	peptide cross-linking via chondroitin 4-sulfate glycosaminoglycan	0.0283169	-3.5643	6	1	0.0126582	79	16543	633	BGN
GO:0072239	metanephric glomerulus vasculature development	0.0283169	-3.5643	6	1	0.0126582	79	16543	5159	PDGFRB
GO:0045852	pH elevation	0.0283169	-3.5643	6	1	0.0126582	79	16543	1080	CFTR
GO:2000489	regulation of hepatic stellate cell activation	0.0283169	-3.5643	6	1	0.0126582	79	16543	5159	PDGFRB
GO:0071503	response to heparin	0.0283169	-3.5643	6	1	0.0126582	79	16543	9353	SLIT2
GO:2001182	regulation of interleukin-12 secretion	0.0283169	-3.5643	6	1	0.0126582	79	16543	3965	LGALS9
GO:0048050	post-embryonic eye morphogenesis	0.0283169	-3.5643	6	1	0.0126582	79	16543	2202	EFEMP1
GO:2001279	regulation of unsaturated fatty acid biosynthetic process	0.0283169	-3.5643	6	1	0.0126582	79	16543	301	ANXA1
GO:0033034	positive regulation of myeloid cell apoptotic process	0.0283169	-3.5643	6	1	0.0126582	79	16543	301	ANXA1
GO:0034134	toll-like receptor 2 signaling pathway	0.0283169	-3.5643	6	1	0.0126582	79	16543	3965	LGALS9
GO:0001957	intramembranous ossification	0.0283169	-3.5643	6	1	0.0126582	79	16543	4313	MMP2
GO:0032353	negative regulation of hormone biosynthetic process	0.0283169	-3.5643	6	1	0.0126582	79	16543	5978	REST
GO:0071671	regulation of smooth muscle cell chemotaxis	0.0283169	-3.5643	6	1	0.0126582	79	16543	9353	SLIT2
GO:2000667	positive regulation of interleukin-13 secretion	0.0283169	-3.5643	6	1	0.0126582	79	16543	3965	LGALS9
GO:0071694	maintenance of protein location in extracellular region	0.0283169	-3.5643	6	1	0.0126582	79	16543	4052	LTBP1
GO:0032344	regulation of aldosterone metabolic process	0.0283169	-3.5643	6	1	0.0126582	79	16543	5978	REST
GO:1903551	regulation of extracellular exosome assembly	0.0283169	-3.5643	6	1	0.0126582	79	16543	6385	SDC4
GO:0071676	negative regulation of mononuclear cell migration	0.0283169	-3.5643	6	1	0.0126582	79	16543	9353	SLIT2
GO:0051454	intracellular pH elevation	0.0283169	-3.5643	6	1	0.0126582	79	16543	1080	CFTR
GO:0048762	mesenchymal cell differentiation	0.0283564	-3.5629	138	3	0.0379747	79	16543	425465911906	KITLG,SNAI2,EDN1
GO:0090183	regulation of kidney development	0.0284022	-3.56129	55	2	0.0253165	79	16543	40705159	TACSTD2,PDGFRB
GO:0043542	endothelial cell migration	0.0284022	-3.56129	55	2	0.0253165	79	16543	93531545	SLIT2,CYP1B1
GO:2000756	regulation of peptidyl-lysine acetylation	0.0284022	-3.56129	55	2	0.0253165	79	16543	66596591	SOX4,SNAI2
GO:0051960	regulation of nervous system development	0.0289028	-3.54382	763	8	0.101266	79	16543	2.33171e+33	FMOD,TIMP2,GPRC5B,FLRT2,LGALS1,REST,COL3A1,SLIT2
GO:0051345	positive regulation of hydrolase activity	0.0292393	-3.53224	911	9	0.113924	79	16543	1.4904e+35	CTGF,LGALS9,CYR61,CCL2,MMP14,KITLG,REST,PDGFRB,IFI16
GO:0050768	negative regulation of neurogenesis	0.0293561	-3.52825	244	4	0.0506329	79	16543	5978935312813950	REST,SLIT2,COL3A1,LGALS1
GO:1903557	positive regulation of tumor necrosis factor superfamily cytokine production	0.0293645	-3.52797	56	2	0.0253165	79	16543	39657057	LGALS9,THBS1
GO:0002790	peptide secretion	0.0293645	-3.52797	56	2	0.0253165	79	16543	3011906	ANXA1,EDN1
GO:0007173	epidermal growth factor receptor signaling pathway	0.0293645	-3.52797	56	2	0.0253165	79	16543	22022059	EFEMP1,EPS8
GO:0050707	regulation of cytokine secretion	0.0294183	-3.52614	140	3	0.0379747	79	16543	39652615301	LGALS9,LRRC32,ANXA1
GO:0002263	cell activation involved in immune response	0.0294183	-3.52614	140	3	0.0379747	79	16543	4853568923956	NOTCH2,C8orf4,LGALS1
GO:0010212	response to ionizing radiation	0.0294183	-3.52614	140	3	0.0379747	79	16543	34286591301	IFI16,SNAI2,ANXA1
GO:0034248	regulation of cellular amide metabolic process	0.0297784	-3.51397	363	5	0.0632911	79	16543	6.77273e+19	ZFP36L1,RBMS3,SOX4,CYR61,THBS1
GO:0030030	cell projection organization	0.02996	-3.50789	915	9	0.113924	79	16543	2.33164e+38	FMOD,SDC4,FLRT2,LAMA2,CDH11,UNC5B,SLIT2,NFIB,EMP1
GO:0000165	MAPK cascade	0.0300836	-3.50377	364	5	0.0632911	79	16543	4.25468e+18	KITLG,ZFP36L1,LGALS9,CCL2,PDGFRB
GO:0030166	proteoglycan biosynthetic process	0.0303396	-3.4953	57	2	0.0253165	79	16543	6331462	BGN,VCAN
GO:0030168	platelet activation	0.030501	-3.49	142	3	0.0379747	79	16543	12781281928	COL1A2,COL3A1,CD9
GO:0019219	regulation of nucleobase-containing compound metabolic process	0.0308269	-3.47937	4022	27	0.341772	79	16543	7.05056e+113	TGIF1,PDGFC,TIMP2,IFITM3,LITAF,DDR2,EDN1,ZFP36L1,NOTCH2,SOX4,NFIB,THBS1,EFEMP1,DAB2,PTRF,FSTL1,LGALS9,CYR61,NUPR1,KITLG,SERPINE1,REST,C8orf4,IFI16,SNAI2,PDGFRB,CYP1B1
GO:0009615	response to virus	0.0309023	-3.47692	248	4	0.0506329	79	16543	1.05814e+17	IFITM2,LGALS9,IFITM3,IFI16
GO:0071219	cellular response to molecule of bacterial origin	0.0310502	-3.47215	143	3	0.0379747	79	16543	505463479516	SERPINE1,CCL2,LITAF
GO:0014074	response to purine-containing compound	0.0310502	-3.47215	143	3	0.0379747	79	16543	67710806678	ZFP36L1,CFTR,SPARC
GO:1904590	negative regulation of protein import	0.0313276	-3.46326	58	2	0.0253165	79	16543	65919516	SNAI2,LITAF
GO:0045669	positive regulation of osteoblast differentiation	0.0313276	-3.46326	58	2	0.0253165	79	16543	34914921	CYR61,DDR2
GO:0071479	cellular response to ionizing radiation	0.0313276	-3.46326	58	2	0.0253165	79	16543	34286591	IFI16,SNAI2
GO:0060135	maternal process involved in female pregnancy	0.0313276	-3.46326	58	2	0.0253165	79	16543	43163965	MMP7,LGALS9
GO:0042308	negative regulation of protein import into nucleus	0.0313276	-3.46326	58	2	0.0253165	79	16543	65919516	SNAI2,LITAF
GO:0071333	cellular response to glucose stimulus	0.0313276	-3.46326	58	2	0.0253165	79	16543	66593956	SOX4,LGALS1
GO:1904892	regulation of STAT cascade	0.0316046	-3.45445	144	3	0.0379747	79	16543	633237681545	BGN,FLRT2,CYP1B1
GO:0046425	regulation of JAK-STAT cascade	0.0316046	-3.45445	144	3	0.0379747	79	16543	633237681545	BGN,FLRT2,CYP1B1
GO:0043254	regulation of protein complex assembly	0.0316394	-3.45335	369	5	0.0632911	79	16543	4.47857e+21	MSN,PMEPA1,SLIT2,EPS8,KIRREL
GO:0030833	regulation of actin filament polymerization	0.0321642	-3.4369	145	3	0.0379747	79	16543	9353205955243	SLIT2,EPS8,KIRREL
GO:0032272	negative regulation of protein polymerization	0.0323281	-3.43182	59	2	0.0253165	79	16543	93532059	SLIT2,EPS8
GO:0050942	positive regulation of pigment cell differentiation	0.0329588	-3.4125	7	1	0.0126582	79	16543	4254	KITLG
GO:2000096	positive regulation of Wnt signaling pathway, planar cell polarity pathway	0.0329588	-3.4125	7	1	0.0126582	79	16543	1601	DAB2
GO:0071679	commissural neuron axon guidance	0.0329588	-3.4125	7	1	0.0126582	79	16543	4781	NFIB
GO:0071389	cellular response to mineralocorticoid stimulus	0.0329588	-3.4125	7	1	0.0126582	79	16543	1906	EDN1
GO:0072050	S-shaped body morphogenesis	0.0329588	-3.4125	7	1	0.0126582	79	16543	5159	PDGFRB
GO:0031946	regulation of glucocorticoid biosynthetic process	0.0329588	-3.4125	7	1	0.0126582	79	16543	5978	REST
GO:0045657	positive regulation of monocyte differentiation	0.0329588	-3.4125	7	1	0.0126582	79	16543	677	ZFP36L1
GO:0061438	renal system vasculature morphogenesis	0.0329588	-3.4125	7	1	0.0126582	79	16543	5159	PDGFRB
GO:0060907	positive regulation of macrophage cytokine production	0.0329588	-3.4125	7	1	0.0126582	79	16543	51704	GPRC5B
GO:2000542	negative regulation of gastrulation	0.0329588	-3.4125	7	1	0.0126582	79	16543	1289	COL5A1
GO:1902715	positive regulation of interferon-gamma secretion	0.0329588	-3.4125	7	1	0.0126582	79	16543	3965	LGALS9
GO:0031086	nuclear-transcribed mRNA catabolic process, deadenylation-independent decay	0.0329588	-3.4125	7	1	0.0126582	79	16543	677	ZFP36L1
GO:2001179	regulation of interleukin-10 secretion	0.0329588	-3.4125	7	1	0.0126582	79	16543	3965	LGALS9
GO:0090091	positive regulation of extracellular matrix disassembly	0.0329588	-3.4125	7	1	0.0126582	79	16543	4921	DDR2
GO:1902033	regulation of hematopoietic stem cell proliferation	0.0329588	-3.4125	7	1	0.0126582	79	16543	4254	KITLG
GO:0060297	regulation of sarcomere organization	0.0329588	-3.4125	7	1	0.0126582	79	16543	1906	EDN1
GO:0030913	paranodal junction assembly	0.0329588	-3.4125	7	1	0.0126582	79	16543	928	CD9
GO:0042045	epithelial fluid transport	0.0329588	-3.4125	7	1	0.0126582	79	16543	1906	EDN1
GO:0060137	maternal process involved in parturition	0.0329588	-3.4125	7	1	0.0126582	79	16543	1906	EDN1
GO:0045634	regulation of melanocyte differentiation	0.0329588	-3.4125	7	1	0.0126582	79	16543	4254	KITLG
GO:0043305	negative regulation of mast cell degranulation	0.0329588	-3.4125	7	1	0.0126582	79	16543	3965	LGALS9
GO:0072203	cell proliferation involved in metanephros development	0.0329588	-3.4125	7	1	0.0126582	79	16543	5159	PDGFRB
GO:0032224	positive regulation of synaptic transmission, cholinergic	0.0329588	-3.4125	7	1	0.0126582	79	16543	3908	LAMA2
GO:0061051	positive regulation of cell growth involved in cardiac muscle cell development	0.0329588	-3.4125	7	1	0.0126582	79	16543	1906	EDN1
GO:0001821	histamine secretion	0.0329588	-3.4125	7	1	0.0126582	79	16543	1906	EDN1
GO:0002315	marginal zone B cell differentiation	0.0329588	-3.4125	7	1	0.0126582	79	16543	4853	NOTCH2
GO:0010519	negative regulation of phospholipase activity	0.0329588	-3.4125	7	1	0.0126582	79	16543	301	ANXA1
GO:0046826	negative regulation of protein export from nucleus	0.0329588	-3.4125	7	1	0.0126582	79	16543	6659	SOX4
GO:2000427	positive regulation of apoptotic cell clearance	0.0329588	-3.4125	7	1	0.0126582	79	16543	6347	CCL2
GO:0032351	negative regulation of hormone metabolic process	0.0329588	-3.4125	7	1	0.0126582	79	16543	5978	REST
GO:0003357	noradrenergic neuron differentiation	0.0329588	-3.4125	7	1	0.0126582	79	16543	6659	SOX4
GO:2000402	negative regulation of lymphocyte migration	0.0329588	-3.4125	7	1	0.0126582	79	16543	6347	CCL2
GO:0061439	kidney vasculature morphogenesis	0.0329588	-3.4125	7	1	0.0126582	79	16543	5159	PDGFRB
GO:0071639	positive regulation of monocyte chemotactic protein-1 production	0.0329588	-3.4125	7	1	0.0126582	79	16543	3965	LGALS9
GO:0051045	negative regulation of membrane protein ectodomain proteolysis	0.0329588	-3.4125	7	1	0.0126582	79	16543	7077	TIMP2
GO:2000192	negative regulation of fatty acid transport	0.0329588	-3.4125	7	1	0.0126582	79	16543	7057	THBS1
GO:1902806	regulation of cell cycle G1/S phase transition	0.0332989	-3.40223	147	3	0.0379747	79	16543	665956892301	SOX4,C8orf4,ANXA1
GO:1901983	regulation of protein acetylation	0.0333412	-3.40096	60	2	0.0253165	79	16543	66596591	SOX4,SNAI2
GO:0070301	cellular response to hydrogen peroxide	0.0333412	-3.40096	60	2	0.0253165	79	16543	3011545	ANXA1,CYP1B1
GO:0060393	regulation of pathway-restricted SMAD protein phosphorylation	0.0333412	-3.40096	60	2	0.0253165	79	16543	160156937	DAB2,PMEPA1
GO:0010468	regulation of gene expression	0.0336698	-3.39115	4241	28	0.35443	79	16543	7.05027e+116	TGIF1,RBMS3,IFITM3,LITAF,DDR2,EDN1,ZFP36L1,NOTCH2,SOX4,NFIB,THBS1,EFEMP1,DAB2,PTRF,CTGF,SERPING1,FSTL1,LGALS9,CYR61,NUPR1,SERPINE1,REST,MSN,LRRC32,C8orf4,IFI16,SNAI2,CYP1B1
GO:0097193	intrinsic apoptotic signaling pathway	0.0338741	-3.3851	148	3	0.0379747	79	16543	2647134281545	NUPR1,IFI16,CYP1B1
GO:0031345	negative regulation of cell projection organization	0.0338741	-3.3851	148	3	0.0379747	79	16543	407093533956	TACSTD2,SLIT2,LGALS1
GO:0051179	localization	0.0340648	-3.37949	4819	31	0.392405	79	16543	9.07641e+119	CLDN1,LTBP1,LGALS3,CCL2,EPS8,SDC4,EDN1,ITGA5,ZFP36L1,CFTR,ANXA1,THBS1,DAB2,SLC4A4,CTGF,SERPING1,CYR61,SPARC,TNFAIP2,COL5A1,CD9,MMP14,KITLG,SERPINE1,COL1A2,REST,MSN,SLIT2,PDGFRB,SNAI2,CYP1B1
GO:0071331	cellular response to hexose stimulus	0.0343666	-3.37067	61	2	0.0253165	79	16543	66593956	SOX4,LGALS1
GO:0046889	positive regulation of lipid biosynthetic process	0.0354043	-3.34092	62	2	0.0253165	79	16543	3491301	CYR61,ANXA1
GO:0071326	cellular response to monosaccharide stimulus	0.0354043	-3.34092	62	2	0.0253165	79	16543	66593956	SOX4,LGALS1
GO:0060193	positive regulation of lipase activity	0.0354043	-3.34092	62	2	0.0253165	79	16543	34915159	CYR61,PDGFRB
GO:0030799	regulation of cyclic nucleotide metabolic process	0.0356306	-3.33455	151	3	0.0379747	79	16543	707719067057	TIMP2,EDN1,THBS1
GO:0035556	intracellular signal transduction	0.0361676	-3.31959	1582	13	0.164557	79	16543	3.96515e+51	LGALS9,CTGF,NUPR1,CCL2,EPS8,EDN1,KITLG,ZFP36L1,COL1A2,SOX4,IFI16,PDGFRB,CYP1B1
GO:0030177	positive regulation of Wnt signaling pathway	0.0362265	-3.31797	152	3	0.0379747	79	16543	1601517046659	DAB2,GPRC5B,SOX4
GO:0046782	regulation of viral transcription	0.036454	-3.3117	63	2	0.0253165	79	16543	597810410	REST,IFITM3
GO:0001570	vasculogenesis	0.036454	-3.3117	63	2	0.0253165	79	16543	6775159	ZFP36L1,PDGFRB
GO:0035690	cellular response to drug	0.036454	-3.3117	63	2	0.0253165	79	16543	59781906	REST,EDN1
GO:0051961	negative regulation of nervous system development	0.0371244	-3.29348	263	4	0.0506329	79	16543	5978935312813950	REST,SLIT2,COL3A1,LGALS1
GO:0001933	negative regulation of protein phosphorylation	0.0373046	-3.28864	386	5	0.0632911	79	16543	6.33569e+21	BGN,PMEPA1,SLIT2,FLRT2,KIRREL
GO:0006970	response to osmotic stress	0.0375156	-3.283	64	2	0.0253165	79	16543	9076677	CLDN1,ZFP36L1
GO:0071357	cellular response to type I interferon	0.0375156	-3.283	64	2	0.0253165	79	16543	1058110410	IFITM2,IFITM3
GO:0060337	type I interferon signaling pathway	0.0375156	-3.283	64	2	0.0253165	79	16543	1058110410	IFITM2,IFITM3
GO:2000112	regulation of cellular macromolecule biosynthetic process	0.0375498	-3.28209	3902	26	0.329114	79	16543	7.05056e+109	TGIF1,PDGFC,RBMS3,LITAF,DDR2,EDN1,ZFP36L1,NOTCH2,SOX4,NFIB,THBS1,EFEMP1,DAB2,PTRF,FSTL1,LGALS9,CYR61,NUPR1,KITLG,SERPINE1,REST,C8orf4,IFI16,SNAI2,PDGFRB,CYP1B1
GO:0048563	post-embryonic animal organ morphogenesis	0.0375788	-3.28131	8	1	0.0126582	79	16543	2202	EFEMP1
GO:2000794	regulation of epithelial cell proliferation involved in lung morphogenesis	0.0375788	-3.28131	8	1	0.0126582	79	16543	4781	NFIB
GO:0070316	regulation of G0 to G1 transition	0.0375788	-3.28131	8	1	0.0126582	79	16543	1490	CTGF
GO:0034351	negative regulation of glial cell apoptotic process	0.0375788	-3.28131	8	1	0.0126582	79	16543	6347	CCL2
GO:0045647	negative regulation of erythrocyte differentiation	0.0375788	-3.28131	8	1	0.0126582	79	16543	677	ZFP36L1
GO:0051608	histamine transport	0.0375788	-3.28131	8	1	0.0126582	79	16543	1906	EDN1
GO:0051601	exocyst localization	0.0375788	-3.28131	8	1	0.0126582	79	16543	7127	TNFAIP2
GO:0045591	positive regulation of regulatory T cell differentiation	0.0375788	-3.28131	8	1	0.0126582	79	16543	3965	LGALS9
GO:0001955	blood vessel maturation	0.0375788	-3.28131	8	1	0.0126582	79	16543	4313	MMP2
GO:0060346	bone trabecula formation	0.0375788	-3.28131	8	1	0.0126582	79	16543	4313	MMP2
GO:0042538	hyperosmotic salinity response	0.0375788	-3.28131	8	1	0.0126582	79	16543	9076	CLDN1
GO:0031340	positive regulation of vesicle fusion	0.0375788	-3.28131	8	1	0.0126582	79	16543	301	ANXA1
GO:0045916	negative regulation of complement activation	0.0375788	-3.28131	8	1	0.0126582	79	16543	710	SERPING1
GO:0034350	regulation of glial cell apoptotic process	0.0375788	-3.28131	8	1	0.0126582	79	16543	6347	CCL2
GO:0071472	cellular response to salt stress	0.0375788	-3.28131	8	1	0.0126582	79	16543	677	ZFP36L1
GO:0072109	glomerular mesangium development	0.0375788	-3.28131	8	1	0.0126582	79	16543	5159	PDGFRB
GO:0009414	response to water deprivation	0.0375788	-3.28131	8	1	0.0126582	79	16543	928	CD9
GO:0035234	ectopic germ cell programmed cell death	0.0375788	-3.28131	8	1	0.0126582	79	16543	4254	KITLG
GO:0070673	response to interleukin-18	0.0375788	-3.28131	8	1	0.0126582	79	16543	9076	CLDN1
GO:0021800	cerebral cortex tangential migration	0.0375788	-3.28131	8	1	0.0126582	79	16543	9353	SLIT2
GO:0014824	artery smooth muscle contraction	0.0375788	-3.28131	8	1	0.0126582	79	16543	1906	EDN1
GO:0002604	regulation of dendritic cell antigen processing and presentation	0.0375788	-3.28131	8	1	0.0126582	79	16543	7057	THBS1
GO:0072102	glomerulus morphogenesis	0.0375788	-3.28131	8	1	0.0126582	79	16543	5159	PDGFRB
GO:0033007	negative regulation of mast cell activation involved in immune response	0.0375788	-3.28131	8	1	0.0126582	79	16543	3965	LGALS9
GO:0072201	negative regulation of mesenchymal cell proliferation	0.0375788	-3.28131	8	1	0.0126582	79	16543	4781	NFIB
GO:2000665	regulation of interleukin-13 secretion	0.0375788	-3.28131	8	1	0.0126582	79	16543	3965	LGALS9
GO:2000258	negative regulation of protein activation cascade	0.0375788	-3.28131	8	1	0.0126582	79	16543	710	SERPING1
GO:0035581	sequestering of extracellular ligand from receptor	0.0375788	-3.28131	8	1	0.0126582	79	16543	4052	LTBP1
GO:0001667	ameboidal-type cell migration	0.0380448	-3.26899	155	3	0.0379747	79	16543	425493531545	KITLG,SLIT2,CYP1B1
GO:0021915	neural tube development	0.0380448	-3.26899	155	3	0.0379747	79	16543	67766596385	ZFP36L1,SOX4,SDC4
GO:0030512	negative regulation of transforming growth factor beta receptor signaling pathway	0.0385891	-3.25478	65	2	0.0253165	79	16543	405256937	LTBP1,PMEPA1
GO:0046888	negative regulation of hormone secretion	0.0385891	-3.25478	65	2	0.0253165	79	16543	59781906	REST,EDN1
GO:0001558	regulation of cell growth	0.0394443	-3.23287	392	5	0.0632911	79	16543	1.49035e+19	CTGF,CYR61,SLIT2,EDN1,MMP14
GO:1903845	negative regulation of cellular response to transforming growth factor beta stimulus	0.0396743	-3.22705	66	2	0.0253165	79	16543	405256937	LTBP1,PMEPA1
GO:0072028	nephron morphogenesis	0.0396743	-3.22705	66	2	0.0253165	79	16543	40705159	TACSTD2,PDGFRB
GO:0046879	hormone secretion	0.0396743	-3.22705	66	2	0.0253165	79	16543	1906301	EDN1,ANXA1
GO:0097305	response to alcohol	0.0399091	-3.22115	158	3	0.0379747	79	16543	907666782059	CLDN1,SPARC,EPS8
GO:0031589	cell-substrate adhesion	0.0405408	-3.20545	159	3	0.0379747	79	16543	367814901281	ITGA5,CTGF,COL3A1
GO:0061333	renal tubule morphogenesis	0.040771	-3.19978	67	2	0.0253165	79	16543	12824070	COL4A1,TACSTD2
GO:0032642	regulation of chemokine production	0.040771	-3.19978	67	2	0.0253165	79	16543	39656591	LGALS9,SNAI2
GO:0032024	positive regulation of insulin secretion	0.040771	-3.19978	67	2	0.0253165	79	16543	10806659	CFTR,SOX4
GO:0060348	bone development	0.0411775	-3.18986	160	3	0.0379747	79	16543	5603466784323	PDGFC,SPARC,MMP14
GO:0051147	regulation of muscle cell differentiation	0.0411775	-3.18986	160	3	0.0379747	79	16543	67719064323	ZFP36L1,EDN1,MMP14
GO:0002699	positive regulation of immune effector process	0.0411775	-3.18986	160	3	0.0379747	79	16543	517043965301	GPRC5B,LGALS9,ANXA1
GO:0051171	regulation of nitrogen compound metabolic process	0.0412551	-3.18798	4314	28	0.35443	79	16543	7.05056e+118	TGIF1,PDGFC,TIMP2,RBMS3,IFITM3,LITAF,DDR2,EDN1,ZFP36L1,NOTCH2,SOX4,NFIB,THBS1,EFEMP1,DAB2,PTRF,FSTL1,LGALS9,CYR61,NUPR1,KITLG,SERPINE1,REST,C8orf4,IFI16,SNAI2,PDGFRB,CYP1B1
GO:0034340	response to type I interferon	0.0418791	-3.17297	68	2	0.0253165	79	16543	1058110410	IFITM2,IFITM3
GO:0008593	regulation of Notch signaling pathway	0.0418791	-3.17297	68	2	0.0253165	79	16543	568924323	C8orf4,MMP14
GO:2000510	positive regulation of dendritic cell chemotaxis	0.042177	-3.16588	9	1	0.0126582	79	16543	3965	LGALS9
GO:0097267	omega-hydroxylase P450 pathway	0.042177	-3.16588	9	1	0.0126582	79	16543	1545	CYP1B1
GO:0060693	regulation of branching involved in salivary gland morphogenesis	0.042177	-3.16588	9	1	0.0126582	79	16543	6591	SNAI2
GO:0090030	regulation of steroid hormone biosynthetic process	0.042177	-3.16588	9	1	0.0126582	79	16543	5978	REST
GO:0022028	tangential migration from the subventricular zone to the olfactory bulb	0.042177	-3.16588	9	1	0.0126582	79	16543	9353	SLIT2
GO:2000304	positive regulation of ceramide biosynthetic process	0.042177	-3.16588	9	1	0.0126582	79	16543	3491	CYR61
GO:0060556	regulation of vitamin D biosynthetic process	0.042177	-3.16588	9	1	0.0126582	79	16543	6591	SNAI2
GO:0000733	DNA strand renaturation	0.042177	-3.16588	9	1	0.0126582	79	16543	301	ANXA1
GO:0070933	histone H4 deacetylation	0.042177	-3.16588	9	1	0.0126582	79	16543	5978	REST
GO:0043589	skin morphogenesis	0.042177	-3.16588	9	1	0.0126582	79	16543	1278	COL1A2
GO:0031943	regulation of glucocorticoid metabolic process	0.042177	-3.16588	9	1	0.0126582	79	16543	5978	REST
GO:0045953	negative regulation of natural killer cell mediated cytotoxicity	0.042177	-3.16588	9	1	0.0126582	79	16543	3965	LGALS9
GO:0032908	regulation of transforming growth factor beta1 production	0.042177	-3.16588	9	1	0.0126582	79	16543	7057	THBS1
GO:0061314	Notch signaling involved in heart development	0.042177	-3.16588	9	1	0.0126582	79	16543	4853	NOTCH2
GO:1903960	negative regulation of anion transmembrane transport	0.042177	-3.16588	9	1	0.0126582	79	16543	7057	THBS1
GO:0050932	regulation of pigment cell differentiation	0.042177	-3.16588	9	1	0.0126582	79	16543	4254	KITLG
GO:0048087	positive regulation of developmental pigmentation	0.042177	-3.16588	9	1	0.0126582	79	16543	4254	KITLG
GO:2000501	regulation of natural killer cell chemotaxis	0.042177	-3.16588	9	1	0.0126582	79	16543	6347	CCL2
GO:1905048	regulation of metallopeptidase activity	0.042177	-3.16588	9	1	0.0126582	79	16543	7077	TIMP2
GO:0090154	positive regulation of sphingolipid biosynthetic process	0.042177	-3.16588	9	1	0.0126582	79	16543	3491	CYR61
GO:0045198	establishment of epithelial cell apical/basal polarity	0.042177	-3.16588	9	1	0.0126582	79	16543	4478	MSN
GO:0048149	behavioral response to ethanol	0.042177	-3.16588	9	1	0.0126582	79	16543	2059	EPS8
GO:0014820	tonic smooth muscle contraction	0.042177	-3.16588	9	1	0.0126582	79	16543	1906	EDN1
GO:0061140	lung secretory cell differentiation	0.042177	-3.16588	9	1	0.0126582	79	16543	4781	NFIB
GO:0048245	eosinophil chemotaxis	0.042177	-3.16588	9	1	0.0126582	79	16543	3958	LGALS3
GO:2001223	negative regulation of neuron migration	0.042177	-3.16588	9	1	0.0126582	79	16543	1281	COL3A1
GO:2000425	regulation of apoptotic cell clearance	0.042177	-3.16588	9	1	0.0126582	79	16543	6347	CCL2
GO:0090090	negative regulation of canonical Wnt signaling pathway	0.0424662	-3.15905	162	3	0.0379747	79	16543	1601659180114	DAB2,SNAI2,BICC1
GO:0022411	cellular component disassembly	0.0427927	-3.15139	401	5	0.0632911	79	16543	7.07743e+19	TIMP2,MMP7,MMP2,SNAI2,MMP14
GO:0045582	positive regulation of T cell differentiation	0.0429985	-3.14659	69	2	0.0253165	79	16543	3965301	LGALS9,ANXA1
GO:0031016	pancreas development	0.0429985	-3.14659	69	2	0.0253165	79	16543	6659301	SOX4,ANXA1
GO:0008630	intrinsic apoptotic signaling pathway in response to DNA damage	0.0429985	-3.14659	69	2	0.0253165	79	16543	264713428	NUPR1,IFI16
GO:0007517	muscle organ development	0.0430619	-3.14512	276	4	0.0506329	79	16543	6.84039e+16	SVIL,LAMA2,NUPR1,COL3A1
GO:0071216	cellular response to biotic stimulus	0.0431181	-3.14381	163	3	0.0379747	79	16543	505463479516	SERPINE1,CCL2,LITAF
GO:0008064	regulation of actin polymerization or depolymerization	0.0431181	-3.14381	163	3	0.0379747	79	16543	9353205955243	SLIT2,EPS8,KIRREL
GO:0045935	positive regulation of nucleobase-containing compound metabolic process	0.0436535	-3.13147	1626	13	0.164557	79	16543	5.60347e+51	PDGFC,TIMP2,DAB2,CYR61,EDN1,KITLG,ZFP36L1,SERPINE1,REST,SOX4,NFIB,IFI16,PDGFRB
GO:0050731	positive regulation of peptidyl-tyrosine phosphorylation	0.043775	-3.12869	164	3	0.0379747	79	16543	4254367851704	KITLG,ITGA5,GPRC5B
GO:0030832	regulation of actin filament length	0.043775	-3.12869	164	3	0.0379747	79	16543	9353205955243	SLIT2,EPS8,KIRREL
GO:0050778	positive regulation of immune response	0.0438664	-3.12661	539	6	0.0759494	79	16543	5.17044e+22	GPRC5B,LGALS9,SERPING1,MMP2,IFI16,ANXA1
GO:0060537	muscle tissue development	0.0440204	-3.1231	278	4	0.0506329	79	16543	6.84026e+16	SVIL,NUPR1,COL3A1,PDGFRB
GO:0007422	peripheral nervous system development	0.0441291	-3.12064	70	2	0.0253165	79	16543	90763908	CLDN1,LAMA2
GO:0046634	regulation of alpha-beta T cell activation	0.0441291	-3.12064	70	2	0.0253165	79	16543	3965301	LGALS9,ANXA1
GO:0045936	negative regulation of phosphate metabolic process	0.0448594	-3.10422	542	6	0.0759494	79	16543	6.33569e+25	BGN,PMEPA1,SLIT2,FLRT2,KIRREL,EDN1
GO:1902115	regulation of organelle assembly	0.045104	-3.09878	166	3	0.0379747	79	16543	447863851906	MSN,SDC4,EDN1
GO:0042593	glucose homeostasis	0.045104	-3.09878	166	3	0.0379747	79	16543	5170466593956	GPRC5B,SOX4,LGALS1
GO:0033500	carbohydrate homeostasis	0.045104	-3.09878	166	3	0.0379747	79	16543	5170466593956	GPRC5B,SOX4,LGALS1
GO:0010563	negative regulation of phosphorus metabolic process	0.0451935	-3.0968	543	6	0.0759494	79	16543	6.33569e+25	BGN,PMEPA1,SLIT2,FLRT2,KIRREL,EDN1
GO:0022406	membrane docking	0.0452707	-3.0951	71	2	0.0253165	79	16543	10804478	CFTR,MSN
GO:0035265	organ growth	0.0452707	-3.0951	71	2	0.0253165	79	16543	51594921	PDGFRB,DDR2
GO:1900181	negative regulation of protein localization to nucleus	0.0452707	-3.0951	71	2	0.0253165	79	16543	65919516	SNAI2,LITAF
GO:0043010	camera-type eye development	0.0454807	-3.09047	281	4	0.0506329	79	16543	2202128251591540	EFEMP1,COL4A1,PDGFRB,CYP1B1
GO:0023014	signal transduction by protein phosphorylation	0.0463088	-3.07242	410	5	0.0632911	79	16543	4.25468e+18	KITLG,ZFP36L1,LGALS9,CCL2,PDGFRB
GO:0015833	peptide transport	0.0464231	-3.06996	72	2	0.0253165	79	16543	3011906	ANXA1,EDN1
GO:0032306	regulation of prostaglandin secretion	0.0467535	-3.06287	10	1	0.0126582	79	16543	1906	EDN1
GO:2000647	negative regulation of stem cell proliferation	0.0467535	-3.06287	10	1	0.0126582	79	16543	6591	SNAI2
GO:0003211	cardiac ventricle formation	0.0467535	-3.06287	10	1	0.0126582	79	16543	6659	SOX4
GO:0002716	negative regulation of natural killer cell mediated immunity	0.0467535	-3.06287	10	1	0.0126582	79	16543	3965	LGALS9
GO:0060394	negative regulation of pathway-restricted SMAD protein phosphorylation	0.0467535	-3.06287	10	1	0.0126582	79	16543	56937	PMEPA1
GO:0032222	regulation of synaptic transmission, cholinergic	0.0467535	-3.06287	10	1	0.0126582	79	16543	3908	LAMA2
GO:0032308	positive regulation of prostaglandin secretion	0.0467535	-3.06287	10	1	0.0126582	79	16543	1906	EDN1
GO:0070365	hepatocyte differentiation	0.0467535	-3.06287	10	1	0.0126582	79	16543	301	ANXA1
GO:0045625	regulation of T-helper 1 cell differentiation	0.0467535	-3.06287	10	1	0.0126582	79	16543	301	ANXA1
GO:0072111	cell proliferation involved in kidney development	0.0467535	-3.06287	10	1	0.0126582	79	16543	5159	PDGFRB
GO:0009629	response to gravity	0.0467535	-3.06287	10	1	0.0126582	79	16543	6678	SPARC
GO:0051451	myoblast migration	0.0467535	-3.06287	10	1	0.0126582	79	16543	301	ANXA1
GO:0002887	negative regulation of myeloid leukocyte mediated immunity	0.0467535	-3.06287	10	1	0.0126582	79	16543	3965	LGALS9
GO:0021891	olfactory bulb interneuron development	0.0467535	-3.06287	10	1	0.0126582	79	16543	9353	SLIT2
GO:0003183	mitral valve morphogenesis	0.0467535	-3.06287	10	1	0.0126582	79	16543	6659	SOX4
GO:0060379	cardiac muscle cell myoblast differentiation	0.0467535	-3.06287	10	1	0.0126582	79	16543	5978	REST
GO:1902713	regulation of interferon-gamma secretion	0.0467535	-3.06287	10	1	0.0126582	79	16543	3965	LGALS9
GO:0097202	activation of cysteine-type endopeptidase activity	0.0467535	-3.06287	10	1	0.0126582	79	16543	3428	IFI16
GO:0002934	desmosome organization	0.0467535	-3.06287	10	1	0.0126582	79	16543	6591	SNAI2
GO:2000508	regulation of dendritic cell chemotaxis	0.0467535	-3.06287	10	1	0.0126582	79	16543	3965	LGALS9
GO:0042482	positive regulation of odontogenesis	0.0467535	-3.06287	10	1	0.0126582	79	16543	1906	EDN1
GO:0042118	endothelial cell activation	0.0467535	-3.06287	10	1	0.0126582	79	16543	56892	C8orf4
GO:0001886	endothelial cell morphogenesis	0.0467535	-3.06287	10	1	0.0126582	79	16543	80781	COL18A1
GO:0060174	limb bud formation	0.0467535	-3.06287	10	1	0.0126582	79	16543	6659	SOX4
GO:0032429	regulation of phospholipase A2 activity	0.0467535	-3.06287	10	1	0.0126582	79	16543	301	ANXA1
GO:0032060	bleb assembly	0.0467535	-3.06287	10	1	0.0126582	79	16543	2012	EMP1
GO:0014909	smooth muscle cell migration	0.0467535	-3.06287	10	1	0.0126582	79	16543	5159	PDGFRB
GO:0035414	negative regulation of catenin import into nucleus	0.0467535	-3.06287	10	1	0.0126582	79	16543	6591	SNAI2
GO:0072224	metanephric glomerulus development	0.0467535	-3.06287	10	1	0.0126582	79	16543	5159	PDGFRB
GO:0045955	negative regulation of calcium ion-dependent exocytosis	0.0467535	-3.06287	10	1	0.0126582	79	16543	5978	REST
GO:0072677	eosinophil migration	0.0467535	-3.06287	10	1	0.0126582	79	16543	3958	LGALS3
GO:0072330	monocarboxylic acid biosynthetic process	0.0471349	-3.05474	169	3	0.0379747	79	16543	63314621906	BGN,VCAN,EDN1
GO:0051607	defense response to virus	0.0471349	-3.05474	169	3	0.0379747	79	16543	10581104103428	IFITM2,IFITM3,IFI16
GO:0050796	regulation of insulin secretion	0.0471349	-3.05474	169	3	0.0379747	79	16543	597810806659	REST,CFTR,SOX4
GO:0001678	cellular glucose homeostasis	0.0475864	-3.04521	73	2	0.0253165	79	16543	66593956	SOX4,LGALS1
GO:0032388	positive regulation of intracellular transport	0.0479746	-3.03708	286	4	0.0506329	79	16543	1.6014e+16	DAB2,LGALS9,MSN,C8orf4
GO:0097190	apoptotic signaling pathway	0.0484824	-3.02656	287	4	0.0506329	79	16543	4.25426e+16	KITLG,NUPR1,IFI16,CYP1B1
GO:0007043	cell-cell junction assembly	0.0487603	-3.02084	74	2	0.0253165	79	16543	9076928	CLDN1,CD9
GO:0010631	epithelial cell migration	0.0487603	-3.02084	74	2	0.0253165	79	16543	93531545	SLIT2,CYP1B1
GO:0043627	response to estrogen	0.0487603	-3.02084	74	2	0.0253165	79	16543	51594323	PDGFRB,MMP14
GO:0045664	regulation of neuron differentiation	0.0489726	-3.0165	554	6	0.0759494	79	16543	2.33171e+24	FMOD,TIMP2,REST,GPRC5B,SLIT2,LGALS1
GO:0048839	inner ear development	0.0492104	-3.01165	172	3	0.0379747	79	16543	667851596385	SPARC,PDGFRB,SDC4
GO:0043009	chordate embryonic development	0.0493256	-3.00931	555	6	0.0759494	79	16543	6.77666e+22	ZFP36L1,SOX4,CYR61,SDC4,EDN1,MMP14
GO:0032271	regulation of protein polymerization	0.0499121	-2.99749	173	3	0.0379747	79	16543	9353205955243	SLIT2,EPS8,KIRREL
GO:0007565	female pregnancy	0.0506188	-2.98343	174	3	0.0379747	79	16543	431639654313	MMP7,LGALS9,MMP2
GO:0009792	embryo development ending in birth or egg hatching	0.0507534	-2.98078	559	6	0.0759494	79	16543	6.77666e+22	ZFP36L1,SOX4,CYR61,SDC4,EDN1,MMP14
GO:0019218	regulation of steroid metabolic process	0.0511395	-2.9732	76	2	0.0253165	79	16543	59786591	REST,SNAI2
GO:0048259	regulation of receptor-mediated endocytosis	0.0511395	-2.9732	76	2	0.0253165	79	16543	50541601	SERPINE1,DAB2
GO:0045921	positive regulation of exocytosis	0.0511395	-2.9732	76	2	0.0253165	79	16543	10806385	CFTR,SDC4
GO:0002544	chronic inflammatory response	0.0513084	-2.9699	11	1	0.0126582	79	16543	7057	THBS1
GO:0045793	positive regulation of cell size	0.0513084	-2.9699	11	1	0.0126582	79	16543	1906	EDN1
GO:0033690	positive regulation of osteoblast proliferation	0.0513084	-2.9699	11	1	0.0126582	79	16543	3491	CYR61
GO:0010870	positive regulation of receptor biosynthetic process	0.0513084	-2.9699	11	1	0.0126582	79	16543	1906	EDN1
GO:0003174	mitral valve development	0.0513084	-2.9699	11	1	0.0126582	79	16543	6659	SOX4
GO:0043116	negative regulation of vascular permeability	0.0513084	-2.9699	11	1	0.0126582	79	16543	9353	SLIT2
GO:0014009	glial cell proliferation	0.0513084	-2.9699	11	1	0.0126582	79	16543	6659	SOX4
GO:0010623	programmed cell death involved in cell development	0.0513084	-2.9699	11	1	0.0126582	79	16543	4254	KITLG
GO:0071404	cellular response to low-density lipoprotein particle stimulus	0.0513084	-2.9699	11	1	0.0126582	79	16543	928	CD9
GO:0002507	tolerance induction	0.0513084	-2.9699	11	1	0.0126582	79	16543	3965	LGALS9
GO:0002921	negative regulation of humoral immune response	0.0513084	-2.9699	11	1	0.0126582	79	16543	710	SERPING1
GO:0051764	actin crosslink formation	0.0513084	-2.9699	11	1	0.0126582	79	16543	2059	EPS8
GO:0061081	positive regulation of myeloid leukocyte cytokine production involved in immune response	0.0513084	-2.9699	11	1	0.0126582	79	16543	51704	GPRC5B
GO:1902894	negative regulation of pri-miRNA transcription from RNA polymerase II promoter	0.0513084	-2.9699	11	1	0.0126582	79	16543	4781	NFIB
GO:0002829	negative regulation of type 2 immune response	0.0513084	-2.9699	11	1	0.0126582	79	16543	301	ANXA1
GO:0061430	bone trabecula morphogenesis	0.0513084	-2.9699	11	1	0.0126582	79	16543	4313	MMP2
GO:0060452	positive regulation of cardiac muscle contraction	0.0513084	-2.9699	11	1	0.0126582	79	16543	1490	CTGF
GO:0071803	positive regulation of podosome assembly	0.0513084	-2.9699	11	1	0.0126582	79	16543	4478	MSN
GO:0002320	lymphoid progenitor cell differentiation	0.0513084	-2.9699	11	1	0.0126582	79	16543	6659	SOX4
GO:0042535	positive regulation of tumor necrosis factor biosynthetic process	0.0513084	-2.9699	11	1	0.0126582	79	16543	7057	THBS1
GO:0071257	cellular response to electrical stimulus	0.0513084	-2.9699	11	1	0.0126582	79	16543	5978	REST
GO:0010759	positive regulation of macrophage chemotaxis	0.0513084	-2.9699	11	1	0.0126582	79	16543	7057	THBS1
GO:0043301	negative regulation of leukocyte degranulation	0.0513084	-2.9699	11	1	0.0126582	79	16543	3965	LGALS9
GO:2000194	regulation of female gonad development	0.0513084	-2.9699	11	1	0.0126582	79	16543	26471	NUPR1
GO:0003207	cardiac chamber formation	0.0513084	-2.9699	11	1	0.0126582	79	16543	6659	SOX4
GO:0001780	neutrophil homeostasis	0.0513084	-2.9699	11	1	0.0126582	79	16543	301	ANXA1
GO:0045623	negative regulation of T-helper cell differentiation	0.0513084	-2.9699	11	1	0.0126582	79	16543	301	ANXA1
GO:0060081	membrane hyperpolarization	0.0513084	-2.9699	11	1	0.0126582	79	16543	1080	CFTR
GO:0042326	negative regulation of phosphorylation	0.0516856	-2.96258	423	5	0.0632911	79	16543	6.33569e+21	BGN,PMEPA1,SLIT2,FLRT2,KIRREL
GO:1905330	regulation of morphogenesis of an epithelium	0.0520467	-2.95561	176	3	0.0379747	79	16543	407016016591	TACSTD2,DAB2,SNAI2
GO:0009914	hormone transport	0.0523445	-2.94991	77	2	0.0253165	79	16543	3011906	ANXA1,EDN1
GO:0090132	epithelium migration	0.0523445	-2.94991	77	2	0.0253165	79	16543	93531545	SLIT2,CYP1B1
GO:0045833	negative regulation of lipid metabolic process	0.0523445	-2.94991	77	2	0.0253165	79	16543	59786591	REST,SNAI2
GO:0002064	epithelial cell development	0.052768	-2.94185	177	3	0.0379747	79	16543	9076807814478	CLDN1,COL18A1,MSN
GO:0009987	cellular process	0.0540161	-2.91847	14183	73	0.924051	79	16543	4052,1284,2791,6347,4921,80781,2012,2331,4316,1490,1289,4323,1282,4070,633,5978,9353,6591,5159,55243,1545,7077,3855,3956,3908,6659,51704,11167,26471,1306,4254,5054,219699,9076,3958,6385,2059,677,4853,1009,1080,1281,7057,2202,1601,710,3965,284119,3491,800,6678,7127,4313,928,56892,7050,56034,7130,10410,23768,9516,1906,3678,4781,301,8671,56937,1462,6840,1278,10581,4478,3428	LTBP1,COL4A2,GNG11,CCL2,DDR2,COL18A1,EMP1,FMOD,MMP7,CTGF,COL5A1,MMP14,COL4A1,TACSTD2,BGN,REST,SLIT2,SNAI2,PDGFRB,KIRREL,CYP1B1,TIMP2,KRT7,LGALS1,LAMA2,SOX4,GPRC5B,FSTL1,NUPR1,COL15A1,KITLG,SERPINE1,UNC5B,CLDN1,LGALS3,SDC4,EPS8,ZFP36L1,NOTCH2,CDH11,CFTR,COL3A1,THBS1,EFEMP1,DAB2,SERPING1,LGALS9,PTRF,CYR61,CALD1,SPARC,TNFAIP2,MMP2,CD9,C8orf4,TGIF1,PDGFC,TNFAIP6,IFITM3,FLRT2,LITAF,EDN1,ITGA5,NFIB,ANX…
GO:0061326	renal tubule development	0.054785	-2.90434	79	2	0.0253165	79	16543	40701282	TACSTD2,COL4A1
GO:0048588	developmental cell growth	0.054785	-2.90434	79	2	0.0253165	79	16543	23319353	FMOD,SLIT2
GO:0031400	negative regulation of protein modification process	0.0548113	-2.90386	570	6	0.0759494	79	16543	6.33666e+25	BGN,SOX4,PMEPA1,SLIT2,FLRT2,KIRREL
GO:0030278	regulation of ossification	0.0549609	-2.90113	180	3	0.0379747	79	16543	349165914921	CYR61,SNAI2,DDR2
GO:2000052	positive regulation of non-canonical Wnt signaling pathway	0.0558419	-2.88523	12	1	0.0126582	79	16543	1601	DAB2
GO:0043371	negative regulation of CD4-positive, alpha-beta T cell differentiation	0.0558419	-2.88523	12	1	0.0126582	79	16543	301	ANXA1
GO:0009404	toxin metabolic process	0.0558419	-2.88523	12	1	0.0126582	79	16543	1545	CYP1B1
GO:0010566	regulation of ketone biosynthetic process	0.0558419	-2.88523	12	1	0.0126582	79	16543	5978	REST
GO:0007342	fusion of sperm to egg plasma membrane	0.0558419	-2.88523	12	1	0.0126582	79	16543	928	CD9
GO:0003184	pulmonary valve morphogenesis	0.0558419	-2.88523	12	1	0.0126582	79	16543	4853	NOTCH2
GO:0043922	negative regulation by host of viral transcription	0.0558419	-2.88523	12	1	0.0126582	79	16543	5978	REST
GO:0042340	keratan sulfate catabolic process	0.0558419	-2.88523	12	1	0.0126582	79	16543	2331	FMOD
GO:0001911	negative regulation of leukocyte mediated cytotoxicity	0.0558419	-2.88523	12	1	0.0126582	79	16543	3965	LGALS9
GO:0036499	PERK-mediated unfolded protein response	0.0558419	-2.88523	12	1	0.0126582	79	16543	6347	CCL2
GO:0042574	retinal metabolic process	0.0558419	-2.88523	12	1	0.0126582	79	16543	1545	CYP1B1
GO:0090557	establishment of endothelial intestinal barrier	0.0558419	-2.88523	12	1	0.0126582	79	16543	9076	CLDN1
GO:0003177	pulmonary valve development	0.0558419	-2.88523	12	1	0.0126582	79	16543	4853	NOTCH2
GO:0010935	regulation of macrophage cytokine production	0.0558419	-2.88523	12	1	0.0126582	79	16543	51704	GPRC5B
GO:0036066	protein O-linked fucosylation	0.0558419	-2.88523	12	1	0.0126582	79	16543	7057	THBS1
GO:0033004	negative regulation of mast cell activation	0.0558419	-2.88523	12	1	0.0126582	79	16543	3965	LGALS9
GO:0061050	regulation of cell growth involved in cardiac muscle cell development	0.0558419	-2.88523	12	1	0.0126582	79	16543	1906	EDN1
GO:0061158	3'-UTR-mediated mRNA destabilization	0.0558419	-2.88523	12	1	0.0126582	79	16543	677	ZFP36L1
GO:0071402	cellular response to lipoprotein particle stimulus	0.0558419	-2.88523	12	1	0.0126582	79	16543	928	CD9
GO:2000484	positive regulation of interleukin-8 secretion	0.0558419	-2.88523	12	1	0.0126582	79	16543	3965	LGALS9
GO:0040037	negative regulation of fibroblast growth factor receptor signaling pathway	0.0558419	-2.88523	12	1	0.0126582	79	16543	7057	THBS1
GO:2000095	regulation of Wnt signaling pathway, planar cell polarity pathway	0.0558419	-2.88523	12	1	0.0126582	79	16543	1601	DAB2
GO:0030859	polarized epithelial cell differentiation	0.0558419	-2.88523	12	1	0.0126582	79	16543	4478	MSN
GO:0060391	positive regulation of SMAD protein import into nucleus	0.0558419	-2.88523	12	1	0.0126582	79	16543	1601	DAB2
GO:0030656	regulation of vitamin metabolic process	0.0558419	-2.88523	12	1	0.0126582	79	16543	6591	SNAI2
GO:0060766	negative regulation of androgen receptor signaling pathway	0.0558419	-2.88523	12	1	0.0126582	79	16543	1601	DAB2
GO:0060536	cartilage morphogenesis	0.0558419	-2.88523	12	1	0.0126582	79	16543	6591	SNAI2
GO:0045628	regulation of T-helper 2 cell differentiation	0.0558419	-2.88523	12	1	0.0126582	79	16543	301	ANXA1
GO:0045639	positive regulation of myeloid cell differentiation	0.0560201	-2.88204	80	2	0.0253165	79	16543	4254677	KITLG,ZFP36L1
GO:0038127	ERBB signaling pathway	0.0560201	-2.88204	80	2	0.0253165	79	16543	22022059	EFEMP1,EPS8
GO:0010927	cellular component assembly involved in morphogenesis	0.0572651	-2.86006	81	2	0.0253165	79	16543	5159928	PDGFRB,CD9
GO:0043269	regulation of ion transport	0.0578837	-2.84932	578	6	0.0759494	79	16543	3.95811e+23	LGALS3,CFTR,CCL2,PDGFRB,EDN1,THBS1
GO:0018108	peptidyl-tyrosine phosphorylation	0.0579521	-2.84814	184	3	0.0379747	79	16543	220251594921	EFEMP1,PDGFRB,DDR2
GO:0021782	glial cell development	0.0585197	-2.83839	82	2	0.0253165	79	16543	6659928	SOX4,CD9
GO:0051781	positive regulation of cell division	0.0585197	-2.83839	82	2	0.0253165	79	16543	684056034	SVIL,PDGFC
GO:0018212	peptidyl-tyrosine modification	0.0594763	-2.82218	186	3	0.0379747	79	16543	220251594921	EFEMP1,PDGFRB,DDR2
GO:0006029	proteoglycan metabolic process	0.0597838	-2.81702	83	2	0.0253165	79	16543	6331462	BGN,VCAN
GO:0002244	hematopoietic progenitor cell differentiation	0.0597838	-2.81702	83	2	0.0253165	79	16543	66595978	SOX4,REST
GO:0045778	positive regulation of ossification	0.0597838	-2.81702	83	2	0.0253165	79	16543	34914921	CYR61,DDR2
GO:0006809	nitric oxide biosynthetic process	0.0603539	-2.80753	13	1	0.0126582	79	16543	1545	CYP1B1
GO:0042554	superoxide anion generation	0.0603539	-2.80753	13	1	0.0126582	79	16543	1906	EDN1
GO:0010458	exit from mitosis	0.0603539	-2.80753	13	1	0.0126582	79	16543	2059	EPS8
GO:0032105	negative regulation of response to extracellular stimulus	0.0603539	-2.80753	13	1	0.0126582	79	16543	6591	SNAI2
GO:0070208	protein heterotrimerization	0.0603539	-2.80753	13	1	0.0126582	79	16543	1278	COL1A2
GO:0033033	negative regulation of myeloid cell apoptotic process	0.0603539	-2.80753	13	1	0.0126582	79	16543	4254	KITLG
GO:0021826	substrate-independent telencephalic tangential migration	0.0603539	-2.80753	13	1	0.0126582	79	16543	9353	SLIT2
GO:0035810	positive regulation of urine volume	0.0603539	-2.80753	13	1	0.0126582	79	16543	1906	EDN1
GO:1903672	positive regulation of sprouting angiogenesis	0.0603539	-2.80753	13	1	0.0126582	79	16543	3678	ITGA5
GO:0021843	substrate-independent telencephalic tangential interneuron migration	0.0603539	-2.80753	13	1	0.0126582	79	16543	9353	SLIT2
GO:0051770	positive regulation of nitric-oxide synthase biosynthetic process	0.0603539	-2.80753	13	1	0.0126582	79	16543	6347	CCL2
GO:1902074	response to salt	0.0603539	-2.80753	13	1	0.0126582	79	16543	1906	EDN1
GO:0035089	establishment of apical/basal cell polarity	0.0603539	-2.80753	13	1	0.0126582	79	16543	4478	MSN
GO:0060977	coronary vasculature morphogenesis	0.0603539	-2.80753	13	1	0.0126582	79	16543	5159	PDGFRB
GO:0071637	regulation of monocyte chemotactic protein-1 production	0.0603539	-2.80753	13	1	0.0126582	79	16543	3965	LGALS9
GO:1900025	negative regulation of substrate adhesion-dependent cell spreading	0.0603539	-2.80753	13	1	0.0126582	79	16543	4070	TACSTD2
GO:0014829	vascular smooth muscle contraction	0.0603539	-2.80753	13	1	0.0126582	79	16543	1906	EDN1
GO:0050872	white fat cell differentiation	0.0603539	-2.80753	13	1	0.0126582	79	16543	6591	SNAI2
GO:0060712	spongiotrophoblast layer development	0.0603539	-2.80753	13	1	0.0126582	79	16543	677	ZFP36L1
GO:0043518	negative regulation of DNA damage response, signal transduction by p53 class mediator	0.0603539	-2.80753	13	1	0.0126582	79	16543	6591	SNAI2
GO:0010002	cardioblast differentiation	0.0603539	-2.80753	13	1	0.0126582	79	16543	5978	REST
GO:0003198	epithelial to mesenchymal transition involved in endocardial cushion formation	0.0603539	-2.80753	13	1	0.0126582	79	16543	6591	SNAI2
GO:0043032	positive regulation of macrophage activation	0.0603539	-2.80753	13	1	0.0126582	79	16543	7057	THBS1
GO:0007171	activation of transmembrane receptor protein tyrosine kinase activity	0.0603539	-2.80753	13	1	0.0126582	79	16543	56034	PDGFC
GO:0032108	negative regulation of response to nutrient levels	0.0603539	-2.80753	13	1	0.0126582	79	16543	6591	SNAI2
GO:0009886	post-embryonic animal morphogenesis	0.0603539	-2.80753	13	1	0.0126582	79	16543	2202	EFEMP1
GO:0035815	positive regulation of renal sodium excretion	0.0603539	-2.80753	13	1	0.0126582	79	16543	1906	EDN1
GO:0008543	fibroblast growth factor receptor signaling pathway	0.0610574	-2.79594	84	2	0.0253165	79	16543	149023768	CTGF,FLRT2
GO:0090130	tissue migration	0.0610574	-2.79594	84	2	0.0253165	79	16543	93531545	SLIT2,CYP1B1
GO:1903524	positive regulation of blood circulation	0.0610574	-2.79594	84	2	0.0253165	79	16543	14901906	CTGF,EDN1
GO:0009408	response to heat	0.0610574	-2.79594	84	2	0.0253165	79	16543	568927057	C8orf4,THBS1
GO:0051222	positive regulation of protein transport	0.0615906	-2.78725	445	5	0.0632911	79	16543	1.6014e+20	DAB2,LGALS9,CFTR,SOX4,C8orf4
GO:0071347	cellular response to interleukin-1	0.0623403	-2.77515	85	2	0.0253165	79	16543	63471906	CCL2,EDN1
GO:0045665	negative regulation of neuron differentiation	0.0625811	-2.77129	190	3	0.0379747	79	16543	597893533956	REST,SLIT2,LGALS1
GO:1901137	carbohydrate derivative biosynthetic process	0.0635075	-2.7566	592	6	0.0759494	79	16543	2.33163e+22	FMOD,BGN,VCAN,SDC4,PDGFRB,THBS1
GO:0051149	positive regulation of muscle cell differentiation	0.0636323	-2.75463	86	2	0.0253165	79	16543	19064323	EDN1,MMP14
GO:0021889	olfactory bulb interneuron differentiation	0.0648447	-2.73576	14	1	0.0126582	79	16543	9353	SLIT2
GO:1900115	extracellular regulation of signal transduction	0.0648447	-2.73576	14	1	0.0126582	79	16543	4052	LTBP1
GO:0072075	metanephric mesenchyme development	0.0648447	-2.73576	14	1	0.0126582	79	16543	5159	PDGFRB
GO:0055098	response to low-density lipoprotein particle	0.0648447	-2.73576	14	1	0.0126582	79	16543	928	CD9
GO:0032736	positive regulation of interleukin-13 production	0.0648447	-2.73576	14	1	0.0126582	79	16543	3965	LGALS9
GO:0045723	positive regulation of fatty acid biosynthetic process	0.0648447	-2.73576	14	1	0.0126582	79	16543	301	ANXA1
GO:0090153	regulation of sphingolipid biosynthetic process	0.0648447	-2.73576	14	1	0.0126582	79	16543	3491	CYR61
GO:1900116	extracellular negative regulation of signal transduction	0.0648447	-2.73576	14	1	0.0126582	79	16543	4052	LTBP1
GO:1905038	regulation of membrane lipid metabolic process	0.0648447	-2.73576	14	1	0.0126582	79	16543	3491	CYR61
GO:0032695	negative regulation of interleukin-12 production	0.0648447	-2.73576	14	1	0.0126582	79	16543	7057	THBS1
GO:0038084	vascular endothelial growth factor signaling pathway	0.0648447	-2.73576	14	1	0.0126582	79	16543	5159	PDGFRB
GO:0045579	positive regulation of B cell differentiation	0.0648447	-2.73576	14	1	0.0126582	79	16543	4323	MMP14
GO:0051016	barbed-end actin filament capping	0.0648447	-2.73576	14	1	0.0126582	79	16543	2059	EPS8
GO:0032717	negative regulation of interleukin-8 production	0.0648447	-2.73576	14	1	0.0126582	79	16543	301	ANXA1
GO:0010839	negative regulation of keratinocyte proliferation	0.0648447	-2.73576	14	1	0.0126582	79	16543	6591	SNAI2
GO:2000303	regulation of ceramide biosynthetic process	0.0648447	-2.73576	14	1	0.0126582	79	16543	3491	CYR61
GO:0072216	positive regulation of metanephros development	0.0648447	-2.73576	14	1	0.0126582	79	16543	5159	PDGFRB
GO:0045989	positive regulation of striated muscle contraction	0.0648447	-2.73576	14	1	0.0126582	79	16543	1490	CTGF
GO:0046718	viral entry into host cell	0.0649335	-2.73439	87	2	0.0253165	79	16543	90763678	CLDN1,ITGA5
GO:0090277	positive regulation of peptide hormone secretion	0.0649335	-2.73439	87	2	0.0253165	79	16543	10806659	CFTR,SOX4
GO:0051828	entry into other organism involved in symbiotic interaction	0.0649335	-2.73439	87	2	0.0253165	79	16543	90763678	CLDN1,ITGA5
GO:0051453	regulation of intracellular pH	0.0649335	-2.73439	87	2	0.0253165	79	16543	86711080	SLC4A4,CFTR
GO:0044409	entry into host	0.0649335	-2.73439	87	2	0.0253165	79	16543	90763678	CLDN1,ITGA5
GO:0001892	embryonic placenta development	0.0649335	-2.73439	87	2	0.0253165	79	16543	6773491	ZFP36L1,CYR61
GO:0030260	entry into host cell	0.0649335	-2.73439	87	2	0.0253165	79	16543	90763678	CLDN1,ITGA5
GO:0051806	entry into cell of other organism involved in symbiotic interaction	0.0649335	-2.73439	87	2	0.0253165	79	16543	90763678	CLDN1,ITGA5
GO:0051704	multi-organism process	0.0651364	-2.73127	1557	12	0.151899	79	16543	9.07671e+46	CLDN1,TNFAIP6,MMP7,KRT7,LGALS9,CCL2,MMP2,EDN1,CD9,ITGA5,REST,CFTR
GO:0001523	retinoid metabolic process	0.0662436	-2.71442	88	2	0.0253165	79	16543	63851545	SDC4,CYP1B1
GO:0090276	regulation of peptide hormone secretion	0.0673776	-2.69744	196	3	0.0379747	79	16543	597810806659	REST,CFTR,SOX4
GO:0030641	regulation of cellular pH	0.0675626	-2.6947	89	2	0.0253165	79	16543	86711080	SLC4A4,CFTR
GO:0051153	regulation of striated muscle cell differentiation	0.0675626	-2.6947	89	2	0.0253165	79	16543	19064323	EDN1,MMP14
GO:0010771	negative regulation of cell morphogenesis involved in differentiation	0.0675626	-2.6947	89	2	0.0253165	79	16543	40709353	TACSTD2,SLIT2
GO:1901987	regulation of cell cycle phase transition	0.068127	-2.68638	322	4	0.0506329	79	16543	677665956892301	ZFP36L1,SOX4,C8orf4,ANXA1
GO:0030178	negative regulation of Wnt signaling pathway	0.068193	-2.68541	197	3	0.0379747	79	16543	1601659180114	DAB2,SNAI2,BICC1
GO:0051924	regulation of calcium ion transport	0.068193	-2.68541	197	3	0.0379747	79	16543	395863475159	LGALS3,CCL2,PDGFRB
GO:0019221	cytokine-mediated signaling pathway	0.0689248	-2.67474	460	5	0.0632911	79	16543	6.33106e+21	BGN,IFITM2,IFITM3,CCL2,FLRT2
GO:0097094	craniofacial suture morphogenesis	0.0693142	-2.66911	15	1	0.0126582	79	16543	4323	MMP14
GO:0014821	phasic smooth muscle contraction	0.0693142	-2.66911	15	1	0.0126582	79	16543	1906	EDN1
GO:0045589	regulation of regulatory T cell differentiation	0.0693142	-2.66911	15	1	0.0126582	79	16543	3965	LGALS9
GO:0002042	cell migration involved in sprouting angiogenesis	0.0693142	-2.66911	15	1	0.0126582	79	16543	9353	SLIT2
GO:0090026	positive regulation of monocyte chemotaxis	0.0693142	-2.66911	15	1	0.0126582	79	16543	5054	SERPINE1
GO:2000738	positive regulation of stem cell differentiation	0.0693142	-2.66911	15	1	0.0126582	79	16543	4070	TACSTD2
GO:0010715	regulation of extracellular matrix disassembly	0.0693142	-2.66911	15	1	0.0126582	79	16543	4921	DDR2
GO:0034391	regulation of smooth muscle cell apoptotic process	0.0693142	-2.66911	15	1	0.0126582	79	16543	1906	EDN1
GO:1903543	positive regulation of exosomal secretion	0.0693142	-2.66911	15	1	0.0126582	79	16543	6385	SDC4
GO:0031342	negative regulation of cell killing	0.0693142	-2.66911	15	1	0.0126582	79	16543	3965	LGALS9
GO:0032305	positive regulation of icosanoid secretion	0.0693142	-2.66911	15	1	0.0126582	79	16543	1906	EDN1
GO:0060192	negative regulation of lipase activity	0.0693142	-2.66911	15	1	0.0126582	79	16543	301	ANXA1
GO:0061162	establishment of monopolar cell polarity	0.0693142	-2.66911	15	1	0.0126582	79	16543	4478	MSN
GO:0045117	azole transport	0.0693142	-2.66911	15	1	0.0126582	79	16543	1906	EDN1
GO:0048569	post-embryonic animal organ development	0.0693142	-2.66911	15	1	0.0126582	79	16543	2202	EFEMP1
GO:0070234	positive regulation of T cell apoptotic process	0.0693142	-2.66911	15	1	0.0126582	79	16543	3965	LGALS9
GO:0030949	positive regulation of vascular endothelial growth factor receptor signaling pathway	0.0693142	-2.66911	15	1	0.0126582	79	16543	3678	ITGA5
GO:0048266	behavioral response to pain	0.0693142	-2.66911	15	1	0.0126582	79	16543	7057	THBS1
GO:0090136	epithelial cell-cell adhesion	0.0693142	-2.66911	15	1	0.0126582	79	16543	1545	CYP1B1
GO:0002827	positive regulation of T-helper 1 type immune response	0.0693142	-2.66911	15	1	0.0126582	79	16543	301	ANXA1
GO:0046639	negative regulation of alpha-beta T cell differentiation	0.0693142	-2.66911	15	1	0.0126582	79	16543	301	ANXA1
GO:0002793	positive regulation of peptide secretion	0.0702268	-2.65603	91	2	0.0253165	79	16543	10806659	CFTR,SOX4
GO:0032872	regulation of stress-activated MAPK cascade	0.0706665	-2.64978	200	3	0.0379747	79	16543	149039651906	CTGF,LGALS9,EDN1
GO:0051054	positive regulation of DNA metabolic process	0.0706665	-2.64978	200	3	0.0379747	79	16543	4254560345159	KITLG,PDGFC,PDGFRB
GO:0002791	regulation of peptide secretion	0.0714999	-2.63806	201	3	0.0379747	79	16543	597810806659	REST,CFTR,SOX4
GO:0070302	regulation of stress-activated protein kinase signaling cascade	0.0714999	-2.63806	201	3	0.0379747	79	16543	149039651906	CTGF,LGALS9,EDN1
GO:1903902	positive regulation of viral life cycle	0.0715717	-2.63706	92	2	0.0253165	79	16543	39653956	LGALS9,LGALS1
GO:0048705	skeletal system morphogenesis	0.0723379	-2.62641	202	3	0.0379747	79	16543	149043134323	CTGF,MMP2,MMP14
GO:1900542	regulation of purine nucleotide metabolic process	0.0723379	-2.62641	202	3	0.0379747	79	16543	707719067057	TIMP2,EDN1,THBS1
GO:0071900	regulation of protein serine/threonine kinase activity	0.0725078	-2.62406	467	5	0.0632911	79	16543	4.25456e+20	KITLG,PDGFC,PDGFRB,EDN1,THBS1
GO:0030183	B cell differentiation	0.072925	-2.61832	93	2	0.0253165	79	16543	48533956	NOTCH2,LGALS1
GO:0042102	positive regulation of T cell proliferation	0.072925	-2.61832	93	2	0.0253165	79	16543	3965301	LGALS9,ANXA1
GO:1901568	fatty acid derivative metabolic process	0.072925	-2.61832	93	2	0.0253165	79	16543	19061545	EDN1,CYP1B1
GO:0006690	icosanoid metabolic process	0.072925	-2.61832	93	2	0.0253165	79	16543	19061545	EDN1,CYP1B1
GO:0090087	regulation of peptide transport	0.0731803	-2.61483	203	3	0.0379747	79	16543	597810806659	REST,CFTR,SOX4
GO:0006352	DNA-templated transcription, initiation	0.0731803	-2.61483	203	3	0.0379747	79	16543	48532841191490	NOTCH2,PTRF,CTGF
GO:0030224	monocyte differentiation	0.0737627	-2.6069	16	1	0.0126582	79	16543	3428	IFI16
GO:0010758	regulation of macrophage chemotaxis	0.0737627	-2.6069	16	1	0.0126582	79	16543	7057	THBS1
GO:0060390	regulation of SMAD protein import into nucleus	0.0737627	-2.6069	16	1	0.0126582	79	16543	1601	DAB2
GO:1900151	regulation of nuclear-transcribed mRNA catabolic process, deadenylation-dependent decay	0.0737627	-2.6069	16	1	0.0126582	79	16543	677	ZFP36L1
GO:2000193	positive regulation of fatty acid transport	0.0737627	-2.6069	16	1	0.0126582	79	16543	1906	EDN1
GO:0008631	intrinsic apoptotic signaling pathway in response to oxidative stress	0.0737627	-2.6069	16	1	0.0126582	79	16543	1545	CYP1B1
GO:0032516	positive regulation of phosphoprotein phosphatase activity	0.0737627	-2.6069	16	1	0.0126582	79	16543	5159	PDGFRB
GO:1903131	mononuclear cell differentiation	0.0737627	-2.6069	16	1	0.0126582	79	16543	3428	IFI16
GO:0050860	negative regulation of T cell receptor signaling pathway	0.0737627	-2.6069	16	1	0.0126582	79	16543	3958	LGALS3
GO:0045655	regulation of monocyte differentiation	0.0737627	-2.6069	16	1	0.0126582	79	16543	677	ZFP36L1
GO:1900153	positive regulation of nuclear-transcribed mRNA catabolic process, deadenylation-dependent decay	0.0737627	-2.6069	16	1	0.0126582	79	16543	677	ZFP36L1
GO:0055003	cardiac myofibril assembly	0.0737627	-2.6069	16	1	0.0126582	79	16543	5159	PDGFRB
GO:2000778	positive regulation of interleukin-6 secretion	0.0737627	-2.6069	16	1	0.0126582	79	16543	3965	LGALS9
GO:0048070	regulation of developmental pigmentation	0.0737627	-2.6069	16	1	0.0126582	79	16543	4254	KITLG
GO:0061339	establishment or maintenance of monopolar cell polarity	0.0737627	-2.6069	16	1	0.0126582	79	16543	4478	MSN
GO:0033627	cell adhesion mediated by integrin	0.0737627	-2.6069	16	1	0.0126582	79	16543	3678	ITGA5
GO:0060561	apoptotic process involved in morphogenesis	0.0737627	-2.6069	16	1	0.0126582	79	16543	3491	CYR61
GO:1905314	semi-lunar valve development	0.0737627	-2.6069	16	1	0.0126582	79	16543	4853	NOTCH2
GO:1904707	positive regulation of vascular smooth muscle cell proliferation	0.0737627	-2.6069	16	1	0.0126582	79	16543	4313	MMP2
GO:0071801	regulation of podosome assembly	0.0737627	-2.6069	16	1	0.0126582	79	16543	4478	MSN
GO:0044272	sulfur compound biosynthetic process	0.074027	-2.60332	204	3	0.0379747	79	16543	23316331462	FMOD,BGN,VCAN
GO:0002573	myeloid leukocyte differentiation	0.0742866	-2.59982	94	2	0.0253165	79	16543	39653428	LGALS9,IFI16
GO:0006417	regulation of translation	0.074398	-2.59833	332	4	0.0506329	79	16543	6772730366597050	ZFP36L1,RBMS3,SOX4,THBS1
GO:0046854	phosphatidylinositol phosphorylation	0.0756564	-2.58155	95	2	0.0253165	79	16543	42545159	KITLG,PDGFRB
GO:0016101	diterpenoid metabolic process	0.0756564	-2.58155	95	2	0.0253165	79	16543	63851545	SDC4,CYP1B1
GO:0060070	canonical Wnt signaling pathway	0.0756564	-2.58155	95	2	0.0253165	79	16543	66596591	SOX4,SNAI2
GO:0050714	positive regulation of protein secretion	0.0765938	-2.56924	207	3	0.0379747	79	16543	396510806659	LGALS9,CFTR,SOX4
GO:0090066	regulation of anatomical structure size	0.0767267	-2.5675	475	5	0.0632911	79	16543	4.47894e+20	MSN,SLIT2,EPS8,KIRREL,EDN1
GO:2000117	negative regulation of cysteine-type endopeptidase activity	0.0770343	-2.5635	96	2	0.0253165	79	16543	34287057	IFI16,THBS1
GO:0006898	receptor-mediated endocytosis	0.0774581	-2.55802	208	3	0.0379747	79	16543	16016678928	DAB2,SPARC,CD9
GO:0007567	parturition	0.0781901	-2.54861	17	1	0.0126582	79	16543	1906	EDN1
GO:1902043	positive regulation of extrinsic apoptotic signaling pathway via death domain receptors	0.0781901	-2.54861	17	1	0.0126582	79	16543	7057	THBS1
GO:0042347	negative regulation of NF-kappaB import into nucleus	0.0781901	-2.54861	17	1	0.0126582	79	16543	9516	LITAF
GO:2000737	negative regulation of stem cell differentiation	0.0781901	-2.54861	17	1	0.0126582	79	16543	5978	REST
GO:0070633	transepithelial transport	0.0781901	-2.54861	17	1	0.0126582	79	16543	1906	EDN1
GO:2000369	regulation of clathrin-dependent endocytosis	0.0781901	-2.54861	17	1	0.0126582	79	16543	1601	DAB2
GO:0072012	glomerulus vasculature development	0.0781901	-2.54861	17	1	0.0126582	79	16543	5159	PDGFRB
GO:1905331	negative regulation of morphogenesis of an epithelium	0.0781901	-2.54861	17	1	0.0126582	79	16543	4070	TACSTD2
GO:1903055	positive regulation of extracellular matrix organization	0.0781901	-2.54861	17	1	0.0126582	79	16543	4921	DDR2
GO:0051497	negative regulation of stress fiber assembly	0.0781901	-2.54861	17	1	0.0126582	79	16543	4070	TACSTD2
GO:0072678	T cell migration	0.0781901	-2.54861	17	1	0.0126582	79	16543	6347	CCL2
GO:0032303	regulation of icosanoid secretion	0.0781901	-2.54861	17	1	0.0126582	79	16543	1906	EDN1
GO:0032682	negative regulation of chemokine production	0.0781901	-2.54861	17	1	0.0126582	79	16543	3965	LGALS9
GO:0036120	cellular response to platelet-derived growth factor stimulus	0.0781901	-2.54861	17	1	0.0126582	79	16543	5159	PDGFRB
GO:2001026	regulation of endothelial cell chemotaxis	0.0781901	-2.54861	17	1	0.0126582	79	16543	7057	THBS1
GO:2001269	positive regulation of cysteine-type endopeptidase activity involved in apoptotic signaling pathway	0.0781901	-2.54861	17	1	0.0126582	79	16543	3965	LGALS9
GO:0046209	nitric oxide metabolic process	0.0781901	-2.54861	17	1	0.0126582	79	16543	1545	CYP1B1
GO:0032891	negative regulation of organic acid transport	0.0781901	-2.54861	17	1	0.0126582	79	16543	7057	THBS1
GO:0006140	regulation of nucleotide metabolic process	0.0783268	-2.54687	209	3	0.0379747	79	16543	707719067057	TIMP2,EDN1,THBS1
GO:0032368	regulation of lipid transport	0.0784202	-2.54567	97	2	0.0253165	79	16543	19067057	EDN1,THBS1
GO:0098742	cell-cell adhesion via plasma-membrane adhesion molecules	0.0791997	-2.53578	210	3	0.0379747	79	16543	907636781009	CLDN1,ITGA5,CDH11
GO:0045930	negative regulation of mitotic cell cycle	0.0791997	-2.53578	210	3	0.0379747	79	16543	67770776659	ZFP36L1,TIMP2,SOX4
GO:0001936	regulation of endothelial cell proliferation	0.079814	-2.52806	98	2	0.0253165	79	16543	66787057	SPARC,THBS1
GO:0048524	positive regulation of viral process	0.079814	-2.52806	98	2	0.0253165	79	16543	39653956	LGALS9,LGALS1
GO:0022612	gland morphogenesis	0.079814	-2.52806	98	2	0.0253165	79	16543	44784781	MSN,NFIB
GO:0042886	amide transport	0.0812156	-2.51065	99	2	0.0253165	79	16543	3011906	ANXA1,EDN1
GO:0032680	regulation of tumor necrosis factor production	0.0812156	-2.51065	99	2	0.0253165	79	16543	39657057	LGALS9,THBS1
GO:0035051	cardiocyte differentiation	0.0812156	-2.51065	99	2	0.0253165	79	16543	59785159	REST,PDGFRB
GO:0051403	stress-activated MAPK cascade	0.0812156	-2.51065	99	2	0.0253165	79	16543	6773965	ZFP36L1,LGALS9
GO:0006897	endocytosis	0.0821855	-2.49878	485	5	0.0632911	79	16543	1.60167e+17	DAB2,SPARC,ANXA1,THBS1,CD9
GO:0003272	endocardial cushion formation	0.0825967	-2.49379	18	1	0.0126582	79	16543	6591	SNAI2
GO:0007597	blood coagulation, intrinsic pathway	0.0825967	-2.49379	18	1	0.0126582	79	16543	710	SERPING1
GO:0036473	cell death in response to oxidative stress	0.0825967	-2.49379	18	1	0.0126582	79	16543	1545	CYP1B1
GO:0030728	ovulation	0.0825967	-2.49379	18	1	0.0126582	79	16543	7130	TNFAIP6
GO:0001516	prostaglandin biosynthetic process	0.0825967	-2.49379	18	1	0.0126582	79	16543	1906	EDN1
GO:0048745	smooth muscle tissue development	0.0825967	-2.49379	18	1	0.0126582	79	16543	1281	COL3A1
GO:0032288	myelin assembly	0.0825967	-2.49379	18	1	0.0126582	79	16543	928	CD9
GO:0019373	epoxygenase P450 pathway	0.0825967	-2.49379	18	1	0.0126582	79	16543	1545	CYP1B1
GO:0090185	negative regulation of kidney development	0.0825967	-2.49379	18	1	0.0126582	79	16543	4070	TACSTD2
GO:0034142	toll-like receptor 4 signaling pathway	0.0825967	-2.49379	18	1	0.0126582	79	16543	3965	LGALS9
GO:0061436	establishment of skin barrier	0.0825967	-2.49379	18	1	0.0126582	79	16543	9076	CLDN1
GO:0046885	regulation of hormone biosynthetic process	0.0825967	-2.49379	18	1	0.0126582	79	16543	5978	REST
GO:0046641	positive regulation of alpha-beta T cell proliferation	0.0825967	-2.49379	18	1	0.0126582	79	16543	3965	LGALS9
GO:0072074	kidney mesenchyme development	0.0825967	-2.49379	18	1	0.0126582	79	16543	5159	PDGFRB
GO:2000727	positive regulation of cardiac muscle cell differentiation	0.0825967	-2.49379	18	1	0.0126582	79	16543	1906	EDN1
GO:0046457	prostanoid biosynthetic process	0.0825967	-2.49379	18	1	0.0126582	79	16543	1906	EDN1
GO:1903541	regulation of exosomal secretion	0.0825967	-2.49379	18	1	0.0126582	79	16543	6385	SDC4
GO:0036119	response to platelet-derived growth factor	0.0825967	-2.49379	18	1	0.0126582	79	16543	5159	PDGFRB
GO:0055094	response to lipoprotein particle	0.0825967	-2.49379	18	1	0.0126582	79	16543	928	CD9
GO:0001841	neural tube formation	0.0826248	-2.49345	100	2	0.0253165	79	16543	66596385	SOX4,SDC4
GO:0002285	lymphocyte activation involved in immune response	0.0826248	-2.49345	100	2	0.0253165	79	16543	48533956	NOTCH2,LGALS1
GO:1903555	regulation of tumor necrosis factor superfamily cytokine production	0.0854659	-2.45964	102	2	0.0253165	79	16543	39657057	LGALS9,THBS1
GO:0090101	negative regulation of transmembrane receptor protein serine/threonine kinase signaling pathway	0.0854659	-2.45964	102	2	0.0253165	79	16543	405256937	LTBP1,PMEPA1
GO:0045088	regulation of innate immune response	0.0863995	-2.44877	350	4	0.0506329	79	16543	396571043133428	LGALS9,SERPING1,MMP2,IFI16
GO:0031098	stress-activated protein kinase signaling cascade	0.0868975	-2.44303	103	2	0.0253165	79	16543	6773965	ZFP36L1,LGALS9
GO:0060716	labyrinthine layer blood vessel development	0.0869825	-2.44205	19	1	0.0126582	79	16543	3491	CYR61
GO:0003416	endochondral bone growth	0.0869825	-2.44205	19	1	0.0126582	79	16543	4921	DDR2
GO:0048016	inositol phosphate-mediated signaling	0.0869825	-2.44205	19	1	0.0126582	79	16543	1906	EDN1
GO:0042534	regulation of tumor necrosis factor biosynthetic process	0.0869825	-2.44205	19	1	0.0126582	79	16543	7057	THBS1
GO:0031290	retinal ganglion cell axon guidance	0.0869825	-2.44205	19	1	0.0126582	79	16543	9353	SLIT2
GO:0036296	response to increased oxygen levels	0.0869825	-2.44205	19	1	0.0126582	79	16543	5159	PDGFRB
GO:0061157	mRNA destabilization	0.0869825	-2.44205	19	1	0.0126582	79	16543	677	ZFP36L1
GO:0032656	regulation of interleukin-13 production	0.0869825	-2.44205	19	1	0.0126582	79	16543	3965	LGALS9
GO:0055093	response to hyperoxia	0.0869825	-2.44205	19	1	0.0126582	79	16543	5159	PDGFRB
GO:0061440	kidney vasculature development	0.0869825	-2.44205	19	1	0.0126582	79	16543	5159	PDGFRB
GO:0032026	response to magnesium ion	0.0869825	-2.44205	19	1	0.0126582	79	16543	7057	THBS1
GO:0016601	Rac protein signal transduction	0.0869825	-2.44205	19	1	0.0126582	79	16543	2059	EPS8
GO:0061437	renal system vasculature development	0.0869825	-2.44205	19	1	0.0126582	79	16543	5159	PDGFRB
GO:0035994	response to muscle stretch	0.0869825	-2.44205	19	1	0.0126582	79	16543	1906	EDN1
GO:0050858	negative regulation of antigen receptor-mediated signaling pathway	0.0869825	-2.44205	19	1	0.0126582	79	16543	3958	LGALS3
GO:1903077	negative regulation of protein localization to plasma membrane	0.0869825	-2.44205	19	1	0.0126582	79	16543	1601	DAB2
GO:0034614	cellular response to reactive oxygen species	0.0883364	-2.4266	104	2	0.0253165	79	16543	3011545	ANXA1,CYP1B1
GO:0033554	cellular response to stress	0.0884892	-2.42487	1467	11	0.139241	79	16543	3.96526e+43	LGALS9,NUPR1,CCL2,EDN1,ZFP36L1,SOX4,C8orf4,IFI16,ANXA1,CYP1B1,THBS1
GO:0006721	terpenoid metabolic process	0.0897824	-2.41037	105	2	0.0253165	79	16543	63851545	SDC4,CYP1B1
GO:0021987	cerebral cortex development	0.0897824	-2.41037	105	2	0.0253165	79	16543	12819353	COL3A1,SLIT2
GO:0042110	T cell activation	0.0900044	-2.4079	222	3	0.0379747	79	16543	6776659301	ZFP36L1,SOX4,ANXA1
GO:0070489	T cell aggregation	0.0900044	-2.4079	222	3	0.0379747	79	16543	6776659301	ZFP36L1,SOX4,ANXA1
GO:1904951	positive regulation of establishment of protein localization	0.0901693	-2.40607	499	5	0.0632911	79	16543	1.6014e+20	DAB2,LGALS9,CFTR,SOX4,C8orf4
GO:0050864	regulation of B cell activation	0.0912356	-2.39431	106	2	0.0253165	79	16543	6774323	ZFP36L1,MMP14
GO:0060560	developmental growth involved in morphogenesis	0.0912356	-2.39431	106	2	0.0253165	79	16543	23319353	FMOD,SLIT2
GO:0044321	response to leptin	0.0913476	-2.39308	20	1	0.0126582	79	16543	1906	EDN1
GO:0033561	regulation of water loss via skin	0.0913476	-2.39308	20	1	0.0126582	79	16543	9076	CLDN1
GO:1901623	regulation of lymphocyte chemotaxis	0.0913476	-2.39308	20	1	0.0126582	79	16543	6347	CCL2
GO:0042474	middle ear morphogenesis	0.0913476	-2.39308	20	1	0.0126582	79	16543	1906	EDN1
GO:0035162	embryonic hemopoiesis	0.0913476	-2.39308	20	1	0.0126582	79	16543	4254	KITLG
GO:0032674	regulation of interleukin-5 production	0.0913476	-2.39308	20	1	0.0126582	79	16543	3965	LGALS9
GO:0032232	negative regulation of actin filament bundle assembly	0.0913476	-2.39308	20	1	0.0126582	79	16543	4070	TACSTD2
GO:0006911	phagocytosis, engulfment	0.0913476	-2.39308	20	1	0.0126582	79	16543	7057	THBS1
GO:2001057	reactive nitrogen species metabolic process	0.0913476	-2.39308	20	1	0.0126582	79	16543	1545	CYP1B1
GO:0045624	positive regulation of T-helper cell differentiation	0.0913476	-2.39308	20	1	0.0126582	79	16543	301	ANXA1
GO:0003215	cardiac right ventricle morphogenesis	0.0913476	-2.39308	20	1	0.0126582	79	16543	6659	SOX4
GO:0035809	regulation of urine volume	0.0913476	-2.39308	20	1	0.0126582	79	16543	1906	EDN1
GO:1904376	negative regulation of protein localization to cell periphery	0.0913476	-2.39308	20	1	0.0126582	79	16543	1601	DAB2
GO:0046640	regulation of alpha-beta T cell proliferation	0.0913476	-2.39308	20	1	0.0126582	79	16543	3965	LGALS9
GO:0070230	positive regulation of lymphocyte apoptotic process	0.0913476	-2.39308	20	1	0.0126582	79	16543	3965	LGALS9
GO:0071593	lymphocyte aggregation	0.0918629	-2.38746	224	3	0.0379747	79	16543	6776659301	ZFP36L1,SOX4,ANXA1
GO:0002761	regulation of myeloid leukocyte differentiation	0.0926957	-2.37843	107	2	0.0253165	79	16543	4254677	KITLG,ZFP36L1
GO:0046834	lipid phosphorylation	0.0926957	-2.37843	107	2	0.0253165	79	16543	42545159	KITLG,PDGFRB
GO:1901565	organonitrogen compound catabolic process	0.0927359	-2.378	359	4	0.0506329	79	16543	233163314626385	FMOD,BGN,VCAN,SDC4
GO:0033559	unsaturated fatty acid metabolic process	0.0941626	-2.36273	108	2	0.0253165	79	16543	19061545	EDN1,CYP1B1
GO:0008015	blood circulation	0.0948965	-2.35497	362	4	0.0506329	79	16543	127871093531906	COL1A2,SERPING1,SLIT2,EDN1
GO:1903829	positive regulation of cellular protein localization	0.0948965	-2.35497	362	4	0.0506329	79	16543	1.6014e+16	DAB2,LGALS9,MSN,C8orf4
GO:0051090	regulation of sequence-specific DNA binding transcription factor activity	0.095622	-2.34735	363	4	0.0506329	79	16543	3965492119061540	LGALS9,DDR2,EDN1,CYP1B1
GO:0031440	regulation of mRNA 3'-end processing	0.095692	-2.34662	21	1	0.0126582	79	16543	677	ZFP36L1
GO:0001502	cartilage condensation	0.095692	-2.34662	21	1	0.0126582	79	16543	1490	CTGF
GO:0016338	calcium-independent cell-cell adhesion via plasma membrane cell-adhesion molecules	0.095692	-2.34662	21	1	0.0126582	79	16543	9076	CLDN1
GO:0072273	metanephric nephron morphogenesis	0.095692	-2.34662	21	1	0.0126582	79	16543	5159	PDGFRB
GO:0098586	cellular response to virus	0.095692	-2.34662	21	1	0.0126582	79	16543	3965	LGALS9
GO:0098868	bone growth	0.095692	-2.34662	21	1	0.0126582	79	16543	4921	DDR2
GO:0050718	positive regulation of interleukin-1 beta secretion	0.095692	-2.34662	21	1	0.0126582	79	16543	3965	LGALS9
GO:0050779	RNA destabilization	0.095692	-2.34662	21	1	0.0126582	79	16543	677	ZFP36L1
GO:0010869	regulation of receptor biosynthetic process	0.095692	-2.34662	21	1	0.0126582	79	16543	1906	EDN1
GO:0098743	cell aggregation	0.095692	-2.34662	21	1	0.0126582	79	16543	1490	CTGF
GO:0061311	cell surface receptor signaling pathway involved in heart development	0.095692	-2.34662	21	1	0.0126582	79	16543	4853	NOTCH2
GO:0051894	positive regulation of focal adhesion assembly	0.095692	-2.34662	21	1	0.0126582	79	16543	6385	SDC4
GO:2000050	regulation of non-canonical Wnt signaling pathway	0.095692	-2.34662	21	1	0.0126582	79	16543	1601	DAB2
GO:0048485	sympathetic nervous system development	0.095692	-2.34662	21	1	0.0126582	79	16543	6659	SOX4
GO:0048240	sperm capacitation	0.095692	-2.34662	21	1	0.0126582	79	16543	1080	CFTR
GO:0051091	positive regulation of sequence-specific DNA binding transcription factor activity	0.096579	-2.33739	229	3	0.0379747	79	16543	396549211906	LGALS9,DDR2,EDN1
GO:0045598	regulation of fat cell differentiation	0.0971168	-2.33184	110	2	0.0253165	79	16543	6776591	ZFP36L1,SNAI2
GO:0030004	cellular monovalent inorganic cation homeostasis	0.0971168	-2.33184	110	2	0.0253165	79	16543	86711080	SLC4A4,CFTR
GO:0070486	leukocyte aggregation	0.097534	-2.32755	230	3	0.0379747	79	16543	6776659301	ZFP36L1,SOX4,ANXA1
GO:0003013	circulatory system process	0.0978146	-2.32468	366	4	0.0506329	79	16543	127871093531906	COL1A2,SERPING1,SLIT2,EDN1
GO:0021537	telencephalon development	0.0984929	-2.31777	231	3	0.0379747	79	16543	128147819353	COL3A1,NFIB,SLIT2
GO:0030817	regulation of cAMP biosynthetic process	0.0986037	-2.31665	111	2	0.0253165	79	16543	70771906	TIMP2,EDN1
GO:0033688	regulation of osteoblast proliferation	0.100016	-2.30243	22	1	0.0126582	79	16543	3491	CYR61
GO:0006972	hyperosmotic response	0.100016	-2.30243	22	1	0.0126582	79	16543	9076	CLDN1
GO:0032753	positive regulation of interleukin-4 production	0.100016	-2.30243	22	1	0.0126582	79	16543	3965	LGALS9
GO:0002577	regulation of antigen processing and presentation	0.100016	-2.30243	22	1	0.0126582	79	16543	7057	THBS1
GO:1903393	positive regulation of adherens junction organization	0.100016	-2.30243	22	1	0.0126582	79	16543	6385	SDC4
GO:1903792	negative regulation of anion transport	0.100016	-2.30243	22	1	0.0126582	79	16543	7057	THBS1
GO:1903409	reactive oxygen species biosynthetic process	0.100016	-2.30243	22	1	0.0126582	79	16543	1545	CYP1B1
GO:2001267	regulation of cysteine-type endopeptidase activity involved in apoptotic signaling pathway	0.100016	-2.30243	22	1	0.0126582	79	16543	3965	LGALS9
GO:0002825	regulation of T-helper 1 type immune response	0.100016	-2.30243	22	1	0.0126582	79	16543	301	ANXA1
GO:0051043	regulation of membrane protein ectodomain proteolysis	0.100016	-2.30243	22	1	0.0126582	79	16543	7077	TIMP2
GO:0035813	regulation of renal sodium excretion	0.100016	-2.30243	22	1	0.0126582	79	16543	1906	EDN1
GO:0090023	positive regulation of neutrophil chemotaxis	0.100016	-2.30243	22	1	0.0126582	79	16543	1906	EDN1
GO:1900027	regulation of ruffle assembly	0.100016	-2.30243	22	1	0.0126582	79	16543	4070	TACSTD2
GO:0045580	regulation of T cell differentiation	0.101597	-2.28674	113	2	0.0253165	79	16543	3965301	LGALS9,ANXA1
GO:0006275	regulation of DNA replication	0.103103	-2.27202	114	2	0.0253165	79	16543	425456034	KITLG,PDGFC
GO:0008210	estrogen metabolic process	0.10432	-2.2603	23	1	0.0126582	79	16543	1545	CYP1B1
GO:0010460	positive regulation of heart rate	0.10432	-2.2603	23	1	0.0126582	79	16543	1906	EDN1
GO:0090162	establishment of epithelial cell polarity	0.10432	-2.2603	23	1	0.0126582	79	16543	4478	MSN
GO:0072215	regulation of metanephros development	0.10432	-2.2603	23	1	0.0126582	79	16543	5159	PDGFRB
GO:0010613	positive regulation of cardiac muscle hypertrophy	0.10432	-2.2603	23	1	0.0126582	79	16543	1906	EDN1
GO:0014742	positive regulation of muscle hypertrophy	0.10432	-2.2603	23	1	0.0126582	79	16543	1906	EDN1
GO:0052472	modulation by host of symbiont transcription	0.10432	-2.2603	23	1	0.0126582	79	16543	5978	REST
GO:0050716	positive regulation of interleukin-1 secretion	0.10432	-2.2603	23	1	0.0126582	79	16543	3965	LGALS9
GO:1904705	regulation of vascular smooth muscle cell proliferation	0.10432	-2.2603	23	1	0.0126582	79	16543	4313	MMP2
GO:0043921	modulation by host of viral transcription	0.10432	-2.2603	23	1	0.0126582	79	16543	5978	REST
GO:0036336	dendritic cell migration	0.10432	-2.2603	23	1	0.0126582	79	16543	2059	EPS8
GO:0001935	endothelial cell proliferation	0.10432	-2.2603	23	1	0.0126582	79	16543	4323	MMP14
GO:0090189	regulation of branching involved in ureteric bud morphogenesis	0.10432	-2.2603	23	1	0.0126582	79	16543	4070	TACSTD2
GO:0007160	cell-matrix adhesion	0.104616	-2.25746	115	2	0.0253165	79	16543	14901281	CTGF,COL3A1
GO:0045995	regulation of embryonic development	0.104616	-2.25746	115	2	0.0253165	79	16543	39081289	LAMA2,COL5A1
GO:0051291	protein heterooligomerization	0.104616	-2.25746	115	2	0.0253165	79	16543	90761278	CLDN1,COL1A2
GO:0007219	Notch signaling pathway	0.104616	-2.25746	115	2	0.0253165	79	16543	48536591	NOTCH2,SNAI2
GO:0031329	regulation of cellular catabolic process	0.105293	-2.25101	376	4	0.0506329	79	16543	677707716014478	ZFP36L1,TIMP2,DAB2,MSN
GO:1903305	regulation of regulated secretory pathway	0.107659	-2.22879	117	2	0.0253165	79	16543	59783965	REST,LGALS9
GO:0090596	sensory organ morphogenesis	0.108291	-2.22293	241	3	0.0379747	79	16543	220212891906	EFEMP1,COL5A1,EDN1
GO:0042692	muscle cell differentiation	0.108291	-2.22293	241	3	0.0379747	79	16543	597851593956	REST,PDGFRB,LGALS1
GO:0060343	trabecula formation	0.108603	-2.22006	24	1	0.0126582	79	16543	4313	MMP2
GO:1903963	arachidonate transport	0.108603	-2.22006	24	1	0.0126582	79	16543	301	ANXA1
GO:0032104	regulation of response to extracellular stimulus	0.108603	-2.22006	24	1	0.0126582	79	16543	6591	SNAI2
GO:0036065	fucosylation	0.108603	-2.22006	24	1	0.0126582	79	16543	7057	THBS1
GO:1905209	positive regulation of cardiocyte differentiation	0.108603	-2.22006	24	1	0.0126582	79	16543	1906	EDN1
GO:0050482	arachidonic acid secretion	0.108603	-2.22006	24	1	0.0126582	79	16543	301	ANXA1
GO:0043534	blood vessel endothelial cell migration	0.108603	-2.22006	24	1	0.0126582	79	16543	9353	SLIT2
GO:0031954	positive regulation of protein autophosphorylation	0.108603	-2.22006	24	1	0.0126582	79	16543	56034	PDGFC
GO:0060487	lung epithelial cell differentiation	0.108603	-2.22006	24	1	0.0126582	79	16543	4781	NFIB
GO:0052312	modulation of transcription in other organism involved in symbiotic interaction	0.108603	-2.22006	24	1	0.0126582	79	16543	5978	REST
GO:0032107	regulation of response to nutrient levels	0.108603	-2.22006	24	1	0.0126582	79	16543	6591	SNAI2
GO:0046466	membrane lipid catabolic process	0.108603	-2.22006	24	1	0.0126582	79	16543	1545	CYP1B1
GO:0043536	positive regulation of blood vessel endothelial cell migration	0.108603	-2.22006	24	1	0.0126582	79	16543	7057	THBS1
GO:0060122	inner ear receptor stereocilium organization	0.108603	-2.22006	24	1	0.0126582	79	16543	6385	SDC4
GO:0034110	regulation of homotypic cell-cell adhesion	0.108603	-2.22006	24	1	0.0126582	79	16543	3956	LGALS1
GO:0001889	liver development	0.109189	-2.21467	118	2	0.0253165	79	16543	9076301	CLDN1,ANXA1
GO:0046330	positive regulation of JNK cascade	0.109189	-2.21467	118	2	0.0253165	79	16543	14901906	CTGF,EDN1
GO:0071822	protein complex subunit organization	0.109405	-2.2127	1181	9	0.113924	79	16543	9.07656e+37	CLDN1,PDGFC,FMOD,NUPR1,COL5A1,DDR2,COL1A2,COL3A1,CYP1B1
GO:0090263	positive regulation of canonical Wnt signaling pathway	0.110725	-2.2007	119	2	0.0253165	79	16543	517046659	GPRC5B,SOX4
GO:0001838	embryonic epithelial tube formation	0.110725	-2.2007	119	2	0.0253165	79	16543	66596385	SOX4,SDC4
GO:0072175	epithelial tube formation	0.112267	-2.18687	120	2	0.0253165	79	16543	66596385	SOX4,SDC4
GO:0007519	skeletal muscle tissue development	0.112267	-2.18687	120	2	0.0253165	79	16543	684026471	SVIL,NUPR1
GO:2001141	regulation of RNA biosynthetic process	0.112287	-2.1867	3567	22	0.278481	79	16543	7.0501e+92	TGIF1,IFITM3,LITAF,DDR2,EDN1,ZFP36L1,NOTCH2,SOX4,NFIB,EFEMP1,DAB2,FSTL1,LGALS9,PTRF,CYR61,NUPR1,SERPINE1,REST,C8orf4,SNAI2,IFI16,CYP1B1
GO:0045089	positive regulation of innate immune response	0.112314	-2.18645	245	3	0.0379747	79	16543	396543133428	LGALS9,MMP2,IFI16
GO:0044062	regulation of excretion	0.112866	-2.18156	25	1	0.0126582	79	16543	1906	EDN1
GO:0043537	negative regulation of blood vessel endothelial cell migration	0.112866	-2.18156	25	1	0.0126582	79	16543	7057	THBS1
GO:0042481	regulation of odontogenesis	0.112866	-2.18156	25	1	0.0126582	79	16543	1906	EDN1
GO:0060479	lung cell differentiation	0.112866	-2.18156	25	1	0.0126582	79	16543	4781	NFIB
GO:0071624	positive regulation of granulocyte chemotaxis	0.112866	-2.18156	25	1	0.0126582	79	16543	1906	EDN1
GO:0060765	regulation of androgen receptor signaling pathway	0.112866	-2.18156	25	1	0.0126582	79	16543	1601	DAB2
GO:1902624	positive regulation of neutrophil migration	0.112866	-2.18156	25	1	0.0126582	79	16543	1906	EDN1
GO:0030947	regulation of vascular endothelial growth factor receptor signaling pathway	0.112866	-2.18156	25	1	0.0126582	79	16543	3678	ITGA5
GO:0045123	cellular extravasation	0.112866	-2.18156	25	1	0.0126582	79	16543	6347	CCL2
GO:0032369	negative regulation of lipid transport	0.112866	-2.18156	25	1	0.0126582	79	16543	7057	THBS1
GO:0071375	cellular response to peptide hormone stimulus	0.113329	-2.17746	246	3	0.0379747	79	16543	67727911906	ZFP36L1,GNG11,EDN1
GO:0061008	hepaticobiliary system development	0.113815	-2.17318	121	2	0.0253165	79	16543	9076301	CLDN1,ANXA1
GO:0072006	nephron development	0.113815	-2.17318	121	2	0.0253165	79	16543	40705159	TACSTD2,PDGFRB
GO:0035270	endocrine system development	0.113815	-2.17318	121	2	0.0253165	79	16543	6659301	SOX4,ANXA1
GO:0010469	regulation of receptor activity	0.113815	-2.17318	121	2	0.0253165	79	16543	50541080	SERPINE1,CFTR
GO:0090316	positive regulation of intracellular protein transport	0.115369	-2.15962	248	3	0.0379747	79	16543	1601396556892	DAB2,LGALS9,C8orf4
GO:0031667	response to nutrient levels	0.115396	-2.15938	389	4	0.0506329	79	16543	4.31611e+16	MMP7,FSTL1,SPARC,IFI16
GO:0060322	head development	0.116222	-2.15225	698	6	0.0759494	79	16543	1.28213e+22	COL4A1,COL3A1,NFIB,SLIT2,MMP2,CD9
GO:0035023	regulation of Rho protein signal transduction	0.116927	-2.1462	123	2	0.0253165	79	16543	12815159	COL3A1,PDGFRB
GO:0048732	gland development	0.116988	-2.14569	391	4	0.0506329	79	16543	907644784781301	CLDN1,MSN,NFIB,ANXA1
GO:0040036	regulation of fibroblast growth factor receptor signaling pathway	0.117109	-2.14465	26	1	0.0126582	79	16543	7057	THBS1
GO:0001958	endochondral ossification	0.117109	-2.14465	26	1	0.0126582	79	16543	4323	MMP14
GO:0072378	blood coagulation, fibrin clot formation	0.117109	-2.14465	26	1	0.0126582	79	16543	710	SERPING1
GO:0071470	cellular response to osmotic stress	0.117109	-2.14465	26	1	0.0126582	79	16543	677	ZFP36L1
GO:0036075	replacement ossification	0.117109	-2.14465	26	1	0.0126582	79	16543	4323	MMP14
GO:1900087	positive regulation of G1/S transition of mitotic cell cycle	0.117109	-2.14465	26	1	0.0126582	79	16543	301	ANXA1
GO:0061217	regulation of mesonephros development	0.117109	-2.14465	26	1	0.0126582	79	16543	4070	TACSTD2
GO:0061014	positive regulation of mRNA catabolic process	0.117109	-2.14465	26	1	0.0126582	79	16543	677	ZFP36L1
GO:0045992	negative regulation of embryonic development	0.117109	-2.14465	26	1	0.0126582	79	16543	1289	COL5A1
GO:0015893	drug transport	0.117109	-2.14465	26	1	0.0126582	79	16543	9076	CLDN1
GO:0035412	regulation of catenin import into nucleus	0.117109	-2.14465	26	1	0.0126582	79	16543	6591	SNAI2
GO:0098542	defense response to other organism	0.117787	-2.13888	392	4	0.0506329	79	16543	5.05411e+17	SERPINE1,IFITM2,IFITM3,IFI16
GO:0016125	sterol metabolic process	0.118491	-2.13291	124	2	0.0253165	79	16543	10801545	CFTR,CYP1B1
GO:0010639	negative regulation of organelle organization	0.119491	-2.12451	252	3	0.0379747	79	16543	407093532059	TACSTD2,SLIT2,EPS8
GO:0008544	epidermis development	0.119491	-2.12451	252	3	0.0379747	79	16543	14903012012	CTGF,ANXA1,EMP1
GO:0043403	skeletal muscle tissue regeneration	0.121331	-2.10923	27	1	0.0126582	79	16543	301	ANXA1
GO:0032673	regulation of interleukin-4 production	0.121331	-2.10923	27	1	0.0126582	79	16543	3965	LGALS9
GO:1901797	negative regulation of signal transduction by p53 class mediator	0.121331	-2.10923	27	1	0.0126582	79	16543	6591	SNAI2
GO:1905476	negative regulation of protein localization to membrane	0.121331	-2.10923	27	1	0.0126582	79	16543	1601	DAB2
GO:0002828	regulation of type 2 immune response	0.121331	-2.10923	27	1	0.0126582	79	16543	301	ANXA1
GO:1902668	negative regulation of axon guidance	0.121331	-2.10923	27	1	0.0126582	79	16543	9353	SLIT2
GO:0034629	cellular protein complex localization	0.121331	-2.10923	27	1	0.0126582	79	16543	7127	TNFAIP2
GO:0010575	positive regulation of vascular endothelial growth factor production	0.121331	-2.10923	27	1	0.0126582	79	16543	1545	CYP1B1
GO:0050706	regulation of interleukin-1 beta secretion	0.121331	-2.10923	27	1	0.0126582	79	16543	3965	LGALS9
GO:0035774	positive regulation of insulin secretion involved in cellular response to glucose stimulus	0.121331	-2.10923	27	1	0.0126582	79	16543	1080	CFTR
GO:0032350	regulation of hormone metabolic process	0.121331	-2.10923	27	1	0.0126582	79	16543	5978	REST
GO:0008045	motor neuron axon guidance	0.121331	-2.10923	27	1	0.0126582	79	16543	9353	SLIT2
GO:0060317	cardiac epithelial to mesenchymal transition	0.121331	-2.10923	27	1	0.0126582	79	16543	6591	SNAI2
GO:2000725	regulation of cardiac muscle cell differentiation	0.121331	-2.10923	27	1	0.0126582	79	16543	1906	EDN1
GO:0051482	positive regulation of cytosolic calcium ion concentration involved in phospholipase C-activating G-protein coupled signaling pathway	0.121331	-2.10923	27	1	0.0126582	79	16543	1906	EDN1
GO:0032309	icosanoid secretion	0.121331	-2.10923	27	1	0.0126582	79	16543	301	ANXA1
GO:0043516	regulation of DNA damage response, signal transduction by p53 class mediator	0.121331	-2.10923	27	1	0.0126582	79	16543	6591	SNAI2
GO:0045987	positive regulation of smooth muscle contraction	0.121331	-2.10923	27	1	0.0126582	79	16543	1906	EDN1
GO:0019079	viral genome replication	0.121331	-2.10923	27	1	0.0126582	79	16543	6347	CCL2
GO:0010591	regulation of lamellipodium assembly	0.121331	-2.10923	27	1	0.0126582	79	16543	9353	SLIT2
GO:0006720	isoprenoid metabolic process	0.121636	-2.10672	126	2	0.0253165	79	16543	63851545	SDC4,CYP1B1
GO:0030814	regulation of cAMP metabolic process	0.121636	-2.10672	126	2	0.0253165	79	16543	70771906	TIMP2,EDN1
GO:0010977	negative regulation of neuron projection development	0.121636	-2.10672	126	2	0.0253165	79	16543	93533956	SLIT2,LGALS1
GO:0003008	system process	0.122423	-2.10027	1739	12	0.151899	79	16543	2.20271e+47	EFEMP1,SERPING1,CALD1,EDN1,COL18A1,ITGA5,TACSTD2,COL1A2,SLIT2,SNAI2,KIRREL,CYP1B1
GO:0022412	cellular process involved in reproduction in multicellular organism	0.122618	-2.09868	255	3	0.0379747	79	16543	10809353928	CFTR,SLIT2,CD9
GO:0050671	positive regulation of lymphocyte proliferation	0.123216	-2.09382	127	2	0.0253165	79	16543	3965301	LGALS9,ANXA1
GO:0032845	negative regulation of homeostatic process	0.123216	-2.09382	127	2	0.0253165	79	16543	4254677	KITLG,ZFP36L1
GO:1903707	negative regulation of hemopoiesis	0.123216	-2.09382	127	2	0.0253165	79	16543	677301	ZFP36L1,ANXA1
GO:0032946	positive regulation of mononuclear cell proliferation	0.124801	-2.08104	128	2	0.0253165	79	16543	3965301	LGALS9,ANXA1
GO:0010831	positive regulation of myotube differentiation	0.125534	-2.07518	28	1	0.0126582	79	16543	4323	MMP14
GO:0043277	apoptotic cell clearance	0.125534	-2.07518	28	1	0.0126582	79	16543	7057	THBS1
GO:0045026	plasma membrane fusion	0.125534	-2.07518	28	1	0.0126582	79	16543	928	CD9
GO:0055023	positive regulation of cardiac muscle tissue growth	0.125534	-2.07518	28	1	0.0126582	79	16543	1906	EDN1
GO:0006693	prostaglandin metabolic process	0.125534	-2.07518	28	1	0.0126582	79	16543	1906	EDN1
GO:1900744	regulation of p38MAPK cascade	0.125534	-2.07518	28	1	0.0126582	79	16543	3965	LGALS9
GO:0010922	positive regulation of phosphatase activity	0.125534	-2.07518	28	1	0.0126582	79	16543	5159	PDGFRB
GO:0097421	liver regeneration	0.125534	-2.07518	28	1	0.0126582	79	16543	9076	CLDN1
GO:0045622	regulation of T-helper cell differentiation	0.125534	-2.07518	28	1	0.0126582	79	16543	301	ANXA1
GO:2000352	negative regulation of endothelial cell apoptotic process	0.125534	-2.07518	28	1	0.0126582	79	16543	5054	SERPINE1
GO:0003338	metanephros morphogenesis	0.125534	-2.07518	28	1	0.0126582	79	16543	5159	PDGFRB
GO:0010259	multicellular organism aging	0.125534	-2.07518	28	1	0.0126582	79	16543	1906	EDN1
GO:0030823	regulation of cGMP metabolic process	0.125534	-2.07518	28	1	0.0126582	79	16543	7057	THBS1
GO:0035066	positive regulation of histone acetylation	0.125534	-2.07518	28	1	0.0126582	79	16543	6591	SNAI2
GO:0018146	keratan sulfate biosynthetic process	0.125534	-2.07518	28	1	0.0126582	79	16543	2331	FMOD
GO:0035924	cellular response to vascular endothelial growth factor stimulus	0.125534	-2.07518	28	1	0.0126582	79	16543	5159	PDGFRB
GO:1902230	negative regulation of intrinsic apoptotic signaling pathway in response to DNA damage	0.125534	-2.07518	28	1	0.0126582	79	16543	6591	SNAI2
GO:0006692	prostanoid metabolic process	0.125534	-2.07518	28	1	0.0126582	79	16543	1906	EDN1
GO:0099024	plasma membrane invagination	0.125534	-2.07518	28	1	0.0126582	79	16543	7057	THBS1
GO:0043902	positive regulation of multi-organism process	0.126391	-2.06838	129	2	0.0253165	79	16543	39653956	LGALS9,LGALS1
GO:0060538	skeletal muscle organ development	0.126391	-2.06838	129	2	0.0253165	79	16543	684026471	SVIL,NUPR1
GO:0071456	cellular response to hypoxia	0.127985	-2.05584	130	2	0.0253165	79	16543	6771906	ZFP36L1,EDN1
GO:0009314	response to radiation	0.129229	-2.04617	406	4	0.0506329	79	16543	128134286591301	COL3A1,IFI16,SNAI2,ANXA1
GO:0030802	regulation of cyclic nucleotide biosynthetic process	0.129585	-2.04342	131	2	0.0253165	79	16543	70771906	TIMP2,EDN1
GO:0048565	digestive tract development	0.129585	-2.04342	131	2	0.0253165	79	16543	560341281	PDGFC,COL3A1
GO:0032743	positive regulation of interleukin-2 production	0.129717	-2.0424	29	1	0.0126582	79	16543	301	ANXA1
GO:0003203	endocardial cushion morphogenesis	0.129717	-2.0424	29	1	0.0126582	79	16543	6591	SNAI2
GO:0061013	regulation of mRNA catabolic process	0.129717	-2.0424	29	1	0.0126582	79	16543	677	ZFP36L1
GO:0042044	fluid transport	0.129717	-2.0424	29	1	0.0126582	79	16543	1906	EDN1
GO:1903053	regulation of extracellular matrix organization	0.129717	-2.0424	29	1	0.0126582	79	16543	4921	DDR2
GO:0060674	placenta blood vessel development	0.129717	-2.0424	29	1	0.0126582	79	16543	3491	CYR61
GO:0042310	vasoconstriction	0.129717	-2.0424	29	1	0.0126582	79	16543	1906	EDN1
GO:0042149	cellular response to glucose starvation	0.129717	-2.0424	29	1	0.0126582	79	16543	3428	IFI16
GO:0043552	positive regulation of phosphatidylinositol 3-kinase activity	0.129717	-2.0424	29	1	0.0126582	79	16543	5159	PDGFRB
GO:0034113	heterotypic cell-cell adhesion	0.129717	-2.0424	29	1	0.0126582	79	16543	3678	ITGA5
GO:0003382	epithelial cell morphogenesis	0.129717	-2.0424	29	1	0.0126582	79	16543	80781	COL18A1
GO:1902893	regulation of pri-miRNA transcription from RNA polymerase II promoter	0.129717	-2.0424	29	1	0.0126582	79	16543	4781	NFIB
GO:0042572	retinol metabolic process	0.129717	-2.0424	29	1	0.0126582	79	16543	1545	CYP1B1
GO:0032733	positive regulation of interleukin-10 production	0.129717	-2.0424	29	1	0.0126582	79	16543	3965	LGALS9
GO:0043030	regulation of macrophage activation	0.129717	-2.0424	29	1	0.0126582	79	16543	7057	THBS1
GO:0010769	regulation of cell morphogenesis involved in differentiation	0.131104	-2.03177	263	3	0.0379747	79	16543	407023319353	TACSTD2,FMOD,SLIT2
GO:0019827	stem cell population maintenance	0.13119	-2.03111	132	2	0.0253165	79	16543	48536659	NOTCH2,SOX4
GO:0051302	regulation of cell division	0.13119	-2.03111	132	2	0.0253165	79	16543	684056034	SVIL,PDGFC
GO:0010975	regulation of neuron projection development	0.131741	-2.02692	409	4	0.0506329	79	16543	2.33152e+16	FMOD,GPRC5B,SLIT2,LGALS1
GO:0046394	carboxylic acid biosynthetic process	0.132179	-2.0236	264	3	0.0379747	79	16543	63314621906	BGN,VCAN,EDN1
GO:0016053	organic acid biosynthetic process	0.132179	-2.0236	264	3	0.0379747	79	16543	63314621906	BGN,VCAN,EDN1
GO:0042592	homeostatic process	0.133874	-2.01086	1411	10	0.126582	79	16543	9.07652e+39	CLDN1,GPRC5B,SLC4A4,CTGF,CCL2,LGALS1,EDN1,SOX4,CFTR,ANXA1
GO:0048147	negative regulation of fibroblast proliferation	0.133881	-2.01081	30	1	0.0126582	79	16543	26471	NUPR1
GO:1901571	fatty acid derivative transport	0.133881	-2.01081	30	1	0.0126582	79	16543	301	ANXA1
GO:0045616	regulation of keratinocyte differentiation	0.133881	-2.01081	30	1	0.0126582	79	16543	677	ZFP36L1
GO:0060325	face morphogenesis	0.133881	-2.01081	30	1	0.0126582	79	16543	4313	MMP2
GO:0032892	positive regulation of organic acid transport	0.133881	-2.01081	30	1	0.0126582	79	16543	1906	EDN1
GO:0010656	negative regulation of muscle cell apoptotic process	0.133881	-2.01081	30	1	0.0126582	79	16543	1906	EDN1
GO:0033144	negative regulation of intracellular steroid hormone receptor signaling pathway	0.133881	-2.01081	30	1	0.0126582	79	16543	1601	DAB2
GO:1903670	regulation of sprouting angiogenesis	0.133881	-2.01081	30	1	0.0126582	79	16543	3678	ITGA5
GO:0061036	positive regulation of cartilage development	0.133881	-2.01081	30	1	0.0126582	79	16543	3491	CYR61
GO:0050856	regulation of T cell receptor signaling pathway	0.133881	-2.01081	30	1	0.0126582	79	16543	3958	LGALS3
GO:0007435	salivary gland morphogenesis	0.133881	-2.01081	30	1	0.0126582	79	16543	4781	NFIB
GO:0071715	icosanoid transport	0.133881	-2.01081	30	1	0.0126582	79	16543	301	ANXA1
GO:0043114	regulation of vascular permeability	0.133881	-2.01081	30	1	0.0126582	79	16543	9353	SLIT2
GO:0045923	positive regulation of fatty acid metabolic process	0.133881	-2.01081	30	1	0.0126582	79	16543	301	ANXA1
GO:0044703	multi-organism reproductive process	0.134334	-2.00743	894	7	0.0886076	79	16543	7.13043e+26	TNFAIP6,MMP7,LGALS9,CFTR,MMP2,EDN1,CD9
GO:1901653	cellular response to peptide	0.134339	-2.00739	266	3	0.0379747	79	16543	67727911906	ZFP36L1,GNG11,EDN1
GO:0071248	cellular response to metal ion	0.134412	-2.00684	134	2	0.0253165	79	16543	90761906	CLDN1,EDN1
GO:0098727	maintenance of cell number	0.134412	-2.00684	134	2	0.0253165	79	16543	48536659	NOTCH2,SOX4
GO:0014706	striated muscle tissue development	0.135423	-1.99935	267	3	0.0379747	79	16543	6840264715159	SVIL,NUPR1,PDGFRB
GO:2000045	regulation of G1/S transition of mitotic cell cycle	0.136031	-1.99488	135	2	0.0253165	79	16543	6659301	SOX4,ANXA1
GO:0031344	regulation of cell projection organization	0.136502	-1.99141	570	5	0.0632911	79	16543	4.07023e+20	TACSTD2,FMOD,GPRC5B,SLIT2,LGALS1
GO:0031331	positive regulation of cellular catabolic process	0.136511	-1.99135	268	3	0.0379747	79	16543	67716014478	ZFP36L1,DAB2,MSN
GO:0016192	vesicle-mediated transport	0.136943	-1.98819	1242	9	0.113924	79	16543	1.60171e+32	DAB2,SERPING1,SPARC,TNFAIP2,CD9,SERPINE1,CFTR,THBS1,ANXA1
GO:0036294	cellular response to decreased oxygen levels	0.137653	-1.98302	136	2	0.0253165	79	16543	6771906	ZFP36L1,EDN1
GO:0043524	negative regulation of neuron apoptotic process	0.137653	-1.98302	136	2	0.0253165	79	16543	2196996347	UNC5B,CCL2
GO:0044283	small molecule biosynthetic process	0.13768	-1.98282	416	4	0.0506329	79	16543	633108014621906	BGN,CFTR,VCAN,EDN1
GO:0007205	protein kinase C-activating G-protein coupled receptor signaling pathway	0.138024	-1.98033	31	1	0.0126582	79	16543	1906	EDN1
GO:1902808	positive regulation of cell cycle G1/S phase transition	0.138024	-1.98033	31	1	0.0126582	79	16543	301	ANXA1
GO:0070830	bicellular tight junction assembly	0.138024	-1.98033	31	1	0.0126582	79	16543	9076	CLDN1
GO:0042269	regulation of natural killer cell mediated cytotoxicity	0.138024	-1.98033	31	1	0.0126582	79	16543	3965	LGALS9
GO:0048265	response to pain	0.138024	-1.98033	31	1	0.0126582	79	16543	7057	THBS1
GO:0045197	establishment or maintenance of epithelial cell apical/basal polarity	0.138024	-1.98033	31	1	0.0126582	79	16543	4478	MSN
GO:0032689	negative regulation of interferon-gamma production	0.138024	-1.98033	31	1	0.0126582	79	16543	3965	LGALS9
GO:0045581	negative regulation of T cell differentiation	0.138024	-1.98033	31	1	0.0126582	79	16543	301	ANXA1
GO:0006363	termination of RNA polymerase I transcription	0.138024	-1.98033	31	1	0.0126582	79	16543	284119	PTRF
GO:0002707	negative regulation of lymphocyte mediated immunity	0.138024	-1.98033	31	1	0.0126582	79	16543	3965	LGALS9
GO:0010574	regulation of vascular endothelial growth factor production	0.138024	-1.98033	31	1	0.0126582	79	16543	1545	CYP1B1
GO:0050704	regulation of interleukin-1 secretion	0.138024	-1.98033	31	1	0.0126582	79	16543	3965	LGALS9
GO:0031663	lipopolysaccharide-mediated signaling pathway	0.138024	-1.98033	31	1	0.0126582	79	16543	6347	CCL2
GO:0042113	B cell activation	0.13928	-1.97127	137	2	0.0253165	79	16543	48533956	NOTCH2,LGALS1
GO:1901991	negative regulation of mitotic cell cycle phase transition	0.13928	-1.97127	137	2	0.0253165	79	16543	6776659	ZFP36L1,SOX4
GO:0051100	negative regulation of binding	0.13928	-1.97127	137	2	0.0253165	79	16543	16013428	DAB2,IFI16
GO:0009991	response to extracellular stimulus	0.140259	-1.96427	419	4	0.0506329	79	16543	4.31611e+16	MMP7,FSTL1,SPARC,IFI16
GO:0002366	leukocyte activation involved in immune response	0.140911	-1.95962	138	2	0.0253165	79	16543	48533956	NOTCH2,LGALS1
GO:0032874	positive regulation of stress-activated MAPK cascade	0.140911	-1.95962	138	2	0.0253165	79	16543	14901906	CTGF,EDN1
GO:0051701	interaction with host	0.140911	-1.95962	138	2	0.0253165	79	16543	90763678	CLDN1,ITGA5
GO:1900371	regulation of purine nucleotide biosynthetic process	0.140911	-1.95962	138	2	0.0253165	79	16543	70771906	TIMP2,EDN1
GO:0048592	eye morphogenesis	0.140911	-1.95962	138	2	0.0253165	79	16543	22021289	EFEMP1,COL5A1
GO:0019725	cellular homeostasis	0.141207	-1.95753	739	6	0.0759494	79	16543	8.67111e+23	SLC4A4,CFTR,SOX4,CCL2,EDN1,LGALS1
GO:0014037	Schwann cell differentiation	0.142148	-1.95088	32	1	0.0126582	79	16543	3908	LAMA2
GO:0060421	positive regulation of heart growth	0.142148	-1.95088	32	1	0.0126582	79	16543	1906	EDN1
GO:0051693	actin filament capping	0.142148	-1.95088	32	1	0.0126582	79	16543	2059	EPS8
GO:0006958	complement activation, classical pathway	0.142148	-1.95088	32	1	0.0126582	79	16543	710	SERPING1
GO:0001974	blood vessel remodeling	0.142148	-1.95088	32	1	0.0126582	79	16543	633	BGN
GO:0090218	positive regulation of lipid kinase activity	0.142148	-1.95088	32	1	0.0126582	79	16543	5159	PDGFRB
GO:0051931	regulation of sensory perception	0.142148	-1.95088	32	1	0.0126582	79	16543	1906	EDN1
GO:0001738	morphogenesis of a polarized epithelium	0.142148	-1.95088	32	1	0.0126582	79	16543	4478	MSN
GO:0002720	positive regulation of cytokine production involved in immune response	0.142148	-1.95088	32	1	0.0126582	79	16543	51704	GPRC5B
GO:0030449	regulation of complement activation	0.142148	-1.95088	32	1	0.0126582	79	16543	710	SERPING1
GO:0030513	positive regulation of BMP signaling pathway	0.142148	-1.95088	32	1	0.0126582	79	16543	3491	CYR61
GO:0021522	spinal cord motor neuron differentiation	0.142148	-1.95088	32	1	0.0126582	79	16543	6659	SOX4
GO:0043304	regulation of mast cell degranulation	0.142148	-1.95088	32	1	0.0126582	79	16543	3965	LGALS9
GO:0010165	response to X-ray	0.142148	-1.95088	32	1	0.0126582	79	16543	301	ANXA1
GO:0033006	regulation of mast cell activation involved in immune response	0.142148	-1.95088	32	1	0.0126582	79	16543	3965	LGALS9
GO:0051930	regulation of sensory perception of pain	0.142148	-1.95088	32	1	0.0126582	79	16543	1906	EDN1
GO:0034694	response to prostaglandin	0.142148	-1.95088	32	1	0.0126582	79	16543	1906	EDN1
GO:0032735	positive regulation of interleukin-12 production	0.142148	-1.95088	32	1	0.0126582	79	16543	3965	LGALS9
GO:0072210	metanephric nephron development	0.142148	-1.95088	32	1	0.0126582	79	16543	5159	PDGFRB
GO:0014911	positive regulation of smooth muscle cell migration	0.142148	-1.95088	32	1	0.0126582	79	16543	5159	PDGFRB
GO:0000122	negative regulation of transcription from RNA polymerase II promoter	0.142487	-1.94851	741	6	0.0759494	79	16543	7.0506e+23	TGIF1,REST,NFIB,IFI16,SNAI2,EDN1
GO:0030808	regulation of nucleotide biosynthetic process	0.142547	-1.94808	139	2	0.0253165	79	16543	70771906	TIMP2,EDN1
GO:0070304	positive regulation of stress-activated protein kinase signaling cascade	0.142547	-1.94808	139	2	0.0253165	79	16543	14901906	CTGF,EDN1
GO:0001959	regulation of cytokine-mediated signaling pathway	0.144186	-1.93665	140	2	0.0253165	79	16543	93531906	SLIT2,EDN1
GO:0016331	morphogenesis of embryonic epithelium	0.144186	-1.93665	140	2	0.0253165	79	16543	66596385	SOX4,SDC4
GO:0051252	regulation of RNA metabolic process	0.144561	-1.93405	3682	22	0.278481	79	16543	7.0501e+92	TGIF1,IFITM3,LITAF,DDR2,EDN1,ZFP36L1,NOTCH2,SOX4,NFIB,EFEMP1,DAB2,FSTL1,LGALS9,PTRF,CYR61,NUPR1,SERPINE1,REST,C8orf4,SNAI2,IFI16,CYP1B1
GO:0048048	embryonic eye morphogenesis	0.146253	-1.92242	33	1	0.0126582	79	16543	2202	EFEMP1
GO:0002715	regulation of natural killer cell mediated immunity	0.146253	-1.92242	33	1	0.0126582	79	16543	3965	LGALS9
GO:0021884	forebrain neuron development	0.146253	-1.92242	33	1	0.0126582	79	16543	9353	SLIT2
GO:0007431	salivary gland development	0.146253	-1.92242	33	1	0.0126582	79	16543	4781	NFIB
GO:0060428	lung epithelium development	0.146253	-1.92242	33	1	0.0126582	79	16543	4781	NFIB
GO:0097028	dendritic cell differentiation	0.146253	-1.92242	33	1	0.0126582	79	16543	3965	LGALS9
GO:0046825	regulation of protein export from nucleus	0.146253	-1.92242	33	1	0.0126582	79	16543	6659	SOX4
GO:2000257	regulation of protein activation cascade	0.146253	-1.92242	33	1	0.0126582	79	16543	710	SERPING1
GO:0034405	response to fluid shear stress	0.146253	-1.92242	33	1	0.0126582	79	16543	5159	PDGFRB
GO:0042339	keratan sulfate metabolic process	0.146253	-1.92242	33	1	0.0126582	79	16543	2331	FMOD
GO:0031099	regeneration	0.147478	-1.91408	142	2	0.0253165	79	16543	9076301	CLDN1,ANXA1
GO:0007088	regulation of mitotic nuclear division	0.149129	-1.90294	143	2	0.0253165	79	16543	51591906	PDGFRB,EDN1
GO:0009266	response to temperature stimulus	0.149129	-1.90294	143	2	0.0253165	79	16543	568927057	C8orf4,THBS1
GO:0048562	embryonic organ morphogenesis	0.149795	-1.89849	280	3	0.0379747	79	16543	220219064323	EFEMP1,EDN1,MMP14
GO:0035307	positive regulation of protein dephosphorylation	0.150338	-1.89487	34	1	0.0126582	79	16543	5159	PDGFRB
[truncated: 12,967 more rows]

## Sheet: WikiPathways
TermID	Term	Enrichment	logP	Genes in Term	Target Genes in Term	Fraction of Targets in Term	Total Target Genes	Total Genes	Entrez Gene IDs	Gene Symbols
WP2911	miRNA targets in ECM and membrane receptors	8.26347e-07	-14.0063	43	6	0.142857	42	5314	1.28213e+23	COL4A1,COL1A2,COL4A2,COL3A1,COL5A1,THBS1
WP306	Focal Adhesion	1.85642e-06	-13.1969	195	10	0.238095	42	5314	5.60341e+40	PDGFC,COL4A2,COL5A1,ITGA5,COL4A1,LAMA2,COL1A2,COL3A1,PDGFRB,THBS1
WP2901	Gonadotropin-releasing hormone (GnRH) signaling	6.09918e-05	-9.70477	2	2	0.047619	42	5314	43134323	MMP2,MMP14
WP129	Matrix Metalloproteinases	7.96217e-05	-9.43822	30	4	0.0952381	42	5314	7077431643134320	TIMP2,MMP7,MMP2,MMP14
WP2324	AGE/RAGE pathway	0.000151212	-8.79683	66	5	0.119048	42	5314	4.3164e+19	MMP7,LGALS3,MSN,MMP2,MMP14
WP615	Senescence and Autophagy in Cancer	0.000160003	-8.74032	106	6	0.142857	42	5314	5.05467e+23	SERPINE1,SPARC,COL3A1,IFI16,MMP14,THBS1
WP2431	Spinal Cord Injury	0.000301639	-8.10628	119	6	0.142857	42	5314	1.2824e+22	COL4A1,LGALS3,CCL2,SLIT2,VCAN,ANXA1
WP3668	Hypothesized Pathways in Pathogenesis of Cardiovascular Disease	0.000935749	-6.97416	25	3	0.0714286	42	5314	405250541490	LTBP1,SERPINE1,CTGF
WP560	TGF-beta Receptor Signaling	0.00105022	-6.85875	58	4	0.0952381	42	5314	7050505440527050	TGIF1,SERPINE1,LTBP1,THBS1
WP3624	Lung fibrosis	0.00143298	-6.548	63	4	0.0952381	42	5314	1490634743131900	CTGF,CCL2,MMP2,EDN1
WP453	Inflammatory Response Pathway	0.00212437	-6.15428	33	3	0.0714286	42	5314	127812817057	COL1A2,COL3A1,THBS1
WP2374	Oncostatin M Signaling Pathway	0.0148782	-4.20786	66	3	0.0714286	42	5314	505434916347	SERPINE1,CYR61,CCL2
WP2865	IL1 and megakaryocytes in obesity	0.0163079	-4.11611	25	2	0.047619	42	5314	70776347	TIMP2,CCL2
WP366	TGF-beta Signaling Pathway	0.0201303	-3.90553	133	4	0.0952381	42	5314	7050127816017050	TGIF1,COL1A2,DAB2,THBS1
WP98	Prostaglandin Synthesis and Regulation	0.0230661	-3.76939	30	2	0.047619	42	5314	3011906	ANXA1,EDN1
WP3298	Melatonin metabolism and effects	0.0324276	-3.42875	36	2	0.047619	42	5314	15451906	CYP1B1,EDN1
WP3614	Photodynamic therapy-induced HIF-1 survival signaling	0.0341115	-3.37812	37	2	0.047619	42	5314	50541906	SERPINE1,EDN1
WP2542	Sulindac Metabolic Pathway	0.0389129	-3.24643	5	1	0.0238095	42	5314	1545	CYP1B1
WP2276	Glial Cell Differentiation	0.0615469	-2.78796	8	1	0.0238095	42	5314	4478	MSN
WP1533	Vitamin B12 Metabolism	0.0652327	-2.72979	53	2	0.047619	42	5314	50546347	SERPINE1,CCL2
WP696	Benzo(a)pyrene metabolism	0.0689753	-2.67401	9	1	0.0238095	42	5314	1545	CYP1B1
WP3674	Tgif disruption of Shh signaling	0.0689753	-2.67401	9	1	0.0238095	42	5314	7050	TGIF1
WP558	Complement and Coagulation Cascades	0.0809688	-2.51369	60	2	0.047619	42	5314	5054710	SERPINE1,SERPING1
WP304	Kit receptor signaling pathway	0.0809688	-2.51369	60	2	0.047619	42	5314	42546591	KITLG,SNAI2
WP2881	Estrogen Receptor Pathway	0.0981191	-2.32157	13	1	0.0238095	42	5314	1545	CYP1B1
WP176	Folate Metabolism	0.102716	-2.27579	69	2	0.047619	42	5314	50546347	SERPINE1,CCL2
WP322	Osteoblast Signaling	0.105265	-2.25128	14	1	0.0238095	42	5314	5159	PDGFRB
WP501	GPCRs, Class C Metabotropic glutamate, pheromone	0.119391	-2.12536	16	1	0.0238095	42	5314	51704	GPRC5B
WP2118	Arrhythmogenic Right Ventricular Cardiomyopathy	0.12062	-2.11511	76	2	0.047619	42	5314	36783908	ITGA5,LAMA2
WP3859	TGF-B Signaling in Thyroid Cells for Epithelial-Mesenchymal Transition	0.133299	-2.01516	18	1	0.0238095	42	5314	6591	SNAI2
WP3287	Overview of nanoparticle effects	0.140172	-1.96489	19	1	0.0238095	42	5314	1282	COL4A1
WP697	Estrogen metabolism	0.140172	-1.96489	19	1	0.0238095	42	5314	1545	CYP1B1
WP516	Hypertrophy Model	0.146992	-1.91738	20	1	0.0238095	42	5314	3491	CYR61
WP15	Selenium Micronutrient Network	0.15015	-1.89612	87	2	0.047619	42	5314	50546347	SERPINE1,CCL2
WP691	Tamoxifen metabolism	0.15376	-1.87237	21	1	0.0238095	42	5314	1545	CYP1B1
WP272	Blood Clotting Cascade	0.160474	-1.82962	22	1	0.0238095	42	5314	5054	SERPINE1
WP1539	Angiogenesis	0.173749	-1.75015	24	1	0.0238095	42	5314	7077	TIMP2
WP1528	Physiological and Pathological Hypertrophy of the Heart	0.180309	-1.71309	25	1	0.0238095	42	5314	1906	EDN1
WP2064	Neural Crest Differentiation	0.192425	-1.64805	102	2	0.047619	42	5314	48536591	NOTCH2,SNAI2
WP3845	Canonical and Non-canonical Notch signaling	0.193277	-1.64363	27	1	0.0238095	42	5314	4853	NOTCH2
WP2377	Integrated Pancreatic Cancer Pathway	0.202905	-1.59502	197	3	0.0714286	42	5314	40523017057	LTBP1,ANXA1,THBS1
WP2828	Bladder Cancer	0.224826	-1.49243	32	1	0.0238095	42	5314	7057	THBS1
WP2197	Endothelin Pathways	0.23099	-1.46538	33	1	0.0238095	42	5314	1906	EDN1
WP3617	Photodynamic therapy-induced NF-kB survival signaling	0.243175	-1.41398	35	1	0.0238095	42	5314	4313	MMP2
WP244	Alpha 6 Beta 4 signaling pathway	0.243175	-1.41398	35	1	0.0238095	42	5314	3908	LAMA2
WP2526	PDGF Pathway	0.261099	-1.34286	38	1	0.0238095	42	5314	5159	PDGFRB
WP2036	TNF related weak inducer of apoptosis (TWEAK) Signaling Pathway	0.284354	-1.25754	42	1	0.0238095	42	5314	6347	CCL2
WP465	Tryptophan metabolism	0.306894	-1.18125	46	1	0.0238095	42	5314	1545	CYP1B1
WP268	Notch Signaling Pathway	0.306894	-1.18125	46	1	0.0238095	42	5314	4853	NOTCH2
WP2873	Aryl Hydrocarbon Receptor Pathway	0.317903	-1.14601	48	1	0.0238095	42	5314	1545	CYP1B1
WP2848	Differentiation Pathway	0.317903	-1.14601	48	1	0.0238095	42	5314	4254	KITLG
WP2849	Hematopoietic Stem Cell Differentiation	0.317903	-1.14601	48	1	0.0238095	42	5314	4254	KITLG
WP2586	Aryl Hydrocarbon Receptor	0.317903	-1.14601	48	1	0.0238095	42	5314	1545	CYP1B1
WP51	Regulation of Actin Cytoskeleton	0.330397	-1.10746	149	2	0.047619	42	5314	44785159	MSN,PDGFRB
WP3646	Hepatitis C and Hepatocellular Carcinoma	0.334097	-1.09632	51	1	0.0238095	42	5314	1284	COL4A2
WP3611	Photodynamic therapy-induced AP-1 survival signaling.	0.334097	-1.09632	51	1	0.0238095	42	5314	4313	MMP2
WP2864	Apoptosis-related network due to altered Notch3 in ovarian cancer	0.349915	-1.05006	54	1	0.0238095	42	5314	7057	THBS1
WP2272	Pathogenic Escherichia coli infection	0.355106	-1.03534	55	1	0.0238095	42	5314	9076	CLDN1
WP289	Myometrial Relaxation and Contraction Pathways	0.356574	-1.03121	158	2	0.047619	42	5314	2791800	GNG11,CALD1
WP195	IL-1 signaling pathway	0.365367	-1.00685	57	1	0.0238095	42	5314	6347	CCL2
WP61	Notch Signaling Pathway	0.390326	-0.940774	62	1	0.0238095	42	5314	4853	NOTCH2
WP3584	MECP2 and Associated Rett Syndrome	0.390326	-0.940774	62	1	0.0238095	42	5314	5978	REST
WP43	Oxidation by Cytochrome P450	0.395201	-0.92836	63	1	0.0238095	42	5314	1545	CYP1B1
WP474	Endochondral Ossification	0.404838	-0.904268	65	1	0.0238095	42	5314	4921	DDR2
WP3651	Pathways Affected in Adenoid Cystic Carcinoma	0.4096	-0.892573	66	1	0.0238095	42	5314	4781	NFIB
WP2572	Primary Focal Segmental Glomerulosclerosis FSGS	0.446382	-0.80658	74	1	0.0238095	42	5314	9076	CLDN1
WP2328	Allograft Rejection	0.472491	-0.749737	80	1	0.0238095	42	5314	1289	COL5A1
WP2261	Signaling Pathways in Glioblastoma	0.485091	-0.723419	83	1	0.0238095	42	5314	5159	PDGFRB
WP138	Androgen receptor signaling pathway	0.513358	-0.666781	90	1	0.0238095	42	5314	7050	TGIF1
WP231	TNF alpha Signaling Pathway	0.528825	-0.637098	94	1	0.0238095	42	5314	6347	CCL2
WP35	G Protein Signaling Pathways	0.536377	-0.622917	96	1	0.0238095	42	5314	2791	GNG11
WP1544	MicroRNAs in cardiomyocyte hypertrophy	0.558332	-0.582801	102	1	0.0238095	42	5314	1906	EDN1
WP185	Integrin-mediated Cell Adhesion	0.561891	-0.576447	103	1	0.0238095	42	5314	3678	ITGA5
WP179	Cell Cycle	0.568926	-0.564005	105	1	0.0238095	42	5314	4254	KITLG
WP399	Wnt Signaling Pathway and Pluripotency	0.572402	-0.557914	106	1	0.0238095	42	5314	4316	MMP7
WP236	Adipogenesis	0.650926	-0.42936	131	1	0.0238095	42	5314	5054	SERPINE1
WP2858	Ectoderm Differentiation	0.68343	-0.38063	143	1	0.0238095	42	5314	6347	CCL2
WP2853	Endoderm Differentiation	0.688552	-0.373164	145	1	0.0238095	42	5314	1601	DAB2
WP536	Calcium Regulation in the Cardiac Cell	0.703438	-0.351775	151	1	0.0238095	42	5314	2791	GNG11
WP1984	Integrated Breast Cancer Pathway	0.710618	-0.34162	154	1	0.0238095	42	5314	301	ANXA1
WP437	EGF/EGFR Signaling Pathway	0.728946	-0.316156	162	1	0.0238095	42	5314	2059	EPS8
WP706	Sudden Infant Death Syndrome (SIDS) Susceptibility Pathways	0.728946	-0.316156	162	1	0.0238095	42	5314	5978	REST
WP382	MAPK Signaling Pathway	0.746138	-0.292844	170	1	0.0238095	42	5314	5159	PDGFRB
WP702	Metapathway biotransformation	0.762265	-0.271462	178	1	0.0238095	42	5314	1545	CYP1B1
WP3594	Circadian rythm related genes	0.812762	-0.207317	207	1	0.0238095	42	5314	5054	SERPINE1
WP127	IL-5 Signaling Pathway	1	-2.30869e-11	40	0	0	42	5314
WP2516	ATM Signaling Pathway	1	-2.30869e-11	40	0	0	42	5314
WP524	G13 Signaling Pathway	1	-2.30869e-11	40	0	0	42	5314
WP466	DNA Replication	1	-2.21425e-11	42	0	0	42	5314
WP405	Eukaryotic Transcription Initiation	1	-2.21425e-11	42	0	0	42	5314
WP49	IL-2 Signaling Pathway	1	-2.21425e-11	42	0	0	42	5314
WP2636	Common Pathways Underlying Drug Addiction	1	-2.21425e-11	42	0	0	42	5314
WP2509	Nanoparticle triggered autophagic cell death	1	-2.05788e-11	24	0	0	42	5314
WP262	EBV LMP1 signaling	1	-2.05788e-11	24	0	0	42	5314
WP334	GPCRs, Class B Secretin-like	1	-2.05788e-11	24	0	0	42	5314
WP3658	Wnt/beta-catenin Signaling Pathway in Leukemia	1	-2.05788e-11	24	0	0	42	5314
WP3892	Development of pulmonary dendritic cells and macrophage subsets	1	-1.96461e-11	13	0	0	42	5314
WP3871	Valproic acid pathway	1	-1.96461e-11	13	0	0	42	5314
WP1991	SRF and miRs in Smooth Muscle Differentiation and Proliferation	1	-1.96461e-11	13	0	0	42	5314
WP186	Homologous recombination	1	-1.96461e-11	13	0	0	42	5314
WP3876	BMP2-WNT4-FOXO1 Pathway in Human Primary Endometrial Stromal Cell Differentiation	1	-1.96461e-11	13	0	0	42	5314
WP1434	Osteopontin Signaling	1	-1.96461e-11	13	0	0	42	5314
WP3679	Cell-type Dependent Selectivity of CCK2R Signaling	1	-1.96461e-11	13	0	0	42	5314
WP1423	Ganglio Sphingolipid Metabolism	1	-1.96461e-11	13	0	0	42	5314
WP712	Estrogen signaling pathway	1	-1.90484e-11	23	0	0	42	5314
WP3612	Photodynamic therapy-induced NFE2L2 (NRF2) survival signaling	1	-1.90484e-11	23	0	0	42	5314
WP3678	Amplification and Expansion of Oncogenic Pathways as Metastatic Traits	1	-1.8826e-11	17	0	0	42	5314
WP2289	Drug Induction of Bile Acid Pathway	1	-1.8826e-11	17	0	0	42	5314
WP554	ACE Inhibitor Pathway	1	-1.8826e-11	17	0	0	42	5314
WP368	Mitochondrial LC-Fatty Acid Beta-Oxidation	1	-1.8826e-11	17	0	0	42	5314
WP78	TCA Cycle	1	-1.8826e-11	17	0	0	42	5314
WP2916	Interactome of polycomb repressive complex 2 (PRC2)	1	-1.8826e-11	17	0	0	42	5314
WP3874	Canonical and Non-Canonical TGF-B signaling	1	-1.8826e-11	17	0	0	42	5314
WP24	Peptide GPCRs	1	-1.81438e-11	74	0	0	42	5314
WP2855	Dopaminergic Neurogenesis	1	-1.80273e-11	30	0	0	42	5314
WP3844	PI3K-AKT-mTOR signaling pathway and therapeutic opportunities	1	-1.80273e-11	30	0	0	42	5314
WP241	One Carbon Metabolism	1	-1.80273e-11	30	0	0	42	5314
WP3851	TLR4 Signaling and Tolerance	1	-1.80273e-11	30	0	0	42	5314
WP2870	Extracellular vesicle-mediated signaling in recipient cells	1	-1.80273e-11	30	0	0	42	5314
WP3849	MAPK and NFkB Signalling Pathways Inhibited by Yersinia YopJ	1	-1.77028e-11	12	0	0	42	5314
WP1559	TFs Regulate miRNAs related to cardiac hypertrophy	1	-1.77028e-11	12	0	0	42	5314
WP1425	Bone Morphogenic Protein (BMP) Signalling and Regulation	1	-1.77028e-11	12	0	0	42	5314
WP3672	LncRNA-mediated mechanisms of therapeutic resistance	1	-1.77028e-11	12	0	0	42	5314
WP106	Alanine and aspartate metabolism	1	-1.77028e-11	12	0	0	42	5314
WP2007	Iron metabolism in placenta	1	-1.77028e-11	12	0	0	42	5314
WP3301	MFAP5-mediated ovarian cancer cell motility and invasiveness	1	-1.77028e-11	12	0	0	42	5314
WP2290	RalA downstream regulated genes	1	-1.77028e-11	12	0	0	42	5314
WP1982	Sterol Regulatory Element-Binding Proteins (SREBP) signalling	1	-1.7423e-11	73	0	0	42	5314
WP3865	RIG-I-like Receptor Signaling	1	-1.7306e-11	61	0	0	42	5314
WP2637	Structural Pathway of Interleukin 1 (IL-1)	1	-1.71518e-11	50	0	0	42	5314
WP1545	miRNAs involved in DNA damage response	1	-1.71518e-11	50	0	0	42	5314
WP3863	T-Cell antigen Receptor (TCR) pathway during Staphylococcus aureus infection	1	-1.68634e-11	62	0	0	42	5314
WP3408	Evolocumab Mechanism	1	-1.6327e-11	3	0	0	42	5314
WP2846	Proprotein convertase subtilisin/kexin type 9 (PCSK9) mediated LDL receptor degradation	1	-1.6327e-11	3	0	0	42	5314
WP534	Glycolysis and Gluconeogenesis	1	-1.59484e-11	49	0	0	42	5314
WP410	Diurnally Regulated Genes with Circadian Orthologs	1	-1.59484e-11	49	0	0	42	5314
WP286	IL-3 Signaling Pathway	1	-1.59484e-11	49	0	0	42	5314
WP1971	Integrated Cancer Pathway	1	-1.58195e-11	46	0	0	42	5314
WP28	Selenium Metabolism and Selenoproteins	1	-1.58195e-11	46	0	0	42	5314
WP1591	Heart Development	1	-1.58195e-11	46	0	0	42	5314
WP3878	ATM Signaling Network in Development and Disease	1	-1.58195e-11	46	0	0	42	5314
WP2249	Metastatic brain tumor	1	-1.44921e-11	28	0	0	42	5314
WP2361	Gastric Cancer Network 1	1	-1.44921e-11	28	0	0	42	5314
WP2447	Amyotrophic lateral sclerosis (ALS)	1	-1.42479e-11	38	0	0	42	5314
WP383	Striated Muscle Contraction	1	-1.42479e-11	38	0	0	42	5314
WP2029	Cell Differentiation - Index	1	-1.42479e-11	38	0	0	42	5314
WP2491	Diclofenac Metabolic Pathway	1	-1.41192e-11	4	0	0	42	5314
WP2889	Oxytocin signaling	1	-1.41192e-11	4	0	0	42	5314
WP3633	Caffeine and Theobromine metabolism	1	-1.41192e-11	4	0	0	42	5314
WP1941	Peroxisomal beta-oxidation of tetracosanoyl-CoA	1	-1.41192e-11	4	0	0	42	5314
WP690	Polyol Pathway	1	-1.41192e-11	4	0	0	42	5314
WP733	Serotonin Receptor 2 and STAT3 Signaling	1	-1.41192e-11	4	0	0	42	5314
WP3302	eIF5A regulation in response to inhibition of the nuclear export system	1	-1.41192e-11	4	0	0	42	5314
WP897	Androgen receptor signaling pathway	1	-1.41192e-11	4	0	0	42	5314
WP521	Amino acid conjugation of benzoic acid	1	-1.41192e-11	4	0	0	42	5314
WP2253	Pilocytic astrocytoma	1	-1.41192e-11	4	0	0	42	5314
WP1603	Nicotine Activity on Chromaffin Cells	1	-1.41192e-11	4	0	0	42	5314
WP1133	Androgen receptor signaling pathway	1	-1.41192e-11	4	0	0	42	5314
WP170	Nuclear Receptors	1	-1.40656e-11	39	0	0	42	5314
WP623	Oxidative phosphorylation	1	-1.38993e-11	54	0	0	42	5314
WP673	ErbB Signaling Pathway	1	-1.38993e-11	54	0	0	42	5314
WP3286	Copper homeostasis	1	-1.38993e-11	54	0	0	42	5314
WP2596	Gastric acid production	1	-1.3475e-11	7	0	0	42	5314
WP1310	Selenium Micronutrient Network	1	-1.3475e-11	7	0	0	42	5314
WP1272	Selenium Micronutrient Network	1	-1.3475e-11	7	0	0	42	5314
WP134	Pentose Phosphate Pathway	1	-1.3475e-11	7	0	0	42	5314
WP528	Acetylcholine Synthesis	1	-1.3475e-11	7	0	0	42	5314
WP699	Aflatoxin B1 metabolism	1	-1.3475e-11	7	0	0	42	5314
WP3924	Hfe effect on hepcidin production	1	-1.3475e-11	7	0	0	42	5314
WP2805	RNA interference	1	-1.3475e-11	7	0	0	42	5314
WP438	Non-homologous end joining	1	-1.3475e-11	7	0	0	42	5314
WP3595	mir-124 predicted interactions with cell cycle and differentiation	1	-1.3475e-11	7	0	0	42	5314
WP678	Arachidonate Epoxygenase / Epoxide Hydrolase	1	-1.3475e-11	7	0	0	42	5314
WP1995	Effects of Nitric Oxide	1	-1.3475e-11	7	0	0	42	5314
WP2338	miRNA Biogenesis	1	-1.31262e-11	8	0	0	42	5314
WP237	Glucocorticoid &amp; Mineralcorticoid Metabolism	1	-1.31262e-11	8	0	0	42	5314
WP3407	FTO Obesity Variant Mechanism	1	-1.31262e-11	8	0	0	42	5314
WP1589	Folate-Alcohol and Cancer Pathway	1	-1.31262e-11	8	0	0	42	5314
WP3635	Insulin signalling in human adipocytes (diabetic condition)	1	-1.31262e-11	8	0	0	42	5314
WP136	Phase I biotransformations, non P450	1	-1.31262e-11	8	0	0	42	5314
WP3634	Insulin signalling in human adipocytes (normal condition)	1	-1.31262e-11	8	0	0	42	5314
WP1604	Codeine and Morphine Metabolism	1	-1.31262e-11	8	0	0	42	5314
WP3655	Hypothetical Craniofacial Development Pathway	1	-1.31262e-11	8	0	0	42	5314
WP2485	NAD Biosynthesis II (from tryptophan)	1	-1.31262e-11	8	0	0	42	5314
WP1438	Influenza A virus infection	1	-1.29763e-11	2	0	0	42	5314
WP2816	Felbamate Metabolism	1	-1.29763e-11	2	0	0	42	5314
WP1273	Folic Acid Network	1	-1.29763e-11	2	0	0	42	5314
WP1311	Folic Acid Network	1	-1.29763e-11	2	0	0	42	5314
WP2646	Lidocaine metabolism	1	-1.29763e-11	2	0	0	42	5314
WP2866	mir34a and TGIF2 in osteoclastogenesis	1	-1.29763e-11	2	0	0	42	5314
WP2943	Hypoxia-mediated EMT and Stemness	1	-1.29763e-11	2	0	0	42	5314
WP2366	Butyrate-induced histone acetylation	1	-1.29763e-11	2	0	0	42	5314
WP2203	Thymic Stromal LymphoPoietin (TSLP) Signaling Pathway	1	-1.29063e-11	47	0	0	42	5314
WP2857	Mesodermal Commitment Pathway	1	-1.28593e-11	156	0	0	42	5314
WP3596	miR-517 relationship with ARCN1 and USP1	1	-1.27094e-11	5	0	0	42	5314
WP688	Catalytic cycle of mammalian Flavin-containing MonoOxygenases (FMOs)	1	-1.27094e-11	5	0	0	42	5314
WP311	Synthesis and Degradation of Ketone Bodies	1	-1.27094e-11	5	0	0	42	5314
WP2868	TCA Cycle Nutrient Utilization and Invasiveness of Ovarian Cancer	1	-1.27094e-11	5	0	0	42	5314
WP2597	Secretion of Hydrochloric Acid in Parietal Cells	1	-1.27094e-11	5	0	0	42	5314
WP1602	Nicotine Activity on Dopaminergic Neurons	1	-1.24521e-11	21	0	0	42	5314
WP2533	Glycerophospholipid Biosynthetic Pathway	1	-1.24521e-11	21	0	0	42	5314
WP2507	Nanomaterial induced apoptosis	1	-1.24521e-11	21	0	0	42	5314
WP3670	Simplified Interaction Map Between LOXL4 and Oxidative Stress Pathway	1	-1.24521e-11	21	0	0	42	5314
WP561	Heme Biosynthesis	1	-1.22986e-11	9	0	0	42	5314
WP3297	EV release from cardiac cells and their functional effects	1	-1.22986e-11	9	0	0	42	5314
WP3593	miR-148a/miR-31/FIH1/HIF1&alpha;-Notch signaling in glioblastoma	1	-1.22986e-11	9	0	0	42	5314
WP3875	ATR Signaling	1	-1.22986e-11	9	0	0	42	5314
WP3300	Dual hijack model of Vif in HIV infection	1	-1.22986e-11	9	0	0	42	5314
WP2942	DDX1 as a regulatory component of the Drosha microprocessor	1	-1.22986e-11	9	0	0	42	5314
WP288	NLR Proteins	1	-1.22986e-11	9	0	0	42	5314
WP531	Mismatch repair	1	-1.22986e-11	9	0	0	42	5314
WP3585	Cytosine methylation	1	-1.22986e-11	9	0	0	42	5314
WP550	Biogenic Amine Synthesis	1	-1.217e-11	16	0	0	42	5314
WP12	Osteoclast Signaling	1	-1.217e-11	16	0	0	42	5314
WP1946	Cori Cycle	1	-1.217e-11	16	0	0	42	5314
WP2291	Deregulation of Rab and Rab Effector Genes in Bladder Cancer	1	-1.217e-11	16	0	0	42	5314
WP3644	NAD+ metabolism	1	-1.217e-11	16	0	0	42	5314
WP47	Hedgehog Signaling Pathway	1	-1.217e-11	16	0	0	42	5314
WP2453	TCA Cycle and Deficiency of Pyruvate Dehydrogenase complex (PDHc)	1	-1.217e-11	16	0	0	42	5314
WP53	ID signaling pathway	1	-1.217e-11	16	0	0	42	5314
WP698	Glucuronidation	1	-1.21276e-11	26	0	0	42	5314
WP325	Triacylglyceride Synthesis	1	-1.21276e-11	26	0	0	42	5314
WP581	EPO Receptor Signaling	1	-1.21276e-11	26	0	0	42	5314
WP530	Cytokines and Inflammatory Response	1	-1.21276e-11	26	0	0	42	5314
WP2878	PPAR Alpha Pathway	1	-1.21276e-11	26	0	0	42	5314
WP26	Signal Transduction of S1P Receptor	1	-1.21276e-11	26	0	0	42	5314
WP2795	Cardiac Hypertrophic Response	1	-1.19768e-11	57	0	0	42	5314
WP2112	IL17 signaling pathway	1	-1.19427e-11	31	0	0	42	5314
WP408	Oxidative Stress	1	-1.19427e-11	31	0	0	42	5314
WP3850	Factors and pathways affecting insulin-like growth factor (IGF1)-Akt signaling	1	-1.19427e-11	31	0	0	42	5314
WP80	Nucleotide GPCRs	1	-1.19111e-11	11	0	0	42	5314
WP2854	Gene regulatory network modelling somitogenesis	1	-1.19111e-11	11	0	0	42	5314
WP3630	NAD metabolism, sirtuins and aging	1	-1.19111e-11	11	0	0	42	5314
WP1455	Serotonin Transporter Activity	1	-1.19111e-11	11	0	0	42	5314
WP2513	Nanoparticle triggered regulated necrosis	1	-1.19111e-11	11	0	0	42	5314
WP1433	Nucleotide-binding Oligomerization Domain (NOD) pathway	1	-1.18005e-11	41	0	0	42	5314
WP2034	Leptin signaling pathway	1	-1.15317e-11	76	0	0	42	5314
WP2037	Prolactin Signaling Pathway	1	-1.15317e-11	76	0	0	42	5314
WP3529	Zinc homeostasis	1	-1.10426e-11	37	0	0	42	5314
WP3414	Initiation of transcription and translation elongation at the HIV-1 LTR	1	-1.10426e-11	37	0	0	42	5314
WP619	Type II interferon signaling (IFNG)	1	-1.10426e-11	37	0	0	42	5314
WP1471	Target Of Rapamycin (TOR) Signaling	1	-1.10426e-11	37	0	0	42	5314
WP1772	Apoptosis Modulation and Signaling	1	-1.09189e-11	94	0	0	42	5314
WP229	Irinotecan Pathway	1	-1.08348e-11	14	0	0	42	5314
WP3853	ERK Pathway in Huntington's Disease	1	-1.08348e-11	14	0	0	42	5314
WP2436	Dopamine metabolism	1	-1.08348e-11	14	0	0	42	5314
WP2267	Synaptic Vesicle Pathway	1	-1.06377e-11	52	0	0	42	5314
WP2012	miRs in Muscle Cell Differentiation	1	-1.05548e-11	36	0	0	42	5314
WP500	Glycogen Metabolism	1	-1.05548e-11	36	0	0	42	5314
WP411	mRNA Processing	1	-1.05156e-11	132	0	0	42	5314
WP3915	Angiopoietin Like Protein 8 Regulatory Pathway	1	-1.05156e-11	132	0	0	42	5314
WP2895	Differentiation of white and brown adipocyte	1	-1.04683e-11	25	0	0	42	5314
WP205	IL-7 Signaling Pathway	1	-1.04683e-11	25	0	0	42	5314
WP299	Nuclear Receptors in Lipid Metabolism and Toxicity	1	-1.0316e-11	35	0	0	42	5314
WP3527	Preimplantation Embryo	1	-1.02056e-11	60	0	0	42	5314
WP2190	One carbon donor	1	-9.8206e-12	1	0	0	42	5314
WP1	Statin Pathway	1	-9.8206e-12	1	0	0	42	5314
WP188	Focal Adhesion	1	-9.8206e-12	1	0	0	42	5314
WP3191	TSLP Signaling Pathway	1	-9.8206e-12	1	0	0	42	5314
WP3627	Gut-Liver Indole Metabolism	1	-9.8206e-12	1	0	0	42	5314
WP108	Selenium metabolism/Selenoproteins	1	-9.8206e-12	1	0	0	42	5314
WP661	Glucose Homeostasis	1	-9.8206e-12	1	0	0	42	5314
WP2536	Colchicine Metabolic Pathway	1	-9.8206e-12	1	0	0	42	5314
WP1449	Regulation of toll-like receptor signaling pathway	1	-9.81632e-12	145	0	0	42	5314
WP477	Cytoplasmic Ribosomal Proteins	1	-9.71514e-12	90	0	0	42	5314
WP3664	Regulation of Wnt/B-catenin Signaling by Small Molecule Compounds	1	-9.60854e-12	18	0	0	42	5314
WP3413	NOTCH1 regulation of human endothelial cell calcification	1	-9.60854e-12	18	0	0	42	5314
WP3879	4-hydroxytamoxifen, Dexamethasone, and Retinoic Acids Regulation of p27 Expression	1	-9.60854e-12	18	0	0	42	5314
WP692	Sulfation Biotransformation Reaction	1	-9.60854e-12	18	0	0	42	5314
WP3303	Rac1/Pak1/p38/MMP-2 pathway	1	-9.58911e-12	68	0	0	42	5314
WP1403	AMP-activated Protein Kinase (AMPK) Signaling	1	-9.58911e-12	68	0	0	42	5314
WP3680	Association Between Physico-Chemical Features and Toxicity Associated Pathways	1	-9.58911e-12	68	0	0	42	5314
WP45	G1 to S cell cycle control	1	-9.58911e-12	68	0	0	42	5314
WP2032	Human Thyroid Stimulating Hormone (TSH) signaling pathway	1	-9.58911e-12	68	0	0	42	5314
WP2035	Follicle Stimulating Hormone (FSH) signaling pathway	1	-9.41534e-12	27	0	0	42	5314
WP2359	Parkin-Ubiquitin Proteasomal System pathway	1	-9.31715e-12	70	0	0	42	5314
WP428	Wnt Signaling Pathway	1	-9.31715e-12	70	0	0	42	5314
WP3657	Hematopoietic Stem Cell Gene Regulation by GABP alpha/beta Complex	1	-9.30918e-12	22	0	0	42	5314
WP3872	Regulation of Apoptosis by Parathyroid Hormone-related Protein	1	-9.30918e-12	22	0	0	42	5314
WP3599	Transcription factor regulation in adipogenesis	1	-9.30918e-12	22	0	0	42	5314
WP167	Eicosanoid Synthesis	1	-9.30918e-12	22	0	0	42	5314
WP545	Complement Activation	1	-9.30918e-12	22	0	0	42	5314
WP357	Fatty Acid Biosynthesis	1	-9.30918e-12	22	0	0	42	5314
WP100	Glutathione metabolism	1	-9.30918e-12	22	0	0	42	5314
WP3645	NAD+ biosynthetic pathways	1	-9.30918e-12	22	0	0	42	5314
WP1584	Type II diabetes mellitus	1	-9.30918e-12	22	0	0	42	5314
WP1424	Globo Sphingolipid Metabolism	1	-9.30918e-12	22	0	0	42	5314
WP2380	Brain-Derived Neurotrophic Factor (BDNF) signaling pathway	1	-9.15673e-12	144	0	0	42	5314
WP117	GPCRs, Other	1	-9.15516e-12	95	0	0	42	5314
WP707	DNA Damage Response	1	-8.83207e-12	69	0	0	42	5314
WP2369	Histone Modifications	1	-8.83207e-12	69	0	0	42	5314
WP395	IL-4 Signaling Pathway	1	-8.58454e-12	55	0	0	42	5314
WP585	Interferon type I signaling pathways	1	-8.58454e-12	55	0	0	42	5314
WP2018	RANKL/RANK (Receptor activator of NFKB (ligand)) Signaling Pathway	1	-8.58454e-12	55	0	0	42	5314
WP481	Insulin Signaling	1	-8.54988e-12	161	0	0	42	5314
WP2363	Gastric Cancer Network 2	1	-7.96128e-12	33	0	0	42	5314
WP3676	BDNF-TrkB Signaling	1	-7.96128e-12	33	0	0	42	5314
WP430	Statin Pathway	1	-7.96128e-12	33	0	0	42	5314
WP58	Monoamine GPCRs	1	-7.96128e-12	33	0	0	42	5314
WP2332	Interleukin-11 Signaling Pathway	1	-7.59909e-12	44	0	0	42	5314
WP314	Fas Ligand (FasL) pathway and Stress induction of Heat Shock Proteins (HSP) regulation	1	-7.59909e-12	44	0	0	42	5314
WP716	Vitamin A and Carotenoid Metabolism	1	-7.59909e-12	44	0	0	42	5314
WP3601	Composition of Lipid Particles	1	-7.35025e-12	10	0	0	42	5314
WP3656	Interleukin-1 Induced Activation of NF-kappa-B	1	-7.35025e-12	10	0	0	42	5314
WP2874	Liver X Receptor Pathway	1	-7.35025e-12	10	0	0	42	5314
WP2333	Trans-sulfuration pathway	1	-7.35025e-12	10	0	0	42	5314
WP704	Methylation Pathways	1	-7.35025e-12	10	0	0	42	5314
WP2113	Type III interferon signaling	1	-7.35025e-12	10	0	0	42	5314
WP496	Steroid Biosynthesis	1	-7.35025e-12	10	0	0	42	5314
WP1531	Vitamin D Metabolism	1	-7.35025e-12	10	0	0	42	5314
WP2583	T-Cell Receptor and Co-stimulatory Signaling	1	-6.56411e-12	29	0	0	42	5314
WP422	MAPK Cascade	1	-6.56411e-12	29	0	0	42	5314
WP3613	Photodynamic therapy-induced unfolded protein response	1	-6.56411e-12	29	0	0	42	5314
WP2643	Nanoparticle-mediated activation of receptor signaling	1	-6.56411e-12	29	0	0	42	5314
WP2884	NRF2 pathway	1	-6.42659e-12	143	0	0	42	5314
WP400	p38 MAPK Signaling Pathway	1	-6.40725e-12	34	0	0	42	5314
WP143	Fatty Acid Beta Oxidation	1	-6.40725e-12	34	0	0	42	5314
WP1601	Fluoropyrimidine Activity	1	-6.40725e-12	34	0	0	42	5314
WP313	Signaling of Hepatocyte Growth Factor Receptor	1	-6.40725e-12	34	0	0	42	5314
WP710	DNA Damage Response (only ATM dependent)	1	-6.36723e-12	114	0	0	42	5314
WP254	Apoptosis	1	-6.33513e-12	86	0	0	42	5314
WP34	Ovarian Infertility Genes	1	-6.12142e-12	32	0	0	42	5314
WP3893	Development and heterogeneity of the ILC family	1	-6.12142e-12	32	0	0	42	5314
WP727	Monoamine Transport	1	-6.12142e-12	32	0	0	42	5314
WP2525	Trans-sulfuration and one carbon metabolism	1	-6.12142e-12	32	0	0	42	5314
WP3858	Toll-like Receptor Signaling	1	-6.12142e-12	32	0	0	42	5314
WP2875	Constitutive Androstane Receptor Pathway	1	-6.12142e-12	32	0	0	42	5314
WP1742	TP53 Network	1	-6.05331e-12	20	0	0	42	5314
WP1422	Sphingolipid Metabolism	1	-6.05331e-12	20	0	0	42	5314
WP391	Mitochondrial Gene Expression	1	-6.05331e-12	20	0	0	42	5314
WP732	Serotonin Receptor 2 and ELK-SRF/GATA4 signaling	1	-6.05331e-12	20	0	0	42	5314
WP497	Urea cycle and metabolism of amino groups	1	-6.05331e-12	20	0	0	42	5314
WP694	Arylamine metabolism	1	-5.93171e-12	6	0	0	42	5314
WP1981	Thyroxine (Thyroid Hormone) Production	1	-5.93171e-12	6	0	0	42	5314
WP1600	Nicotine Metabolism	1	-5.93171e-12	6	0	0	42	5314
WP3891	Benzene metabolism	1	-5.93171e-12	6	0	0	42	5314
WP2355	Corticotropin-releasing hormone signaling pathway	1	-4.78395e-12	93	0	0	42	5314
WP1530	miRNA Regulation of DNA Damage Response	1	-4.78395e-12	93	0	0	42	5314
WP111	Electron Transport Chain	1	-4.78395e-12	93	0	0	42	5314
WP183	Proteasome Degradation	1	-4.31454e-12	66	0	0	42	5314
WP2371	Parkinsons Disease Pathway	1	-4.13437e-12	83	0	0	42	5314
WP107	Translation Factors	1	-3.99534e-12	53	0	0	42	5314
WP2406	Cardiac Progenitor Differentiation	1	-3.99534e-12	53	0	0	42	5314
WP363	Wnt Signaling Pathway Netpath	1	-3.99534e-12	53	0	0	42	5314
WP2446	Retinoblastoma (RB) in Cancer	1	-3.02197e-12	88	0	0	42	5314
WP364	IL-6 signaling pathway	1	-2.14027e-12	43	0	0	42	5314
WP23	B Cell Receptor Signaling Pathway	1	-1.96414e-12	98	0	0	42	5314
WP3877	Simplified Depiction of MYD88 Distinct Input-Output Pathway	1	-1.82391e-12	19	0	0	42	5314
WP22	IL-9 Signaling Pathway	1	-1.82391e-12	19	0	0	42	5314
WP2879	Farnesoid X Receptor Pathway	1	-1.82391e-12	19	0	0	42	5314
WP404	Nucleotide Metabolism	1	-1.82391e-12	19	0	0	42	5314
WP1992	TarBasePathway	1	-1.82391e-12	19	0	0	42	5314
WP247	Small Ligand GPCRs	1	-1.82391e-12	19	0	0	42	5314
WP734	Serotonin Receptor 4/6/7 and NR3C Signaling	1	-1.82391e-12	19	0	0	42	5314
WP2011	SREBF and miR33 in cholesterol and lipid homeostasis	1	-1.82391e-12	19	0	0	42	5314
WP384	Apoptosis Modulation by HSP70	1	-1.82391e-12	19	0	0	42	5314
WP2059	Alzheimers Disease	1	-1.24472e-12	148	0	0	42	5314
WP206	Fatty Acid Omega Oxidation	1	1.41345e-12	15	0	0	42	5314
WP3	Transcriptional activation by NRF2	1	1.41345e-12	15	0	0	42	5314
WP2435	Quercetin and Nf-kB/ AP-1 Induced Cell Apoptosis	1	1.41345e-12	15	0	0	42	5314
WP197	Cholesterol Biosynthesis	1	1.41345e-12	15	0	0	42	5314
WP75	Toll-like Receptor Signaling Pathway	1	2.59165e-12	103	0	0	42	5314
WP69	T-Cell antigen Receptor (TCR) Signaling Pathway	1	4.49985e-12	91	0	0	42	5314
WP3925	Amino Acid metabolism	1	4.49985e-12	91	0	0	42	5314
WP455	GPCRs, Class A Rhodopsin-like	1	1.00149e-11	259	0	0	42	5314

## Sheet: KEGG
TermID	Term	Enrichment	logP	Genes in Term	Target Genes in Term	Fraction of Targets in Term	Total Target Genes	Total Genes	Entrez Gene IDs	Gene Symbols
ko04933	AGE-RAGE signaling pathway in diabetic complications	1.22676e-07	-15.9137	101	8	0.186047	43	7094	1.28463e+31	COL4A2,CCL2,MMP2,EDN1,COL4A1,SERPINE1,COL1A2,COL3A1
hsa04933	AGE-RAGE signaling pathway in diabetic complications	1.22676e-07	-15.9137	101	8	0.186047	43	7094	1.28463e+31	COL4A2,CCL2,MMP2,EDN1,COL4A1,SERPINE1,COL1A2,COL3A1
hsa04512	ECM-receptor interaction	4.90075e-07	-14.5287	82	7	0.162791	43	7094	3.67813e+27	ITGA5,COL4A1,LAMA2,COL1A2,COL4A2,SDC4,THBS1
ko04512	ECM-receptor interaction	4.90075e-07	-14.5287	82	7	0.162791	43	7094	3.67813e+27	ITGA5,COL4A1,LAMA2,COL1A2,COL4A2,SDC4,THBS1
hsa04974	Protein digestion and absorption	8.60829e-07	-13.9654	89	7	0.162791	43	7094	8.07811e+28	COL18A1,COL4A1,COL1A2,COL4A2,COL3A1,COL15A1,COL5A1
ko04974	Protein digestion and absorption	8.60829e-07	-13.9654	89	7	0.162791	43	7094	8.07811e+28	COL18A1,COL4A1,COL1A2,COL4A2,COL3A1,COL15A1,COL5A1
hsa04510	Focal adhesion	2.15438e-05	-10.7454	200	8	0.186047	43	7094	5.60341e+32	PDGFC,COL4A2,ITGA5,COL4A1,COL1A2,LAMA2,PDGFRB,THBS1
ko04510	Focal adhesion	2.15438e-05	-10.7454	200	8	0.186047	43	7094	5.60341e+32	PDGFC,COL4A2,ITGA5,COL4A1,COL1A2,LAMA2,PDGFRB,THBS1
hsa04151	PI3K-Akt signaling pathway	2.60528e-05	-10.5554	340	10	0.232558	43	7094	5.60341e+40	PDGFC,COL4A2,GNG11,KITLG,ITGA5,COL4A1,COL1A2,LAMA2,PDGFRB,THBS1
ko04151	PI3K-Akt signaling pathway	2.60528e-05	-10.5554	340	10	0.232558	43	7094	5.60341e+40	PDGFC,COL4A2,GNG11,KITLG,ITGA5,COL4A1,COL1A2,LAMA2,PDGFRB,THBS1
hsa05146	Amoebiasis	0.000261914	-8.24749	96	5	0.116279	43	7094	1.28239e+19	COL4A1,LAMA2,COL1A2,COL4A2,COL3A1
ko05146	Amoebiasis	0.000261914	-8.24749	96	5	0.116279	43	7094	1.28239e+19	COL4A1,LAMA2,COL1A2,COL4A2,COL3A1
hsa05205	Proteoglycans in cancer	0.00756669	-4.884	205	5	0.116279	43	7094	3.67845e+19	ITGA5,MSN,MMP2,SDC4,THBS1
ko05205	Proteoglycans in cancer	0.00756669	-4.884	205	5	0.116279	43	7094	3.67845e+19	ITGA5,MSN,MMP2,SDC4,THBS1
ko05206	MicroRNAs in cancer	0.00872237	-4.74186	299	6	0.139535	43	7094	3.67849e+23	ITGA5,NOTCH2,SOX4,PDGFRB,CYP1B1,THBS1
hsa05206	MicroRNAs in cancer	0.00872237	-4.74186	299	6	0.139535	43	7094	3.67849e+23	ITGA5,NOTCH2,SOX4,PDGFRB,CYP1B1,THBS1
hsa05200	Pathways in cancer	0.00913586	-4.69555	397	7	0.162791	43	7094	4.25413e+27	KITLG,COL4A1,LAMA2,COL4A2,GNG11,PDGFRB,MMP2
ko04350	TGF-beta signaling pathway	0.0140596	-4.26445	84	3	0.0697674	43	7094	405270507057	LTBP1,TGIF1,THBS1
hsa04350	TGF-beta signaling pathway	0.0140596	-4.26445	84	3	0.0697674	43	7094	405270507057	LTBP1,TGIF1,THBS1
hsa05222	Small cell lung cancer	0.0149752	-4.20136	86	3	0.0697674	43	7094	128239081284	COL4A1,LAMA2,COL4A2
ko05222	Small cell lung cancer	0.0149752	-4.20136	86	3	0.0697674	43	7094	128239081284	COL4A1,LAMA2,COL4A2
ko04640	Hematopoietic cell lineage	0.0200534	-3.90935	96	3	0.0697674	43	7094	36784254928	ITGA5,KITLG,CD9
hsa04640	Hematopoietic cell lineage	0.0200534	-3.90935	96	3	0.0697674	43	7094	36784254928	ITGA5,KITLG,CD9
ko05219	Bladder cancer	0.0253446	-3.67519	41	2	0.0465116	43	7094	43137057	MMP2,THBS1
hsa05219	Bladder cancer	0.0253446	-3.67519	41	2	0.0465116	43	7094	43137057	MMP2,THBS1
ko04668	TNF signaling pathway	0.0285773	-3.55514	110	3	0.0697674	43	7094	634719064323	CCL2,EDN1,MMP14
hsa04668	TNF signaling pathway	0.0285773	-3.55514	110	3	0.0697674	43	7094	634719064323	CCL2,EDN1,MMP14
ko04670	Leukocyte transendothelial migration	0.032736	-3.41928	116	3	0.0697674	43	7094	907644784313	CLDN1,MSN,MMP2
hsa04670	Leukocyte transendothelial migration	0.032736	-3.41928	116	3	0.0697674	43	7094	907644784313	CLDN1,MSN,MMP2
hsa05144	Malaria	0.0352602	-3.345	49	2	0.0465116	43	7094	63477057	CCL2,THBS1
ko05144	Malaria	0.0352602	-3.345	49	2	0.0465116	43	7094	63477057	CCL2,THBS1
hsa04015	Rap1 signaling pathway	0.0385727	-3.25521	212	4	0.0930233	43	7094	4.25456e+16	KITLG,PDGFC,PDGFRB,THBS1
ko04015	Rap1 signaling pathway	0.0385727	-3.25521	212	4	0.0930233	43	7094	4.25456e+16	KITLG,PDGFC,PDGFRB,THBS1
ko04810	Regulation of actin cytoskeleton	0.0391414	-3.24058	213	4	0.0930233	43	7094	3.67856e+16	ITGA5,PDGFC,MSN,PDGFRB
hsa04810	Regulation of actin cytoskeleton	0.0391414	-3.24058	213	4	0.0930233	43	7094	3.67856e+16	ITGA5,PDGFC,MSN,PDGFRB
hsa04014	Ras signaling pathway	0.0482551	-3.03125	228	4	0.0930233	43	7094	4.25456e+16	KITLG,PDGFC,GNG11,PDGFRB
ko04072	Phospholipase D signaling pathway	0.0551223	-2.8982	143	3	0.0697674	43	7094	4254560345159	KITLG,PDGFC,PDGFRB
ko04514	Cell adhesion molecules (CAMs)	0.0551223	-2.8982	143	3	0.0697674	43	7094	907614626385	CLDN1,VCAN,SDC4
hsa04514	Cell adhesion molecules (CAMs)	0.0551223	-2.8982	143	3	0.0697674	43	7094	907614626385	CLDN1,VCAN,SDC4
hsa04072	Phospholipase D signaling pathway	0.0551223	-2.8982	143	3	0.0697674	43	7094	4254560345159	KITLG,PDGFC,PDGFRB
hsa04115	p53 signaling pathway	0.065225	-2.72991	69	2	0.0465116	43	7094	50547057	SERPINE1,THBS1
ko04115	p53 signaling pathway	0.065225	-2.72991	69	2	0.0465116	43	7094	50547057	SERPINE1,THBS1
hsa04390	Hippo signaling pathway	0.0658986	-2.71964	154	3	0.0697674	43	7094	505414906591	SERPINE1,CTGF,SNAI2
ko04390	Hippo signaling pathway	0.0658986	-2.71964	154	3	0.0697674	43	7094	505414906591	SERPINE1,CTGF,SNAI2
hsa04976	Bile secretion	0.0685723	-2.67987	71	2	0.0465116	43	7094	10808671	CFTR,SLC4A4
hsa05218	Melanoma	0.0685723	-2.67987	71	2	0.0465116	43	7094	560345159	PDGFC,PDGFRB
ko04976	Bile secretion	0.0685723	-2.67987	71	2	0.0465116	43	7094	10808671	CFTR,SLC4A4
ko05218	Melanoma	0.0685723	-2.67987	71	2	0.0465116	43	7094	560345159	PDGFC,PDGFRB
hsa05412	Arrhythmogenic right ventricular cardiomyopathy (ARVC)	0.0702671	-2.65545	72	2	0.0465116	43	7094	36783908	ITGA5,LAMA2
ko05412	Arrhythmogenic right ventricular cardiomyopathy (ARVC)	0.0702671	-2.65545	72	2	0.0465116	43	7094	36783908	ITGA5,LAMA2
hsa04060	Cytokine-cytokine receptor interaction	0.0753819	-2.58519	265	4	0.0930233	43	7094	4.25456e+16	KITLG,PDGFC,CCL2,PDGFRB
ko04060	Cytokine-cytokine receptor interaction	0.0753819	-2.58519	265	4	0.0930233	43	7094	4.25456e+16	KITLG,PDGFC,CCL2,PDGFRB
ko05133	Pertussis	0.0771827	-2.56158	76	2	0.0465116	43	7094	3678710	ITGA5,SERPING1
hsa05133	Pertussis	0.0771827	-2.56158	76	2	0.0465116	43	7094	3678710	ITGA5,SERPING1
ko04610	Complement and coagulation cascades	0.0825062	-2.49488	79	2	0.0465116	43	7094	5054710	SERPINE1,SERPING1
hsa04610	Complement and coagulation cascades	0.0825062	-2.49488	79	2	0.0465116	43	7094	5054710	SERPINE1,SERPING1
hsa01521	EGFR tyrosine kinase inhibitor resistance	0.0861172	-2.45205	81	2	0.0465116	43	7094	560345159	PDGFC,PDGFRB
ko01521	EGFR tyrosine kinase inhibitor resistance	0.0861172	-2.45205	81	2	0.0465116	43	7094	560345159	PDGFC,PDGFRB
ko05410	Hypertrophic cardiomyopathy (HCM)	0.089776	-2.41044	83	2	0.0465116	43	7094	36783908	ITGA5,LAMA2
hsa05410	Hypertrophic cardiomyopathy (HCM)	0.089776	-2.41044	83	2	0.0465116	43	7094	36783908	ITGA5,LAMA2
M00682	Notch signaling	0.0927904	-2.37741	16	1	0.0232558	43	7094	4853	NOTCH2
hsa_M00682	Notch signaling	0.0927904	-2.37741	16	1	0.0232558	43	7094	4853	NOTCH2
hsa04540	Gap junction	0.0991209	-2.31142	88	2	0.0465116	43	7094	560345159	PDGFC,PDGFRB
ko04540	Gap junction	0.0991209	-2.31142	88	2	0.0465116	43	7094	560345159	PDGFC,PDGFRB
ko05414	Dilated cardiomyopathy	0.101022	-2.29241	89	2	0.0465116	43	7094	36783908	ITGA5,LAMA2
hsa05215	Prostate cancer	0.101022	-2.29241	89	2	0.0465116	43	7094	560345159	PDGFC,PDGFRB
hsa05414	Dilated cardiomyopathy	0.101022	-2.29241	89	2	0.0465116	43	7094	36783908	ITGA5,LAMA2
ko05215	Prostate cancer	0.101022	-2.29241	89	2	0.0465116	43	7094	560345159	PDGFC,PDGFRB
ko04912	GnRH signaling pathway	0.106788	-2.23691	92	2	0.0465116	43	7094	43134323	MMP2,MMP14
hsa04912	GnRH signaling pathway	0.106788	-2.23691	92	2	0.0465116	43	7094	43134323	MMP2,MMP14
ko04972	Pancreatic secretion	0.112641	-2.18355	95	2	0.0465116	43	7094	10808671	CFTR,SLC4A4
hsa04972	Pancreatic secretion	0.112641	-2.18355	95	2	0.0465116	43	7094	10808671	CFTR,SLC4A4
hsa01522	Endocrine resistance	0.11659	-2.14909	97	2	0.0465116	43	7094	48534313	NOTCH2,MMP2
ko01522	Endocrine resistance	0.11659	-2.14909	97	2	0.0465116	43	7094	48534313	NOTCH2,MMP2
hsa04916	Melanogenesis	0.124594	-2.0827	101	2	0.0465116	43	7094	42541906	KITLG,EDN1
ko05231	Choline metabolism in cancer	0.124594	-2.0827	101	2	0.0465116	43	7094	560345159	PDGFC,PDGFRB
ko04916	Melanogenesis	0.124594	-2.0827	101	2	0.0465116	43	7094	42541906	KITLG,EDN1
hsa05231	Choline metabolism in cancer	0.124594	-2.0827	101	2	0.0465116	43	7094	560345159	PDGFC,PDGFRB
hsa04066	HIF-1 signaling pathway	0.128645	-2.0507	103	2	0.0465116	43	7094	50541906	SERPINE1,EDN1
hsa05142	Chagas disease (American trypanosomiasis)	0.130683	-2.03498	104	2	0.0465116	43	7094	50546347	SERPINE1,CCL2
ko05142	Chagas disease (American trypanosomiasis)	0.130683	-2.03498	104	2	0.0465116	43	7094	50546347	SERPINE1,CCL2
hsa04964	Proximal tubule bicarbonate reclamation	0.13069	-2.03493	23	1	0.0232558	43	7094	8671	SLC4A4
ko04964	Proximal tubule bicarbonate reclamation	0.13069	-2.03493	23	1	0.0232558	43	7094	8671	SLC4A4
ko04320	Dorso-ventral axis formation	0.15681	-1.85272	28	1	0.0232558	43	7094	4853	NOTCH2
hsa04320	Dorso-ventral axis formation	0.15681	-1.85272	28	1	0.0232558	43	7094	4853	NOTCH2
hsa04611	Platelet activation	0.16853	-1.78064	122	2	0.0465116	43	7094	12781281	COL1A2,COL3A1
ko00380	Tryptophan metabolism	0.21641	-1.53058	40	1	0.0232558	43	7094	1545	CYP1B1
hsa00380	Tryptophan metabolism	0.21641	-1.53058	40	1	0.0232558	43	7094	1545	CYP1B1
ko04145	Phagosome	0.234892	-1.44863	152	2	0.0465116	43	7094	36787057	ITGA5,THBS1
hsa04145	Phagosome	0.234892	-1.44863	152	2	0.0465116	43	7094	36787057	ITGA5,THBS1
hsa02010	ABC transporters	0.235346	-1.4467	44	1	0.0232558	43	7094	1080	CFTR
ko02010	ABC transporters	0.235346	-1.4467	44	1	0.0232558	43	7094	1080	CFTR
ko04330	Notch signaling pathway	0.253836	-1.37107	48	1	0.0232558	43	7094	4853	NOTCH2
hsa04330	Notch signaling pathway	0.253836	-1.37107	48	1	0.0232558	43	7094	4853	NOTCH2
hsa04913	Ovarian steroidogenesis	0.262916	-1.33592	50	1	0.0232558	43	7094	1545	CYP1B1
ko04913	Ovarian steroidogenesis	0.262916	-1.33592	50	1	0.0232558	43	7094	1545	CYP1B1
ko05110	Vibrio cholerae infection	0.267415	-1.31895	51	1	0.0232558	43	7094	1080	CFTR
hsa05110	Vibrio cholerae infection	0.267415	-1.31895	51	1	0.0232558	43	7094	1080	CFTR
hsa04621	NOD-like receptor signaling pathway	0.273303	-1.29718	169	2	0.0465116	43	7094	63473428	CCL2,IFI16
ko04621	NOD-like receptor signaling pathway	0.273303	-1.29718	169	2	0.0465116	43	7094	63473428	CCL2,IFI16
ko05130	Pathogenic Escherichia coli infection	0.285147	-1.25475	55	1	0.0232558	43	7094	9076	CLDN1
hsa05130	Pathogenic Escherichia coli infection	0.285147	-1.25475	55	1	0.0232558	43	7094	9076	CLDN1
hsa04360	Axon guidance	0.289143	-1.24084	176	2	0.0465116	43	7094	2196999353	UNC5B,SLIT2
ko04360	Axon guidance	0.289143	-1.24084	176	2	0.0465116	43	7094	2196999353	UNC5B,SLIT2
ko00140	Steroid hormone biosynthesis	0.298169	-1.21009	58	1	0.0232558	43	7094	1545	CYP1B1
hsa05416	Viral myocarditis	0.298169	-1.21009	58	1	0.0232558	43	7094	3908	LAMA2
hsa00140	Steroid hormone biosynthesis	0.298169	-1.21009	58	1	0.0232558	43	7094	1545	CYP1B1
ko04062	Chemokine signaling pathway	0.313969	-1.15846	187	2	0.0465116	43	7094	27916347	GNG11,CCL2
hsa04062	Chemokine signaling pathway	0.313969	-1.15846	187	2	0.0465116	43	7094	27916347	GNG11,CCL2
hsa05131	Shigellosis	0.323523	-1.12848	64	1	0.0232558	43	7094	3678	ITGA5
hsa05214	Glioma	0.331774	-1.1033	66	1	0.0232558	43	7094	5159	PDGFRB
ko05214	Glioma	0.331774	-1.1033	66	1	0.0232558	43	7094	5159	PDGFRB
ko05230	Central carbon metabolism in cancer	0.335863	-1.09105	67	1	0.0232558	43	7094	5159	PDGFRB
hsa05230	Central carbon metabolism in cancer	0.335863	-1.09105	67	1	0.0232558	43	7094	5159	PDGFRB
ko04520	Adherens junction	0.355941	-1.03299	72	1	0.0232558	43	7094	6591	SNAI2
hsa04520	Adherens junction	0.355941	-1.03299	72	1	0.0232558	43	7094	6591	SNAI2
hsa00980	Metabolism of xenobiotics by cytochrome P450	0.359885	-1.02197	73	1	0.0232558	43	7094	1545	CYP1B1
ko00980	Metabolism of xenobiotics by cytochrome P450	0.359885	-1.02197	73	1	0.0232558	43	7094	1545	CYP1B1
hsa04971	Gastric acid secretion	0.367703	-1.00048	75	1	0.0232558	43	7094	1080	CFTR
ko04971	Gastric acid secretion	0.367703	-1.00048	75	1	0.0232558	43	7094	1080	CFTR
hsa05100	Bacterial invasion of epithelial cells	0.379254	-0.969549	78	1	0.0232558	43	7094	3678	ITGA5
ko05100	Bacterial invasion of epithelial cells	0.379254	-0.969549	78	1	0.0232558	43	7094	3678	ITGA5
hsa05204	Chemical carcinogenesis	0.394336	-0.930553	82	1	0.0232558	43	7094	1545	CYP1B1
ko05204	Chemical carcinogenesis	0.394336	-0.930553	82	1	0.0232558	43	7094	1545	CYP1B1
hsa04727	GABAergic synapse	0.416289	-0.876375	88	1	0.0232558	43	7094	2791	GNG11
ko04727	GABAergic synapse	0.416289	-0.876375	88	1	0.0232558	43	7094	2791	GNG11
hsa05323	Rheumatoid arthritis	0.419872	-0.867806	89	1	0.0232558	43	7094	6347	CCL2
ko05323	Rheumatoid arthritis	0.419872	-0.867806	89	1	0.0232558	43	7094	6347	CCL2
hsa05032	Morphine addiction	0.426973	-0.851035	91	1	0.0232558	43	7094	2791	GNG11
ko05032	Morphine addiction	0.426973	-0.851035	91	1	0.0232558	43	7094	2791	GNG11
ko04658	Th1 and Th2 cell differentiation	0.430491	-0.842828	92	1	0.0232558	43	7094	4853	NOTCH2
hsa04658	Th1 and Th2 cell differentiation	0.430491	-0.842828	92	1	0.0232558	43	7094	4853	NOTCH2
ko04713	Circadian entrainment	0.444356	-0.81113	96	1	0.0232558	43	7094	2791	GNG11
hsa04713	Circadian entrainment	0.444356	-0.81113	96	1	0.0232558	43	7094	2791	GNG11
ko04915	Estrogen signaling pathway	0.45789	-0.781126	100	1	0.0232558	43	7094	4313	MMP2
hsa04915	Estrogen signaling pathway	0.45789	-0.781126	100	1	0.0232558	43	7094	4313	MMP2
ko04723	Retrograde endocannabinoid signaling	0.461223	-0.773874	101	1	0.0232558	43	7094	2791	GNG11
hsa04723	Retrograde endocannabinoid signaling	0.461223	-0.773874	101	1	0.0232558	43	7094	2791	GNG11
hsa04725	Cholinergic synapse	0.493471	-0.706292	111	1	0.0232558	43	7094	2791	GNG11
hsa04726	Serotonergic synapse	0.49659	-0.699991	112	1	0.0232558	43	7094	2791	GNG11
ko04724	Glutamatergic synapse	0.502772	-0.687619	114	1	0.0232558	43	7094	2791	GNG11
hsa04724	Glutamatergic synapse	0.502772	-0.687619	114	1	0.0232558	43	7094	2791	GNG11
hsa04919	Thyroid hormone signaling pathway	0.514914	-0.663755	118	1	0.0232558	43	7094	4853	NOTCH2
hsa05145	Toxoplasmosis	0.514914	-0.663755	118	1	0.0232558	43	7094	3908	LAMA2
ko05145	Toxoplasmosis	0.514914	-0.663755	118	1	0.0232558	43	7094	3908	LAMA2
hsa04270	Vascular smooth muscle contraction	0.523831	-0.646587	121	1	0.0232558	43	7094	800	CALD1
ko04270	Vascular smooth muscle contraction	0.523831	-0.646587	121	1	0.0232558	43	7094	800	CALD1
hsa04142	Lysosome	0.529686	-0.635472	123	1	0.0232558	43	7094	9516	LITAF
hsa04152	AMPK signaling pathway	0.529686	-0.635472	123	1	0.0232558	43	7094	1080	CFTR
ko04152	AMPK signaling pathway	0.529686	-0.635472	123	1	0.0232558	43	7094	1080	CFTR
ko04142	Lysosome	0.529686	-0.635472	123	1	0.0232558	43	7094	9516	LITAF
ko04728	Dopaminergic synapse	0.54963	-0.59851	130	1	0.0232558	43	7094	2791	GNG11
hsa04728	Dopaminergic synapse	0.54963	-0.59851	130	1	0.0232558	43	7094	2791	GNG11
ko05160	Hepatitis C	0.557922	-0.583536	133	1	0.0232558	43	7094	9076	CLDN1
hsa05160	Hepatitis C	0.557922	-0.583536	133	1	0.0232558	43	7094	9076	CLDN1
ko05162	Measles	0.563367	-0.573824	135	1	0.0232558	43	7094	4478	MSN
hsa05162	Measles	0.563367	-0.573824	135	1	0.0232558	43	7094	4478	MSN
hsa04530	Tight junction	0.568747	-0.56432	137	1	0.0232558	43	7094	9076	CLDN1
ko04530	Tight junction	0.568747	-0.56432	137	1	0.0232558	43	7094	9076	CLDN1
hsa04550	Signaling pathways regulating pluripotency of stem cells	0.581914	-0.541432	142	1	0.0232558	43	7094	5978	REST
ko04550	Signaling pathways regulating pluripotency of stem cells	0.581914	-0.541432	142	1	0.0232558	43	7094	5978	REST
hsa04310	Wnt signaling pathway	0.5845	-0.536998	143	1	0.0232558	43	7094	4316	MMP7
ko04310	Wnt signaling pathway	0.5845	-0.536998	143	1	0.0232558	43	7094	4316	MMP7
hsa05224	Breast cancer	0.592165	-0.52397	146	1	0.0232558	43	7094	4853	NOTCH2
ko05224	Breast cancer	0.592165	-0.52397	146	1	0.0232558	43	7094	4853	NOTCH2
hsa05164	Influenza A	0.657354	-0.419532	174	1	0.0232558	43	7094	6347	CCL2
ko05164	Influenza A	0.657354	-0.419532	174	1	0.0232558	43	7094	6347	CCL2
hsa05202	Transcriptional misregulation in cancer	0.667871	-0.40366	179	1	0.0232558	43	7094	26471	NUPR1
ko05202	Transcriptional misregulation in cancer	0.667871	-0.40366	179	1	0.0232558	43	7094	26471	NUPR1
ko05034	Alcoholism	0.669937	-0.400572	180	1	0.0232558	43	7094	2791	GNG11
hsa05034	Alcoholism	0.669937	-0.400572	180	1	0.0232558	43	7094	2791	GNG11
ko04020	Calcium signaling pathway	0.67199	-0.397513	181	1	0.0232558	43	7094	5159	PDGFRB
hsa04020	Calcium signaling pathway	0.67199	-0.397513	181	1	0.0232558	43	7094	5159	PDGFRB
ko05168	Herpes simplex infection	0.680077	-0.38555	185	1	0.0232558	43	7094	6347	CCL2
hsa05168	Herpes simplex infection	0.680077	-0.38555	185	1	0.0232558	43	7094	6347	CCL2
ko05016	Huntington's disease	0.684047	-0.379729	187	1	0.0232558	43	7094	5978	REST
hsa05016	Huntington's disease	0.684047	-0.379729	187	1	0.0232558	43	7094	5978	REST
ko04024	cAMP signaling pathway	0.708704	-0.344317	200	1	0.0232558	43	7094	1080	CFTR
hsa04024	cAMP signaling pathway	0.708704	-0.344317	200	1	0.0232558	43	7094	1080	CFTR
hsa04010	MAPK signaling pathway	0.793799	-0.230925	255	1	0.0232558	43	7094	5159	PDGFRB
ko04010	MAPK signaling pathway	0.793799	-0.230925	255	1	0.0232558	43	7094	5159	PDGFRB
hsa05166	HTLV-I infection	0.797664	-0.226067	258	1	0.0232558	43	7094	5159	PDGFRB
ko05166	HTLV-I infection	0.797664	-0.226067	258	1	0.0232558	43	7094	5159	PDGFRB
ko04144	Endocytosis	0.800202	-0.222891	260	1	0.0232558	43	7094	1601	DAB2
hsa04144	Endocytosis	0.800202	-0.222891	260	1	0.0232558	43	7094	1601	DAB2
hsa04730	Long-term depression	1	-1.91026e-11	60	0	0	43	7094
ko04730	Long-term depression	1	-1.91026e-11	60	0	0	43	7094
M00694	cGMP signaling	1	-1.38846e-11	9	0	0	43	7094
M00076	Dermatan sulfate degradation	1	-1.38846e-11	9	0	0	43	7094
M00131	Inositol phosphate metabolism, Ins(1,3,4,5)P4 => Ins(1,3,4)P3 => myo-inositol	1	-1.38846e-11	9	0	0	43	7094
hsa_M00076	Dermatan sulfate degradation	1	-1.38846e-11	9	0	0	43	7094
hsa_M00135	GABA biosynthesis, eukaryotes, putrescine => GABA	1	-1.38846e-11	9	0	0	43	7094
hsa_M00694	cGMP signaling	1	-1.38846e-11	9	0	0	43	7094
hsa_M00361	Nucleotide sugar biosynthesis, eukaryotes	1	-1.38846e-11	9	0	0	43	7094
M00078	Heparan sulfate degradation	1	-1.38846e-11	9	0	0	43	7094
hsa_M00078	Heparan sulfate degradation	1	-1.38846e-11	9	0	0	43	7094
hsa_M00131	Inositol phosphate metabolism, Ins(1,3,4,5)P4 => Ins(1,3,4)P3 => myo-inositol	1	-1.38846e-11	9	0	0	43	7094
M00361	Nucleotide sugar biosynthesis, eukaryotes	1	-1.38846e-11	9	0	0	43	7094
M00135	GABA biosynthesis, eukaryotes, putrescine => GABA	1	-1.38846e-11	9	0	0	43	7094
M00359	Aminoacyl-tRNA biosynthesis, eukaryotes	1	-1.25278e-11	38	0	0	43	7094
hsa_M00677	Wnt signaling	1	-1.25278e-11	38	0	0	43	7094
M00677	Wnt signaling	1	-1.25278e-11	38	0	0	43	7094
hsa_M00359	Aminoacyl-tRNA biosynthesis, eukaryotes	1	-1.25278e-11	38	0	0	43	7094
ko04973	Carbohydrate digestion and absorption	1	-1.21699e-11	46	0	0	43	7094
hsa00983	Drug metabolism - other enzymes	1	-1.21699e-11	46	0	0	43	7094
hsa04973	Carbohydrate digestion and absorption	1	-1.21699e-11	46	0	0	43	7094
ko00983	Drug metabolism - other enzymes	1	-1.21699e-11	46	0	0	43	7094
ko00860	Porphyrin and chlorophyll metabolism	1	-1.00044e-11	42	0	0	43	7094
hsa00860	Porphyrin and chlorophyll metabolism	1	-1.00044e-11	42	0	0	43	7094
ko04213	Longevity regulating pathway - multiple species	1	-9.38689e-12	64	0	0	43	7094
hsa04213	Longevity regulating pathway - multiple species	1	-9.38689e-12	64	0	0	43	7094
hsa03008	Ribosome biogenesis in eukaryotes	1	-9.21031e-12	79	0	0	43	7094
ko03008	Ribosome biogenesis in eukaryotes	1	-9.21031e-12	79	0	0	43	7094
M00091	Phosphatidylcholine (PC) biosynthesis, PE => PC	1	-8.18504e-12	1	0	0	43	7094
hsa00472	D-Arginine and D-ornithine metabolism	1	-8.18504e-12	1	0	0	43	7094
ko00472	D-Arginine and D-ornithine metabolism	1	-8.18504e-12	1	0	0	43	7094
hsa_M00043	Thyroid hormone biosynthesis, tyrosine => triiodothyronine/thyroxine	1	-8.18504e-12	1	0	0	43	7094
M00043	Thyroid hormone biosynthesis, tyrosine => triiodothyronine/thyroxine	1	-8.18504e-12	1	0	0	43	7094
hsa_M00091	Phosphatidylcholine (PC) biosynthesis, PE => PC	1	-8.18504e-12	1	0	0	43	7094
ko05033	Nicotine addiction	1	-7.86799e-12	40	0	0	43	7094
ko04140	Autophagy	1	-7.86799e-12	40	0	0	43	7094
hsa05033	Nicotine addiction	1	-7.86799e-12	40	0	0	43	7094
hsa04140	Autophagy	1	-7.86799e-12	40	0	0	43	7094
ko04744	Phototransduction	1	-7.61702e-12	28	0	0	43	7094
hsa00650	Butanoate metabolism	1	-7.61702e-12	28	0	0	43	7094
hsa00630	Glyoxylate and dicarboxylate metabolism	1	-7.61702e-12	28	0	0	43	7094
ko00650	Butanoate metabolism	1	-7.61702e-12	28	0	0	43	7094
hsa04744	Phototransduction	1	-7.61702e-12	28	0	0	43	7094
ko00630	Glyoxylate and dicarboxylate metabolism	1	-7.61702e-12	28	0	0	43	7094
ko00620	Pyruvate metabolism	1	-7.04206e-12	39	0	0	43	7094
ko04960	Aldosterone-regulated sodium reabsorption	1	-7.04206e-12	39	0	0	43	7094
ko00260	Glycine, serine and threonine metabolism	1	-7.04206e-12	39	0	0	43	7094
hsa00260	Glycine, serine and threonine metabolism	1	-7.04206e-12	39	0	0	43	7094
hsa00620	Pyruvate metabolism	1	-7.04206e-12	39	0	0	43	7094
hsa04960	Aldosterone-regulated sodium reabsorption	1	-7.04206e-12	39	0	0	43	7094
hsa04612	Antigen processing and presentation	1	-6.91799e-12	77	0	0	43	7094
ko03018	RNA degradation	1	-6.91799e-12	77	0	0	43	7094
ko04612	Antigen processing and presentation	1	-6.91799e-12	77	0	0	43	7094
hsa03018	RNA degradation	1	-6.91799e-12	77	0	0	43	7094
ko00640	Propanoate metabolism	1	-6.88729e-12	32	0	0	43	7094
hsa00640	Propanoate metabolism	1	-6.88729e-12	32	0	0	43	7094
ko00515	Mannose type O-glycan biosynthesis	1	-6.67838e-12	23	0	0	43	7094
hsa03060	Protein export	1	-6.67838e-12	23	0	0	43	7094
ko03430	Mismatch repair	1	-6.67838e-12	23	0	0	43	7094
ko03060	Protein export	1	-6.67838e-12	23	0	0	43	7094
hsa00515	Mannose type O-glycan biosynthesis	1	-6.67838e-12	23	0	0	43	7094
ko01040	Biosynthesis of unsaturated fatty acids	1	-6.67838e-12	23	0	0	43	7094
hsa04614	Renin-angiotensin system	1	-6.67838e-12	23	0	0	43	7094
ko04614	Renin-angiotensin system	1	-6.67838e-12	23	0	0	43	7094
hsa01040	Biosynthesis of unsaturated fatty acids	1	-6.67838e-12	23	0	0	43	7094
hsa03430	Mismatch repair	1	-6.67838e-12	23	0	0	43	7094
hsa_M00001	Glycolysis (Embden-Meyerhof pathway), glucose => pyruvate	1	-5.59512e-12	25	0	0	43	7094
hsa00563	Glycosylphosphatidylinositol (GPI)-anchor biosynthesis	1	-5.59512e-12	25	0	0	43	7094
ko00592	alpha-Linolenic acid metabolism	1	-5.59512e-12	25	0	0	43	7094
hsa00592	alpha-Linolenic acid metabolism	1	-5.59512e-12	25	0	0	43	7094
M00001	Glycolysis (Embden-Meyerhof pathway), glucose => pyruvate	1	-5.59512e-12	25	0	0	43	7094
hsa00062	Fatty acid elongation	1	-5.59512e-12	25	0	0	43	7094
ko00563	Glycosylphosphatidylinositol (GPI)-anchor biosynthesis	1	-5.59512e-12	25	0	0	43	7094
ko00062	Fatty acid elongation	1	-5.59512e-12	25	0	0	43	7094
hsa04210	Apoptosis	1	-5.45745e-12	140	0	0	43	7094
hsa04910	Insulin signaling pathway	1	-5.45745e-12	140	0	0	43	7094
ko04210	Apoptosis	1	-5.45745e-12	140	0	0	43	7094
ko04910	Insulin signaling pathway	1	-5.45745e-12	140	0	0	43	7094
ko00565	Ether lipid metabolism	1	-4.74645e-12	45	0	0	43	7094
hsa00565	Ether lipid metabolism	1	-4.74645e-12	45	0	0	43	7094
M00427	Nuclear pore complex	1	-4.74645e-12	45	0	0	43	7094
hsa_M00427	Nuclear pore complex	1	-4.74645e-12	45	0	0	43	7094
hsa03022	Basal transcription factors	1	-4.74645e-12	45	0	0	43	7094
ko03022	Basal transcription factors	1	-4.74645e-12	45	0	0	43	7094
hsa00591	Linoleic acid metabolism	1	-4.24779e-12	29	0	0	43	7094
hsa04392	Hippo signaling pathway -multiple species	1	-4.24779e-12	29	0	0	43	7094
ko05216	Thyroid cancer	1	-4.24779e-12	29	0	0	43	7094
ko00591	Linoleic acid metabolism	1	-4.24779e-12	29	0	0	43	7094
ko00760	Nicotinate and nicotinamide metabolism	1	-4.24779e-12	29	0	0	43	7094
hsa00760	Nicotinate and nicotinamide metabolism	1	-4.24779e-12	29	0	0	43	7094
hsa05216	Thyroid cancer	1	-4.24779e-12	29	0	0	43	7094
ko04392	Hippo signaling pathway -multiple species	1	-4.24779e-12	29	0	0	43	7094
hsa04931	Insulin resistance	1	-4.03803e-12	109	0	0	43	7094
M00684	JAK-STAT signaling	1	-3.57675e-12	19	0	0	43	7094
hsa_M00684	JAK-STAT signaling	1	-3.57675e-12	19	0	0	43	7094
hsa00531	Glycosaminoglycan degradation	1	-3.57675e-12	19	0	0	43	7094
ko00531	Glycosaminoglycan degradation	1	-3.57675e-12	19	0	0	43	7094
ko01200	Carbon metabolism	1	-3.13058e-12	114	0	0	43	7094
hsa01200	Carbon metabolism	1	-3.13058e-12	114	0	0	43	7094
ko05210	Colorectal cancer	1	-2.98145e-12	62	0	0	43	7094
hsa00590	Arachidonic acid metabolism	1	-2.98145e-12	62	0	0	43	7094
hsa05210	Colorectal cancer	1	-2.98145e-12	62	0	0	43	7094
ko00590	Arachidonic acid metabolism	1	-2.98145e-12	62	0	0	43	7094
hsa00830	Retinol metabolism	1	-2.50915e-12	65	0	0	43	7094
ko05321	Inflammatory bowel disease (IBD)	1	-2.50915e-12	65	0	0	43	7094
ko00830	Retinol metabolism	1	-2.50915e-12	65	0	0	43	7094
hsa04924	Renin secretion	1	-2.50915e-12	65	0	0	43	7094
hsa05321	Inflammatory bowel disease (IBD)	1	-2.50915e-12	65	0	0	43	7094
ko04924	Renin secretion	1	-2.50915e-12	65	0	0	43	7094
hsa05014	Amyotrophic lateral sclerosis (ALS)	1	-2.50323e-12	51	0	0	43	7094
ko05014	Amyotrophic lateral sclerosis (ALS)	1	-2.50323e-12	51	0	0	43	7094
hsa04940	Type I diabetes mellitus	1	-2.41074e-12	43	0	0	43	7094
ko04940	Type I diabetes mellitus	1	-2.41074e-12	43	0	0	43	7094
hsa03460	Fanconi anemia pathway	1	-2.22077e-12	54	0	0	43	7094
hsa00480	Glutathione metabolism	1	-2.22077e-12	54	0	0	43	7094
ko03460	Fanconi anemia pathway	1	-2.22077e-12	54	0	0	43	7094
ko00480	Glutathione metabolism	1	-2.22077e-12	54	0	0	43	7094
hsa00280	Valine, leucine and isoleucine degradation	1	-1.90439e-12	48	0	0	43	7094
ko00520	Amino sugar and nucleotide sugar metabolism	1	-1.90439e-12	48	0	0	43	7094
hsa01212	Fatty acid metabolism	1	-1.90439e-12	48	0	0	43	7094
hsa00520	Amino sugar and nucleotide sugar metabolism	1	-1.90439e-12	48	0	0	43	7094
ko00280	Valine, leucine and isoleucine degradation	1	-1.90439e-12	48	0	0	43	7094
ko01212	Fatty acid metabolism	1	-1.90439e-12	48	0	0	43	7094
ko04930	Type II diabetes mellitus	1	-1.90439e-12	48	0	0	43	7094
hsa04930	Type II diabetes mellitus	1	-1.90439e-12	48	0	0	43	7094
ko04721	Synaptic vesicle cycle	1	-1.86665e-12	63	0	0	43	7094
hsa04623	Cytosolic DNA-sensing pathway	1	-1.86665e-12	63	0	0	43	7094
ko04623	Cytosolic DNA-sensing pathway	1	-1.86665e-12	63	0	0	43	7094
hsa04721	Synaptic vesicle cycle	1	-1.86665e-12	63	0	0	43	7094
hsa05221	Acute myeloid leukemia	1	-1.72212e-12	57	0	0	43	7094
ko05221	Acute myeloid leukemia	1	-1.72212e-12	57	0	0	43	7094
hsa04146	Peroxisome	1	-1.71084e-12	83	0	0	43	7094
ko04146	Peroxisome	1	-1.71084e-12	83	0	0	43	7094
hsa04710	Circadian rhythm	1	-1.34936e-12	31	0	0	43	7094
ko00052	Galactose metabolism	1	-1.34936e-12	31	0	0	43	7094
ko01523	Antifolate resistance	1	-1.34936e-12	31	0	0	43	7094
ko04710	Circadian rhythm	1	-1.34936e-12	31	0	0	43	7094
ko00512	Mucin type O-glycan biosynthesis	1	-1.34936e-12	31	0	0	43	7094
hsa00512	Mucin type O-glycan biosynthesis	1	-1.34936e-12	31	0	0	43	7094
ko00410	beta-Alanine metabolism	1	-1.34936e-12	31	0	0	43	7094
hsa00052	Galactose metabolism	1	-1.34936e-12	31	0	0	43	7094
ko03020	RNA polymerase	1	-1.34936e-12	31	0	0	43	7094
hsa03020	RNA polymerase	1	-1.34936e-12	31	0	0	43	7094
hsa01523	Antifolate resistance	1	-1.34936e-12	31	0	0	43	7094
hsa00410	beta-Alanine metabolism	1	-1.34936e-12	31	0	0	43	7094
hsa00340	Histidine metabolism	1	-1.28882e-12	24	0	0	43	7094
hsa_M00160	V-type ATPase, eukaryotes	1	-1.28882e-12	24	0	0	43	7094
ko00534	Glycosaminoglycan biosynthesis - heparan sulfate / heparin	1	-1.28882e-12	24	0	0	43	7094
hsa00534	Glycosaminoglycan biosynthesis - heparan sulfate / heparin	1	-1.28882e-12	24	0	0	43	7094
hsa04977	Vitamin digestion and absorption	1	-1.28882e-12	24	0	0	43	7094
M00160	V-type ATPase, eukaryotes	1	-1.28882e-12	24	0	0	43	7094
ko00340	Histidine metabolism	1	-1.28882e-12	24	0	0	43	7094
ko04977	Vitamin digestion and absorption	1	-1.28882e-12	24	0	0	43	7094
hsa_M00685	Apoptotic machinery	1	-1.18669e-12	4	0	0	43	7094
M00632	Galactose degradation, Leloir pathway, galactose => alpha-D-glucose-1P	1	-1.18669e-12	4	0	0	43	7094
hsa_M00262	DNA polymerase delta complex	1	-1.18669e-12	4	0	0	43	7094
hsa_M00288	RPA complex	1	-1.18669e-12	4	0	0	43	7094
hsa_M00006	Pentose phosphate pathway, oxidative phase, glucose 6P => ribulose 5P	1	-1.18669e-12	4	0	0	43	7094
M00288	RPA complex	1	-1.18669e-12	4	0	0	43	7094
M00402	Translocon-associated protein (TRAP) complex	1	-1.18669e-12	4	0	0	43	7094
M00006	Pentose phosphate pathway, oxidative phase, glucose 6P => ribulose 5P	1	-1.18669e-12	4	0	0	43	7094
hsa_M00027	GABA (gamma-Aminobutyrate) shunt	1	-1.18669e-12	4	0	0	43	7094
M00393	TRAMP complex	1	-1.18669e-12	4	0	0	43	7094
ko00740	Riboflavin metabolism	1	-1.18669e-12	4	0	0	43	7094
hsa_M00263	DNA polymerase epsilon complex	1	-1.18669e-12	4	0	0	43	7094
M00401	Sec61 complex	1	-1.18669e-12	4	0	0	43	7094
hsa00290	Valine, leucine and isoleucine biosynthesis	1	-1.18669e-12	4	0	0	43	7094
hsa_M00741	Propanoyl-CoA metabolism, propanoyl-CoA => succinyl-CoA	1	-1.18669e-12	4	0	0	43	7094
hsa_M00387	SCF-FBW7 complex	1	-1.18669e-12	4	0	0	43	7094
hsa_M00286	GINS complex	1	-1.18669e-12	4	0	0	43	7094
M00381	SCF-SKP2 complex	1	-1.18669e-12	4	0	0	43	7094
M00015	Proline biosynthesis, glutamate => proline	1	-1.18669e-12	4	0	0	43	7094
hsa_M00381	SCF-SKP2 complex	1	-1.18669e-12	4	0	0	43	7094
M00261	DNA polymerase alpha / primase complex	1	-1.18669e-12	4	0	0	43	7094
M00110	C19/C18-Steroid hormone biosynthesis, pregnenolone => androstenedione => estrone	1	-1.18669e-12	4	0	0	43	7094
ko00471	D-Glutamine and D-glutamate metabolism	1	-1.18669e-12	4	0	0	43	7094
hsa_M00261	DNA polymerase alpha / primase complex	1	-1.18669e-12	4	0	0	43	7094
hsa_M00133	Polyamine biosynthesis, arginine => agmatine => putrescine => spermidine	1	-1.18669e-12	4	0	0	43	7094
M00070	Glycosphingolipid biosynthesis, lacto-series, LacCer => Lc4Cer	1	-1.18669e-12	4	0	0	43	7094
hsa00471	D-Glutamine and D-glutamate metabolism	1	-1.18669e-12	4	0	0	43	7094
hsa_M00070	Glycosphingolipid biosynthesis, lacto-series, LacCer => Lc4Cer	1	-1.18669e-12	4	0	0	43	7094
M00384	Cul3-SPOP complex	1	-1.18669e-12	4	0	0	43	7094
hsa00740	Riboflavin metabolism	1	-1.18669e-12	4	0	0	43	7094
ko00290	Valine, leucine and isoleucine biosynthesis	1	-1.18669e-12	4	0	0	43	7094
hsa_M00401	Sec61 complex	1	-1.18669e-12	4	0	0	43	7094
hsa_M00425	H/ACA ribonucleoprotein complex	1	-1.18669e-12	4	0	0	43	7094
hsa_M00015	Proline biosynthesis, glutamate => proline	1	-1.18669e-12	4	0	0	43	7094
hsa_M00632	Galactose degradation, Leloir pathway, galactose => alpha-D-glucose-1P	1	-1.18669e-12	4	0	0	43	7094
M00690	MAPK (ERK5) signaling	1	-1.18669e-12	4	0	0	43	7094
M00263	DNA polymerase epsilon complex	1	-1.18669e-12	4	0	0	43	7094
M00027	GABA (gamma-Aminobutyrate) shunt	1	-1.18669e-12	4	0	0	43	7094
M00741	Propanoyl-CoA metabolism, propanoyl-CoA => succinyl-CoA	1	-1.18669e-12	4	0	0	43	7094
hsa_M00393	TRAMP complex	1	-1.18669e-12	4	0	0	43	7094
M00387	SCF-FBW7 complex	1	-1.18669e-12	4	0	0	43	7094
hsa_M00148	Succinate dehydrogenase (ubiquinone)	1	-1.18669e-12	4	0	0	43	7094
M00133	Polyamine biosynthesis, arginine => agmatine => putrescine => spermidine	1	-1.18669e-12	4	0	0	43	7094
M00262	DNA polymerase delta complex	1	-1.18669e-12	4	0	0	43	7094
hsa_M00402	Translocon-associated protein (TRAP) complex	1	-1.18669e-12	4	0	0	43	7094
M00148	Succinate dehydrogenase (ubiquinone)	1	-1.18669e-12	4	0	0	43	7094
hsa_M00690	MAPK (ERK5) signaling	1	-1.18669e-12	4	0	0	43	7094
hsa_M00390	Exosome, archaea	1	-1.18669e-12	4	0	0	43	7094
hsa_M00110	C19/C18-Steroid hormone biosynthesis, pregnenolone => androstenedione => estrone	1	-1.18669e-12	4	0	0	43	7094
M00286	GINS complex	1	-1.18669e-12	4	0	0	43	7094
M00425	H/ACA ribonucleoprotein complex	1	-1.18669e-12	4	0	0	43	7094
M00685	Apoptotic machinery	1	-1.18669e-12	4	0	0	43	7094
hsa_M00384	Cul3-SPOP complex	1	-1.18669e-12	4	0	0	43	7094
M00390	Exosome, archaea	1	-1.18669e-12	4	0	0	43	7094
ko03410	Base excision repair	1	-9.40219e-13	33	0	0	43	7094
ko04215	Apoptosis - multiple species	1	-9.40219e-13	33	0	0	43	7094
hsa03410	Base excision repair	1	-9.40219e-13	33	0	0	43	7094
ko00051	Fructose and mannose metabolism	1	-9.40219e-13	33	0	0	43	7094
hsa04215	Apoptosis - multiple species	1	-9.40219e-13	33	0	0	43	7094
hsa00051	Fructose and mannose metabolism	1	-9.40219e-13	33	0	0	43	7094
M00388	ECS complex	1	-6.17265e-13	12	0	0	43	7094
M00094	Ceramide biosynthesis	1	-6.17265e-13	12	0	0	43	7094
M00087	beta-Oxidation	1	-6.17265e-13	12	0	0	43	7094
hsa_M00182	RNA polymerase I, eukaryotes	1	-6.17265e-13	12	0	0	43	7094
hsa_M00290	Holo-TFIIH complex	1	-6.17265e-13	12	0	0	43	7094
hsa_M00002	Glycolysis, core module involving three-carbon compounds	1	-6.17265e-13	12	0	0	43	7094
hsa_M00052	Pyrimidine ribonucleotide biosynthesis, UMP => UDP/UTP,CDP/CTP	1	-6.17265e-13	12	0	0	43	7094
M00004	Pentose phosphate pathway (Pentose phosphate cycle)	1	-6.17265e-13	12	0	0	43	7094
M00412	ESCRT-III complex	1	-6.17265e-13	12	0	0	43	7094
M00052	Pyrimidine ribonucleotide biosynthesis, UMP => UDP/UTP,CDP/CTP	1	-6.17265e-13	12	0	0	43	7094
hsa_M00388	ECS complex	1	-6.17265e-13	12	0	0	43	7094
M00104	Bile acid biosynthesis, cholesterol => cholate/chenodeoxycholate	1	-6.17265e-13	12	0	0	43	7094
M00290	Holo-TFIIH complex	1	-6.17265e-13	12	0	0	43	7094
M00182	RNA polymerase I, eukaryotes	1	-6.17265e-13	12	0	0	43	7094
hsa_M00104	Bile acid biosynthesis, cholesterol => cholate/chenodeoxycholate	1	-6.17265e-13	12	0	0	43	7094
hsa_M00087	beta-Oxidation	1	-6.17265e-13	12	0	0	43	7094
hsa_M00004	Pentose phosphate pathway (Pentose phosphate cycle)	1	-6.17265e-13	12	0	0	43	7094
hsa_M00412	ESCRT-III complex	1	-6.17265e-13	12	0	0	43	7094
hsa_M00094	Ceramide biosynthesis	1	-6.17265e-13	12	0	0	43	7094
M00002	Glycolysis, core module involving three-carbon compounds	1	-6.17265e-13	12	0	0	43	7094
hsa_M00354	Spliceosome, U4/U6.U5 tri-snRNP	1	-5.70341e-13	30	0	0	43	7094
hsa05310	Asthma	1	-5.70341e-13	30	0	0	43	7094
ko00020	Citrate cycle (TCA cycle)	1	-5.70341e-13	30	0	0	43	7094
ko00030	Pentose phosphate pathway	1	-5.70341e-13	30	0	0	43	7094
hsa00020	Citrate cycle (TCA cycle)	1	-5.70341e-13	30	0	0	43	7094
hsa00030	Pentose phosphate pathway	1	-5.70341e-13	30	0	0	43	7094
ko05310	Asthma	1	-5.70341e-13	30	0	0	43	7094
M00354	Spliceosome, U4/U6.U5 tri-snRNP	1	-5.70341e-13	30	0	0	43	7094
hsa00310	Lysine degradation	1	-2.8583e-13	59	0	0	43	7094
ko00310	Lysine degradation	1	-2.8583e-13	59	0	0	43	7094
ko00561	Glycerolipid metabolism	1	-2.8583e-13	59	0	0	43	7094
hsa00561	Glycerolipid metabolism	1	-2.8583e-13	59	0	0	43	7094
ko05332	Graft-versus-host disease	1	-2.17463e-13	41	0	0	43	7094
hsa04975	Fat digestion and absorption	1	-2.17463e-13	41	0	0	43	7094
hsa05332	Graft-versus-host disease	1	-2.17463e-13	41	0	0	43	7094
hsa03440	Homologous recombination	1	-2.17463e-13	41	0	0	43	7094
ko03440	Homologous recombination	1	-2.17463e-13	41	0	0	43	7094
ko04975	Fat digestion and absorption	1	-2.17463e-13	41	0	0	43	7094
hsa_M00687	MAPK (ERK1/2) signaling	1	-1.92228e-13	8	0	0	43	7094
hsa04122	Sulfur relay system	1	-1.92228e-13	8	0	0	43	7094
hsa_M00406	TREX complex	1	-1.92228e-13	8	0	0	43	7094
hsa_M00680	TGF-beta signaling	1	-1.92228e-13	8	0	0	43	7094
hsa_M00077	Chondroitin sulfate degradation	1	-1.92228e-13	8	0	0	43	7094
hsa_M00010	Citrate cycle, first carbon oxidation, oxaloacetate => 2-oxoglutarate	1	-1.92228e-13	8	0	0	43	7094
hsa_M00409	ESCRT-I complex	1	-1.92228e-13	8	0	0	43	7094
M00077	Chondroitin sulfate degradation	1	-1.92228e-13	8	0	0	43	7094
M00680	TGF-beta signaling	1	-1.92228e-13	8	0	0	43	7094
M00406	TREX complex	1	-1.92228e-13	8	0	0	43	7094
M00065	GPI-anchor biosynthesis, core oligosaccharide	1	-1.92228e-13	8	0	0	43	7094
M00409	ESCRT-I complex	1	-1.92228e-13	8	0	0	43	7094
M00428	eIF4F complex	1	-1.92228e-13	8	0	0	43	7094
hsa_M00065	GPI-anchor biosynthesis, core oligosaccharide	1	-1.92228e-13	8	0	0	43	7094
hsa_M00428	eIF4F complex	1	-1.92228e-13	8	0	0	43	7094
M00010	Citrate cycle, first carbon oxidation, oxaloacetate => 2-oxoglutarate	1	-1.92228e-13	8	0	0	43	7094
ko04122	Sulfur relay system	1	-1.92228e-13	8	0	0	43	7094
M00687	MAPK (ERK1/2) signaling	1	-1.92228e-13	8	0	0	43	7094
M00037	Melatonin biosynthesis, tryptophan => serotonin => melatonin	1	-9.28837e-15	5	0	0	43	7094
hsa_M00414	Bloom's syndrome complex	1	-9.28837e-15	5	0	0	43	7094
ko00232	Caffeine metabolism	1	-9.28837e-15	5	0	0	43	7094
M00405	THC complex	1	-9.28837e-15	5	0	0	43	7094
hsa_M00385	Cul4-DDB1-DDB2 complex	1	-9.28837e-15	5	0	0	43	7094
M00383	ECV complex	1	-9.28837e-15	5	0	0	43	7094
hsa00400	Phenylalanine, tyrosine and tryptophan biosynthesis	1	-9.28837e-15	5	0	0	43	7094
M00079	Keratan sulfate degradation	1	-9.28837e-15	5	0	0	43	7094
M00380	SCF-BTRC complex	1	-9.28837e-15	5	0	0	43	7094
hsa_M00042	Catecholamine biosynthesis, tyrosine => dopamine => noradrenaline => adrenaline	1	-9.28837e-15	5	0	0	43	7094
M00289	RF-C complex	1	-9.28837e-15	5	0	0	43	7094
hsa_M00380	SCF-BTRC complex	1	-9.28837e-15	5	0	0	43	7094
hsa_M00405	THC complex	1	-9.28837e-15	5	0	0	43	7094
M00057	Glycosaminoglycan biosynthesis, linkage tetrasaccharide	1	-9.28837e-15	5	0	0	43	7094
M00071	Glycosphingolipid biosynthesis, neolacto-series, LacCer => nLc4Cer	1	-9.28837e-15	5	0	0	43	7094
hsa_M00386	Cul4-DDB1-CSA complex	1	-9.28837e-15	5	0	0	43	7094
hsa_M00128	Ubiquinone biosynthesis, eukaryotes, 4-hydroxybenzoate => ubiquinone	1	-9.28837e-15	5	0	0	43	7094
hsa_M00079	Keratan sulfate degradation	1	-9.28837e-15	5	0	0	43	7094
M00386	Cul4-DDB1-CSA complex	1	-9.28837e-15	5	0	0	43	7094
hsa_M00382	SCF-FBS complex	1	-9.28837e-15	5	0	0	43	7094
M00042	Catecholamine biosynthesis, tyrosine => dopamine => noradrenaline => adrenaline	1	-9.28837e-15	5	0	0	43	7094
M00307	Pyruvate oxidation, pyruvate => acetyl-CoA	1	-9.28837e-15	5	0	0	43	7094
M00385	Cul4-DDB1-DDB2 complex	1	-9.28837e-15	5	0	0	43	7094
hsa_M00071	Glycosphingolipid biosynthesis, neolacto-series, LacCer => nLc4Cer	1	-9.28837e-15	5	0	0	43	7094
M00414	Bloom's syndrome complex	1	-9.28837e-15	5	0	0	43	7094
hsa_M00289	RF-C complex	1	-9.28837e-15	5	0	0	43	7094
hsa00524	Neomycin, kanamycin and gentamicin biosynthesis	1	-9.28837e-15	5	0	0	43	7094
hsa_M00383	ECV complex	1	-9.28837e-15	5	0	0	43	7094
hsa_M00057	Glycosaminoglycan biosynthesis, linkage tetrasaccharide	1	-9.28837e-15	5	0	0	43	7094
hsa_M00044	Tyrosine degradation, tyrosine => homogentisate	1	-9.28837e-15	5	0	0	43	7094
hsa_M00037	Melatonin biosynthesis, tryptophan => serotonin => melatonin	1	-9.28837e-15	5	0	0	43	7094
M00128	Ubiquinone biosynthesis, eukaryotes, 4-hydroxybenzoate => ubiquinone	1	-9.28837e-15	5	0	0	43	7094
ko00400	Phenylalanine, tyrosine and tryptophan biosynthesis	1	-9.28837e-15	5	0	0	43	7094
ko00524	Neomycin, kanamycin and gentamicin biosynthesis	1	-9.28837e-15	5	0	0	43	7094
M00044	Tyrosine degradation, tyrosine => homogentisate	1	-9.28837e-15	5	0	0	43	7094
hsa00232	Caffeine metabolism	1	-9.28837e-15	5	0	0	43	7094
M00382	SCF-FBS complex	1	-9.28837e-15	5	0	0	43	7094
hsa_M00307	Pyruvate oxidation, pyruvate => acetyl-CoA	1	-9.28837e-15	5	0	0	43	7094
ko00790	Folate biosynthesis	1	3.70464e-14	15	0	0	43	7094
hsa00790	Folate biosynthesis	1	3.70464e-14	15	0	0	43	7094
M00158	F-type ATPase, eukaryotes	1	3.70464e-14	15	0	0	43	7094
hsa00603	Glycosphingolipid biosynthesis - globo and isoglobo series	1	3.70464e-14	15	0	0	43	7094
M00340	Proteasome, 20S core particle	1	3.70464e-14	15	0	0	43	7094
hsa00604	Glycosphingolipid biosynthesis - ganglio series	1	3.70464e-14	15	0	0	43	7094
hsa_M00686	Toll-like receptor signaling	1	3.70464e-14	15	0	0	43	7094
hsa_M00146	NADH dehydrogenase (ubiquinone) 1 alpha subcomplex	1	3.70464e-14	15	0	0	43	7094
M00146	NADH dehydrogenase (ubiquinone) 1 alpha subcomplex	1	3.70464e-14	15	0	0	43	7094
hsa_M00158	F-type ATPase, eukaryotes	1	3.70464e-14	15	0	0	43	7094
hsa00730	Thiamine metabolism	1	3.70464e-14	15	0	0	43	7094
hsa_M00340	Proteasome, 20S core particle	1	3.70464e-14	15	0	0	43	7094
ko00730	Thiamine metabolism	1	3.70464e-14	15	0	0	43	7094
M00686	Toll-like receptor signaling	1	3.70464e-14	15	0	0	43	7094
hsa_M00676	PI3K-Akt signaling	1	3.70464e-14	15	0	0	43	7094
M00676	PI3K-Akt signaling	1	3.70464e-14	15	0	0	43	7094
ko00604	Glycosphingolipid biosynthesis - ganglio series	1	3.70464e-14	15	0	0	43	7094
ko04970	Salivary secretion	1	2.20895e-13	90	0	0	43	7094
hsa04970	Salivary secretion	1	2.20895e-13	90	0	0	43	7094
M00403	HRD1/SEL1 ERAD complex	1	6.21123e-13	13	0	0	43	7094
hsa_M00692	Cell cycle - G1/S transition	1	6.21123e-13	13	0	0	43	7094
hsa03450	Non-homologous end-joining	1	6.21123e-13	13	0	0	43	7094
M00036	Leucine degradation, leucine => acetoacetate + acetyl-CoA	1	6.21123e-13	13	0	0	43	7094
hsa_M00415	Fatty acid biosynthesis, elongation, endoplasmic reticulum	1	6.21123e-13	13	0	0	43	7094
hsa_M00403	HRD1/SEL1 ERAD complex	1	6.21123e-13	13	0	0	43	7094
hsa00061	Fatty acid biosynthesis	1	6.21123e-13	13	0	0	43	7094
ko03450	Non-homologous end-joining	1	6.21123e-13	13	0	0	43	7094
M00415	Fatty acid biosynthesis, elongation, endoplasmic reticulum	1	6.21123e-13	13	0	0	43	7094
hsa_M00036	Leucine degradation, leucine => acetoacetate + acetyl-CoA	1	6.21123e-13	13	0	0	43	7094
ko00061	Fatty acid biosynthesis	1	6.21123e-13	13	0	0	43	7094
M00692	Cell cycle - G1/S transition	1	6.21123e-13	13	0	0	43	7094
hsa_M00050	Guanine ribonucleotide biosynthesis IMP => GDP,GTP	1	6.21123e-13	13	0	0	43	7094
M00050	Guanine ribonucleotide biosynthesis IMP => GDP,GTP	1	6.21123e-13	13	0	0	43	7094
ko04370	VEGF signaling pathway	1	6.96851e-13	61	0	0	43	7094
hsa04370	VEGF signaling pathway	1	6.96851e-13	61	0	0	43	7094
hsa05223	Non-small cell lung cancer	1	7.8411e-13	56	0	0	43	7094
ko05223	Non-small cell lung cancer	1	7.8411e-13	56	0	0	43	7094
hsa04923	Regulation of lipolysis in adipocytes	1	7.8411e-13	56	0	0	43	7094
hsa00910	Nitrogen metabolism	1	7.93821e-13	17	0	0	43	7094
hsa00450	Selenocompound metabolism	1	7.93821e-13	17	0	0	43	7094
M00089	Triacylglycerol biosynthesis	1	7.93821e-13	17	0	0	43	7094
M00337	Immunoproteasome	1	7.93821e-13	17	0	0	43	7094
ko00120	Primary bile acid biosynthesis	1	7.93821e-13	17	0	0	43	7094
hsa00360	Phenylalanine metabolism	1	7.93821e-13	17	0	0	43	7094
hsa_M00337	Immunoproteasome	1	7.93821e-13	17	0	0	43	7094
M00181	RNA polymerase III, eukaryotes	1	7.93821e-13	17	0	0	43	7094
ko00360	Phenylalanine metabolism	1	7.93821e-13	17	0	0	43	7094
hsa_M00003	Gluconeogenesis, oxaloacetate => fructose-6P	1	7.93821e-13	17	0	0	43	7094
hsa_M00181	RNA polymerase III, eukaryotes	1	7.93821e-13	17	0	0	43	7094
ko00910	Nitrogen metabolism	1	7.93821e-13	17	0	0	43	7094
M00003	Gluconeogenesis, oxaloacetate => fructose-6P	1	7.93821e-13	17	0	0	43	7094
ko00450	Selenocompound metabolism	1	7.93821e-13	17	0	0	43	7094
hsa_M00089	Triacylglycerol biosynthesis	1	7.93821e-13	17	0	0	43	7094
hsa00120	Primary bile acid biosynthesis	1	7.93821e-13	17	0	0	43	7094
hsa01524	Platinum drug resistance	1	1.14198e-12	75	0	0	43	7094
ko01524	Platinum drug resistance	1	1.14198e-12	75	0	0	43	7094
hsa05322	Systemic lupus erythematosus	1	1.2697e-12	132	0	0	43	7094
ko03040	Spliceosome	1	1.2697e-12	132	0	0	43	7094
hsa03040	Spliceosome	1	1.2697e-12	132	0	0	43	7094
ko05322	Systemic lupus erythematosus	1	1.2697e-12	132	0	0	43	7094
hsa04070	Phosphatidylinositol signaling system	1	1.2984e-12	99	0	0	43	7094
hsa04750	Inflammatory mediator regulation of TRP channels	1	1.2984e-12	99	0	0	43	7094
ko04750	Inflammatory mediator regulation of TRP channels	1	1.2984e-12	99	0	0	43	7094
ko04070	Phosphatidylinositol signaling system	1	1.2984e-12	99	0	0	43	7094
ko00230	Purine metabolism	1	1.50383e-12	173	0	0	43	7094
hsa00230	Purine metabolism	1	1.50383e-12	173	0	0	43	7094
hsa05012	Parkinson's disease	1	1.59125e-12	129	0	0	43	7094
hsa04012	ErbB signaling pathway	1	1.65815e-12	87	0	0	43	7094
ko04012	ErbB signaling pathway	1	1.65815e-12	87	0	0	43	7094
hsa00670	One carbon pool by folate	1	1.67607e-12	20	0	0	43	7094
ko00532	Glycosaminoglycan biosynthesis - chondroitin sulfate / dermatan sulfate	1	1.67607e-12	20	0	0	43	7094
hsa00100	Steroid biosynthesis	1	1.67607e-12	20	0	0	43	7094
hsa_M00679	BMP signaling	1	1.67607e-12	20	0	0	43	7094
hsa_M00352	Spliceosome, U2-snRNP	1	1.67607e-12	20	0	0	43	7094
hsa00532	Glycosaminoglycan biosynthesis - chondroitin sulfate / dermatan sulfate	1	1.67607e-12	20	0	0	43	7094
M00352	Spliceosome, U2-snRNP	1	1.67607e-12	20	0	0	43	7094
M00679	BMP signaling	1	1.67607e-12	20	0	0	43	7094
ko00670	One carbon pool by folate	1	1.67607e-12	20	0	0	43	7094
ko00100	Steroid biosynthesis	1	1.67607e-12	20	0	0	43	7094
hsa04380	Osteoclast differentiation	1	1.74045e-12	131	0	0	43	7094
ko04380	Osteoclast differentiation	1	1.74045e-12	131	0	0	43	7094
hsa04110	Cell cycle	1	2.09449e-12	124	0	0	43	7094
ko04110	Cell cycle	1	2.09449e-12	124	0	0	43	7094
M00426	Survival motor neuron (SMN) complex	1	2.21858e-12	10	0	0	43	7094
M00152	Cytochrome bc1 complex	1	2.21858e-12	10	0	0	43	7094
hsa_M00351	Spliceosome, U1-snRNP	1	2.21858e-12	10	0	0	43	7094
hsa_M00681	Activin signaling	1	2.21858e-12	10	0	0	43	7094
hsa_M00095	C5 isoprenoid biosynthesis, mevalonate pathway	1	2.21858e-12	10	0	0	43	7094
M00351	Spliceosome, U1-snRNP	1	2.21858e-12	10	0	0	43	7094
M00296	BER complex	1	2.21858e-12	10	0	0	43	7094
ko00920	Sulfur metabolism	1	2.21858e-12	10	0	0	43	7094
hsa_M00391	Exosome, eukaryotes	1	2.21858e-12	10	0	0	43	7094
hsa_M00152	Cytochrome bc1 complex	1	2.21858e-12	10	0	0	43	7094
M00681	Activin signaling	1	2.21858e-12	10	0	0	43	7094
hsa00072	Synthesis and degradation of ketone bodies	1	2.21858e-12	10	0	0	43	7094
hsa_M00426	Survival motor neuron (SMN) complex	1	2.21858e-12	10	0	0	43	7094
M00095	C5 isoprenoid biosynthesis, mevalonate pathway	1	2.21858e-12	10	0	0	43	7094
hsa_M00693	Cell cycle - G2/M transition	1	2.21858e-12	10	0	0	43	7094
M00413	FA core complex	1	2.21858e-12	10	0	0	43	7094
hsa_M00035	Methionine degradation	1	2.21858e-12	10	0	0	43	7094
M00059	Glycosaminoglycan biosynthesis, heparan sulfate backbone	1	2.21858e-12	10	0	0	43	7094
hsa_M00296	BER complex	1	2.21858e-12	10	0	0	43	7094
hsa_M00059	Glycosaminoglycan biosynthesis, heparan sulfate backbone	1	2.21858e-12	10	0	0	43	7094
M00693	Cell cycle - G2/M transition	1	2.21858e-12	10	0	0	43	7094
M00035	Methionine degradation	1	2.21858e-12	10	0	0	43	7094
M00391	Exosome, eukaryotes	1	2.21858e-12	10	0	0	43	7094
hsa00920	Sulfur metabolism	1	2.21858e-12	10	0	0	43	7094
ko00072	Synthesis and degradation of ketone bodies	1	2.21858e-12	10	0	0	43	7094
hsa_M00413	FA core complex	1	2.21858e-12	10	0	0	43	7094
hsa_M00355	Spliceosome, 35S U5-snRNP	1	2.25803e-12	37	0	0	43	7094
hsa05330	Allograft rejection	1	2.25803e-12	37	0	0	43	7094
M00355	Spliceosome, 35S U5-snRNP	1	2.25803e-12	37	0	0	43	7094
ko05330	Allograft rejection	1	2.25803e-12	37	0	0	43	7094
hsa_M00014	Glucuronate pathway (uronate pathway)	1	2.29452e-12	27	0	0	43	7094
hsa00601	Glycosphingolipid biosynthesis - lacto and neolacto series	1	2.29452e-12	27	0	0	43	7094
hsa00053	Ascorbate and aldarate metabolism	1	2.29452e-12	27	0	0	43	7094
ko00053	Ascorbate and aldarate metabolism	1	2.29452e-12	27	0	0	43	7094
M00056	O-glycan biosynthesis, mucin type core	1	2.29452e-12	27	0	0	43	7094
ko00601	Glycosphingolipid biosynthesis - lacto and neolacto series	1	2.29452e-12	27	0	0	43	7094
ko04966	Collecting duct acid secretion	1	2.29452e-12	27	0	0	43	7094
M00014	Glucuronate pathway (uronate pathway)	1	2.29452e-12	27	0	0	43	7094
hsa04966	Collecting duct acid secretion	1	2.29452e-12	27	0	0	43	7094
hsa_M00056	O-glycan biosynthesis, mucin type core	1	2.29452e-12	27	0	0	43	7094
M00400	p97-Ufd1-Npl4 complex	1	2.40741e-12	3	0	0	43	7094
ko00785	Lipoic acid metabolism	1	2.40741e-12	3	0	0	43	7094
hsa_M00400	p97-Ufd1-Npl4 complex	1	2.40741e-12	3	0	0	43	7094
hsa_M00069	Glycosphingolipid biosynthesis, ganglio series, LacCer => GT3	1	2.40741e-12	3	0	0	43	7094
hsa_M00082	Fatty acid biosynthesis, initiation	1	2.40741e-12	3	0	0	43	7094
hsa_M00392	Ski complex	1	2.40741e-12	3	0	0	43	7094
M00046	Pyrimidine degradation, uracil => beta-alanine, thymine => 3-aminoisobutanoate	1	2.40741e-12	3	0	0	43	7094
hsa00780	Biotin metabolism	1	2.40741e-12	3	0	0	43	7094
hsa_M00108	C21-Steroid hormone biosynthesis, progesterone => corticosterone/aldosterone	1	2.40741e-12	3	0	0	43	7094
M00392	Ski complex	1	2.40741e-12	3	0	0	43	7094
M00108	C21-Steroid hormone biosynthesis, progesterone => corticosterone/aldosterone	1	2.40741e-12	3	0	0	43	7094
hsa_M00410	ESCRT-II complex	1	2.40741e-12	3	0	0	43	7094
M00297	DNA-PK complex	1	2.40741e-12	3	0	0	43	7094
M00020	Serine biosynthesis, glycerate-3P => serine	1	2.40741e-12	3	0	0	43	7094
hsa_M00132	Inositol phosphate metabolism, Ins(1,3,4)P3 => phytate	1	2.40741e-12	3	0	0	43	7094
hsa_M00408	ESCRT-0 complex	1	2.40741e-12	3	0	0	43	7094
hsa_M00020	Serine biosynthesis, glycerate-3P => serine	1	2.40741e-12	3	0	0	43	7094
M00082	Fatty acid biosynthesis, initiation	1	2.40741e-12	3	0	0	43	7094
hsa_M00134	Polyamine biosynthesis, arginine => ornithine => putrescine	1	2.40741e-12	3	0	0	43	7094
hsa_M00291	MRN complex	1	2.40741e-12	3	0	0	43	7094
hsa00785	Lipoic acid metabolism	1	2.40741e-12	3	0	0	43	7094
hsa_M00046	Pyrimidine degradation, uracil => beta-alanine, thymine => 3-aminoisobutanoate	1	2.40741e-12	3	0	0	43	7094
M00408	ESCRT-0 complex	1	2.40741e-12	3	0	0	43	7094
hsa_M00051	Uridine monophosphate biosynthesis, glutamine (+ PRPP) => UMP	1	2.40741e-12	3	0	0	43	7094
M00291	MRN complex	1	2.40741e-12	3	0	0	43	7094
M00107	Steroid hormone biosynthesis, cholesterol => prognenolone => progesterone	1	2.40741e-12	3	0	0	43	7094
M00100	Sphingosine degradation	1	2.40741e-12	3	0	0	43	7094
M00005	PRPP biosynthesis, ribose 5P => PRPP	1	2.40741e-12	3	0	0	43	7094
M00410	ESCRT-II complex	1	2.40741e-12	3	0	0	43	7094
ko00780	Biotin metabolism	1	2.40741e-12	3	0	0	43	7094
M00051	Uridine monophosphate biosynthesis, glutamine (+ PRPP) => UMP	1	2.40741e-12	3	0	0	43	7094
M00134	Polyamine biosynthesis, arginine => ornithine => putrescine	1	2.40741e-12	3	0	0	43	7094
hsa_M00107	Steroid hormone biosynthesis, cholesterol => prognenolone => progesterone	1	2.40741e-12	3	0	0	43	7094
hsa_M00100	Sphingosine degradation	1	2.40741e-12	3	0	0	43	7094
M00069	Glycosphingolipid biosynthesis, ganglio series, LacCer => GT3	1	2.40741e-12	3	0	0	43	7094
M00132	Inositol phosphate metabolism, Ins(1,3,4)P3 => phytate	1	2.40741e-12	3	0	0	43	7094
hsa_M00118	Glutathione biosynthesis, glutamate => glutathione	1	2.40741e-12	3	0	0	43	7094
M00118	Glutathione biosynthesis, glutamate => glutathione	1	2.40741e-12	3	0	0	43	7094
hsa_M00005	PRPP biosynthesis, ribose 5P => PRPP	1	2.40741e-12	3	0	0	43	7094
hsa_M00297	DNA-PK complex	1	2.40741e-12	3	0	0	43	7094
hsa00770	Pantothenate and CoA biosynthesis	1	2.5677e-12	18	0	0	43	7094
ko01210	2-Oxocarboxylic acid metabolism	1	2.5677e-12	18	0	0	43	7094
M00341	Proteasome, 19S regulatory particle (PA700)	1	2.5677e-12	18	0	0	43	7094
hsa_M00341	Proteasome, 19S regulatory particle (PA700)	1	2.5677e-12	18	0	0	43	7094
hsa01210	2-Oxocarboxylic acid metabolism	1	2.5677e-12	18	0	0	43	7094
M00430	Exon junction complex (EJC)	1	2.5677e-12	18	0	0	43	7094
hsa_M00430	Exon junction complex (EJC)	1	2.5677e-12	18	0	0	43	7094
ko00770	Pantothenate and CoA biosynthesis	1	2.5677e-12	18	0	0	43	7094
hsa00511	Other glycan degradation	1	2.5677e-12	18	0	0	43	7094
ko00511	Other glycan degradation	1	2.5677e-12	18	0	0	43	7094
ko00330	Arginine and proline metabolism	1	2.59981e-12	49	0	0	43	7094
ko00510	N-Glycan biosynthesis	1	2.59981e-12	49	0	0	43	7094
hsa00330	Arginine and proline metabolism	1	2.59981e-12	49	0	0	43	7094
hsa00510	N-Glycan biosynthesis	1	2.59981e-12	49	0	0	43	7094
hsa05030	Cocaine addiction	1	2.59981e-12	49	0	0	43	7094
ko05030	Cocaine addiction	1	2.59981e-12	49	0	0	43	7094
ko00350	Tyrosine metabolism	1	2.79158e-12	35	0	0	43	7094
ko05020	Prion diseases	1	2.79158e-12	35	0	0	43	7094
hsa00350	Tyrosine metabolism	1	2.79158e-12	35	0	0	43	7094
hsa00250	Alanine, aspartate and glutamate metabolism	1	2.79158e-12	35	0	0	43	7094
hsa05020	Prion diseases	1	2.79158e-12	35	0	0	43	7094
ko00250	Alanine, aspartate and glutamate metabolism	1	2.79158e-12	35	0	0	43	7094
M00295	BRCA1-associated genome surveillance complex (BASC)	1	2.90541e-12	16	0	0	43	7094
M00099	Sphingosine biosynthesis	1	2.90541e-12	16	0	0	43	7094
M00695	cAMP signaling	1	2.90541e-12	16	0	0	43	7094
M00075	N-glycan biosynthesis, complex type	1	2.90541e-12	16	0	0	43	7094
hsa_M00075	N-glycan biosynthesis, complex type	1	2.90541e-12	16	0	0	43	7094
hsa_M00099	Sphingosine biosynthesis	1	2.90541e-12	16	0	0	43	7094
hsa_M00295	BRCA1-associated genome surveillance complex (BASC)	1	2.90541e-12	16	0	0	43	7094
hsa_M00695	cAMP signaling	1	2.90541e-12	16	0	0	43	7094
M00683	Hippo signaling	1	2.90541e-12	16	0	0	43	7094
hsa_M00683	Hippo signaling	1	2.90541e-12	16	0	0	43	7094
hsa04664	Fc epsilon RI signaling pathway	1	2.98335e-12	69	0	0	43	7094
ko00982	Drug metabolism - cytochrome P450	1	2.98335e-12	69	0	0	43	7094
ko04664	Fc epsilon RI signaling pathway	1	2.98335e-12	69	0	0	43	7094
hsa00982	Drug metabolism - cytochrome P450	1	2.98335e-12	69	0	0	43	7094
M00143	NADH dehydrogenase (ubiquinone) Fe-S protein/flavoprotein complex, mitochondria	1	3.03568e-12	11	0	0	43	7094
ko00130	Ubiquinone and other terpenoid-quinone biosynthesis	1	3.03568e-12	11	0	0	43	7094
hsa_M00678	Hedgehog signaling	1	3.03568e-12	11	0	0	43	7094
M00101	Cholesterol biosynthesis, squalene 2,3-epoxide => cholesterol	1	3.03568e-12	11	0	0	43	7094
hsa_M00143	NADH dehydrogenase (ubiquinone) Fe-S protein/flavoprotein complex, mitochondria	1	3.03568e-12	11	0	0	43	7094
M00404	COPII complex	1	3.03568e-12	11	0	0	43	7094
hsa00430	Taurine and hypotaurine metabolism	1	3.03568e-12	11	0	0	43	7094
hsa_M00034	Methionine salvage pathway	1	3.03568e-12	11	0	0	43	7094
hsa_M00404	COPII complex	1	3.03568e-12	11	0	0	43	7094
M00678	Hedgehog signaling	1	3.03568e-12	11	0	0	43	7094
hsa_M00098	Acylglycerol degradation	1	3.03568e-12	11	0	0	43	7094
M00098	Acylglycerol degradation	1	3.03568e-12	11	0	0	43	7094
hsa00130	Ubiquinone and other terpenoid-quinone biosynthesis	1	3.03568e-12	11	0	0	43	7094
hsa_M00032	Lysine degradation, lysine => saccharopine => acetoacetyl-CoA	1	3.03568e-12	11	0	0	43	7094
M00034	Methionine salvage pathway	1	3.03568e-12	11	0	0	43	7094
ko00430	Taurine and hypotaurine metabolism	1	3.03568e-12	11	0	0	43	7094
hsa_M00101	Cholesterol biosynthesis, squalene 2,3-epoxide => cholesterol	1	3.03568e-12	11	0	0	43	7094
M00032	Lysine degradation, lysine => saccharopine => acetoacetyl-CoA	1	3.03568e-12	11	0	0	43	7094
hsa04022	cGMP-PKG signaling pathway	1	3.11288e-12	168	0	0	43	7094
ko04022	cGMP-PKG signaling pathway	1	3.11288e-12	168	0	0	43	7094
hsa00564	Glycerophospholipid metabolism	1	3.15992e-12	95	0	0	43	7094
ko00564	Glycerophospholipid metabolism	1	3.15992e-12	95	0	0	43	7094
ko00514	Other types of O-glycan biosynthesis	1	3.83553e-12	22	0	0	43	7094
hsa_M00130	Inositol phosphate metabolism, PI=> PIP2 => Ins(1,4,5)P3 => Ins(1,3,4,5)P4	1	3.83553e-12	22	0	0	43	7094
M00009	Citrate cycle (TCA cycle, Krebs cycle)	1	3.83553e-12	22	0	0	43	7094
M00130	Inositol phosphate metabolism, PI=> PIP2 => Ins(1,4,5)P3 => Ins(1,3,4,5)P4	1	3.83553e-12	22	0	0	43	7094
ko00900	Terpenoid backbone biosynthesis	1	3.83553e-12	22	0	0	43	7094
hsa00514	Other types of O-glycan biosynthesis	1	3.83553e-12	22	0	0	43	7094
hsa00900	Terpenoid backbone biosynthesis	1	3.83553e-12	22	0	0	43	7094
hsa_M00009	Citrate cycle (TCA cycle, Krebs cycle)	1	3.83553e-12	22	0	0	43	7094
M00689	MAPK (p38) signaling	1	3.83553e-12	22	0	0	43	7094
hsa_M00689	MAPK (p38) signaling	1	3.83553e-12	22	0	0	43	7094
hsa04978	Mineral absorption	1	4.15235e-12	52	0	0	43	7094
hsa05213	Endometrial cancer	1	4.15235e-12	52	0	0	43	7094
hsa05320	Autoimmune thyroid disease	1	4.15235e-12	52	0	0	43	7094
ko04978	Mineral absorption	1	4.15235e-12	52	0	0	43	7094
ko05320	Autoimmune thyroid disease	1	4.15235e-12	52	0	0	43	7094
ko05213	Endometrial cancer	1	4.15235e-12	52	0	0	43	7094
ko04666	Fc gamma R-mediated phagocytosis	1	4.22735e-12	92	0	0	43	7094
hsa04666	Fc gamma R-mediated phagocytosis	1	4.22735e-12	92	0	0	43	7094
M00549	Nucleotide sugar biosynthesis, glucose => UDP-glucose	1	4.42513e-12	7	0	0	43	7094
M00072	N-glycosylation by oligosaccharyltransferase	1	4.42513e-12	7	0	0	43	7094
hsa_M00007	Pentose phosphate pathway, non-oxidative phase, fructose 6P => ribose 5P	1	4.42513e-12	7	0	0	43	7094
M00092	Phosphatidylethanolamine (PE) biosynthesis, ethanolamine => PE	1	4.42513e-12	7	0	0	43	7094
hsa_M00120	Coenzyme A biosynthesis, pantothenate => CoA	1	4.42513e-12	7	0	0	43	7094
hsa_M00691	DNA damage-induced cell cycle checkpoints	1	4.42513e-12	7	0	0	43	7094
M00691	DNA damage-induced cell cycle checkpoints	1	4.42513e-12	7	0	0	43	7094
hsa_M00396	Lsm 2-8 complex	1	4.42513e-12	7	0	0	43	7094
hsa_M00047	Creatine pathway	1	4.42513e-12	7	0	0	43	7094
M00398	Sm core complex	1	4.42513e-12	7	0	0	43	7094
hsa_M00072	N-glycosylation by oligosaccharyltransferase	1	4.42513e-12	7	0	0	43	7094
M00397	Lsm 1-7 complex	1	4.42513e-12	7	0	0	43	7094
hsa_M00398	Sm core complex	1	4.42513e-12	7	0	0	43	7094
M00396	Lsm 2-8 complex	1	4.42513e-12	7	0	0	43	7094
M00007	Pentose phosphate pathway, non-oxidative phase, fructose 6P => ribose 5P	1	4.42513e-12	7	0	0	43	7094
M00047	Creatine pathway	1	4.42513e-12	7	0	0	43	7094
hsa_M00397	Lsm 1-7 complex	1	4.42513e-12	7	0	0	43	7094
M00086	beta-Oxidation, acyl-CoA synthesis	1	4.42513e-12	7	0	0	43	7094
M00120	Coenzyme A biosynthesis, pantothenate => CoA	1	4.42513e-12	7	0	0	43	7094
hsa_M00092	Phosphatidylethanolamine (PE) biosynthesis, ethanolamine => PE	1	4.42513e-12	7	0	0	43	7094
hsa_M00549	Nucleotide sugar biosynthesis, glucose => UDP-glucose	1	4.42513e-12	7	0	0	43	7094
hsa_M00086	beta-Oxidation, acyl-CoA synthesis	1	4.42513e-12	7	0	0	43	7094
hsa05220	Chronic myeloid leukemia	1	4.60242e-12	73	0	0	43	7094
ko05220	Chronic myeloid leukemia	1	4.60242e-12	73	0	0	43	7094
hsa05161	Hepatitis B	1	4.97614e-12	146	0	0	43	7094
hsa05134	Legionellosis	1	5.38248e-12	55	0	0	43	7094
hsa05150	Staphylococcus aureus infection	1	5.38248e-12	55	0	0	43	7094
ko05150	Staphylococcus aureus infection	1	5.38248e-12	55	0	0	43	7094
ko05217	Basal cell carcinoma	1	5.38248e-12	55	0	0	43	7094
ko05134	Legionellosis	1	5.38248e-12	55	0	0	43	7094
hsa05217	Basal cell carcinoma	1	5.38248e-12	55	0	0	43	7094
hsa04150	mTOR signaling pathway	1	5.91093e-12	153	0	0	43	7094
ko04150	mTOR signaling pathway	1	5.91093e-12	153	0	0	43	7094
hsa_M00688	MAPK (JNK) signaling	1	6.04368e-12	21	0	0	43	7094
hsa_M00049	Adenine ribonucleotide biosynthesis, IMP => ADP,ATP	1	6.04368e-12	21	0	0	43	7094
M00154	Cytochrome c oxidase	1	6.04368e-12	21	0	0	43	7094
ko00220	Arginine biosynthesis	1	6.04368e-12	21	0	0	43	7094
hsa00220	Arginine biosynthesis	1	6.04368e-12	21	0	0	43	7094
M00688	MAPK (JNK) signaling	1	6.04368e-12	21	0	0	43	7094
M00049	Adenine ribonucleotide biosynthesis, IMP => ADP,ATP	1	6.04368e-12	21	0	0	43	7094
hsa_M00154	Cytochrome c oxidase	1	6.04368e-12	21	0	0	43	7094
ko03013	RNA transport	1	6.22304e-12	166	0	0	43	7094
hsa03013	RNA transport	1	6.22304e-12	166	0	0	43	7094
hsa00270	Cysteine and methionine metabolism	1	6.31131e-12	44	0	0	43	7094
ko00071	Fatty acid degradation	1	6.31131e-12	44	0	0	43	7094
ko00270	Cysteine and methionine metabolism	1	6.31131e-12	44	0	0	43	7094
hsa03050	Proteasome	1	6.31131e-12	44	0	0	43	7094
ko04962	Vasopressin-regulated water reabsorption	1	6.31131e-12	44	0	0	43	7094
hsa00071	Fatty acid degradation	1	6.31131e-12	44	0	0	43	7094
hsa00970	Aminoacyl-tRNA biosynthesis	1	6.31131e-12	44	0	0	43	7094
hsa04962	Vasopressin-regulated water reabsorption	1	6.31131e-12	44	0	0	43	7094
ko03050	Proteasome	1	6.31131e-12	44	0	0	43	7094
ko00970	Aminoacyl-tRNA biosynthesis	1	6.31131e-12	44	0	0	43	7094
M00055	N-glycan precursor biosynthesis	1	6.38295e-12	14	0	0	43	7094
M00389	APC/C complex	1	6.38295e-12	14	0	0	43	7094
ko00533	Glycosaminoglycan biosynthesis - keratan sulfate	1	6.38295e-12	14	0	0	43	7094
hsa_M00055	N-glycan precursor biosynthesis	1	6.38295e-12	14	0	0	43	7094
hsa_M00147	NADH dehydrogenase (ubiquinone) 1 beta subcomplex	1	6.38295e-12	14	0	0	43	7094
hsa_M00389	APC/C complex	1	6.38295e-12	14	0	0	43	7094
hsa_M00353	Spliceosome, Prp19/CDC5L complex	1	6.38295e-12	14	0	0	43	7094
M00011	Citrate cycle, second carbon oxidation, 2-oxoglutarate => oxaloacetate	1	6.38295e-12	14	0	0	43	7094
M00353	Spliceosome, Prp19/CDC5L complex	1	6.38295e-12	14	0	0	43	7094
M00180	RNA polymerase II, eukaryotes	1	6.38295e-12	14	0	0	43	7094
M00147	NADH dehydrogenase (ubiquinone) 1 beta subcomplex	1	6.38295e-12	14	0	0	43	7094
hsa_M00180	RNA polymerase II, eukaryotes	1	6.38295e-12	14	0	0	43	7094
hsa_M00011	Citrate cycle, second carbon oxidation, 2-oxoglutarate => oxaloacetate	1	6.38295e-12	14	0	0	43	7094
hsa00533	Glycosaminoglycan biosynthesis - keratan sulfate	1	6.38295e-12	14	0	0	43	7094
ko03015	mRNA surveillance pathway	1	6.53425e-12	91	0	0	43	7094
hsa_M00177	Ribosome, eukaryotes	1	6.53425e-12	91	0	0	43	7094
M00177	Ribosome, eukaryotes	1	6.53425e-12	91	0	0	43	7094
hsa03015	mRNA surveillance pathway	1	6.53425e-12	91	0	0	43	7094
hsa04064	NF-kappa B signaling pathway	1	6.5524e-12	94	0	0	43	7094
ko04064	NF-kappa B signaling pathway	1	6.5524e-12	94	0	0	43	7094
hsa04914	Progesterone-mediated oocyte maturation	1	6.5524e-12	94	0	0	43	7094
ko04914	Progesterone-mediated oocyte maturation	1	6.5524e-12	94	0	0	43	7094
hsa04211	Longevity regulating pathway	1	6.5524e-12	94	0	0	43	7094
ko04660	T cell receptor signaling pathway	1	7.02426e-12	104	0	0	43	7094
hsa00240	Pyrimidine metabolism	1	7.02426e-12	104	0	0	43	7094
hsa04660	T cell receptor signaling pathway	1	7.02426e-12	104	0	0	43	7094
ko00240	Pyrimidine metabolism	1	7.02426e-12	104	0	0	43	7094
ko04932	Non-alcoholic fatty liver disease (NAFLD)	1	7.23425e-12	147	0	0	43	7094
hsa04932	Non-alcoholic fatty liver disease (NAFLD)	1	7.23425e-12	147	0	0	43	7094
hsa04114	Oocyte meiosis	1	7.32746e-12	120	0	0	43	7094
hsa00190	Oxidative phosphorylation	1	7.32746e-12	120	0	0	43	7094
ko04114	Oocyte meiosis	1	7.32746e-12	120	0	0	43	7094
ko04071	Sphingolipid signaling pathway	1	7.32746e-12	120	0	0	43	7094
hsa04071	Sphingolipid signaling pathway	1	7.32746e-12	120	0	0	43	7094
ko00190	Oxidative phosphorylation	1	7.32746e-12	120	0	0	43	7094
ko04120	Ubiquitin mediated proteolysis	1	7.37471e-12	137	0	0	43	7094
hsa04120	Ubiquitin mediated proteolysis	1	7.37471e-12	137	0	0	43	7094
hsa03030	DNA replication	1	7.6941e-12	36	0	0	43	7094
ko03030	DNA replication	1	7.6941e-12	36	0	0	43	7094
hsa05340	Primary immunodeficiency	1	7.6941e-12	36	0	0	43	7094
ko00500	Starch and sucrose metabolism	1	7.6941e-12	36	0	0	43	7094
hsa00500	Starch and sucrose metabolism	1	7.6941e-12	36	0	0	43	7094
ko05340	Primary immunodeficiency	1	7.6941e-12	36	0	0	43	7094
hsa05140	Leishmaniasis	1	7.86714e-12	72	0	0	43	7094
ko05140	Leishmaniasis	1	7.86714e-12	72	0	0	43	7094
ko03320	PPAR signaling pathway	1	7.86714e-12	72	0	0	43	7094
hsa04662	B cell receptor signaling pathway	1	7.86714e-12	72	0	0	43	7094
hsa04917	Prolactin signaling pathway	1	7.86714e-12	72	0	0	43	7094
ko04917	Prolactin signaling pathway	1	7.86714e-12	72	0	0	43	7094
hsa03320	PPAR signaling pathway	1	7.86714e-12	72	0	0	43	7094
ko04662	B cell receptor signaling pathway	1	7.86714e-12	72	0	0	43	7094
ko05211	Renal cell carcinoma	1	7.93533e-12	66	0	0	43	7094
ko05212	Pancreatic cancer	1	7.93533e-12	66	0	0	43	7094
hsa05212	Pancreatic cancer	1	7.93533e-12	66	0	0	43	7094
hsa05211	Renal cell carcinoma	1	7.93533e-12	66	0	0	43	7094
hsa05203	Viral carcinogenesis	1	8.069e-12	203	0	0	43	7094
ko05203	Viral carcinogenesis	1	8.069e-12	203	0	0	43	7094
ko04620	Toll-like receptor signaling pathway	1	8.21949e-12	106	0	0	43	7094
hsa04620	Toll-like receptor signaling pathway	1	8.21949e-12	106	0	0	43	7094
hsa03010	Ribosome	1	8.22543e-12	134	0	0	43	7094
ko03010	Ribosome	1	8.22543e-12	134	0	0	43	7094
hsa04650	Natural killer cell mediated cytotoxicity	1	8.22543e-12	134	0	0	43	7094
hsa04068	FoxO signaling pathway	1	8.22543e-12	134	0	0	43	7094
ko04650	Natural killer cell mediated cytotoxicity	1	8.22543e-12	134	0	0	43	7094
hsa_M00399	Cap binding complex	1	8.29014e-12	2	0	0	43	7094
hsa00300	Lysine biosynthesis	1	8.29014e-12	2	0	0	43	7094
M00103	Cholecalciferol biosynthesis	1	8.29014e-12	2	0	0	43	7094
M00338	Cysteine biosynthesis, homocysteine + serine => cysteine	1	8.29014e-12	2	0	0	43	7094
M00151	Cytochrome bc1 complex respiratory unit	1	8.29014e-12	2	0	0	43	7094
hsa_M00338	Cysteine biosynthesis, homocysteine + serine => cysteine	1	8.29014e-12	2	0	0	43	7094
hsa_M00083	Fatty acid biosynthesis, elongation	1	8.29014e-12	2	0	0	43	7094
hsa_M00103	Cholecalciferol biosynthesis	1	8.29014e-12	2	0	0	43	7094
hsa_M00554	Nucleotide sugar biosynthesis, galactose => UDP-galactose	1	8.29014e-12	2	0	0	43	7094
M00083	Fatty acid biosynthesis, elongation	1	8.29014e-12	2	0	0	43	7094
M00293	DNA polymerase zeta complex	1	8.29014e-12	2	0	0	43	7094
hsa_M00066	Lactosylceramide biosynthesis	1	8.29014e-12	2	0	0	43	7094
M00106	Conjugated bile acid biosynthesis, cholate => taurocholate/glycocholate	1	8.29014e-12	2	0	0	43	7094
hsa_M00151	Cytochrome bc1 complex respiratory unit	1	8.29014e-12	2	0	0	43	7094
M00066	Lactosylceramide biosynthesis	1	8.29014e-12	2	0	0	43	7094
M00399	Cap binding complex	1	8.29014e-12	2	0	0	43	7094
ko00300	Lysine biosynthesis	1	8.29014e-12	2	0	0	43	7094
M00067	Sulfoglycolipids biosynthesis, ceramide/1-alkyl-2-acylglycerol => sulfatide/seminolipid	1	8.29014e-12	2	0	0	43	7094
M00068	Glycosphingolipid biosynthesis, globo-series, LacCer => Gb4Cer	1	8.29014e-12	2	0	0	43	7094
M00554	Nucleotide sugar biosynthesis, galactose => UDP-galactose	1	8.29014e-12	2	0	0	43	7094
hsa_M00294	DNA polymerase gamma complex	1	8.29014e-12	2	0	0	43	7094
hsa_M00067	Sulfoglycolipids biosynthesis, ceramide/1-alkyl-2-acylglycerol => sulfatide/seminolipid	1	8.29014e-12	2	0	0	43	7094
hsa_M00068	Glycosphingolipid biosynthesis, globo-series, LacCer => Gb4Cer	1	8.29014e-12	2	0	0	43	7094
hsa_M00293	DNA polymerase zeta complex	1	8.29014e-12	2	0	0	43	7094
M00294	DNA polymerase gamma complex	1	8.29014e-12	2	0	0	43	7094
hsa_M00106	Conjugated bile acid biosynthesis, cholate => taurocholate/glycocholate	1	8.29014e-12	2	0	0	43	7094
hsa04340	Hedgehog signaling pathway	1	8.37071e-12	47	0	0	43	7094
ko04340	Hedgehog signaling pathway	1	8.37071e-12	47	0	0	43	7094
ko04672	Intestinal immune network for IgA production	1	8.37071e-12	47	0	0	43	7094
ko04961	Endocrine and other factor-regulated calcium reabsorption	1	8.37071e-12	47	0	0	43	7094
hsa04672	Intestinal immune network for IgA production	1	8.37071e-12	47	0	0	43	7094
ko00600	Sphingolipid metabolism	1	8.37071e-12	47	0	0	43	7094
hsa03420	Nucleotide excision repair	1	8.37071e-12	47	0	0	43	7094
hsa00600	Sphingolipid metabolism	1	8.37071e-12	47	0	0	43	7094
ko03420	Nucleotide excision repair	1	8.37071e-12	47	0	0	43	7094
hsa04961	Endocrine and other factor-regulated calcium reabsorption	1	8.37071e-12	47	0	0	43	7094
ko04659	Th17 cell differentiation	1	8.79321e-12	107	0	0	43	7094
hsa04659	Th17 cell differentiation	1	8.79321e-12	107	0	0	43	7094
ko05169	Epstein-Barr virus infection	1	8.83718e-12	200	0	0	43	7094
hsa05169	Epstein-Barr virus infection	1	8.83718e-12	200	0	0	43	7094
ko04922	Glucagon signaling pathway	1	9.20549e-12	102	0	0	43	7094
hsa04922	Glucagon signaling pathway	1	9.20549e-12	102	0	0	43	7094
hsa05031	Amphetamine addiction	1	1.03592e-11	68	0	0	43	7094
hsa05120	Epithelial cell signaling in Helicobacter pylori infection	1	1.03592e-11	68	0	0	43	7094
ko05120	Epithelial cell signaling in Helicobacter pylori infection	1	1.03592e-11	68	0	0	43	7094
ko05031	Amphetamine addiction	1	1.03592e-11	68	0	0	43	7094
ko04260	Cardiac muscle contraction	1	1.04372e-11	74	0	0	43	7094
hsa01230	Biosynthesis of amino acids	1	1.04372e-11	74	0	0	43	7094
hsa04260	Cardiac muscle contraction	1	1.04372e-11	74	0	0	43	7094
hsa04918	Thyroid hormone synthesis	1	1.04372e-11	74	0	0	43	7094
ko01230	Biosynthesis of amino acids	1	1.04372e-11	74	0	0	43	7094
ko04918	Thyroid hormone synthesis	1	1.04372e-11	74	0	0	43	7094
M00073	N-glycan precursor trimming	1	1.06242e-11	6	0	0	43	7094
M00109	C21-Steroid hormone biosynthesis, progesterone => cortisol/cortisone	1	1.06242e-11	6	0	0	43	7094
hsa_M00085	Fatty acid biosynthesis, elongation, mitochondria	1	1.06242e-11	6	0	0	43	7094
hsa_M00090	Phosphatidylcholine (PC) biosynthesis, choline => PC	1	1.06242e-11	6	0	0	43	7094
hsa_M00285	MCM complex	1	1.06242e-11	6	0	0	43	7094
hsa_M00424	Shelterin complex	1	1.06242e-11	6	0	0	43	7094
hsa00750	Vitamin B6 metabolism	1	1.06242e-11	6	0	0	43	7094
M00013	Malonate semialdehyde pathway, propanoyl-CoA => acetyl-CoA	1	1.06242e-11	6	0	0	43	7094
hsa_M00048	Inosine monophosphate biosynthesis, PRPP + glutamine => IMP	1	1.06242e-11	6	0	0	43	7094
M00395	Decapping complex	1	1.06242e-11	6	0	0	43	7094
M00029	Urea cycle	1	1.06242e-11	6	0	0	43	7094
hsa_M00073	N-glycan precursor trimming	1	1.06242e-11	6	0	0	43	7094
hsa_M00141	C1-unit interconversion, eukaryotes	1	1.06242e-11	6	0	0	43	7094
M00090	Phosphatidylcholine (PC) biosynthesis, choline => PC	1	1.06242e-11	6	0	0	43	7094
M00141	C1-unit interconversion, eukaryotes	1	1.06242e-11	6	0	0	43	7094
hsa_M00109	C21-Steroid hormone biosynthesis, progesterone => cortisol/cortisone	1	1.06242e-11	6	0	0	43	7094
M00284	Origin recognition complex	1	1.06242e-11	6	0	0	43	7094
M00048	Inosine monophosphate biosynthesis, PRPP + glutamine => IMP	1	1.06242e-11	6	0	0	43	7094
hsa_M00284	Origin recognition complex	1	1.06242e-11	6	0	0	43	7094
M00058	Glycosaminoglycan biosynthesis, chondroitin sulfate backbone	1	1.06242e-11	6	0	0	43	7094
M00085	Fatty acid biosynthesis, elongation, mitochondria	1	1.06242e-11	6	0	0	43	7094
M00285	MCM complex	1	1.06242e-11	6	0	0	43	7094
hsa_M00395	Decapping complex	1	1.06242e-11	6	0	0	43	7094
hsa_M00058	Glycosaminoglycan biosynthesis, chondroitin sulfate backbone	1	1.06242e-11	6	0	0	43	7094
ko00750	Vitamin B6 metabolism	1	1.06242e-11	6	0	0	43	7094
hsa_M00013	Malonate semialdehyde pathway, propanoyl-CoA => acetyl-CoA	1	1.06242e-11	6	0	0	43	7094
hsa_M00029	Urea cycle	1	1.06242e-11	6	0	0	43	7094
M00424	Shelterin complex	1	1.06242e-11	6	0	0	43	7094
ko04261	Adrenergic signaling in cardiomyocytes	1	1.06745e-11	149	0	0	43	7094
hsa04261	Adrenergic signaling in cardiomyocytes	1	1.06745e-11	149	0	0	43	7094
ko04920	Adipocytokine signaling pathway	1	1.07177e-11	70	0	0	43	7094
hsa04622	RIG-I-like receptor signaling pathway	1	1.07177e-11	70	0	0	43	7094
ko04622	RIG-I-like receptor signaling pathway	1	1.07177e-11	70	0	0	43	7094
hsa04920	Adipocytokine signaling pathway	1	1.07177e-11	70	0	0	43	7094
hsa04950	Maturity onset diabetes of the young	1	1.07549e-11	26	0	0	43	7094
ko04950	Maturity onset diabetes of the young	1	1.07549e-11	26	0	0	43	7094
ko05132	Salmonella infection	1	1.0763e-11	85	0	0	43	7094
hsa05132	Salmonella infection	1	1.0763e-11	85	0	0	43	7094
hsa04911	Insulin secretion	1	1.0763e-11	85	0	0	43	7094
ko05152	Tuberculosis	1	1.08289e-11	178	0	0	43	7094
hsa05152	Tuberculosis	1	1.08289e-11	178	0	0	43	7094
ko04080	Neuroactive ligand-receptor interaction	1	1.11665e-11	276	0	0	43	7094
hsa04080	Neuroactive ligand-receptor interaction	1	1.11665e-11	276	0	0	43	7094
ko04630	Jak-STAT signaling pathway	1	1.11723e-11	158	0	0	43	7094
ko04921	Oxytocin signaling pathway	1	1.11723e-11	158	0	0	43	7094
hsa04921	Oxytocin signaling pathway	1	1.11723e-11	158	0	0	43	7094
hsa04630	Jak-STAT signaling pathway	1	1.11723e-11	158	0	0	43	7094
ko00010	Glycolysis / Gluconeogenesis	1	1.13633e-11	67	0	0	43	7094
hsa00010	Glycolysis / Gluconeogenesis	1	1.13633e-11	67	0	0	43	7094
hsa04720	Long-term potentiation	1	1.13633e-11	67	0	0	43	7094
ko04720	Long-term potentiation	1	1.13633e-11	67	0	0	43	7094
hsa04141	Protein processing in endoplasmic reticulum	1	1.16263e-11	165	0	0	43	7094
hsa05010	Alzheimer's disease	1	1.16263e-11	165	0	0	43	7094
ko04141	Protein processing in endoplasmic reticulum	1	1.16263e-11	165	0	0	43	7094
ko05010	Alzheimer's disease	1	1.16263e-11	165	0	0	43	7094
hsa00562	Inositol phosphate metabolism	1	1.27379e-11	71	0	0	43	7094
ko00562	Inositol phosphate metabolism	1	1.27379e-11	71	0	0	43	7094
hsa04925	Aldosterone synthesis and secretion	1	1.53365e-11	82	0	0	43	7094
ko04742	Taste transduction	1	1.53365e-11	82	0	0	43	7094
hsa04742	Taste transduction	1	1.53365e-11	82	0	0	43	7094
ko04925	Aldosterone synthesis and secretion	1	1.53365e-11	82	0	0	43	7094
ko04722	Neurotrophin signaling pathway	1	1.53861e-11	121	0	0	43	7094
hsa04722	Neurotrophin signaling pathway	1	1.53861e-11	121	0	0	43	7094
ko05143	African trypanosomiasis	1	1.63735e-11	34	0	0	43	7094
hsa05143	African trypanosomiasis	1	1.63735e-11	34	0	0	43	7094
ko00040	Pentose and glucuronate interconversions	1	1.63735e-11	34	0	0	43	7094
hsa00040	Pentose and glucuronate interconversions	1	1.63735e-11	34	0	0	43	7094
ko04130	SNARE interactions in vesicular transport	1	1.63735e-11	34	0	0	43	7094
hsa04130	SNARE interactions in vesicular transport	1	1.63735e-11	34	0	0	43	7094
hsa04740	Olfactory transduction	1	2.16007e-11	415	0	0	43	7094
ko04740	Olfactory transduction	1	2.16007e-11	415	0	0	43	7094
hsa01100	Metabolic pathways	1	2.87954e-11	1250	0	0	43	7094
