# Supplementary material for: Detection of correlated hidden factors from single cell transcriptomes using Iteratively Adjusted-SVA (IA-SVA)
Source: Sci Rep. 2018 Nov 19;8:17040. doi: 10.1038/s41598-018-35365-9 (PMC6242813; doi:10.1038/s41598-018-35365-9)
Supplement: Supplementary file 4 — Supplementary Table 3 [file 41598_2018_35365_MOESM4_ESM.xlsx]

## Sheet: IA-SVA genes
NCAPD2
TACC3
PRR11
TRIP13
SPAG5
UBE2T
KIF22
NDC80
RAD54L
AURKA
TPX2
BIRC5
KIF4A
ORC6
CLSPN
CDC45
CDC7
CENPM
VRK1
ASF1B
NCAPG
CCDC34
FOXM1
RAD51AP1
TIMELESS
CDCA3
ECT2
CENPF
KIF14
NCAPH
MND1
KIF18A
ZWINT
CENPK
TUBA1B
HJURP
C17orf53
DLGAP5
FAM64A
SGOL1
GINS2
HAUS8
TOP2A
RFC3
CCNB1
CDCA8
TROAP
SMC2
TCF19
NRM
NUSAP1
KIF23
CASC5
KIF20B
CENPE
BRCA2
POLG
FANCI
PLK4
KIF2C
NUF2
NT5DC4
FANCD2
TIFA
CDCA5
NCAPG2
MKI67
DSN1
CENPU
SPC25
SKA1
EME1
ATAD2
BUB1B
CCNB2
CDC25C
MIS18A
TNFRSF13C
RACGAP1
SPC24
C2orf48
KIAA1524
KIF15
RFC4
POC1A
HMGB2
MAD2L1
PTTG1
MELK
C11orf82
CENPN
C18orf54
TMEM194A
TK1
PBK
CKAP2L
BUB1
CDK1
SHCBP1
RRM2
UBE2C
TYMS
AURKB
TRAIP
IQGAP3
PARPBP
FAM111B
XRCC2
HMGN2
PRC1
CENPW
KIF4B
PTTG2
RP11-192H23.4
RP11-133K1.2
RP11-798K3.2
RP11-143J24.1
CTD-2510F5.6
CTB-175P5.4

## Sheet: GO BP
TermID	Term	Enrichment	logP	Genes in Term	Target Genes in Term	Fraction of Targets in Term	Total Target Genes	Total Genes	Entrez Gene IDs	Gene Symbols
GO:0022402	cell cycle process	1.53936e-75	-172.263	1072	80	0.784314	102	16543	57405,9787,2305,25886,9232,10403,2177,22974,83540,11004,891,55839,55215,9918,23397,9928,7516,10733,3835,10460,9319,84057,55872,1894,56992,4288,6241,64105,701,51203,9212,10592,995,983,79682,8318,675,51659,79980,4085,7298,146956,7443,10744,63967,54069,1063,55143,83461,9493,29127,285643,8438,64151,10615,7153,8317,9055,8914,699,79019,128239,387103,11130,9585,220134,93323,24137,81930,54478,332,113130,…	SPC25,DLGAP5,FOXM1,POC1A,PTTG1,NDC80,FANCD2,TPX2,NUF2,KIF2C,CCNB1,CENPN,FANCI,NCAPD2,NCAPH,KIF14,XRCC2,PLK4,KIF22,TACC3,TRIP13,MND1,PBK,ECT2,KIF15,MKI67,RRM2,CENPK,BUB1B,NUSAP1,AURKB,SMC2,CDC25C,CDK1,CENPU,CDC45,BRCA2,GINS2,DSN1,MAD2L1,TYMS,EME1,VRK1,PTTG2,CLSPN,MIS18A,CENPF,CDCA8,CDCA3,KIF23,RACGAP1,KIF4B,RAD54L,NCAPG,SPAG5,TOP2A,CDC7,PRC1,TIMELESS,BUB1,CENPM,IQGAP3,CENPW,ZWINT,KIF20B,SKA1,HAUS8…
GO:0000280	nuclear division	1.62538e-71	-162.998	509	64	0.627451	102	16543	57405,9787,25886,9232,2177,10403,22974,83540,11004,891,55839,9918,9928,23397,7516,3835,9319,10460,84057,55872,56992,4288,701,51203,10592,9212,995,983,675,79980,4085,146956,7443,10744,54069,1063,83461,55143,9493,29127,285643,8438,64151,10615,7153,9055,8914,699,387103,11130,9585,220134,93323,24137,81930,54478,332,113130,6790,147841,1062,11065,9133,54892	SPC25,DLGAP5,POC1A,PTTG1,FANCD2,NDC80,TPX2,NUF2,KIF2C,CCNB1,CENPN,NCAPD2,KIF14,NCAPH,XRCC2,KIF22,TRIP13,TACC3,MND1,PBK,KIF15,MKI67,BUB1B,NUSAP1,SMC2,AURKB,CDC25C,CDK1,BRCA2,DSN1,MAD2L1,EME1,VRK1,PTTG2,MIS18A,CENPF,CDCA3,CDCA8,KIF23,RACGAP1,KIF4B,RAD54L,NCAPG,SPAG5,TOP2A,PRC1,TIMELESS,BUB1,CENPW,ZWINT,KIF20B,SKA1,HAUS8,KIF4A,KIF18A,FAM64A,BIRC5,CDCA5,AURKA,SPC24,CENPE,UBE2C,CCNB2,NCAPG2
GO:0007049	cell cycle	5.67858e-70	-159.444	1316	81	0.794118	102	16543	57405,9787,2305,25886,9232,10403,2177,22974,83540,11004,891,55839,55215,9918,23397,9928,7516,10733,3835,10460,9319,84057,55872,1894,56992,4288,6241,64105,701,51203,9212,10592,995,983,79682,8318,675,51659,79980,4085,7298,146956,7443,10744,55355,63967,54069,1063,55143,83461,9493,29127,285643,8438,64151,10615,7153,8317,9055,8914,699,79019,128239,387103,11130,9585,220134,93323,24137,81930,54478,332,1…	SPC25,DLGAP5,FOXM1,POC1A,PTTG1,NDC80,FANCD2,TPX2,NUF2,KIF2C,CCNB1,CENPN,FANCI,NCAPD2,NCAPH,KIF14,XRCC2,PLK4,KIF22,TACC3,TRIP13,MND1,PBK,ECT2,KIF15,MKI67,RRM2,CENPK,BUB1B,NUSAP1,AURKB,SMC2,CDC25C,CDK1,CENPU,CDC45,BRCA2,GINS2,DSN1,MAD2L1,TYMS,EME1,VRK1,PTTG2,HJURP,CLSPN,MIS18A,CENPF,CDCA8,CDCA3,KIF23,RACGAP1,KIF4B,RAD54L,NCAPG,SPAG5,TOP2A,CDC7,PRC1,TIMELESS,BUB1,CENPM,IQGAP3,CENPW,ZWINT,KIF20B,SKA1…
GO:0048285	organelle fission	5.87011e-70	-159.411	537	64	0.627451	102	16543	57405,9787,25886,9232,2177,10403,22974,83540,11004,891,55839,9918,9928,23397,7516,3835,9319,10460,84057,55872,56992,4288,701,51203,10592,9212,995,983,675,79980,4085,146956,7443,10744,54069,1063,83461,55143,9493,29127,285643,8438,64151,10615,7153,9055,8914,699,387103,11130,9585,220134,93323,24137,81930,54478,332,113130,6790,147841,1062,11065,9133,54892	SPC25,DLGAP5,POC1A,PTTG1,FANCD2,NDC80,TPX2,NUF2,KIF2C,CCNB1,CENPN,NCAPD2,KIF14,NCAPH,XRCC2,KIF22,TRIP13,TACC3,MND1,PBK,KIF15,MKI67,BUB1B,NUSAP1,SMC2,AURKB,CDC25C,CDK1,BRCA2,DSN1,MAD2L1,EME1,VRK1,PTTG2,MIS18A,CENPF,CDCA3,CDCA8,KIF23,RACGAP1,KIF4B,RAD54L,NCAPG,SPAG5,TOP2A,PRC1,TIMELESS,BUB1,CENPW,ZWINT,KIF20B,SKA1,HAUS8,KIF4A,KIF18A,FAM64A,BIRC5,CDCA5,AURKA,SPC24,CENPE,UBE2C,CCNB2,NCAPG2
GO:0000278	mitotic cell cycle	2.36017e-67	-153.414	780	69	0.676471	102	16543	57405,9787,2305,25886,9232,10403,22974,83540,11004,891,55839,55215,9918,23397,9928,7516,10733,3835,10460,55872,56992,6241,701,51203,9212,10592,995,983,8318,51659,79980,4085,7298,146956,7443,63967,54069,1063,55143,83461,9493,29127,285643,64151,10615,7153,8317,9055,8914,699,128239,387103,11130,9585,220134,93323,24137,81930,54478,332,113130,6790,147841,1062,54892,9133,11065,9833,23594	SPC25,DLGAP5,FOXM1,POC1A,PTTG1,NDC80,TPX2,NUF2,KIF2C,CCNB1,CENPN,FANCI,NCAPD2,NCAPH,KIF14,XRCC2,PLK4,KIF22,TACC3,PBK,KIF15,RRM2,BUB1B,NUSAP1,AURKB,SMC2,CDC25C,CDK1,CDC45,GINS2,DSN1,MAD2L1,TYMS,EME1,VRK1,CLSPN,MIS18A,CENPF,CDCA8,CDCA3,KIF23,RACGAP1,KIF4B,NCAPG,SPAG5,TOP2A,CDC7,PRC1,TIMELESS,BUB1,IQGAP3,CENPW,ZWINT,KIF20B,SKA1,HAUS8,KIF4A,KIF18A,FAM64A,BIRC5,CDCA5,AURKA,SPC24,CENPE,NCAPG2,CCNB2,UBE…
GO:1903047	mitotic cell cycle process	8.33706e-67	-152.152	752	68	0.666667	102	16543	57405,9787,2305,25886,9232,10403,22974,83540,11004,891,55839,55215,9918,23397,9928,10733,3835,10460,55872,56992,6241,701,51203,9212,10592,995,983,8318,51659,79980,4085,7298,146956,7443,63967,54069,1063,55143,83461,9493,29127,285643,64151,10615,7153,8317,9055,8914,699,128239,387103,11130,9585,220134,93323,24137,81930,54478,332,113130,6790,147841,1062,54892,9133,11065,9833,23594	SPC25,DLGAP5,FOXM1,POC1A,PTTG1,NDC80,TPX2,NUF2,KIF2C,CCNB1,CENPN,FANCI,NCAPD2,NCAPH,KIF14,PLK4,KIF22,TACC3,PBK,KIF15,RRM2,BUB1B,NUSAP1,AURKB,SMC2,CDC25C,CDK1,CDC45,GINS2,DSN1,MAD2L1,TYMS,EME1,VRK1,CLSPN,MIS18A,CENPF,CDCA8,CDCA3,KIF23,RACGAP1,KIF4B,NCAPG,SPAG5,TOP2A,CDC7,PRC1,TIMELESS,BUB1,IQGAP3,CENPW,ZWINT,KIF20B,SKA1,HAUS8,KIF4A,KIF18A,FAM64A,BIRC5,CDCA5,AURKA,SPC24,CENPE,NCAPG2,CCNB2,UBE2C,MEL…
GO:0007067	mitotic nuclear division	7.47976e-62	-140.748	379	54	0.529412	102	16543	57405,9787,25886,1063,54069,9232,10403,22974,83461,55143,9493,285643,29127,83540,11004,891,64151,55839,10615,9918,23397,9928,9055,8914,3835,699,10460,387103,11130,55872,56992,9585,701,51203,9212,10592,220134,995,983,93323,24137,81930,79980,54478,332,113130,4085,6790,147841,1062,54892,11065,9133,7443	SPC25,DLGAP5,POC1A,CENPF,MIS18A,PTTG1,NDC80,TPX2,CDCA3,CDCA8,KIF23,KIF4B,RACGAP1,NUF2,KIF2C,CCNB1,NCAPG,CENPN,SPAG5,NCAPD2,NCAPH,KIF14,PRC1,TIMELESS,KIF22,BUB1,TACC3,CENPW,ZWINT,PBK,KIF15,KIF20B,BUB1B,NUSAP1,AURKB,SMC2,SKA1,CDC25C,CDK1,HAUS8,KIF4A,KIF18A,DSN1,FAM64A,BIRC5,CDCA5,MAD2L1,AURKA,SPC24,CENPE,NCAPG2,UBE2C,CCNB2,VRK1
GO:0007059	chromosome segregation	3.67256e-54	-123.039	289	46	0.45098	102	16543	55355,57405,9787,1063,54069,9232,10403,2177,55143,9493,285643,29127,83540,11004,891,64151,55839,10615,9918,7153,23397,9928,9055,3835,699,79019,9319,387103,11130,701,51203,64105,9212,10592,220134,79682,24137,81930,79980,332,113130,4085,147841,1062,146956,10744	HJURP,SPC25,DLGAP5,CENPF,MIS18A,PTTG1,NDC80,FANCD2,CDCA8,KIF23,KIF4B,RACGAP1,NUF2,KIF2C,CCNB1,NCAPG,CENPN,SPAG5,NCAPD2,TOP2A,NCAPH,KIF14,PRC1,KIF22,BUB1,CENPM,TRIP13,CENPW,ZWINT,BUB1B,NUSAP1,CENPK,AURKB,SMC2,SKA1,CENPU,KIF4A,KIF18A,DSN1,BIRC5,CDCA5,MAD2L1,SPC24,CENPE,EME1,PTTG2
GO:0051276	chromosome organization	1.45605e-53	-121.661	568	55	0.539216	102	16543	57405,9787,55355,1063,54069,9232,2177,55143,10403,9493,285643,29127,83540,11004,8438,891,64151,55839,10615,9918,7153,9928,23397,9055,3835,699,79019,9319,5984,387103,5983,11130,51203,701,64105,10592,9212,220134,983,55723,79682,8318,24137,81930,675,51659,79980,332,4085,113130,3148,147841,1062,54892,10744	SPC25,DLGAP5,HJURP,CENPF,MIS18A,PTTG1,FANCD2,CDCA8,NDC80,KIF23,KIF4B,RACGAP1,NUF2,KIF2C,RAD54L,CCNB1,NCAPG,CENPN,SPAG5,NCAPD2,TOP2A,KIF14,NCAPH,PRC1,KIF22,BUB1,CENPM,TRIP13,RFC4,CENPW,RFC3,ZWINT,NUSAP1,BUB1B,CENPK,SMC2,AURKB,SKA1,CDK1,ASF1B,CENPU,CDC45,KIF4A,KIF18A,BRCA2,GINS2,DSN1,BIRC5,MAD2L1,CDCA5,HMGB2,SPC24,CENPE,NCAPG2,PTTG2
GO:0051301	cell division	1.54862e-53	-121.6	466	52	0.509804	102	16543	57405,1063,54069,9232,10403,22974,83461,55143,9493,285643,29127,83540,11004,891,64151,10615,9918,7153,8317,23397,9928,9055,8914,699,10460,387103,11130,1894,9585,701,51203,9212,10592,220134,995,983,93323,10376,24137,675,79980,54478,332,113130,4085,6790,147841,1062,54892,11065,9133,7443	SPC25,CENPF,MIS18A,PTTG1,NDC80,TPX2,CDCA3,CDCA8,KIF23,KIF4B,RACGAP1,NUF2,KIF2C,CCNB1,NCAPG,SPAG5,NCAPD2,TOP2A,CDC7,NCAPH,KIF14,PRC1,TIMELESS,BUB1,TACC3,CENPW,ZWINT,ECT2,KIF20B,BUB1B,NUSAP1,AURKB,SMC2,SKA1,CDC25C,CDK1,HAUS8,TUBA1B,KIF4A,BRCA2,DSN1,FAM64A,BIRC5,CDCA5,MAD2L1,AURKA,SPC24,CENPE,NCAPG2,UBE2C,CCNB2,VRK1
GO:0098813	nuclear chromosome segregation	2.54745e-52	-118.799	245	43	0.421569	102	16543	5.7406e+197	SPC25,DLGAP5,CENPF,PTTG1,NDC80,FANCD2,CDCA8,KIF23,KIF4B,RACGAP1,NUF2,KIF2C,CCNB1,NCAPG,CENPN,SPAG5,NCAPD2,TOP2A,NCAPH,KIF14,PRC1,KIF22,BUB1,CENPM,TRIP13,ZWINT,BUB1B,NUSAP1,CENPK,AURKB,SMC2,SKA1,CENPU,KIF4A,KIF18A,DSN1,BIRC5,CDCA5,MAD2L1,SPC24,CENPE,EME1,PTTG2
GO:0000819	sister chromatid segregation	2.02669e-49	-112.12	178	38	0.372549	102	16543	5.7406e+174	SPC25,DLGAP5,CENPF,NDC80,CDCA8,KIF23,KIF4B,RACGAP1,NUF2,KIF2C,CCNB1,NCAPG,CENPN,SPAG5,TOP2A,NCAPD2,NCAPH,KIF14,PRC1,KIF22,BUB1,CENPM,ZWINT,BUB1B,NUSAP1,CENPK,AURKB,SMC2,SKA1,CENPU,KIF4A,KIF18A,DSN1,BIRC5,MAD2L1,CDCA5,SPC24,CENPE
GO:0006996	organelle organization	6.61548e-39	-87.9114	2792	77	0.754902	102	16543	57405,9787,25886,9232,2177,10403,22974,83540,11004,891,55839,9918,9928,23397,7516,10733,3835,9319,10460,84057,5984,5983,55872,56992,4288,701,51203,64105,10592,9212,995,983,55723,79682,10376,8318,675,51659,79980,4085,146956,7443,10744,55355,5428,54069,1063,83461,55143,9493,285643,29127,8438,64151,10615,7153,9055,8914,699,79019,387103,11130,9585,220134,93323,24137,81930,54478,332,113130,6790,3148,1…	SPC25,DLGAP5,POC1A,PTTG1,FANCD2,NDC80,TPX2,NUF2,KIF2C,CCNB1,CENPN,NCAPD2,KIF14,NCAPH,XRCC2,PLK4,KIF22,TRIP13,TACC3,MND1,RFC4,RFC3,PBK,KIF15,MKI67,BUB1B,NUSAP1,CENPK,SMC2,AURKB,CDC25C,CDK1,ASF1B,CENPU,TUBA1B,CDC45,BRCA2,GINS2,DSN1,MAD2L1,EME1,VRK1,PTTG2,HJURP,POLG,MIS18A,CENPF,CDCA3,CDCA8,KIF23,KIF4B,RACGAP1,RAD54L,NCAPG,SPAG5,TOP2A,PRC1,TIMELESS,BUB1,CENPM,CENPW,ZWINT,KIF20B,SKA1,HAUS8,KIF4A,KIF1…
GO:0000070	mitotic sister chromatid segregation	2.26072e-34	-77.4722	98	25	0.245098	102	16543	1.1131e+115	ZWINT,DLGAP5,NDC80,CDCA8,KIF23,KIF4B,RACGAP1,NUSAP1,AURKB,KIF2C,SMC2,CCNB1,NCAPG,SPAG5,NCAPD2,KIF4A,KIF18A,DSN1,NCAPH,KIF14,CDCA5,MAD2L1,PRC1,KIF22,CENPE
GO:0007062	sister chromatid cohesion	3.92619e-29	-65.4073	113	23	0.22549	102	16543	1.11306e+106	ZWINT,SPC25,CENPF,NDC80,CDCA8,CENPK,NUF2,BUB1B,AURKB,KIF2C,SKA1,CENPN,CENPU,KIF18A,DSN1,BIRC5,MAD2L1,CDCA5,SPC24,BUB1,KIF22,CENPE,CENPM
GO:1902589	single-organism organelle organization	2.75649e-26	-58.8533	1378	49	0.480392	102	16543	57405,9787,25886,1063,10403,22974,55143,9493,285643,29127,83540,11004,891,64151,55839,10615,9918,7153,23397,9928,7516,9055,10733,3835,699,79019,10460,11130,701,51203,64105,9212,10592,220134,983,79682,93323,10376,24137,675,81930,79980,332,113130,4085,6790,147841,1062,7443	SPC25,DLGAP5,POC1A,CENPF,NDC80,TPX2,CDCA8,KIF23,KIF4B,RACGAP1,NUF2,KIF2C,CCNB1,NCAPG,CENPN,SPAG5,NCAPD2,TOP2A,NCAPH,KIF14,XRCC2,PRC1,PLK4,KIF22,BUB1,CENPM,TACC3,ZWINT,BUB1B,NUSAP1,CENPK,AURKB,SMC2,SKA1,CDK1,CENPU,HAUS8,TUBA1B,KIF4A,BRCA2,KIF18A,DSN1,BIRC5,CDCA5,MAD2L1,AURKA,SPC24,CENPE,VRK1
GO:0016043	cellular component organization	8.78503e-26	-57.6942	5134	83	0.813725	102	16543	57405,9787,25886,9232,2177,10403,22974,83540,11004,891,55839,9918,9928,23397,7516,10733,3835,9319,10460,84057,5984,5983,55872,56992,4288,1894,6241,701,51203,64105,10592,9212,995,983,55723,79682,10376,8318,675,51659,79980,4085,146956,7443,10744,63967,55355,5428,1063,54069,83461,55143,9493,285643,29127,8438,64151,10615,7153,9055,8914,699,79019,128239,387103,7083,11130,9585,220134,93323,24137,81930,…	SPC25,DLGAP5,POC1A,PTTG1,FANCD2,NDC80,TPX2,NUF2,KIF2C,CCNB1,CENPN,NCAPD2,KIF14,NCAPH,XRCC2,PLK4,KIF22,TRIP13,TACC3,MND1,RFC4,RFC3,PBK,KIF15,MKI67,ECT2,RRM2,BUB1B,NUSAP1,CENPK,SMC2,AURKB,CDC25C,CDK1,ASF1B,CENPU,TUBA1B,CDC45,BRCA2,GINS2,DSN1,MAD2L1,EME1,VRK1,PTTG2,CLSPN,HJURP,POLG,CENPF,MIS18A,CDCA3,CDCA8,KIF23,KIF4B,RACGAP1,RAD54L,NCAPG,SPAG5,TOP2A,PRC1,TIMELESS,BUB1,CENPM,IQGAP3,CENPW,TK1,ZWINT,K…
GO:0071840	cellular component organization or biogenesis	8.67375e-25	-55.4043	5293	83	0.813725	102	16543	57405,9787,25886,9232,2177,10403,22974,83540,11004,891,55839,9918,9928,23397,7516,10733,3835,9319,10460,84057,5984,5983,55872,56992,4288,1894,6241,701,51203,64105,10592,9212,995,983,55723,79682,10376,8318,675,51659,79980,4085,146956,7443,10744,63967,55355,5428,1063,54069,83461,55143,9493,285643,29127,8438,64151,10615,7153,9055,8914,699,79019,128239,387103,7083,11130,9585,220134,93323,24137,81930,…	SPC25,DLGAP5,POC1A,PTTG1,FANCD2,NDC80,TPX2,NUF2,KIF2C,CCNB1,CENPN,NCAPD2,KIF14,NCAPH,XRCC2,PLK4,KIF22,TRIP13,TACC3,MND1,RFC4,RFC3,PBK,KIF15,MKI67,ECT2,RRM2,BUB1B,NUSAP1,CENPK,SMC2,AURKB,CDC25C,CDK1,ASF1B,CENPU,TUBA1B,CDC45,BRCA2,GINS2,DSN1,MAD2L1,EME1,VRK1,PTTG2,CLSPN,HJURP,POLG,CENPF,MIS18A,CDCA3,CDCA8,KIF23,KIF4B,RACGAP1,RAD54L,NCAPG,SPAG5,TOP2A,PRC1,TIMELESS,BUB1,CENPM,IQGAP3,CENPW,TK1,ZWINT,K…
GO:0010564	regulation of cell cycle process	1.17318e-22	-50.4972	559	32	0.313725	102	16543	6.3968e+134	CLSPN,DLGAP5,FOXM1,POC1A,CENPF,NDC80,TPX2,KIF23,RACGAP1,CCNB1,FANCI,SPAG5,CDC7,KIF14,PLK4,BUB1,TACC3,ECT2,MKI67,NUSAP1,BUB1B,KIF20B,AURKB,CDC25C,CDK1,CDC45,BRCA2,CDCA5,MAD2L1,AURKA,CENPE,UBE2C
GO:0051983	regulation of chromosome segregation	4.93477e-22	-49.0606	80	17	0.166667	102	16543	9.78711e+72	DLGAP5,CENPF,MKI67,NDC80,ECT2,RACGAP1,BUB1B,KIF2C,AURKB,CCNB1,SPAG5,CDCA5,MAD2L1,BUB1,CENPE,UBE2C,TACC3
GO:0007017	microtubule-based process	1.3115e-20	-45.7805	550	30	0.294118	102	16543	5.7406e+132	SPC25,DLGAP5,POC1A,NDC80,KIF15,TPX2,KIF23,KIF4B,RACGAP1,NUSAP1,KIF20B,AURKB,KIF2C,CCNB1,CDK1,SPAG5,HAUS8,TUBA1B,KIF4A,KIF18A,BRCA2,BIRC5,KIF14,XRCC2,PRC1,PLK4,AURKA,KIF22,CENPE,TACC3
GO:0051726	regulation of cell cycle	4.28113e-20	-44.5975	981	37	0.362745	102	16543	6.3968e+158	CLSPN,DLGAP5,FOXM1,POC1A,CENPF,NDC80,TPX2,KIF23,RACGAP1,CCNB1,FANCI,SPAG5,TOP2A,KIF14,CDC7,PRR11,PLK4,BUB1,TACC3,ZWINT,ECT2,MKI67,NUSAP1,BUB1B,KIF20B,AURKB,CDC25C,CDK1,CDC45,BRCA2,MAD2L1,CDCA5,AURKA,CENPE,EME1,UBE2C,CCNB2
GO:0006259	DNA metabolic process	1.78527e-19	-43.1695	771	33	0.323529	102	16543	6.39672e+140	CLSPN,FOXM1,POLG,CENPF,PTTG1,FANCD2,RAD54L,FANCI,TOP2A,UBE2T,CDC7,PARPBP,XRCC2,TIMELESS,KIF22,TRIP13,RFC4,MND1,RFC3,TK1,RAD51AP1,MKI67,RRM2,CDC25C,CDK1,CDC45,BRCA2,GINS2,CDCA5,TYMS,HMGB2,EME1,ORC6
GO:0000226	microtubule cytoskeleton organization	3.42819e-19	-42.5171	377	25	0.245098	102	16543	5.74053e+111	SPC25,POC1A,NDC80,TPX2,KIF23,KIF4B,RACGAP1,NUSAP1,AURKB,KIF2C,CCNB1,CDK1,SPAG5,HAUS8,TUBA1B,KIF4A,BRCA2,KIF18A,BIRC5,KIF14,XRCC2,PRC1,PLK4,AURKA,TACC3
GO:0007346	regulation of mitotic cell cycle	8.83728e-19	-41.5701	484	27	0.264706	102	16543	1.11306e+113	ZWINT,CLSPN,DLGAP5,CENPF,MKI67,NDC80,TPX2,KIF20B,BUB1B,NUSAP1,CCNB1,CDC25C,CDK1,FANCI,CDC45,TOP2A,BRCA2,CDC7,KIF14,MAD2L1,CDCA5,AURKA,BUB1,EME1,CENPE,UBE2C,TACC3
GO:0071103	DNA conformation change	1.7927e-18	-40.8628	281	22	0.215686	102	16543	3.87104e+102	CENPW,HJURP,MIS18A,NUSAP1,CENPK,SMC2,RAD54L,CCNB1,NCAPG,CDK1,CENPN,ASF1B,CENPU,CDC45,NCAPD2,TOP2A,GINS2,NCAPH,CDCA5,HMGB2,CENPM,NCAPG2
GO:0044770	cell cycle phase transition	6.17129e-18	-39.6266	260	21	0.205882	102	16543	2.30523e+89	FOXM1,TPX2,RRM2,BUB1B,CCNB1,CDC25C,CDK1,HAUS8,CDC45,CDC7,CDCA5,PLK4,TYMS,TIMELESS,AURKA,IQGAP3,CCNB2,UBE2C,ORC6,MELK,TACC3
GO:0006323	DNA packaging	9.70021e-18	-39.1744	197	19	0.186275	102	16543	3.87104e+89	CENPW,HJURP,MIS18A,NUSAP1,CENPK,SMC2,CCNB1,NCAPG,CDK1,CENPN,ASF1B,CENPU,TOP2A,NCAPD2,NCAPH,CDCA5,HMGB2,CENPM,NCAPG2
GO:0007088	regulation of mitotic nuclear division	1.63239e-17	-38.6539	143	17	0.166667	102	16543	9.78711e+70	DLGAP5,CENPF,MKI67,NDC80,TPX2,KIF20B,BUB1B,NUSAP1,CCNB1,CDC25C,CDCA5,MAD2L1,AURKA,BUB1,CENPE,UBE2C,TACC3
GO:1902850	microtubule cytoskeleton organization involved in mitosis	1.87502e-17	-38.5153	75	14	0.137255	102	16543	2.41376e+62	KIF4A,SPC25,BIRC5,POC1A,NDC80,PRC1,TPX2,KIF23,AURKA,RACGAP1,KIF4B,AURKB,CCNB1,TACC3
GO:0090068	positive regulation of cell cycle process	2.41956e-17	-38.2604	241	20	0.196078	102	16543	9.78726e+84	DLGAP5,POC1A,NDC80,ECT2,KIF23,RACGAP1,KIF20B,NUSAP1,AURKB,CCNB1,CDC25C,CDK1,CDC45,CDC7,KIF14,MAD2L1,CDCA5,PLK4,AURKA,UBE2C
GO:0044772	mitotic cell cycle phase transition	6.78485e-17	-37.2293	254	20	0.196078	102	16543	2.30523e+85	FOXM1,TPX2,RRM2,BUB1B,CCNB1,CDC25C,CDK1,HAUS8,CDC45,CDC7,CDCA5,PLK4,TYMS,AURKA,IQGAP3,CCNB2,UBE2C,ORC6,MELK,TACC3
GO:0051783	regulation of nuclear division	2.35079e-16	-35.9866	167	17	0.166667	102	16543	9.78711e+70	DLGAP5,CENPF,MKI67,NDC80,TPX2,KIF20B,BUB1B,NUSAP1,CCNB1,CDC25C,CDCA5,MAD2L1,AURKA,BUB1,CENPE,UBE2C,TACC3
GO:0006974	cellular response to DNA damage stimulus	3.07918e-16	-35.7167	728	29	0.284314	102	16543	8.40576e+122	MND1,RFC4,RFC3,CLSPN,FOXM1,RAD51AP1,POLG,PTTG1,FANCD2,RAD54L,CCNB1,CDC25C,CDK1,FANCI,CDC45,TOP2A,BRCA2,GINS2,UBE2T,CDC7,PARPBP,XRCC2,CDCA5,AURKA,TIMELESS,KIF22,HMGB2,EME1,TRIP13
GO:0007052	mitotic spindle organization	6.48871e-16	-34.9713	74	13	0.127451	102	16543	2.41376e+57	KIF4A,SPC25,BIRC5,POC1A,NDC80,PRC1,TPX2,KIF23,AURKA,RACGAP1,KIF4B,AURKB,CCNB1
GO:0045787	positive regulation of cell cycle	7.00299e-16	-34.895	328	21	0.205882	102	16543	9.78726e+87	DLGAP5,POC1A,NDC80,ECT2,KIF23,RACGAP1,KIF20B,NUSAP1,AURKB,CCNB1,CDC25C,CDK1,CDC45,BRCA2,CDC7,KIF14,MAD2L1,CDCA5,PLK4,AURKA,UBE2C
GO:0007051	spindle organization	7.70645e-16	-34.7993	121	15	0.147059	102	16543	2.41376e+67	KIF4A,SPC25,BIRC5,POC1A,NDC80,PRC1,TPX2,KIF23,AURKA,RACGAP1,KIF4B,AURKB,CCNB1,SPAG5,HAUS8
GO:0006281	DNA repair	2.00494e-15	-33.8432	491	24	0.235294	102	16543	8.40576e+104	MND1,RFC4,RFC3,CLSPN,FOXM1,RAD51AP1,POLG,PTTG1,FANCD2,RAD54L,CDK1,FANCI,CDC45,BRCA2,GINS2,UBE2T,CDC7,PARPBP,XRCC2,CDCA5,KIF22,HMGB2,EME1,TRIP13
GO:0030261	chromosome condensation	2.01305e-15	-33.8391	31	10	0.0980392	102	16543	9.91872e+44	NCAPD2,TOP2A,NCAPH,CDCA5,NUSAP1,SMC2,CCNB1,NCAPG2,NCAPG,CDK1
GO:1903046	meiotic cell cycle process	9.66837e-15	-32.2699	174	16	0.156863	102	16543	8.40579e+69	MND1,PTTG1,FANCD2,MKI67,RAD54L,SMC2,TOP2A,NCAPD2,BRCA2,KIF18A,DSN1,XRCC2,AURKA,EME1,PTTG2,TRIP13
GO:0007126	meiotic nuclear division	7.60633e-14	-30.2072	164	15	0.147059	102	16543	7.15384e+65	TOP2A,MND1,KIF18A,BRCA2,DSN1,XRCC2,PTTG1,FANCD2,MKI67,AURKA,EME1,RAD54L,SMC2,PTTG2,TRIP13
GO:0033045	regulation of sister chromatid segregation	1.32975e-13	-29.6486	63	11	0.107843	102	16543	9.78741e+45	DLGAP5,MAD2L1,CENPF,CDCA5,NDC80,BUB1,BUB1B,CENPE,CCNB1,UBE2C,TACC3
GO:0010965	regulation of mitotic sister chromatid separation	1.34868e-13	-29.6345	45	10	0.0980392	102	16543	9.78741e+39	DLGAP5,MAD2L1,CENPF,NDC80,BUB1,BUB1B,CENPE,CCNB1,UBE2C,TACC3
GO:0051321	meiotic cell cycle	1.60099e-13	-29.463	208	16	0.156863	102	16543	8.40579e+69	MND1,PTTG1,FANCD2,MKI67,RAD54L,SMC2,TOP2A,NCAPD2,BRCA2,KIF18A,DSN1,XRCC2,AURKA,EME1,PTTG2,TRIP13
GO:1901990	regulation of mitotic cell cycle phase transition	3.2903e-13	-28.7426	301	18	0.176471	102	16543	6.3968e+72	CLSPN,DLGAP5,CENPF,NDC80,BUB1B,CCNB1,CDC25C,CDK1,FANCI,CDC45,CDC7,KIF14,CDCA5,MAD2L1,AURKA,BUB1,CENPE,UBE2C
GO:0045931	positive regulation of mitotic cell cycle	4.30974e-13	-28.4727	120	13	0.127451	102	16543	8.31868e+53	CDC45,BRCA2,DLGAP5,CDC7,MAD2L1,CDCA5,NDC80,AURKA,NUSAP1,KIF20B,CCNB1,UBE2C,CDK1
GO:0051310	metaphase plate congression	5.23992e-13	-28.2773	51	10	0.0980392	102	16543	8.1931e+44	KIF18A,KIF14,CDCA5,CENPF,NDC80,CDCA8,KIF22,CENPE,KIF2C,CCNB1
GO:0051303	establishment of chromosome localization	5.30979e-13	-28.2641	71	11	0.107843	102	16543	8.1931e+48	KIF18A,DLGAP5,KIF14,CENPF,CDCA5,CDCA8,NDC80,KIF22,CENPE,KIF2C,CCNB1
GO:0050000	chromosome localization	6.23563e-13	-28.1033	72	11	0.107843	102	16543	8.1931e+48	KIF18A,DLGAP5,KIF14,CENPF,CDCA5,CDCA8,NDC80,KIF22,CENPE,KIF2C,CCNB1
GO:0033047	regulation of mitotic sister chromatid segregation	6.45468e-13	-28.0688	52	10	0.0980392	102	16543	9.78741e+39	DLGAP5,MAD2L1,CENPF,NDC80,BUB1,BUB1B,CENPE,CCNB1,UBE2C,TACC3
GO:1901987	regulation of cell cycle phase transition	1.03471e-12	-27.5969	322	18	0.176471	102	16543	6.3968e+72	CLSPN,DLGAP5,CENPF,NDC80,BUB1B,CCNB1,CDC25C,CDK1,FANCI,CDC45,CDC7,KIF14,CDCA5,MAD2L1,AURKA,BUB1,CENPE,UBE2C
GO:0000075	cell cycle checkpoint	1.05004e-12	-27.5822	196	15	0.147059	102	16543	8.31872e+59	CDC45,TOP2A,ZWINT,CLSPN,MAD2L1,CENPF,AURKA,BUB1,BUB1B,EME1,AURKB,CCNB1,CDC25C,CDK1,FANCI
GO:0007080	mitotic metaphase plate congression	3.3852e-12	-26.4116	42	9	0.0882353	102	16543	8.1931e+40	KIF18A,KIF14,CDCA5,NDC80,CDCA8,KIF22,KIF2C,CENPE,CCNB1
GO:0006260	DNA replication	3.75992e-12	-26.3066	214	15	0.147059	102	16543	8.31872e+61	CDC45,TOP2A,RFC4,BRCA2,RFC3,GINS2,CLSPN,POLG,CDC7,RRM2,TIMELESS,EME1,CDC25C,CDK1,ORC6
GO:0007093	mitotic cell cycle checkpoint	3.83305e-12	-26.2874	142	13	0.127451	102	16543	7.15311e+51	TOP2A,ZWINT,CLSPN,MAD2L1,CENPF,AURKA,BUB1,BUB1B,EME1,CCNB1,CDC25C,CDK1,FANCI
GO:0000022	mitotic spindle elongation	3.91781e-12	-26.2655	9	6	0.0588235	102	16543	9.49329e+27	KIF23,KIF4B,RACGAP1,KIF4A,AURKB,PRC1
GO:0030071	regulation of mitotic metaphase/anaphase transition	4.25961e-12	-26.1818	43	9	0.0882353	102	16543	9.78741e+34	DLGAP5,MAD2L1,CENPF,NDC80,BUB1B,BUB1,CENPE,CCNB1,UBE2C
GO:1902099	regulation of metaphase/anaphase transition of cell cycle	5.32782e-12	-25.9581	44	9	0.0882353	102	16543	9.78741e+34	DLGAP5,MAD2L1,CENPF,NDC80,BUB1B,BUB1,CENPE,CCNB1,UBE2C
GO:0051231	spindle elongation	9.74579e-12	-25.3542	10	6	0.0588235	102	16543	9.49329e+27	KIF23,KIF4B,RACGAP1,KIF4A,AURKB,PRC1
GO:0034508	centromere complex assembly	1.82643e-11	-24.7261	50	9	0.0882353	102	16543	3.87104e+43	CENPW,HJURP,CENPF,MIS18A,CENPK,CENPM,CENPE,CENPN,CENPU
GO:0033044	regulation of chromosome organization	4.98546e-11	-23.7219	138	12	0.117647	102	16543	9.78741e+49	DLGAP5,MAD2L1,CENPF,CDCA5,NDC80,BUB1,BUB1B,CENPE,AURKB,CCNB1,UBE2C,TACC3
GO:0006310	DNA recombination	5.57245e-11	-23.6106	215	14	0.137255	102	16543	8.31872e+59	CDC45,TOP2A,MND1,RFC4,BRCA2,RFC3,GINS2,RAD51AP1,CDC7,XRCC2,HMGB2,RAD54L,EME1,TRIP13
GO:0033554	cellular response to stress	1.0155e-10	-23.0105	1467	32	0.313725	102	16543	6.39672e+134	CLSPN,FOXM1,POLG,PTTG1,FANCD2,RAD54L,CCNB1,FANCI,TOP2A,UBE2T,CDC7,PARPBP,XRCC2,TIMELESS,KIF22,TRIP13,RFC4,MND1,RFC3,RAD51AP1,ECT2,MKI67,CDC25C,CDK1,CDC45,BRCA2,GINS2,CDCA5,AURKA,HMGB2,EME1,MELK
GO:0007076	mitotic chromosome condensation	1.36612e-10	-22.7139	14	6	0.0588235	102	16543	9.91851e+29	NCAPD2,NUSAP1,SMC2,NCAPG,NCAPH,CDCA5
GO:0007010	cytoskeleton organization	2.27768e-10	-22.2027	922	25	0.245098	102	16543	5.74053e+111	SPC25,POC1A,NDC80,TPX2,KIF23,KIF4B,RACGAP1,NUSAP1,KIF2C,AURKB,CCNB1,CDK1,SPAG5,TUBA1B,HAUS8,KIF4A,KIF18A,BRCA2,BIRC5,KIF14,XRCC2,PRC1,PLK4,AURKA,TACC3
GO:0051256	mitotic spindle midzone assembly	4.45429e-10	-21.532	8	5	0.0490196	102	16543	9.49329e+23	KIF23,KIF4B,RACGAP1,KIF4A,AURKB
GO:0044763	single-organism cellular process	5.02303e-10	-21.4118	9376	87	0.852941	102	16543	57405,9787,2305,25886,9232,2177,10403,22974,83540,11004,891,55839,55215,9918,9928,23397,7516,10733,3835,9319,10460,84057,55872,56992,4288,1894,6241,701,51203,64105,10592,9212,995,983,55723,79682,10376,8318,675,51659,79980,10293,4085,7298,146956,7443,10744,63967,55355,5428,1063,54069,83461,55143,9493,285643,29127,8438,64151,10615,7153,8317,9055,8914,699,79019,128239,387103,7083,11130,9585,220134,9…	SPC25,DLGAP5,FOXM1,POC1A,PTTG1,FANCD2,NDC80,TPX2,NUF2,KIF2C,CCNB1,CENPN,FANCI,NCAPD2,KIF14,NCAPH,XRCC2,PLK4,KIF22,TRIP13,TACC3,MND1,PBK,KIF15,MKI67,ECT2,RRM2,BUB1B,NUSAP1,CENPK,SMC2,AURKB,CDC25C,CDK1,ASF1B,CENPU,TUBA1B,CDC45,BRCA2,GINS2,DSN1,TRAIP,MAD2L1,TYMS,EME1,VRK1,PTTG2,CLSPN,HJURP,POLG,CENPF,MIS18A,CDCA3,CDCA8,KIF23,KIF4B,RACGAP1,RAD54L,NCAPG,SPAG5,TOP2A,CDC7,PRC1,TIMELESS,BUB1,CENPM,IQGAP3…
GO:0045930	negative regulation of mitotic cell cycle	5.31125e-10	-21.356	210	13	0.127451	102	16543	7.15311e+51	TOP2A,ZWINT,CLSPN,MAD2L1,CENPF,AURKA,BUB1,BUB1B,EME1,CCNB1,CDC25C,CDK1,FANCI
GO:0065004	protein-DNA complex assembly	7.09586e-10	-21.0663	215	13	0.127451	102	16543	8.31839e+60	CDC45,CENPW,HJURP,CENPF,MIS18A,XRCC2,HMGB2,CENPK,CENPM,CENPE,CENPN,ASF1B,CENPU
GO:0051225	spindle assembly	7.133e-10	-21.0611	74	9	0.0882353	102	16543	2.41373e+40	KIF4A,BIRC5,TPX2,KIF23,AURKA,RACGAP1,KIF4B,AURKB,HAUS8
GO:0051255	spindle midzone assembly	9.97319e-10	-20.726	9	5	0.0490196	102	16543	9.49329e+23	KIF23,KIF4B,RACGAP1,KIF4A,AURKB
GO:0007127	meiosis I	1.08442e-09	-20.6422	107	10	0.0980392	102	16543	7.15384e+42	TOP2A,MND1,BRCA2,XRCC2,PTTG1,FANCD2,AURKA,EME1,PTTG2,TRIP13
GO:0006336	DNA replication-independent nucleosome assembly	1.11423e-09	-20.6151	53	8	0.0784314	102	16543	3.87104e+40	CENPW,HJURP,MIS18A,CENPK,CENPM,CENPN,ASF1B,CENPU
GO:0034724	DNA replication-independent nucleosome organization	1.30141e-09	-20.4598	54	8	0.0784314	102	16543	3.87104e+40	CENPW,HJURP,MIS18A,CENPK,CENPM,CENPN,ASF1B,CENPU
GO:0006261	DNA-dependent DNA replication	1.42549e-09	-20.3687	110	10	0.0980392	102	16543	8.31872e+42	CDC45,TOP2A,RFC4,BRCA2,RFC3,GINS2,POLG,CDC7,EME1,ORC6
GO:0006890	retrograde vesicle-mediated transport, Golgi to ER	1.62494e-09	-20.2378	81	9	0.0882353	102	16543	2.41378e+42	KIF4A,KIF18A,KIF15,KIF23,KIF22,RACGAP1,KIF4B,CENPE,KIF2C
GO:0000910	cytokinesis	1.62494e-09	-20.2378	81	9	0.0882353	102	16543	2.41377e+39	KIF4A,BRCA2,ECT2,PRC1,KIF23,NUSAP1,RACGAP1,KIF4B,AURKB
GO:0071824	protein-DNA complex subunit organization	3.00621e-09	-19.6226	242	13	0.127451	102	16543	8.31839e+60	CDC45,CENPW,HJURP,CENPF,MIS18A,XRCC2,HMGB2,CENPK,CENPM,CENPE,CENPN,ASF1B,CENPU
GO:0008283	cell proliferation	4.66339e-09	-19.1835	677	20	0.196078	102	16543	9.78711e+81	DLGAP5,CENPF,KIF15,MKI67,TPX2,RACGAP1,BUB1B,KIF2C,AURKB,TCF19,CDC25C,CDK1,BRCA2,KIF14,TRAIP,TYMS,BUB1,NCAPG2,TACC3,MELK
GO:0019886	antigen processing and presentation of exogenous peptide antigen via MHC class II	5.11721e-09	-19.0907	92	9	0.0882353	102	16543	2.41378e+42	KIF4A,KIF18A,KIF15,KIF23,KIF22,RACGAP1,KIF4B,CENPE,KIF2C
GO:0002504	antigen processing and presentation of peptide or polysaccharide antigen via MHC class II	5.6368e-09	-18.9939	93	9	0.0882353	102	16543	2.41378e+42	KIF4A,KIF18A,KIF15,KIF23,KIF22,RACGAP1,KIF4B,CENPE,KIF2C
GO:0002495	antigen processing and presentation of peptide antigen via MHC class II	5.6368e-09	-18.9939	93	9	0.0882353	102	16543	2.41378e+42	KIF4A,KIF18A,KIF15,KIF23,KIF22,RACGAP1,KIF4B,CENPE,KIF2C
GO:0032465	regulation of cytokinesis	5.97122e-09	-18.9363	65	8	0.0784314	102	16543	6.75993e+31	BRCA2,KIF14,ECT2,KIF23,AURKA,KIF20B,RACGAP1,AURKB
GO:0061641	CENP-A containing chromatin organization	6.2162e-09	-18.8961	42	7	0.0686275	102	16543	6.41054e+35	CENPK,CENPW,CENPM,HJURP,CENPN,MIS18A,CENPU
GO:0034080	CENP-A containing nucleosome assembly	6.2162e-09	-18.8961	42	7	0.0686275	102	16543	6.41054e+35	CENPK,CENPW,CENPM,HJURP,CENPN,MIS18A,CENPU
GO:0007018	microtubule-based movement	7.84317e-09	-18.6636	214	12	0.117647	102	16543	2.41378e+54	KIF4A,KIF18A,DLGAP5,KIF14,KIF15,KIF23,KIF22,KIF4B,KIF20B,RACGAP1,CENPE,KIF2C
GO:0090307	mitotic spindle assembly	8.74115e-09	-18.5552	44	7	0.0686275	102	16543	9.49329e+31	KIF23,KIF4B,RACGAP1,KIF4A,AURKB,BIRC5,TPX2
GO:0006302	double-strand break repair	9.30248e-09	-18.493	173	11	0.107843	102	16543	8.31884e+49	CDC45,MND1,BRCA2,GINS2,RAD51AP1,CDC7,CDCA5,XRCC2,RAD54L,EME1,TRIP13
GO:0000086	G2/M transition of mitotic cell cycle	1.13223e-08	-18.2965	136	10	0.0980392	102	16543	2.30511e+39	FOXM1,PLK4,TPX2,AURKA,CCNB1,CCNB2,CDC25C,CDK1,MELK,HAUS8
GO:0031055	chromatin remodeling at centromere	1.2087e-08	-18.2311	46	7	0.0686275	102	16543	6.41054e+35	CENPK,CENPW,CENPM,HJURP,CENPN,MIS18A,CENPU
GO:1901991	negative regulation of mitotic cell cycle phase transition	1.21519e-08	-18.2258	137	10	0.0980392	102	16543	6.39674e+36	CLSPN,MAD2L1,CENPF,AURKA,BUB1B,BUB1,CCNB1,CDC25C,CDK1,FANCI
GO:0044839	cell cycle G2/M phase transition	1.3035e-08	-18.1556	138	10	0.0980392	102	16543	2.30511e+39	FOXM1,PLK4,TPX2,AURKA,CCNB1,CCNB2,CDC25C,CDK1,MELK,HAUS8
GO:1901988	negative regulation of cell cycle phase transition	2.09758e-08	-17.6799	145	10	0.0980392	102	16543	6.39674e+36	CLSPN,MAD2L1,CENPF,AURKA,BUB1B,BUB1,CCNB1,CDC25C,CDK1,FANCI
GO:0045786	negative regulation of cell cycle	2.49204e-08	-17.5076	466	16	0.156863	102	16543	1.11306e+63	ZWINT,CLSPN,CENPF,BUB1B,KIF20B,AURKB,CCNB1,CDC25C,CDK1,FANCI,TOP2A,CDC45,MAD2L1,AURKA,BUB1,EME1
GO:0031145	anaphase-promoting complex-dependent catabolic process	3.17856e-08	-17.2643	80	8	0.0784314	102	16543	4.08592e+29	MAD2L1,PTTG1,AURKA,BUB1B,AURKB,CCNB1,UBE2C,CDK1
GO:0044702	single organism reproductive process	3.50252e-08	-17.1672	1181	25	0.245098	102	16543	8.40573e+107	MND1,POC1A,PTTG1,FANCD2,MKI67,RACGAP1,RAD54L,SMC2,CCNB1,CDC25C,CDK1,ASF1B,KIAA1524,TOP2A,NCAPD2,KIF18A,BRCA2,DSN1,XRCC2,PLK4,AURKA,HMGB2,EME1,PTTG2,TRIP13
GO:0071897	DNA biosynthetic process	3.9755e-08	-17.0405	116	9	0.0882353	102	16543	5.98468e+35	RFC4,BRCA2,TK1,RFC3,RAD51AP1,POLG,CENPF,XRCC2,TYMS
GO:0033043	regulation of organelle organization	4.21058e-08	-16.9831	1017	23	0.22549	102	16543	9.78726e+100	DLGAP5,POC1A,CENPF,MIS18A,MKI67,NDC80,TPX2,KIF20B,BUB1B,NUSAP1,AURKB,CCNB1,SKA1,CDC25C,KIF18A,MAD2L1,CDCA5,PLK4,AURKA,BUB1,CENPE,UBE2C,TACC3
GO:0045132	meiotic chromosome segregation	4.25987e-08	-16.9714	83	8	0.0784314	102	16543	7.1538e+36	TOP2A,DSN1,PTTG1,FANCD2,SMC2,EME1,PTTG2,TRIP13
GO:0010948	negative regulation of cell cycle process	5.94829e-08	-16.6376	207	11	0.107843	102	16543	6.39674e+40	CLSPN,MAD2L1,CENPF,AURKA,BUB1,BUB1B,AURKB,CCNB1,CDC25C,CDK1,FANCI
GO:0043486	histone exchange	6.39189e-08	-16.5657	58	7	0.0686275	102	16543	6.41054e+35	CENPK,CENPW,CENPM,HJURP,CENPN,MIS18A,CENPU
GO:0008608	attachment of spindle microtubules to kinetochore	6.48941e-08	-16.5505	18	5	0.0490196	102	16543	9.21211e+22	AURKB,CENPE,KIF2C,DSN1,NDC80
GO:0032467	positive regulation of cytokinesis	7.94079e-08	-16.3487	36	6	0.0588235	102	16543	9.49329e+24	KIF23,RACGAP1,KIF20B,AURKB,KIF14,ECT2
GO:0051640	organelle localization	8.54131e-08	-16.2758	443	15	0.147059	102	16543	8.1931e+66	KIF18A,DLGAP5,KIF14,CENPF,CDCA5,CDCA8,NDC80,AURKA,KIF23,KIF22,NUSAP1,KIF2C,CENPE,CCNB1,SPAG5
GO:0051656	establishment of organelle localization	9.10498e-08	-16.2119	382	14	0.137255	102	16543	8.1931e+62	KIF18A,DLGAP5,KIF14,CENPF,CDCA5,CDCA8,NDC80,KIF23,KIF22,NUSAP1,KIF2C,CENPE,CCNB1,SPAG5
GO:0061640	cytoskeleton-dependent cytokinesis	1.53397e-07	-15.6902	40	6	0.0588235	102	16543	9.49329e+28	KIF23,KIF4B,RACGAP1,NUSAP1,KIF4A,AURKB
GO:0044774	mitotic DNA integrity checkpoint	2.32064e-07	-15.2763	103	8	0.0784314	102	16543	7.15364e+32	TOP2A,CLSPN,AURKA,EME1,CCNB1,CDC25C,CDK1,FANCI
GO:0031577	spindle checkpoint	2.48698e-07	-15.207	23	5	0.0490196	102	16543	6.99702e+17	BUB1,BUB1B,AURKB,MAD2L1,CENPF
GO:0035404	histone-serine phosphorylation	2.78035e-07	-15.0955	10	4	0.0392157	102	16543	679092128917443	AURKA,AURKB,CCNB1,VRK1
GO:0022414	reproductive process	2.7824e-07	-15.0948	1315	25	0.245098	102	16543	8.40573e+107	MND1,POC1A,PTTG1,FANCD2,MKI67,RACGAP1,RAD54L,SMC2,CCNB1,CDC25C,CDK1,ASF1B,KIAA1524,TOP2A,NCAPD2,KIF18A,BRCA2,DSN1,XRCC2,PLK4,AURKA,HMGB2,EME1,PTTG2,TRIP13
GO:0000003	reproduction	2.86355e-07	-15.066	1317	25	0.245098	102	16543	8.40573e+107	MND1,POC1A,PTTG1,FANCD2,MKI67,RACGAP1,RAD54L,SMC2,CCNB1,CDC25C,CDK1,ASF1B,KIAA1524,TOP2A,NCAPD2,KIF18A,BRCA2,DSN1,XRCC2,PLK4,AURKA,HMGB2,EME1,PTTG2,TRIP13
GO:0006334	nucleosome assembly	2.89261e-07	-15.0559	146	9	0.0882353	102	16543	3.87104e+44	CENPW,HJURP,MIS18A,HMGB2,CENPK,CENPM,CENPN,ASF1B,CENPU
GO:0031570	DNA integrity checkpoint	3.43891e-07	-14.8829	149	9	0.0882353	102	16543	8.31872e+36	CDC45,TOP2A,CLSPN,AURKA,EME1,CCNB1,CDC25C,CDK1,FANCI
GO:0016572	histone phosphorylation	3.88859e-07	-14.76	25	5	0.0490196	102	16543	6.79092e+17	AURKA,AURKB,CCNB1,VRK1,CDK1
GO:0000082	G1/S transition of mitotic cell cycle	4.13849e-07	-14.6978	111	8	0.0784314	102	16543	8.31883e+35	CDC45,CDC7,CDCA5,RRM2,TYMS,IQGAP3,CDK1,ORC6
GO:0044843	cell cycle G1/S phase transition	4.13849e-07	-14.6978	111	8	0.0784314	102	16543	8.31883e+35	CDC45,CDC7,CDCA5,RRM2,TYMS,IQGAP3,CDK1,ORC6
GO:0051988	regulation of attachment of spindle microtubules to kinetochore	4.34843e-07	-14.6483	11	4	0.0392157	102	16543	2.91279e+16	RACGAP1,CCNB1,SPAG5,ECT2
GO:0043044	ATP-dependent chromatin remodeling	5.54453e-07	-14.4053	79	7	0.0686275	102	16543	6.41054e+35	CENPK,CENPW,CENPM,HJURP,CENPN,MIS18A,CENPU
GO:0031497	chromatin assembly	6.28159e-07	-14.2805	160	9	0.0882353	102	16543	3.87104e+44	CENPW,HJURP,MIS18A,HMGB2,CENPK,CENPM,CENPN,ASF1B,CENPU
GO:0002478	antigen processing and presentation of exogenous peptide antigen	6.97377e-07	-14.1759	162	9	0.0882353	102	16543	2.41378e+42	KIF4A,KIF18A,KIF15,KIF23,KIF22,RACGAP1,KIF4B,CENPE,KIF2C
GO:0000724	double-strand break repair via homologous recombination	7.16285e-07	-14.1492	82	7	0.0686275	102	16543	8.31868e+28	CDC45,BRCA2,RAD54L,GINS2,RAD51AP1,CDC7,XRCC2
GO:0000725	recombinational repair	7.78335e-07	-14.0661	83	7	0.0686275	102	16543	8.31868e+28	CDC45,BRCA2,RAD54L,GINS2,RAD51AP1,CDC7,XRCC2
GO:0051383	kinetochore organization	9.33259e-07	-13.8846	13	4	0.0392157	102	16543	3.87103e+18	CENPW,SMC2,CENPE,CENPF
GO:0019884	antigen processing and presentation of exogenous antigen	9.94317e-07	-13.8212	169	9	0.0882353	102	16543	2.41378e+42	KIF4A,KIF18A,KIF15,KIF23,KIF22,RACGAP1,KIF4B,CENPE,KIF2C
GO:0010389	regulation of G2/M transition of mitotic cell cycle	1.0752e-06	-13.743	55	6	0.0588235	102	16543	6.3968e+24	CLSPN,CDK1,KIF14,CDC7,CENPF,FANCI
GO:0034728	nucleosome organization	1.20881e-06	-13.6259	173	9	0.0882353	102	16543	3.87104e+44	CENPW,HJURP,MIS18A,HMGB2,CENPK,CENPM,CENPN,ASF1B,CENPU
GO:0048002	antigen processing and presentation of peptide antigen	1.33028e-06	-13.5301	175	9	0.0882353	102	16543	2.41378e+42	KIF4A,KIF18A,KIF15,KIF23,KIF22,RACGAP1,KIF4B,CENPE,KIF2C
GO:0000281	mitotic cytokinesis	1.42428e-06	-13.4618	32	5	0.0490196	102	16543	9.49329e+24	KIF23,KIF4B,RACGAP1,NUSAP1,KIF4A
GO:0051302	regulation of cell division	1.55203e-06	-13.3759	132	8	0.0784314	102	16543	6.75993e+31	BRCA2,KIF14,ECT2,KIF23,AURKA,KIF20B,RACGAP1,AURKB
GO:0006333	chromatin assembly or disassembly	1.68112e-06	-13.296	180	9	0.0882353	102	16543	3.87104e+44	CENPW,HJURP,MIS18A,HMGB2,CENPK,CENPM,CENPN,ASF1B,CENPU
GO:0022607	cellular component assembly	2.23105e-06	-13.013	2113	31	0.303922	102	16543	3.87104e+138	CENPW,TK1,HJURP,POC1A,CENPF,MIS18A,ECT2,TPX2,KIF23,RRM2,KIF4B,RACGAP1,CENPK,AURKB,CCNB1,CDK1,CENPN,CENPU,ASF1B,HAUS8,CDC45,KIF4A,BIRC5,XRCC2,PLK4,AURKA,HMGB2,CENPM,CENPE,UBE2C,TRIP13
GO:0000727	double-strand break repair via break-induced replication	2.25554e-06	-13.0021	5	3	0.0294118	102	16543	8318516598317	CDC45,GINS2,CDC7
GO:1902749	regulation of cell cycle G2/M phase transition	2.42173e-06	-12.931	63	6	0.0588235	102	16543	6.3968e+24	CLSPN,CDK1,KIF14,CDC7,CENPF,FANCI
GO:0051052	regulation of DNA metabolic process	2.5212e-06	-12.8908	365	12	0.117647	102	16543	7.1536e+48	TOP2A,RFC4,BRCA2,RFC3,FOXM1,RAD51AP1,CDC7,PARPBP,MIS18A,TIMELESS,AURKB,CDK1
GO:0007094	mitotic spindle assembly checkpoint	3.04812e-06	-12.701	17	4	0.0392157	102	16543	69970140851063	BUB1,BUB1B,MAD2L1,CENPF
GO:0071173	spindle assembly checkpoint	3.90047e-06	-12.4544	18	4	0.0392157	102	16543	69970140851063	BUB1,BUB1B,MAD2L1,CENPF
GO:0006325	chromatin organization	3.98796e-06	-12.4322	681	16	0.156863	102	16543	3.87104e+70	CENPW,HJURP,MIS18A,CENPK,AURKB,CCNB1,CDK1,CENPN,ASF1B,CENPU,BRCA2,ATAD2,AURKA,HMGB2,CENPM,VRK1
GO:0042787	protein ubiquitination involved in ubiquitin-dependent protein catabolic process	4.6863e-06	-12.2709	153	8	0.0784314	102	16543	4.08592e+29	MAD2L1,PTTG1,AURKA,BUB1B,AURKB,CCNB1,UBE2C,CDK1
GO:0045841	negative regulation of mitotic metaphase/anaphase transition	4.91722e-06	-12.2228	19	4	0.0392157	102	16543	69970140851063	BUB1,BUB1B,MAD2L1,CENPF
GO:0071174	mitotic spindle checkpoint	4.91722e-06	-12.2228	19	4	0.0392157	102	16543	69970140851063	BUB1,BUB1B,MAD2L1,CENPF
GO:2000816	negative regulation of mitotic sister chromatid separation	4.91722e-06	-12.2228	19	4	0.0392157	102	16543	69970140851063	BUB1,BUB1B,MAD2L1,CENPF
GO:0045840	positive regulation of mitotic nuclear division	5.72967e-06	-12.0699	42	5	0.0490196	102	16543	6.79051e+23	AURKA,NUSAP1,DLGAP5,UBE2C,CDCA5
GO:1902100	negative regulation of metaphase/anaphase transition of cell cycle	6.11745e-06	-12.0044	20	4	0.0392157	102	16543	69970140851063	BUB1,BUB1B,MAD2L1,CENPF
GO:0019882	antigen processing and presentation	6.18762e-06	-11.993	211	9	0.0882353	102	16543	2.41378e+42	KIF4A,KIF18A,KIF15,KIF23,KIF22,RACGAP1,KIF4B,CENPE,KIF2C
GO:0006312	mitotic recombination	6.45199e-06	-11.9511	43	5	0.0490196	102	16543	7.1536e+18	TOP2A,RFC4,BRCA2,RFC3,XRCC2
GO:0070925	organelle assembly	7.34639e-06	-11.8213	553	14	0.137255	102	16543	3.87103e+64	CENPW,KIF4A,BIRC5,POC1A,CENPF,PLK4,TPX2,AURKA,KIF23,KIF4B,RACGAP1,CENPE,AURKB,HAUS8
GO:0033048	negative regulation of mitotic sister chromatid segregation	7.52112e-06	-11.7978	21	4	0.0392157	102	16543	69970140851063	BUB1,BUB1B,MAD2L1,CENPF
GO:0051297	centrosome organization	7.88246e-06	-11.7509	77	6	0.0588235	102	16543	6.79068e+23	AURKA,BRCA2,CDK1,XRCC2,HAUS8,PLK4
GO:0070507	regulation of microtubule cytoskeleton organization	8.76347e-06	-11.6449	119	7	0.0686275	102	16543	6.79082e+34	AURKA,KIF18A,SKA1,POC1A,TACC3,PLK4,TPX2
GO:0007131	reciprocal meiotic recombination	1.00827e-05	-11.5047	47	5	0.0490196	102	16543	7.15384e+22	TOP2A,MND1,EME1,XRCC2,TRIP13
GO:0035825	reciprocal DNA recombination	1.00827e-05	-11.5047	47	5	0.0490196	102	16543	7.15384e+22	TOP2A,MND1,EME1,TRIP13,XRCC2
GO:0033046	negative regulation of sister chromatid segregation	1.10228e-05	-11.4155	23	4	0.0392157	102	16543	69970140851063	BUB1,BUB1B,MAD2L1,CENPF
GO:0051781	positive regulation of cell division	1.13559e-05	-11.3858	82	6	0.0588235	102	16543	9.49329e+24	KIF23,RACGAP1,KIF20B,AURKB,KIF14,ECT2
GO:0030330	DNA damage response, signal transduction by p53 class mediator	1.13559e-05	-11.3858	82	6	0.0588235	102	16543	6.79068e+19	AURKA,BRCA2,CCNB1,FOXM1,CDC25C,CDK1
GO:0036297	interstrand cross-link repair	1.24123e-05	-11.2968	49	5	0.0490196	102	16543	1.46956e+24	EME1,UBE2T,RAD51AP1,FANCI,FANCD2
GO:0051315	attachment of mitotic spindle microtubules to kinetochore	1.24618e-05	-11.2928	8	3	0.0294118	102	16543	10621100410403	CENPE,KIF2C,NDC80
GO:0051985	negative regulation of chromosome segregation	1.31648e-05	-11.238	24	4	0.0392157	102	16543	69970140851063	BUB1,BUB1B,MAD2L1,CENPF
GO:0031023	microtubule organizing center organization	1.70592e-05	-10.9788	88	6	0.0588235	102	16543	6.79068e+23	AURKA,BRCA2,CDK1,XRCC2,HAUS8,PLK4
GO:0051785	positive regulation of nuclear division	1.83184e-05	-10.9076	53	5	0.0490196	102	16543	6.79051e+23	AURKA,NUSAP1,DLGAP5,UBE2C,CDCA5
GO:0000083	regulation of transcription involved in G1/S transition of mitotic cell cycle	1.83473e-05	-10.906	26	4	0.0392157	102	16543	729883186241983	TYMS,CDC45,RRM2,CDK1
GO:1901992	positive regulation of mitotic cell cycle phase transition	2.19908e-05	-10.7249	55	5	0.0490196	102	16543	8.31898e+22	CDC45,DLGAP5,UBE2C,CDC7,CDCA5
GO:0000077	DNA damage checkpoint	2.41414e-05	-10.6316	139	7	0.0686275	102	16543	6.79015e+28	AURKA,EME1,CLSPN,CCNB1,CDC25C,CDK1,FANCI
GO:0044085	cellular component biogenesis	2.46722e-05	-10.6098	2374	31	0.303922	102	16543	3.87104e+138	CENPW,TK1,HJURP,POC1A,CENPF,MIS18A,ECT2,TPX2,KIF23,RRM2,KIF4B,RACGAP1,CENPK,AURKB,CCNB1,CDK1,CENPN,CENPU,ASF1B,HAUS8,CDC45,KIF4A,BIRC5,XRCC2,PLK4,AURKA,HMGB2,CENPM,CENPE,UBE2C,TRIP13
GO:0010212	response to ionizing radiation	2.52848e-05	-10.5853	140	7	0.0686275	102	16543	6.75844e+27	BRCA2,RAD54L,RAD51AP1,POLG,XRCC2,FANCD2,ECT2
GO:0042770	signal transduction in response to DNA damage	2.64238e-05	-10.5412	95	6	0.0588235	102	16543	6.79068e+19	AURKA,BRCA2,CCNB1,FOXM1,CDC25C,CDK1
GO:0032886	regulation of microtubule-based process	2.77058e-05	-10.4939	142	7	0.0686275	102	16543	6.79082e+34	AURKA,KIF18A,SKA1,POC1A,TACC3,PLK4,TPX2
GO:0044773	mitotic DNA damage checkpoint	2.80459e-05	-10.4817	96	6	0.0588235	102	16543	6.79015e+23	AURKA,EME1,CCNB1,CDC25C,CDK1,FANCI
GO:0043933	macromolecular complex subunit organization	2.99659e-05	-10.4155	2045	28	0.27451	102	16543	3.87104e+122	CENPW,TK1,HJURP,CENPF,MIS18A,ECT2,RRM2,CENPK,KIF2C,SMC2,AURKB,CCNB1,CDK1,CENPN,CENPU,ASF1B,CDC45,KIF18A,BRCA2,ATAD2,KIF14,XRCC2,AURKA,HMGB2,CENPM,CENPE,UBE2C,VRK1
GO:0051347	positive regulation of transferase activity	3.14868e-05	-10.3659	630	14	0.137255	102	16543	5.9846e+57	RFC4,RFC3,CLSPN,KIF14,MAD2L1,ECT2,TPX2,BUB1B,CENPE,AURKB,CCNB1,IQGAP3,UBE2C,CDK1
GO:0044699	single-organism process	3.20003e-05	-10.3498	12210	92	0.901961	102	16543	57405,9787,2305,25886,9232,2177,10403,22974,83540,11004,891,6941,55839,55215,9918,9928,23397,7516,10733,3835,9319,10460,84057,115650,55872,56992,4288,1894,6241,701,51203,64105,10592,9212,995,79801,983,55723,79682,10376,8318,675,51659,79980,10293,4085,7298,146956,7443,10744,63967,55355,5428,1063,54069,83461,55143,9493,285643,29127,8438,64151,10615,7153,8317,9055,8914,699,79019,128239,387103,7083,1…	SPC25,DLGAP5,FOXM1,POC1A,PTTG1,FANCD2,NDC80,TPX2,NUF2,KIF2C,CCNB1,TCF19,CENPN,FANCI,NCAPD2,KIF14,NCAPH,XRCC2,PLK4,KIF22,TRIP13,TACC3,MND1,TNFRSF13C,PBK,KIF15,MKI67,ECT2,RRM2,BUB1B,NUSAP1,CENPK,SMC2,AURKB,CDC25C,SHCBP1,CDK1,ASF1B,CENPU,TUBA1B,CDC45,BRCA2,GINS2,DSN1,TRAIP,MAD2L1,TYMS,EME1,VRK1,PTTG2,CLSPN,HJURP,POLG,CENPF,MIS18A,CDCA3,CDCA8,KIF23,KIF4B,RACGAP1,RAD54L,NCAPG,SPAG5,TOP2A,CDC7,PRC1,TIM…
GO:0051054	positive regulation of DNA metabolic process	3.29325e-05	-10.3211	200	8	0.0784314	102	16543	7.1536e+30	TOP2A,RFC4,RFC3,FOXM1,CDC7,TIMELESS,AURKB,CDK1
GO:0045839	negative regulation of mitotic nuclear division	3.30016e-05	-10.319	30	4	0.0392157	102	16543	69970140851063	BUB1,BUB1B,MAD2L1,CENPF
GO:0051382	kinetochore assembly	3.62263e-05	-10.2257	11	3	0.0294118	102	16543	38710310621063	CENPW,CENPE,CENPF
GO:0000915	actomyosin contractile ring assembly	3.7646e-05	-10.1873	2	2	0.0196078	102	16543	949329127	KIF23,RACGAP1
GO:0044837	actomyosin contractile ring organization	3.7646e-05	-10.1873	2	2	0.0196078	102	16543	949329127	KIF23,RACGAP1
GO:0000912	assembly of actomyosin apparatus involved in cytokinesis	3.7646e-05	-10.1873	2	2	0.0196078	102	16543	949329127	KIF23,RACGAP1
GO:1901989	positive regulation of cell cycle phase transition	3.95336e-05	-10.1384	62	5	0.0490196	102	16543	8.31898e+22	CDC45,DLGAP5,UBE2C,CDC7,CDCA5
GO:0070192	chromosome organization involved in meiotic cell cycle	4.27329e-05	-10.0605	63	5	0.0490196	102	16543	9.91811e+21	NCAPD2,SMC2,DSN1,TRIP13,FANCD2
GO:0007019	microtubule depolymerization	4.80853e-05	-9.94253	12	3	0.0294118	102	16543	81930110049928	KIF18A,KIF2C,KIF14
GO:1903504	regulation of mitotic spindle checkpoint	4.80853e-05	-9.94253	12	3	0.0294118	102	16543	891408510403	CCNB1,MAD2L1,NDC80
GO:0090266	regulation of mitotic cell cycle spindle assembly checkpoint	4.80853e-05	-9.94253	12	3	0.0294118	102	16543	891408510403	CCNB1,MAD2L1,NDC80
GO:0032506	cytokinetic process	4.80853e-05	-9.94253	12	3	0.0294118	102	16543	9493291279212	KIF23,RACGAP1,AURKB
GO:0006270	DNA replication initiation	4.8582e-05	-9.93226	33	4	0.0392157	102	16543	8.31852e+17	CDC45,GINS2,CDC7,ORC6
GO:0034501	protein localization to kinetochore	6.22309e-05	-9.68466	13	3	0.0294118	102	16543	7019212983	BUB1B,AURKB,CDK1
GO:0006338	chromatin remodeling	6.42329e-05	-9.65299	162	7	0.0686275	102	16543	6.41054e+35	CENPK,CENPW,CENPM,HJURP,CENPN,MIS18A,CENPU
GO:0051128	regulation of cellular component organization	6.5556e-05	-9.63261	2254	29	0.284314	102	16543	9.78755e+126	DLGAP5,HJURP,POC1A,CENPF,MIS18A,MKI67,NDC80,TPX2,KIF20B,BUB1B,NUSAP1,AURKB,CCNB1,SKA1,CDC25C,CDC45,KIF18A,ATAD2,CDC7,KIF14,MAD2L1,CDCA5,PLK4,AURKA,BUB1,CENPE,UBE2C,VRK1,TACC3
GO:0018105	peptidyl-serine phosphorylation	7.21208e-05	-9.53717	165	7	0.0686275	102	16543	6.79092e+26	AURKA,AURKB,CLSPN,CCNB1,VRK1,CDK1,CDC7
GO:0043161	proteasome-mediated ubiquitin-dependent protein catabolic process	7.60723e-05	-9.48383	290	9	0.0882353	102	16543	9.92841e+33	KIF14,MAD2L1,PTTG1,AURKA,BUB1B,AURKB,CCNB1,UBE2C,CDK1
GO:0051436	negative regulation of ubiquitin-protein ligase activity involved in mitotic cell cycle	7.6131e-05	-9.48306	71	5	0.0490196	102	16543	7.01891e+17	BUB1B,CCNB1,UBE2C,CDK1,MAD2L1
GO:0051439	regulation of ubiquitin-protein ligase activity involved in mitotic cell cycle	8.1415e-05	-9.41595	72	5	0.0490196	102	16543	7.01891e+17	BUB1B,CCNB1,UBE2C,CDK1,MAD2L1
GO:0000731	DNA synthesis involved in DNA repair	8.69769e-05	-9.34987	73	5	0.0490196	102	16543	5.98468e+19	RFC4,BRCA2,RFC3,RAD51AP1,XRCC2
GO:1904667	negative regulation of ubiquitin protein ligase activity	8.69769e-05	-9.34987	73	5	0.0490196	102	16543	7.01891e+17	BUB1B,CCNB1,UBE2C,CDK1,MAD2L1
GO:0010498	proteasomal protein catabolic process	9.36386e-05	-9.27607	298	9	0.0882353	102	16543	9.92841e+33	KIF14,MAD2L1,PTTG1,AURKA,BUB1B,AURKB,CCNB1,UBE2C,CDK1
GO:0090231	regulation of spindle checkpoint	9.81192e-05	-9.22933	15	3	0.0294118	102	16543	891408510403	CCNB1,MAD2L1,NDC80
GO:0051437	positive regulation of ubiquitin-protein ligase activity involved in regulation of mitotic cell cycle transition	0.00010543	-9.15747	76	5	0.0490196	102	16543	7.01891e+17	BUB1B,CCNB1,UBE2C,CDK1,MAD2L1
GO:0007079	mitotic chromosome movement towards spindle pole	0.000112483	-9.09271	3	2	0.0196078	102	16543	10629787	CENPE,DLGAP5
GO:0018209	peptidyl-serine modification	0.000116001	-9.06191	178	7	0.0686275	102	16543	6.79092e+26	AURKA,AURKB,CLSPN,CCNB1,VRK1,CDK1,CDC7
GO:0071459	protein localization to chromosome, centromeric region	0.000120222	-9.02617	16	3	0.0294118	102	16543	7019212983	BUB1B,AURKB,CDK1
GO:0051444	negative regulation of ubiquitin-protein transferase activity	0.00012675	-8.97329	79	5	0.0490196	102	16543	7.01891e+17	BUB1B,CCNB1,UBE2C,CDK1,MAD2L1
GO:0051784	negative regulation of nuclear division	0.000127352	-8.96855	42	4	0.0392157	102	16543	69970140851063	BUB1,BUB1B,MAD2L1,CENPF
GO:0072331	signal transduction by p53 class mediator	0.000128407	-8.96031	126	6	0.0588235	102	16543	6.79068e+19	AURKA,BRCA2,CCNB1,FOXM1,CDC25C,CDK1
GO:2000779	regulation of double-strand break repair	0.000139752	-8.87564	43	4	0.0392157	102	16543	8.91423e+17	TIMELESS,FOXM1,RAD51AP1,PARPBP
GO:1904668	positive regulation of ubiquitin protein ligase activity	0.000151228	-8.79672	82	5	0.0490196	102	16543	7.01891e+17	BUB1B,CCNB1,UBE2C,CDK1,MAD2L1
GO:0007077	mitotic nuclear envelope disassembly	0.000153003	-8.78505	44	4	0.0392157	102	16543	89174439133983	CCNB1,VRK1,CCNB2,CDK1
GO:0090329	regulation of DNA-dependent DNA replication	0.000153003	-8.78505	44	4	0.0392157	102	16543	598467559838317	RFC4,BRCA2,RFC3,CDC7
GO:0007098	centrosome cycle	0.000167139	-8.69668	45	4	0.0392157	102	16543	679067598310733	AURKA,BRCA2,CDK1,PLK4
GO:0001556	oocyte maturation	0.000173616	-8.65866	18	3	0.0294118	102	16543	6758919319	BRCA2,CCNB1,TRIP13
GO:0022411	cellular component disassembly	0.000183341	-8.60416	401	10	0.0980392	102	16543	7.15382e+40	TOP2A,KIF18A,CLSPN,KIF14,HMGB2,KIF2C,CCNB1,CCNB2,VRK1,CDK1
GO:0048193	Golgi vesicle transport	0.000184259	-8.59917	326	9	0.0882353	102	16543	2.41378e+42	KIF4A,KIF18A,KIF15,KIF23,KIF22,RACGAP1,KIF4B,CENPE,KIF2C
GO:2000045	regulation of G1/S transition of mitotic cell cycle	0.00018731	-8.58275	135	6	0.0588235	102	16543	6.79083e+20	AURKA,CDC45,CCNB1,CDC25C,CDK1,KIF14
GO:0032392	DNA geometric change	0.000189306	-8.57215	86	5	0.0490196	102	16543	8.31872e+20	CDC45,TOP2A,HMGB2,RAD54L,GINS2
GO:1904666	regulation of ubiquitin protein ligase activity	0.000189306	-8.57215	86	5	0.0490196	102	16543	7.01891e+17	BUB1B,CCNB1,UBE2C,CDK1,MAD2L1
GO:0010332	response to gamma radiation	0.000198206	-8.52621	47	4	0.0392157	102	16543	675542875162177	BRCA2,POLG,XRCC2,FANCD2
GO:0051081	nuclear envelope disassembly	0.000215206	-8.44391	48	4	0.0392157	102	16543	89174439133983	CCNB1,VRK1,CCNB2,CDK1
GO:2001251	negative regulation of chromosome organization	0.000215206	-8.44391	48	4	0.0392157	102	16543	69970140851063	BUB1,BUB1B,MAD2L1,CENPF
GO:0030397	membrane disassembly	0.000215206	-8.44391	48	4	0.0392157	102	16543	89174439133983	CCNB1,VRK1,CCNB2,CDK1
GO:0007091	metaphase/anaphase transition of mitotic cell cycle	0.00022406	-8.4036	4	2	0.0196078	102	16543	70110460	BUB1B,TACC3
GO:0044784	metaphase/anaphase transition of cell cycle	0.00022406	-8.4036	4	2	0.0196078	102	16543	70110460	BUB1B,TACC3
GO:0043987	histone H3-S10 phosphorylation	0.00022406	-8.4036	4	2	0.0196078	102	16543	8917443	CCNB1,VRK1
GO:0034622	cellular macromolecular complex assembly	0.000224485	-8.4017	758	14	0.137255	102	16543	8.31839e+65	CDC45,CENPW,HJURP,CENPF,MIS18A,XRCC2,HMGB2,CENPK,CENPM,CENPE,UBE2C,CENPN,ASF1B,CENPU
GO:0032446	protein modification by small protein conjugation	0.000233769	-8.36118	761	14	0.137255	102	16543	7.15329e+56	TOP2A,UBE2T,BIRC5,TRAIP,MAD2L1,PTTG1,CDCA8,CDCA3,AURKA,BUB1B,AURKB,CCNB1,UBE2C,CDK1
GO:2000060	positive regulation of protein ubiquitination involved in ubiquitin-dependent protein catabolic process	0.000246715	-8.30728	91	5	0.0490196	102	16543	7.01891e+17	BUB1B,CCNB1,UBE2C,CDK1,MAD2L1
GO:0034502	protein localization to chromosome	0.00025232	-8.28481	50	4	0.0392157	102	16543	7016759212983	BUB1B,BRCA2,AURKB,CDK1
GO:1902806	regulation of cell cycle G1/S phase transition	0.000296975	-8.12186	147	6	0.0588235	102	16543	6.79083e+20	AURKA,CDC45,CCNB1,CDC25C,CDK1,KIF14
GO:0044818	mitotic G2/M transition checkpoint	0.000368461	-7.90618	23	3	0.0294118	102	16543	6396798355215	CLSPN,CDK1,FANCI
GO:0031536	positive regulation of exit from mitosis	0.000371929	-7.89681	5	2	0.0196078	102	16543	11065113130	UBE2C,CDCA5
GO:1902969	mitotic DNA replication	0.000371929	-7.89681	5	2	0.0196078	102	16543	831851659	CDC45,GINS2
GO:0010032	meiotic chromosome condensation	0.000371929	-7.89681	5	2	0.0196078	102	16543	991810592	NCAPD2,SMC2
GO:0010825	positive regulation of centrosome duplication	0.000371929	-7.89681	5	2	0.0196078	102	16543	2588610733	POC1A,PLK4
GO:2000058	regulation of protein ubiquitination involved in ubiquitin-dependent protein catabolic process	0.000382331	-7.86922	100	5	0.0490196	102	16543	7.01891e+17	BUB1B,CCNB1,UBE2C,CDK1,MAD2L1
GO:0051443	positive regulation of ubiquitin-protein transferase activity	0.000418892	-7.7779	102	5	0.0490196	102	16543	7.01891e+17	BUB1B,CCNB1,UBE2C,CDK1,MAD2L1
GO:0045143	homologous chromosome segregation	0.000447628	-7.71155	58	4	0.0392157	102	16543	1.07449e+16	PTTG2,TRIP13,PTTG1,FANCD2
GO:0051304	chromosome separation	0.000474256	-7.65376	25	3	0.0294118	102	16543	99187153146956	NCAPD2,TOP2A,EME1
GO:1903050	regulation of proteolysis involved in cellular protein catabolic process	0.000497828	-7.60526	226	7	0.0686275	102	16543	6.7907e+26	AURKA,BUB1B,CCNB1,UBE2C,CDK1,PBK,MAD2L1
GO:0071156	regulation of cell cycle arrest	0.000499868	-7.60117	106	5	0.0490196	102	16543	6.79089e+16	AURKA,CCNB1,FOXM1,CDC25C,CDK1
GO:0006977	DNA damage response, signal transduction by p53 class mediator resulting in cell cycle arrest	0.000509656	-7.58177	60	4	0.0392157	102	16543	6790891995983	AURKA,CCNB1,CDC25C,CDK1
GO:0000732	strand displacement	0.000533722	-7.53563	26	3	0.0294118	102	16543	675106357516	BRCA2,RAD51AP1,XRCC2
GO:0051261	protein depolymerization	0.000533722	-7.53563	26	3	0.0294118	102	16543	81930110049928	KIF18A,KIF2C,KIF14
GO:0006271	DNA strand elongation involved in DNA replication	0.000533722	-7.53563	26	3	0.0294118	102	16543	5984598351659	RFC4,RFC3,GINS2
GO:0072413	signal transduction involved in mitotic cell cycle checkpoint	0.000542859	-7.51866	61	4	0.0392157	102	16543	6790891995983	AURKA,CCNB1,CDC25C,CDK1
GO:1902403	signal transduction involved in mitotic DNA integrity checkpoint	0.000542859	-7.51866	61	4	0.0392157	102	16543	6790891995983	AURKA,CCNB1,CDC25C,CDK1
GO:1902402	signal transduction involved in mitotic DNA damage checkpoint	0.000542859	-7.51866	61	4	0.0392157	102	16543	6790891995983	AURKA,CCNB1,CDC25C,CDK1
GO:0072431	signal transduction involved in mitotic G1 DNA damage checkpoint	0.000542859	-7.51866	61	4	0.0392157	102	16543	6790891995983	AURKA,CCNB1,CDC25C,CDK1
GO:1902400	intracellular signal transduction involved in G1 DNA damage checkpoint	0.000542859	-7.51866	61	4	0.0392157	102	16543	6790891995983	AURKA,CCNB1,CDC25C,CDK1
GO:1900264	positive regulation of DNA-directed DNA polymerase activity	0.000555648	-7.49538	6	2	0.0196078	102	16543	59845983	RFC4,RFC3
GO:1900262	regulation of DNA-directed DNA polymerase activity	0.000555648	-7.49538	6	2	0.0196078	102	16543	59845983	RFC4,RFC3
GO:0051305	chromosome movement towards spindle pole	0.000555648	-7.49538	6	2	0.0196078	102	16543	10629787	CENPE,DLGAP5
GO:0090166	Golgi disassembly	0.000555648	-7.49538	6	2	0.0196078	102	16543	7443983	VRK1,CDK1
GO:0046607	positive regulation of centrosome cycle	0.000555648	-7.49538	6	2	0.0196078	102	16543	2588610733	POC1A,PLK4
GO:0010972	negative regulation of G2/M transition of mitotic cell cycle	0.000597758	-7.42232	27	3	0.0294118	102	16543	6396798355215	CLSPN,CDK1,FANCI
GO:0016567	protein ubiquitination	0.000601249	-7.4165	644	12	0.117647	102	16543	2.90893e+47	UBE2T,BIRC5,TRAIP,MAD2L1,PTTG1,CDCA3,AURKA,BUB1B,AURKB,CCNB1,UBE2C,CDK1
GO:0051338	regulation of transferase activity	0.000612065	-7.39867	938	15	0.147059	102	16543	5.9846e+60	RFC4,RFC3,CLSPN,KIF14,MAD2L1,ECT2,TPX2,BUB1B,CENPE,AURKB,CCNB1,IQGAP3,CDC25C,UBE2C,CDK1
GO:0072401	signal transduction involved in DNA integrity checkpoint	0.000613831	-7.39579	63	4	0.0392157	102	16543	6790891995983	AURKA,CCNB1,CDC25C,CDK1
GO:0072422	signal transduction involved in DNA damage checkpoint	0.000613831	-7.39579	63	4	0.0392157	102	16543	6790891995983	AURKA,CCNB1,CDC25C,CDK1
GO:1903052	positive regulation of proteolysis involved in cellular protein catabolic process	0.000643109	-7.3492	170	6	0.0588235	102	16543	6.7907e+21	AURKA,BUB1B,CCNB1,UBE2C,CDK1,MAD2L1
GO:0072395	signal transduction involved in cell cycle checkpoint	0.000651678	-7.33596	64	4	0.0392157	102	16543	6790891995983	AURKA,CCNB1,CDC25C,CDK1
GO:0072698	protein localization to microtubule cytoskeleton	0.000666502	-7.31347	28	3	0.0294118	102	16543	6790958510615	AURKA,KIF20B,SPAG5
GO:0065003	macromolecular complex assembly	0.000670357	-7.3077	1375	19	0.186275	102	16543	3.87104e+83	CENPW,TK1,HJURP,CENPF,MIS18A,ECT2,RRM2,CENPK,CCNB1,CDK1,CENPN,ASF1B,CENPU,CDC45,XRCC2,HMGB2,CENPM,CENPE,UBE2C
GO:0006275	regulation of DNA replication	0.000696557	-7.26936	114	5	0.0490196	102	16543	5.98468e+17	RFC4,BRCA2,RFC3,CDK1,CDC7
GO:1902750	negative regulation of cell cycle G2/M phase transition	0.000740091	-7.20874	29	3	0.0294118	102	16543	6396798355215	CLSPN,CDK1,FANCI
GO:0031398	positive regulation of protein ubiquitination	0.000748544	-7.19738	175	6	0.0588235	102	16543	7.01891e+22	BUB1B,CCNB1,UBE2C,CDK1,MAD2L1,FANCI
GO:0090267	positive regulation of mitotic cell cycle spindle assembly checkpoint	0.000774778	-7.16293	7	2	0.0196078	102	16543	408510403	MAD2L1,NDC80
GO:0007144	female meiosis I	0.000774778	-7.16293	7	2	0.0196078	102	16543	67909319	AURKA,TRIP13
GO:0051438	regulation of ubiquitin-protein transferase activity	0.00078352	-7.15171	117	5	0.0490196	102	16543	7.01891e+17	BUB1B,CCNB1,UBE2C,CDK1,MAD2L1
GO:0044819	mitotic G1/S transition checkpoint	0.000866063	-7.05155	69	4	0.0392157	102	16543	6790891995983	AURKA,CCNB1,CDC25C,CDK1
GO:0031571	mitotic G1 DNA damage checkpoint	0.000866063	-7.05155	69	4	0.0392157	102	16543	6790891995983	AURKA,CCNB1,CDC25C,CDK1
GO:1903362	regulation of cellular protein catabolic process	0.000882283	-7.033	249	7	0.0686275	102	16543	6.7907e+26	AURKA,BUB1B,CCNB1,UBE2C,CDK1,PBK,MAD2L1
GO:0022616	DNA strand elongation	0.000902329	-7.01053	31	3	0.0294118	102	16543	5984598351659	RFC4,RFC3,GINS2
GO:1901976	regulation of cell cycle checkpoint	0.000902329	-7.01053	31	3	0.0294118	102	16543	891408510403	CCNB1,MAD2L1,NDC80
GO:0044380	protein localization to cytoskeleton	0.000902329	-7.01053	31	3	0.0294118	102	16543	6790958510615	AURKA,KIF20B,SPAG5
GO:0009314	response to radiation	0.000905489	-7.00704	406	9	0.0882353	102	16543	6.75106e+36	BRCA2,RAD51AP1,POLG,PBK,XRCC2,FANCD2,ECT2,RAD54L,AURKB
GO:0044783	G1 DNA damage checkpoint	0.000914242	-6.99742	70	4	0.0392157	102	16543	6790891995983	AURKA,CCNB1,CDC25C,CDK1
GO:0007283	spermatogenesis	0.000954795	-6.95401	495	10	0.0980392	102	16543	6.75259e+40	BRCA2,POC1A,PTTG1,HMGB2,RACGAP1,CCNB1,CDC25C,TRIP13,ASF1B,KIAA1524
GO:0048232	male gamete generation	0.000969507	-6.93872	496	10	0.0980392	102	16543	6.75259e+40	BRCA2,POC1A,PTTG1,HMGB2,RACGAP1,CCNB1,CDC25C,TRIP13,ASF1B,KIAA1524
GO:0000722	telomere maintenance via recombination	0.000991235	-6.91656	32	3	0.0294118	102	16543	59846755983	RFC4,BRCA2,RFC3
GO:1903364	positive regulation of cellular protein catabolic process	0.000999183	-6.90857	185	6	0.0588235	102	16543	6.7907e+21	AURKA,BUB1B,CCNB1,UBE2C,CDK1,MAD2L1
GO:0090232	positive regulation of spindle checkpoint	0.00102888	-6.87928	8	2	0.0196078	102	16543	408510403	MAD2L1,NDC80
GO:0009157	deoxyribonucleoside monophosphate biosynthetic process	0.00102888	-6.87928	8	2	0.0196078	102	16543	72987083	TYMS,TK1
GO:0031100	animal organ regeneration	0.00107008	-6.84002	73	4	0.0392157	102	16543	729867909834288	TYMS,AURKA,CDK1,MKI67
GO:0070647	protein modification by small protein conjugation or removal	0.00110487	-6.80802	890	14	0.137255	102	16543	7.15329e+56	TOP2A,UBE2T,BIRC5,TRAIP,MAD2L1,PTTG1,CDCA8,CDCA3,AURKA,BUB1B,AURKB,CCNB1,UBE2C,CDK1
GO:1903322	positive regulation of protein modification by small protein conjugation or removal	0.0011465	-6.77104	190	6	0.0588235	102	16543	7.01891e+22	BUB1B,CCNB1,UBE2C,CDK1,MAD2L1,FANCI
GO:0031397	negative regulation of protein ubiquitination	0.00117302	-6.74817	128	5	0.0490196	102	16543	7.01891e+17	BUB1B,CCNB1,UBE2C,CDK1,MAD2L1
GO:0051293	establishment of spindle localization	0.00118525	-6.7378	34	3	0.0294118	102	16543	512031061510403	NUSAP1,SPAG5,NDC80
GO:0007276	gamete generation	0.00126643	-6.67156	606	11	0.107843	102	16543	6.75259e+44	BRCA2,POC1A,PTTG1,FANCD2,HMGB2,RACGAP1,CCNB1,CDC25C,TRIP13,ASF1B,KIAA1524
GO:0006265	DNA topological change	0.00131753	-6.63199	9	2	0.0196078	102	16543	71533148	TOP2A,HMGB2
GO:0031572	G2 DNA damage checkpoint	0.00140165	-6.57011	36	3	0.0294118	102	16543	6396798355215	CLSPN,CDK1,FANCI
GO:0048599	oocyte development	0.00140165	-6.57011	36	3	0.0294118	102	16543	6758919319	BRCA2,CCNB1,TRIP13
GO:0090304	nucleic acid metabolic process	0.00147178	-6.52128	3923	38	0.372549	102	16543	6.39672e+162	CLSPN,FOXM1,POLG,CENPF,PTTG1,FANCD2,RAD54L,TCF19,FANCI,TOP2A,UBE2T,CDC7,PARPBP,XRCC2,TIMELESS,KIF22,TRIP13,RFC4,MND1,RFC3,TK1,RAD51AP1,MKI67,RRM2,CDC25C,CDK1,ASF1B,CENPU,CDC45,BRCA2,GINS2,ATAD2,BIRC5,CDCA5,TYMS,HMGB2,EME1,ORC6
GO:1903321	negative regulation of protein modification by small protein conjugation or removal	0.00163742	-6.41464	138	5	0.0490196	102	16543	7.01891e+17	BUB1B,CCNB1,UBE2C,CDK1,MAD2L1
GO:0048313	Golgi inheritance	0.0016403	-6.41288	10	2	0.0196078	102	16543	7443983	VRK1,CDK1
GO:1901978	positive regulation of cell cycle checkpoint	0.0016403	-6.41288	10	2	0.0196078	102	16543	408510403	MAD2L1,NDC80
GO:0006282	regulation of DNA repair	0.0016484	-6.40795	82	4	0.0392157	102	16543	8.91423e+17	TIMELESS,FOXM1,RAD51AP1,PARPBP
GO:0051641	cellular localization	0.00165503	-6.40394	1962	23	0.22549	102	16543	1.1131e+98	ZWINT,DLGAP5,CENPF,CDCA8,NDC80,KIF23,KIF20B,BUB1B,NUSAP1,KIF2C,AURKB,CCNB1,CDK1,SPAG5,TUBA1B,KIF4A,KIF18A,BRCA2,KIF14,CDCA5,AURKA,KIF22,CENPE
GO:0071158	positive regulation of cell cycle arrest	0.00172375	-6.36325	83	4	0.0392157	102	16543	6790891995983	AURKA,CCNB1,CDC25C,CDK1
GO:0009994	oocyte differentiation	0.00177023	-6.33665	39	3	0.0294118	102	16543	6758919319	BRCA2,CCNB1,TRIP13
GO:0051653	spindle localization	0.00177023	-6.33665	39	3	0.0294118	102	16543	512031061510403	NUSAP1,SPAG5,NDC80
GO:0006950	response to stress	0.00181465	-6.31186	3139	32	0.313725	102	16543	6.39672e+134	CLSPN,FOXM1,POLG,PTTG1,FANCD2,RAD54L,CCNB1,FANCI,TOP2A,UBE2T,CDC7,PARPBP,XRCC2,TIMELESS,KIF22,TRIP13,RFC4,MND1,RFC3,RAD51AP1,ECT2,MKI67,CDC25C,CDK1,CDC45,BRCA2,GINS2,CDCA5,AURKA,HMGB2,EME1,MELK
GO:0031099	regeneration	0.00185659	-6.28902	142	5	0.0490196	102	16543	7.29868e+17	TYMS,AURKA,CCNB1,CDK1,MKI67
GO:0006998	nuclear envelope organization	0.00188158	-6.27564	85	4	0.0392157	102	16543	89174439133983	CCNB1,VRK1,CCNB2,CDK1
GO:0009162	deoxyribonucleoside monophosphate metabolic process	0.00199676	-6.21623	11	2	0.0196078	102	16543	72987083	TYMS,TK1
GO:0048308	organelle inheritance	0.00199676	-6.21623	11	2	0.0196078	102	16543	7443983	VRK1,CDK1
GO:0019953	sexual reproduction	0.00200243	-6.21339	741	12	0.117647	102	16543	6.75259e+47	BRCA2,POC1A,PTTG1,FANCD2,RACGAP1,HMGB2,CCNB1,CDC25C,CDK1,TRIP13,ASF1B,KIAA1524
GO:0031109	microtubule polymerization or depolymerization	0.00204652	-6.19161	41	3	0.0294118	102	16543	81930110049928	KIF18A,KIF2C,KIF14
GO:0006468	protein phosphorylation	0.00206171	-6.18422	951	14	0.137255	102	16543	6.39673e+55	CLSPN,BIRC5,CDC7,PBK,PLK4,AURKA,BUB1,BUB1B,AURKB,CCNB1,IQGAP3,VRK1,CDK1,MELK
GO:0006997	nucleus organization	0.00215989	-6.1377	147	5	0.0490196	102	16543	3.14889e+17	HMGB2,CCNB1,VRK1,CCNB2,CDK1
GO:0007140	male meiosis	0.00219415	-6.12196	42	3	0.0294118	102	16543	819306759319	KIF18A,BRCA2,TRIP13
GO:0009987	cellular process	0.00220241	-6.1182	14183	97	0.95098	102	16543	57405,9787,2305,25886,9232,2177,10403,22974,83540,11004,891,6941,55839,55215,9918,29089,9928,23397,55010,7516,10733,3835,9319,10460,84057,5984,5983,115650,10635,55872,56992,4288,1894,6241,701,51203,64105,10592,9212,995,79801,983,55723,79682,10376,8318,675,51659,79980,10293,4085,7298,146956,7443,10744,63967,55355,5428,1063,54069,83461,55143,9493,285643,29127,8438,64151,10615,7153,8317,9055,8914,69…	SPC25,DLGAP5,FOXM1,POC1A,PTTG1,FANCD2,NDC80,TPX2,NUF2,KIF2C,CCNB1,TCF19,CENPN,FANCI,NCAPD2,UBE2T,KIF14,NCAPH,PARPBP,XRCC2,PLK4,KIF22,TRIP13,TACC3,MND1,RFC4,RFC3,TNFRSF13C,RAD51AP1,PBK,KIF15,MKI67,ECT2,RRM2,BUB1B,NUSAP1,CENPK,SMC2,AURKB,CDC25C,SHCBP1,CDK1,ASF1B,CENPU,TUBA1B,CDC45,BRCA2,GINS2,DSN1,TRAIP,MAD2L1,TYMS,EME1,VRK1,PTTG2,CLSPN,HJURP,POLG,CENPF,MIS18A,CDCA3,CDCA8,KIF23,KIF4B,RACGAP1,RAD54L…
GO:0046605	regulation of centrosome cycle	0.00234823	-6.05409	43	3	0.0294118	102	16543	67902588610733	AURKA,POC1A,PLK4
GO:0001833	inner cell mass cell proliferation	0.0023865	-6.03793	12	2	0.0196078	102	16543	67554892	BRCA2,NCAPG2
GO:2000781	positive regulation of double-strand break repair	0.0023865	-6.03793	12	2	0.0196078	102	16543	89142305	TIMELESS,FOXM1
GO:0055015	ventricular cardiac muscle cell development	0.0023865	-6.03793	12	2	0.0196078	102	16543	891983	CCNB1,CDK1
GO:0006921	cellular component disassembly involved in execution phase of apoptosis	0.00250886	-5.98793	44	3	0.0294118	102	16543	7153314863967	TOP2A,HMGB2,CLSPN
GO:2000134	negative regulation of G1/S transition of mitotic cell cycle	0.00251271	-5.98639	92	4	0.0392157	102	16543	6790891995983	AURKA,CCNB1,CDC25C,CDK1
GO:0009263	deoxyribonucleotide biosynthetic process	0.00280909	-5.8749	13	2	0.0196078	102	16543	72986241	TYMS,RRM2
GO:1902807	negative regulation of cell cycle G1/S phase transition	0.00282293	-5.86998	95	4	0.0392157	102	16543	6790891995983	AURKA,CCNB1,CDC25C,CDK1
GO:0006511	ubiquitin-dependent protein catabolic process	0.00305313	-5.79159	485	9	0.0882353	102	16543	9.92841e+33	KIF14,MAD2L1,PTTG1,AURKA,BUB1B,AURKB,CCNB1,UBE2C,CDK1
GO:0044260	cellular macromolecule metabolic process	0.00312027	-5.76984	6628	55	0.539216	102	16543	63967,9787,2305,5428,1063,9232,2177,55143,83461,8438,891,6941,55215,7153,29089,9928,8317,55010,7516,10733,8914,3835,699,128239,9319,5984,84057,5983,7083,10635,55872,4288,6241,701,9212,995,983,55723,79682,8318,675,51659,29028,332,10293,4085,113130,7298,6790,3148,146956,11065,7443,9833,23594	CLSPN,DLGAP5,FOXM1,POLG,CENPF,PTTG1,FANCD2,CDCA8,CDCA3,RAD54L,CCNB1,TCF19,FANCI,TOP2A,UBE2T,KIF14,CDC7,PARPBP,XRCC2,PLK4,TIMELESS,KIF22,BUB1,IQGAP3,TRIP13,RFC4,MND1,RFC3,TK1,RAD51AP1,PBK,MKI67,RRM2,BUB1B,AURKB,CDC25C,CDK1,ASF1B,CENPU,CDC45,BRCA2,GINS2,ATAD2,BIRC5,TRAIP,MAD2L1,CDCA5,TYMS,AURKA,HMGB2,EME1,UBE2C,VRK1,MELK,ORC6
GO:1901796	regulation of signal transduction by p53 class mediator	0.00320078	-5.74436	161	5	0.0490196	102	16543	6.7906e+20	AURKA,RFC4,AURKB,RFC3,TPX2
GO:0033260	nuclear DNA replication	0.00326413	-5.72476	14	2	0.0196078	102	16543	831851659	CDC45,GINS2
GO:0019941	modification-dependent protein catabolic process	0.00340155	-5.68352	493	9	0.0882353	102	16543	9.92841e+33	KIF14,MAD2L1,PTTG1,AURKA,BUB1B,AURKB,CCNB1,UBE2C,CDK1
GO:0044786	cell cycle DNA replication	0.00375121	-5.58568	15	2	0.0196078	102	16543	831851659	CDC45,GINS2
GO:0000712	resolution of meiotic recombination intermediates	0.00375121	-5.58568	15	2	0.0196078	102	16543	7153146956	TOP2A,EME1
GO:0006978	DNA damage response, signal transduction by p53 class mediator resulting in transcription of p21 class mediator	0.00375121	-5.58568	15	2	0.0196078	102	16543	6752305	BRCA2,FOXM1
GO:0043632	modification-dependent macromolecule catabolic process	0.00378066	-5.57786	501	9	0.0882353	102	16543	9.92841e+33	KIF14,MAD2L1,PTTG1,AURKA,BUB1B,AURKB,CCNB1,UBE2C,CDK1
GO:0040007	growth	0.00383842	-5.56269	410	8	0.0784314	102	16543	6.75259e+31	BRCA2,POC1A,XRCC2,AURKA,TYMS,CCNB1,CCNB2,NCAPG2
GO:0031396	regulation of protein ubiquitination	0.00417601	-5.4784	246	6	0.0588235	102	16543	7.01891e+22	BUB1B,CCNB1,UBE2C,CDK1,MAD2L1,FANCI
GO:0007095	mitotic G2 DNA damage checkpoint	0.00426992	-5.45616	16	2	0.0196078	102	16543	98355215	CDK1,FANCI
GO:0033599	regulation of mammary gland epithelial cell proliferation	0.00426992	-5.45616	16	2	0.0196078	102	16543	675128239	BRCA2,IQGAP3
GO:0006266	DNA ligation	0.00426992	-5.45616	16	2	0.0196078	102	16543	71533148	TOP2A,HMGB2
GO:0042772	DNA damage response, signal transduction resulting in transcription	0.00426992	-5.45616	16	2	0.0196078	102	16543	6752305	BRCA2,FOXM1
GO:0007568	aging	0.00434325	-5.43913	248	6	0.0588235	102	16543	7.29892e+21	TYMS,AURKB,RAD54L,BRCA2,CDK1,POLG
GO:0010638	positive regulation of organelle organization	0.00446684	-5.41107	514	9	0.0882353	102	16543	9.78726e+42	DLGAP5,POC1A,MIS18A,CDCA5,PLK4,AURKA,NUSAP1,AURKB,UBE2C
GO:0045732	positive regulation of protein catabolic process	0.00460334	-5.38097	251	6	0.0588235	102	16543	6.7907e+21	AURKA,BUB1B,CCNB1,UBE2C,CDK1,MAD2L1
GO:0008284	positive regulation of cell proliferation	0.00464357	-5.37227	822	12	0.117647	102	16543	3.32231e+49	BIRC5,FOXM1,TNFRSF13C,KIF14,CDC7,PRC1,HMGB2,KIF20B,CCNB1,IQGAP3,CDK1,KIAA1524
GO:0048522	positive regulation of cellular process	0.00466862	-5.36689	4608	41	0.401961	102	16543	6.3968e+175	CLSPN,DLGAP5,FOXM1,POC1A,MIS18A,NDC80,TPX2,KIF23,RACGAP1,CCNB1,FANCI,TOP2A,KIF14,CDC7,XRCC2,PRC1,PLK4,TIMELESS,IQGAP3,RFC4,RFC3,TNFRSF13C,ECT2,NUSAP1,BUB1B,KIF20B,AURKB,CDC25C,CDK1,KIAA1524,CDC45,BRCA2,ATAD2,BIRC5,MAD2L1,CDCA5,AURKA,HMGB2,CENPE,UBE2C,MELK
GO:0048589	developmental growth	0.00468834	-5.36268	335	7	0.0686275	102	16543	6.79073e+27	AURKA,TYMS,BRCA2,CCNB1,NCAPG2,POC1A,XRCC2
GO:0097194	execution phase of apoptosis	0.00473263	-5.35327	55	3	0.0294118	102	16543	7153314863967	TOP2A,HMGB2,CLSPN
GO:0071539	protein localization to centrosome	0.00481987	-5.33501	17	2	0.0196078	102	16543	679010615	AURKA,SPAG5
GO:0000076	DNA replication checkpoint	0.00481987	-5.33501	17	2	0.0196078	102	16543	831863967	CDC45,CLSPN
GO:0051307	meiotic chromosome separation	0.00481987	-5.33501	17	2	0.0196078	102	16543	7153146956	TOP2A,EME1
GO:0055012	ventricular cardiac muscle cell differentiation	0.00481987	-5.33501	17	2	0.0196078	102	16543	891983	CCNB1,CDK1
GO:0007096	regulation of exit from mitosis	0.00481987	-5.33501	17	2	0.0196078	102	16543	11065113130	UBE2C,CDCA5
GO:1905508	protein localization to microtubule organizing center	0.00481987	-5.33501	17	2	0.0196078	102	16543	679010615	AURKA,SPAG5
GO:0001832	blastocyst growth	0.00540065	-5.22124	18	2	0.0196078	102	16543	67554892	BRCA2,NCAPG2
GO:0007141	male meiosis I	0.00540065	-5.22124	18	2	0.0196078	102	16543	6759319	BRCA2,TRIP13
GO:2000573	positive regulation of DNA biosynthetic process	0.00549263	-5.20435	58	3	0.0294118	102	16543	598492125983	RFC4,AURKB,RFC3
GO:0016925	protein sumoylation	0.00558309	-5.18801	115	4	0.0392157	102	16543	7153921233255140	TOP2A,AURKB,BIRC5,CDCA8
GO:0051603	proteolysis involved in cellular protein catabolic process	0.00584635	-5.14194	536	9	0.0882353	102	16543	9.92841e+33	KIF14,MAD2L1,PTTG1,AURKA,BUB1B,AURKB,CCNB1,UBE2C,CDK1
GO:0070987	error-free translesion synthesis	0.00601187	-5.11402	19	2	0.0196078	102	16543	59845983	RFC4,RFC3
GO:0042276	error-prone translesion synthesis	0.00601187	-5.11402	19	2	0.0196078	102	16543	59845983	RFC4,RFC3
GO:0051456	attachment of spindle microtubules to kinetochore involved in meiotic sister chromatid segregation	0.00616575	-5.08875	1	1	0.00980392	102	16543	79980	DSN1
GO:0045870	positive regulation of single stranded viral RNA replication via double stranded DNA intermediate	0.00616575	-5.08875	1	1	0.00980392	102	16543	7153	TOP2A
GO:0019088	immortalization of host cell by virus	0.00616575	-5.08875	1	1	0.00980392	102	16543	7298	TYMS
GO:0007344	pronuclear fusion	0.00616575	-5.08875	1	1	0.00980392	102	16543	983	CDK1
GO:2000775	histone H3-S10 phosphorylation involved in chromosome condensation	0.00616575	-5.08875	1	1	0.00980392	102	16543	891	CCNB1
GO:0032954	regulation of cytokinetic process	0.00616575	-5.08875	1	1	0.00980392	102	16543	9585	KIF20B
GO:0020021	immortalization of host cell	0.00616575	-5.08875	1	1	0.00980392	102	16543	7298	TYMS
GO:1902315	nuclear cell cycle DNA replication initiation	0.00616575	-5.08875	1	1	0.00980392	102	16543	51659	GINS2
GO:0099607	lateral attachment of mitotic spindle microtubules to kinetochore	0.00616575	-5.08875	1	1	0.00980392	102	16543	1062	CENPE
GO:1903438	positive regulation of mitotic cytokinetic process	0.00616575	-5.08875	1	1	0.00980392	102	16543	9585	KIF20B
GO:0021685	cerebellar granular layer structural organization	0.00616575	-5.08875	1	1	0.00980392	102	16543	9928	KIF14
GO:1902519	response to docetaxel trihydrate	0.00616575	-5.08875	1	1	0.00980392	102	16543	9928	KIF14
GO:1903490	positive regulation of mitotic cytokinesis	0.00616575	-5.08875	1	1	0.00980392	102	16543	9585	KIF20B
GO:1902292	cell cycle DNA replication initiation	0.00616575	-5.08875	1	1	0.00980392	102	16543	51659	GINS2
GO:0046680	response to DDT	0.00616575	-5.08875	1	1	0.00980392	102	16543	891	CCNB1
GO:0071163	DNA replication preinitiation complex assembly	0.00616575	-5.08875	1	1	0.00980392	102	16543	8318	CDC45
GO:1902977	mitotic DNA replication preinitiation complex assembly	0.00616575	-5.08875	1	1	0.00980392	102	16543	8318	CDC45
GO:1903436	regulation of mitotic cytokinetic process	0.00616575	-5.08875	1	1	0.00980392	102	16543	9585	KIF20B
GO:1902975	mitotic DNA replication initiation	0.00616575	-5.08875	1	1	0.00980392	102	16543	51659	GINS2
GO:0000741	karyogamy	0.00616575	-5.08875	1	1	0.00980392	102	16543	983	CDK1
GO:0031331	positive regulation of cellular catabolic process	0.00629966	-5.06726	268	6	0.0588235	102	16543	6.7907e+21	AURKA,BUB1B,CCNB1,UBE2C,CDK1,MAD2L1
GO:1903320	regulation of protein modification by small protein conjugation or removal	0.00641189	-5.0496	269	6	0.0588235	102	16543	7.01891e+22	BUB1B,CCNB1,UBE2C,CDK1,MAD2L1,FANCI
GO:0007063	regulation of sister chromatid cohesion	0.00665315	-5.01267	20	2	0.0196078	102	16543	699113130	BUB1,CDCA5
GO:0048609	multicellular organismal reproductive process	0.00678619	-4.99287	755	11	0.107843	102	16543	6.75259e+44	BRCA2,POC1A,PTTG1,FANCD2,HMGB2,RACGAP1,CCNB1,CDC25C,TRIP13,ASF1B,KIAA1524
GO:0044257	cellular protein catabolic process	0.00720346	-4.93319	554	9	0.0882353	102	16543	9.92841e+33	KIF14,MAD2L1,PTTG1,AURKA,BUB1B,AURKB,CCNB1,UBE2C,CDK1
GO:0051984	positive regulation of chromosome segregation	0.00732409	-4.91659	21	2	0.0196078	102	16543	8919787	CCNB1,DLGAP5
GO:1903429	regulation of cell maturation	0.00732409	-4.91659	21	2	0.0196078	102	16543	67909928	AURKA,KIF14
GO:0060045	positive regulation of cardiac muscle cell proliferation	0.00732409	-4.91659	21	2	0.0196078	102	16543	891983	CCNB1,CDK1
GO:0032504	multicellular organism reproduction	0.00739188	-4.90737	764	11	0.107843	102	16543	6.75259e+44	BRCA2,POC1A,PTTG1,FANCD2,HMGB2,RACGAP1,CCNB1,CDC25C,TRIP13,ASF1B,KIAA1524
GO:0042176	regulation of protein catabolic process	0.0074019	-4.90602	365	7	0.0686275	102	16543	6.7907e+26	AURKA,BUB1B,CCNB1,UBE2C,CDK1,PBK,MAD2L1
GO:0030705	cytoskeleton-dependent intracellular transport	0.00767915	-4.86925	126	4	0.0392157	102	16543	9.49324e+17	KIF23,KIF4A,KIF14,TUBA1B
GO:0018193	peptidyl-amino acid modification	0.00801121	-4.82691	882	12	0.117647	102	16543	7.15368e+45	TOP2A,BRCA2,CLSPN,BIRC5,CDC7,CDCA8,AURKA,AURKB,CCNB1,VRK1,CDK1,MELK
GO:0060236	regulation of mitotic spindle organization	0.00802431	-4.82528	22	2	0.0196078	102	16543	1046022974	TACC3,TPX2
GO:0031935	regulation of chromatin silencing	0.00802431	-4.82528	22	2	0.0196078	102	16543	831829028	CDC45,ATAD2
GO:0010569	regulation of double-strand break repair via homologous recombination	0.00802431	-4.82528	22	2	0.0196078	102	16543	1063555010	RAD51AP1,PARPBP
GO:0032147	activation of protein kinase activity	0.00855052	-4.76176	286	6	0.0588235	102	16543	6.39671e+26	CLSPN,IQGAP3,CDK1,KIF14,ECT2,TPX2
GO:0031329	regulation of cellular catabolic process	0.00864299	-4.75101	376	7	0.0686275	102	16543	6.7907e+26	AURKA,BUB1B,CCNB1,UBE2C,CDK1,PBK,MAD2L1
GO:0016310	phosphorylation	0.00881536	-4.73126	1239	15	0.147059	102	16543	7.08364e+59	TK1,CLSPN,BIRC5,CDC7,PBK,PLK4,AURKA,BUB1,BUB1B,AURKB,CCNB1,IQGAP3,VRK1,CDK1,MELK
GO:0044703	multi-organism reproductive process	0.00887217	-4.72484	894	12	0.117647	102	16543	6.75259e+47	BRCA2,POC1A,PTTG1,FANCD2,RACGAP1,HMGB2,CCNB1,CDC25C,CDK1,TRIP13,ASF1B,KIAA1524
GO:0048477	oogenesis	0.00888319	-4.72359	69	3	0.0294118	102	16543	6758919319	BRCA2,CCNB1,TRIP13
GO:0061351	neural precursor cell proliferation	0.00888319	-4.72359	69	3	0.0294118	102	16543	2912799289833	RACGAP1,KIF14,MELK
GO:0040001	establishment of mitotic spindle localization	0.0095111	-4.6553	24	2	0.0196078	102	16543	5120310403	NUSAP1,NDC80
GO:0090224	regulation of spindle organization	0.0095111	-4.6553	24	2	0.0196078	102	16543	1046022974	TACC3,TPX2
GO:0006297	nucleotide-excision repair, DNA gap filling	0.0095111	-4.6553	24	2	0.0196078	102	16543	59845983	RFC4,RFC3
GO:0051649	establishment of localization in cell	0.00994277	-4.61091	1499	17	0.166667	102	16543	1.1131e+77	ZWINT,DLGAP5,CENPF,CDCA8,NDC80,KIF23,NUSAP1,KIF2C,CCNB1,SPAG5,TUBA1B,KIF4A,KIF18A,KIF14,CDCA5,KIF22,CENPE
GO:0030262	apoptotic nuclear changes	0.0102969	-4.57591	25	2	0.0196078	102	16543	71533148	TOP2A,HMGB2
GO:0048469	cell maturation	0.0104939	-4.55696	138	4	0.0392157	102	16543	72986758919319	TYMS,BRCA2,CCNB1,TRIP13
GO:0030162	regulation of proteolysis	0.0105903	-4.54781	695	10	0.0980392	102	16543	3.32559e+38	BIRC5,PBK,MAD2L1,PTTG1,AURKA,BUB1B,CCNB1,UBE2C,PTTG2,CDK1
GO:0030163	protein catabolic process	0.0106322	-4.54387	590	9	0.0882353	102	16543	9.92841e+33	KIF14,MAD2L1,PTTG1,AURKA,BUB1B,AURKB,CCNB1,UBE2C,CDK1
GO:0051294	establishment of spindle orientation	0.0111105	-4.49986	26	2	0.0196078	102	16543	1061510403	SPAG5,NDC80
GO:0032508	DNA duplex unwinding	0.0115562	-4.46053	76	3	0.0294118	102	16543	8318715351659	CDC45,TOP2A,GINS2
GO:0031297	replication fork processing	0.0119515	-4.4269	27	2	0.0196078	102	16543	675146956	BRCA2,EME1
GO:0070979	protein K11-linked ubiquitination	0.0119515	-4.4269	27	2	0.0196078	102	16543	2908911065	UBE2T,UBE2C
GO:0036388	pre-replicative complex assembly	0.0122939	-4.39866	2	1	0.00980392	102	16543	8318	CDC45
GO:0021698	cerebellar cortex structural organization	0.0122939	-4.39866	2	1	0.00980392	102	16543	9928	KIF14
GO:0046601	positive regulation of centriole replication	0.0122939	-4.39866	2	1	0.00980392	102	16543	10733	PLK4
GO:0033624	negative regulation of integrin activation	0.0122939	-4.39866	2	1	0.00980392	102	16543	9928	KIF14
GO:0006267	pre-replicative complex assembly involved in nuclear cell cycle DNA replication	0.0122939	-4.39866	2	1	0.00980392	102	16543	8318	CDC45
GO:1904975	response to bleomycin	0.0122939	-4.39866	2	1	0.00980392	102	16543	8914	TIMELESS
GO:0071283	cellular response to iron(III) ion	0.0122939	-4.39866	2	1	0.00980392	102	16543	891	CCNB1
GO:1990426	mitotic recombination-dependent replication fork processing	0.0122939	-4.39866	2	1	0.00980392	102	16543	675	BRCA2
GO:0072355	histone H3-T3 phosphorylation	0.0122939	-4.39866	2	1	0.00980392	102	16543	7443	VRK1
GO:0051316	attachment of spindle microtubules to kinetochore involved in meiotic chromosome segregation	0.0122939	-4.39866	2	1	0.00980392	102	16543	79980	DSN1
GO:0007057	spindle assembly involved in female meiosis I	0.0122939	-4.39866	2	1	0.00980392	102	16543	6790	AURKA
GO:0021693	cerebellar Purkinje cell layer structural organization	0.0122939	-4.39866	2	1	0.00980392	102	16543	9928	KIF14
GO:1904976	cellular response to bleomycin	0.0122939	-4.39866	2	1	0.00980392	102	16543	8914	TIMELESS
GO:1900195	positive regulation of oocyte maturation	0.0122939	-4.39866	2	1	0.00980392	102	16543	6790	AURKA
GO:1902299	pre-replicative complex assembly involved in cell cycle DNA replication	0.0122939	-4.39866	2	1	0.00980392	102	16543	8318	CDC45
GO:0031938	regulation of chromatin silencing at telomere	0.0122939	-4.39866	2	1	0.00980392	102	16543	8318	CDC45
GO:1902412	regulation of mitotic cytokinesis	0.0122939	-4.39866	2	1	0.00980392	102	16543	9585	KIF20B
GO:0055023	positive regulation of cardiac muscle tissue growth	0.0128196	-4.35678	28	2	0.0196078	102	16543	891983	CCNB1,CDK1
GO:0097421	liver regeneration	0.0128196	-4.35678	28	2	0.0196078	102	16543	67907298	AURKA,TYMS
GO:0071478	cellular response to radiation	0.0129932	-4.34333	147	4	0.0392157	102	16543	9.21211e+17	AURKB,RAD51AP1,PBK,ECT2
GO:0006139	nucleobase-containing compound metabolic process	0.0134555	-4.30837	4439	38	0.372549	102	16543	6.39672e+162	CLSPN,FOXM1,POLG,CENPF,PTTG1,FANCD2,RAD54L,TCF19,FANCI,TOP2A,UBE2T,CDC7,PARPBP,XRCC2,TIMELESS,KIF22,TRIP13,RFC4,MND1,RFC3,TK1,RAD51AP1,MKI67,RRM2,CDC25C,CDK1,ASF1B,CENPU,CDC45,BRCA2,GINS2,ATAD2,BIRC5,CDCA5,TYMS,HMGB2,EME1,ORC6
GO:0007143	female meiotic division	0.0137144	-4.28931	29	2	0.0196078	102	16543	67909319	AURKA,TRIP13
GO:0001701	in utero embryonic development	0.0140911	-4.26221	319	6	0.0588235	102	16543	6.75892e+23	BRCA2,CCNB1,NCAPG2,CCNB2,XRCC2,PLK4
GO:0051493	regulation of cytoskeleton organization	0.0144674	-4.23586	416	7	0.0686275	102	16543	6.79082e+34	AURKA,KIF18A,SKA1,POC1A,TACC3,PLK4,TPX2
GO:0009896	positive regulation of catabolic process	0.015108	-4.19253	324	6	0.0588235	102	16543	6.7907e+21	AURKA,BUB1B,CCNB1,UBE2C,CDK1,MAD2L1
GO:1902275	regulation of chromatin organization	0.0151795	-4.18781	154	4	0.0392157	102	16543	8318891290284280	CDC45,CCNB1,ATAD2,MKI67
GO:0046134	pyrimidine nucleoside biosynthetic process	0.0155826	-4.1616	31	2	0.0196078	102	16543	72987083	TYMS,TK1
GO:0045005	DNA-dependent DNA replication maintenance of fidelity	0.0155826	-4.1616	31	2	0.0196078	102	16543	675146956	BRCA2,EME1
GO:2001020	regulation of response to DNA damage stimulus	0.016527	-4.10276	158	4	0.0392157	102	16543	8.91423e+17	TIMELESS,FOXM1,RAD51AP1,PARPBP
GO:0060421	positive regulation of heart growth	0.0165554	-4.10104	32	2	0.0196078	102	16543	891983	CCNB1,CDK1
GO:0030866	cortical actin cytoskeleton organization	0.0165554	-4.10104	32	2	0.0196078	102	16543	949329127	KIF23,RACGAP1
GO:0010165	response to X-ray	0.0165554	-4.10104	32	2	0.0196078	102	16543	6757516	BRCA2,XRCC2
GO:0051298	centrosome duplication	0.0165554	-4.10104	32	2	0.0196078	102	16543	67510733	BRCA2,PLK4
GO:0009262	deoxyribonucleotide metabolic process	0.0175534	-4.04251	33	2	0.0196078	102	16543	72986241	TYMS,RRM2
GO:0060043	regulation of cardiac muscle cell proliferation	0.0175534	-4.04251	33	2	0.0196078	102	16543	891983	CCNB1,CDK1
GO:0030951	establishment or maintenance of microtubule cytoskeleton polarity	0.0183845	-3.99625	3	1	0.00980392	102	16543	11004	KIF2C
GO:0007056	spindle assembly involved in female meiosis	0.0183845	-3.99625	3	1	0.00980392	102	16543	6790	AURKA
GO:0006231	dTMP biosynthetic process	0.0183845	-3.99625	3	1	0.00980392	102	16543	7298	TYMS
GO:0002636	positive regulation of germinal center formation	0.0183845	-3.99625	3	1	0.00980392	102	16543	115650	TNFRSF13C
GO:0014038	regulation of Schwann cell differentiation	0.0183845	-3.99625	3	1	0.00980392	102	16543	983	CDK1
GO:0031296	B cell costimulation	0.0183845	-3.99625	3	1	0.00980392	102	16543	115650	TNFRSF13C
GO:0032487	regulation of Rap protein signal transduction	0.0183845	-3.99625	3	1	0.00980392	102	16543	9928	KIF14
GO:0019087	transformation of host cell by virus	0.0183845	-3.99625	3	1	0.00980392	102	16543	7298	TYMS
GO:0046073	dTMP metabolic process	0.0183845	-3.99625	3	1	0.00980392	102	16543	7298	TYMS
GO:0019860	uracil metabolic process	0.0183845	-3.99625	3	1	0.00980392	102	16543	7298	TYMS
GO:0043988	histone H3-S28 phosphorylation	0.0183845	-3.99625	3	1	0.00980392	102	16543	9212	AURKB
GO:2000278	regulation of DNA biosynthetic process	0.0186939	-3.97956	91	3	0.0294118	102	16543	598492125983	RFC4,AURKB,RFC3
GO:0016570	histone modification	0.0201921	-3.90246	346	6	0.0588235	102	16543	6.79068e+20	AURKA,BRCA2,AURKB,CCNB1,VRK1,CDK1
GO:0009628	response to abiotic stimulus	0.020286	-3.89783	1002	12	0.117647	102	16543	6.75106e+47	BRCA2,RAD51AP1,POLG,PBK,XRCC2,FANCD2,MKI67,ECT2,TIMELESS,RAD54L,AURKB,CCNB1
GO:0000723	telomere maintenance	0.0203565	-3.89435	94	3	0.0294118	102	16543	59846755983	RFC4,BRCA2,RFC3
GO:0006915	apoptotic process	0.0206615	-3.87948	887	11	0.107843	102	16543	7.15368e+41	TOP2A,BRCA2,CLSPN,BIRC5,TRAIP,TPX2,BUB1B,HMGB2,BUB1,CDK1,MELK
GO:0042769	DNA damage response, detection of DNA damage	0.020696	-3.87782	36	2	0.0196078	102	16543	59845983	RFC4,RFC3
GO:0010824	regulation of centrosome duplication	0.020696	-3.87782	36	2	0.0196078	102	16543	2588610733	POC1A,PLK4
GO:0042127	regulation of cell proliferation	0.0212701	-3.85045	1502	16	0.156863	102	16543	2.30512e+67	FOXM1,TNFRSF13C,KIF20B,CCNB1,SHCBP1,CDK1,KIAA1524,BRCA2,BIRC5,CDC7,KIF14,PRC1,TIMELESS,HMGB2,IQGAP3,C18orf54
GO:0043009	chordate embryonic development	0.0213425	-3.84706	555	8	0.0784314	102	16543	6.75752e+32	BRCA2,XRCC2,PLK4,KIF20B,CCNB1,CCNB2,NCAPG2,CENPU
GO:0006296	nucleotide-excision repair, DNA incision, 5'-to lesion	0.0217918	-3.82622	37	2	0.0196078	102	16543	59845983	RFC4,RFC3
GO:0030865	cortical cytoskeleton organization	0.0217918	-3.82622	37	2	0.0196078	102	16543	949329127	KIF23,RACGAP1
GO:0009792	embryo development ending in birth or egg hatching	0.0221668	-3.80916	559	8	0.0784314	102	16543	6.75752e+32	BRCA2,XRCC2,PLK4,KIF20B,CCNB1,CCNB2,NCAPG2,CENPU
GO:0045862	positive regulation of proteolysis	0.0225727	-3.79101	355	6	0.0588235	102	16543	6.7907e+21	AURKA,BUB1B,CCNB1,UBE2C,CDK1,MAD2L1
GO:0012501	programmed cell death	0.0238926	-3.73418	907	11	0.107843	102	16543	7.15368e+41	TOP2A,BRCA2,CLSPN,BIRC5,TRAIP,TPX2,BUB1B,HMGB2,BUB1,CDK1,MELK
GO:0051101	regulation of DNA binding	0.0239188	-3.73309	100	3	0.0294118	102	16543	314855355113130	HMGB2,HJURP,CDCA5
GO:0007292	female gamete generation	0.0239188	-3.73309	100	3	0.0294118	102	16543	6758919319	BRCA2,CCNB1,TRIP13
GO:0055025	positive regulation of cardiac muscle tissue development	0.0240541	-3.72745	39	2	0.0196078	102	16543	891983	CCNB1,CDK1
GO:0045860	positive regulation of protein kinase activity	0.0243982	-3.71324	463	7	0.0686275	102	16543	1.06264e+30	CENPE,CLSPN,IQGAP3,CDK1,KIF14,ECT2,TPX2
GO:1905634	regulation of protein localization to chromatin	0.024438	-3.71161	4	1	0.00980392	102	16543	113130	CDCA5
GO:0006235	dTTP biosynthetic process	0.024438	-3.71161	4	1	0.00980392	102	16543	7298	TYMS
GO:0000707	meiotic DNA recombinase assembly	0.024438	-3.71161	4	1	0.00980392	102	16543	7516	XRCC2
GO:0071922	regulation of cohesin loading	0.024438	-3.71161	4	1	0.00980392	102	16543	113130	CDCA5
GO:0003431	growth plate cartilage chondrocyte development	0.024438	-3.71161	4	1	0.00980392	102	16543	25886	POC1A
GO:0046125	pyrimidine deoxyribonucleoside metabolic process	0.024438	-3.71161	4	1	0.00980392	102	16543	7083	TK1
GO:0060623	regulation of chromosome condensation	0.024438	-3.71161	4	1	0.00980392	102	16543	891	CCNB1
GO:0051987	positive regulation of attachment of spindle microtubules to kinetochore	0.024438	-3.71161	4	1	0.00980392	102	16543	891	CCNB1
GO:0046104	thymidine metabolic process	0.024438	-3.71161	4	1	0.00980392	102	16543	7083	TK1
GO:0009212	pyrimidine deoxyribonucleoside triphosphate biosynthetic process	0.024438	-3.71161	4	1	0.00980392	102	16543	7298	TYMS
GO:0046078	dUMP metabolic process	0.024438	-3.71161	4	1	0.00980392	102	16543	7298	TYMS
GO:0060282	positive regulation of oocyte development	0.024438	-3.71161	4	1	0.00980392	102	16543	6790	AURKA
GO:0060574	intestinal epithelial cell maturation	0.024438	-3.71161	4	1	0.00980392	102	16543	7298	TYMS
GO:0046075	dTTP metabolic process	0.024438	-3.71161	4	1	0.00980392	102	16543	7298	TYMS
GO:0072429	response to intra-S DNA damage checkpoint signaling	0.024438	-3.71161	4	1	0.00980392	102	16543	146956	EME1
GO:0009177	pyrimidine deoxyribonucleoside monophosphate biosynthetic process	0.024438	-3.71161	4	1	0.00980392	102	16543	7298	TYMS
GO:0046483	heterocycle metabolic process	0.0245891	-3.70545	4612	38	0.372549	102	16543	6.39672e+162	CLSPN,FOXM1,POLG,CENPF,PTTG1,FANCD2,RAD54L,TCF19,FANCI,TOP2A,UBE2T,CDC7,PARPBP,XRCC2,TIMELESS,KIF22,TRIP13,RFC4,MND1,RFC3,TK1,RAD51AP1,MKI67,RRM2,CDC25C,CDK1,ASF1B,CENPU,CDC45,BRCA2,GINS2,ATAD2,BIRC5,CDCA5,TYMS,HMGB2,EME1,ORC6
GO:0090305	nucleic acid phosphodiester bond hydrolysis	0.0247793	-3.69775	267	5	0.0490196	102	16543	3.1486e+21	HMGB2,RFC4,EME1,RFC3,POLG
GO:0016569	covalent chromatin modification	0.0249041	-3.69272	465	7	0.0686275	102	16543	6.79068e+25	AURKA,BRCA2,AURKB,CCNB1,VRK1,CDK1,ASF1B
GO:0033683	nucleotide-excision repair, DNA incision	0.0252198	-3.68013	40	2	0.0196078	102	16543	59845983	RFC4,RFC3
GO:0034599	cellular response to oxidative stress	0.0261772	-3.64287	182	4	0.0392157	102	16543	983983321771894	CDK1,MELK,FANCD2,ECT2
GO:0043170	macromolecule metabolic process	0.0263741	-3.63537	7264	55	0.539216	102	16543	63967,9787,2305,5428,1063,9232,2177,55143,83461,8438,891,6941,55215,7153,29089,9928,8317,55010,7516,10733,8914,3835,699,128239,9319,5984,84057,5983,7083,10635,55872,4288,6241,701,9212,995,983,55723,79682,8318,675,51659,29028,332,10293,4085,113130,7298,6790,3148,146956,11065,7443,9833,23594	CLSPN,DLGAP5,FOXM1,POLG,CENPF,PTTG1,FANCD2,CDCA8,CDCA3,RAD54L,CCNB1,TCF19,FANCI,TOP2A,UBE2T,KIF14,CDC7,PARPBP,XRCC2,PLK4,TIMELESS,KIF22,BUB1,IQGAP3,TRIP13,RFC4,MND1,RFC3,TK1,RAD51AP1,PBK,MKI67,RRM2,BUB1B,AURKB,CDC25C,CDK1,ASF1B,CENPU,CDC45,BRCA2,GINS2,ATAD2,BIRC5,TRAIP,MAD2L1,CDCA5,TYMS,AURKA,HMGB2,EME1,UBE2C,VRK1,MELK,ORC6
GO:0070303	negative regulation of stress-activated protein kinase signaling cascade	0.0264082	-3.63408	41	2	0.0196078	102	16543	230555872	FOXM1,PBK
GO:0072528	pyrimidine-containing compound biosynthetic process	0.0264082	-3.63408	41	2	0.0196078	102	16543	72987083	TYMS,TK1
GO:0019985	translesion synthesis	0.0264082	-3.63408	41	2	0.0196078	102	16543	59845983	RFC4,RFC3
GO:0032873	negative regulation of stress-activated MAPK cascade	0.0264082	-3.63408	41	2	0.0196078	102	16543	230555872	FOXM1,PBK
GO:0043085	positive regulation of catalytic activity	0.026874	-3.6166	1545	16	0.156863	102	16543	5.9846e+66	RFC4,RFC3,CLSPN,ECT2,TPX2,RACGAP1,BUB1B,AURKB,CCNB1,CDK1,KIF14,MAD2L1,HMGB2,CENPE,IQGAP3,UBE2C
GO:0006725	cellular aromatic compound metabolic process	0.0273008	-3.60084	4644	38	0.372549	102	16543	6.39672e+162	CLSPN,FOXM1,POLG,CENPF,PTTG1,FANCD2,RAD54L,TCF19,FANCI,TOP2A,UBE2T,CDC7,PARPBP,XRCC2,TIMELESS,KIF22,TRIP13,RFC4,MND1,RFC3,TK1,RAD51AP1,MKI67,RRM2,CDC25C,CDK1,ASF1B,CENPU,CDC45,BRCA2,GINS2,ATAD2,BIRC5,CDCA5,TYMS,HMGB2,EME1,ORC6
GO:0048518	positive regulation of biological process	0.0275879	-3.59038	5099	41	0.401961	102	16543	6.3968e+175	CLSPN,DLGAP5,FOXM1,POC1A,MIS18A,NDC80,TPX2,KIF23,RACGAP1,CCNB1,FANCI,TOP2A,KIF14,CDC7,XRCC2,PRC1,PLK4,TIMELESS,IQGAP3,RFC4,RFC3,TNFRSF13C,ECT2,NUSAP1,BUB1B,KIF20B,AURKB,CDC25C,CDK1,KIAA1524,CDC45,BRCA2,ATAD2,BIRC5,MAD2L1,CDCA5,AURKA,HMGB2,CENPE,UBE2C,MELK
GO:0032648	regulation of interferon-beta production	0.0276189	-3.58926	42	2	0.0196078	102	16543	314810293	HMGB2,TRAIP
GO:0032200	telomere organization	0.0284741	-3.55876	107	3	0.0294118	102	16543	59846755983	RFC4,BRCA2,RFC3
GO:0045739	positive regulation of DNA repair	0.0288516	-3.54559	43	2	0.0196078	102	16543	89142305	TIMELESS,FOXM1
GO:0044265	cellular macromolecule catabolic process	0.0291054	-3.53683	817	10	0.0980392	102	16543	9.92841e+37	KIF14,MAD2L1,PTTG1,AURKA,BUB1B,HMGB2,AURKB,CCNB1,UBE2C,CDK1
GO:0071822	protein complex subunit organization	0.0293692	-3.52781	1181	13	0.127451	102	16543	3.87104e+55	CENPW,KIF18A,TK1,KIF14,CENPF,ECT2,RRM2,KIF2C,CENPE,SMC2,CCNB1,UBE2C,CDK1
GO:0046777	protein autophosphorylation	0.0300102	-3.50622	190	4	0.0392157	102	16543	6790921274439830	AURKA,AURKB,VRK1,MELK
GO:0046622	positive regulation of organ growth	0.030106	-3.50303	44	2	0.0196078	102	16543	891983	CCNB1,CDK1
GO:0007129	synapsis	0.030106	-3.50303	44	2	0.0196078	102	16543	93192177	TRIP13,FANCD2
GO:0030263	apoptotic chromosome condensation	0.0304546	-3.49152	5	1	0.00980392	102	16543	7153	TOP2A
GO:0044314	protein K27-linked ubiquitination	0.0304546	-3.49152	5	1	0.00980392	102	16543	29089	UBE2T
GO:0010994	free ubiquitin chain polymerization	0.0304546	-3.49152	5	1	0.00980392	102	16543	11065	UBE2C
GO:0031049	programmed DNA elimination	0.0304546	-3.49152	5	1	0.00980392	102	16543	675	BRCA2
GO:0031052	chromosome breakage	0.0304546	-3.49152	5	1	0.00980392	102	16543	675	BRCA2
GO:0009176	pyrimidine deoxyribonucleoside monophosphate metabolic process	0.0304546	-3.49152	5	1	0.00980392	102	16543	7298	TYMS
GO:0072423	response to DNA damage checkpoint signaling	0.0304546	-3.49152	5	1	0.00980392	102	16543	146956	EME1
GO:0035519	protein K29-linked ubiquitination	0.0304546	-3.49152	5	1	0.00980392	102	16543	29089	UBE2T
GO:0033600	negative regulation of mammary gland epithelial cell proliferation	0.0304546	-3.49152	5	1	0.00980392	102	16543	675	BRCA2
GO:0072396	response to cell cycle checkpoint signaling	0.0304546	-3.49152	5	1	0.00980392	102	16543	146956	EME1
GO:0098535	de novo centriole assembly involved in multi-ciliated epithelial cell differentiation	0.0304546	-3.49152	5	1	0.00980392	102	16543	10733	PLK4
GO:0006287	base-excision repair, gap-filling	0.0304546	-3.49152	5	1	0.00980392	102	16543	5428	POLG
GO:0007100	mitotic centrosome separation	0.0304546	-3.49152	5	1	0.00980392	102	16543	6790	AURKA
GO:0010041	response to iron(III) ion	0.0304546	-3.49152	5	1	0.00980392	102	16543	891	CCNB1
GO:0097742	de novo centriole assembly	0.0304546	-3.49152	5	1	0.00980392	102	16543	10733	PLK4
GO:0072402	response to DNA integrity checkpoint signaling	0.0304546	-3.49152	5	1	0.00980392	102	16543	146956	EME1
GO:0008219	cell death	0.03124	-3.46606	946	11	0.107843	102	16543	7.15368e+41	TOP2A,BRCA2,CLSPN,BIRC5,TRAIP,TPX2,BUB1B,HMGB2,BUB1,CDK1,MELK
GO:0055021	regulation of cardiac muscle tissue growth	0.0313818	-3.46153	45	2	0.0196078	102	16543	891983	CCNB1,CDK1
GO:0006928	movement of cell or subcellular component	0.0317291	-3.45052	1320	14	0.137255	102	16543	2.41378e+61	KIF4A,KIF18A,DLGAP5,KIF14,KIF15,KIF23,KIF22,KIF4B,KIF20B,HMGB2,RACGAP1,CENPE,KIF2C,CDK1
GO:0016202	regulation of striated muscle tissue development	0.0327195	-3.41978	113	3	0.0294118	102	16543	8919831063	CCNB1,CDK1,CENPF
GO:0033674	positive regulation of kinase activity	0.0333789	-3.39983	495	7	0.0686275	102	16543	1.06264e+30	CENPE,CLSPN,IQGAP3,CDK1,KIF14,ECT2,TPX2
GO:0006796	phosphate-containing compound metabolic process	0.03339	-3.3995	1985	19	0.186275	102	16543	7.08364e+74	TK1,CLSPN,DLGAP5,PBK,RRM2,BUB1B,AURKB,CCNB1,CDC25C,CDK1,BIRC5,CDC7,PLK4,TYMS,AURKA,BUB1,IQGAP3,VRK1,MELK
GO:0055013	cardiac muscle cell development	0.0339964	-3.3815	47	2	0.0196078	102	16543	891983	CCNB1,CDK1
GO:0070936	protein K48-linked ubiquitination	0.0339964	-3.3815	47	2	0.0196078	102	16543	2908911065	UBE2T,UBE2C
GO:0048634	regulation of muscle organ development	0.0342041	-3.37541	115	3	0.0294118	102	16543	8919831063	CCNB1,CDK1,CENPF
GO:1901861	regulation of muscle tissue development	0.0342041	-3.37541	115	3	0.0294118	102	16543	8919831063	CCNB1,CDK1,CENPF
GO:0006289	nucleotide-excision repair	0.0342041	-3.37541	115	3	0.0294118	102	16543	59846755983	RFC4,BRCA2,RFC3
GO:0009894	regulation of catabolic process	0.03528	-3.34444	501	7	0.0686275	102	16543	6.7907e+26	AURKA,BUB1B,CCNB1,UBE2C,CDK1,PBK,MAD2L1
GO:0042493	response to drug	0.0354386	-3.33995	395	6	0.0588235	102	16543	7.29831e+21	TYMS,HMGB2,RAD54L,CCNB1,CDK1,CENPF
GO:0021700	developmental maturation	0.0363534	-3.31447	202	4	0.0392157	102	16543	72986758919319	TYMS,BRCA2,CCNB1,TRIP13
GO:0009838	abscission	0.0364343	-3.31224	6	1	0.00980392	102	16543	9212	AURKB
GO:0090306	spindle assembly involved in meiosis	0.0364343	-3.31224	6	1	0.00980392	102	16543	6790	AURKA
GO:0072719	cellular response to cisplatin	0.0364343	-3.31224	6	1	0.00980392	102	16543	8914	TIMELESS
GO:1901970	positive regulation of mitotic sister chromatid separation	0.0364343	-3.31224	6	1	0.00980392	102	16543	9787	DLGAP5
GO:0048478	replication fork protection	0.0364343	-3.31224	6	1	0.00980392	102	16543	675	BRCA2
GO:0003418	growth plate cartilage chondrocyte differentiation	0.0364343	-3.31224	6	1	0.00980392	102	16543	25886	POC1A
GO:1902101	positive regulation of metaphase/anaphase transition of cell cycle	0.0364343	-3.31224	6	1	0.00980392	102	16543	9787	DLGAP5
GO:0003433	chondrocyte development involved in endochondral bone morphogenesis	0.0364343	-3.31224	6	1	0.00980392	102	16543	25886	POC1A
GO:1903431	positive regulation of cell maturation	0.0364343	-3.31224	6	1	0.00980392	102	16543	6790	AURKA
GO:0010993	regulation of ubiquitin homeostasis	0.0364343	-3.31224	6	1	0.00980392	102	16543	11065	UBE2C
GO:0010571	positive regulation of nuclear cell cycle DNA replication	0.0364343	-3.31224	6	1	0.00980392	102	16543	8317	CDC7
GO:0045842	positive regulation of mitotic metaphase/anaphase transition	0.0364343	-3.31224	6	1	0.00980392	102	16543	9787	DLGAP5
GO:0009211	pyrimidine deoxyribonucleoside triphosphate metabolic process	0.0364343	-3.31224	6	1	0.00980392	102	16543	7298	TYMS
GO:0009202	deoxyribonucleoside triphosphate biosynthetic process	0.0364343	-3.31224	6	1	0.00980392	102	16543	7298	TYMS
GO:2000042	negative regulation of double-strand break repair via homologous recombination	0.0364343	-3.31224	6	1	0.00980392	102	16543	55010	PARPBP
GO:0070200	establishment of protein localization to telomere	0.0364343	-3.31224	6	1	0.00980392	102	16543	675	BRCA2
GO:0033601	positive regulation of mammary gland epithelial cell proliferation	0.0364343	-3.31224	6	1	0.00980392	102	16543	128239	IQGAP3
GO:2000348	regulation of CD40 signaling pathway	0.0364343	-3.31224	6	1	0.00980392	102	16543	2177	FANCD2
GO:0036211	protein modification process	0.0368517	-3.30085	2838	25	0.245098	102	16543	6.3968e+102	CLSPN,DLGAP5,PBK,PTTG1,CDCA8,CDCA3,BUB1B,AURKB,CCNB1,CDC25C,CDK1,TOP2A,BRCA2,UBE2T,BIRC5,CDC7,TRAIP,MAD2L1,PLK4,AURKA,BUB1,IQGAP3,VRK1,UBE2C,MELK
GO:0006464	cellular protein modification process	0.0368517	-3.30085	2838	25	0.245098	102	16543	6.3968e+102	CLSPN,DLGAP5,PBK,PTTG1,CDCA8,CDCA3,BUB1B,AURKB,CCNB1,CDC25C,CDK1,TOP2A,BRCA2,UBE2T,BIRC5,CDC7,TRAIP,MAD2L1,PLK4,AURKA,BUB1,IQGAP3,VRK1,UBE2C,MELK
GO:0055006	cardiac cell development	0.0380712	-3.2683	50	2	0.0196078	102	16543	891983	CCNB1,CDK1
GO:0006213	pyrimidine nucleoside metabolic process	0.0380712	-3.2683	50	2	0.0196078	102	16543	72987083	TYMS,TK1
GO:0060420	regulation of heart growth	0.0380712	-3.2683	50	2	0.0196078	102	16543	891983	CCNB1,CDK1
GO:0002260	lymphocyte homeostasis	0.039469	-3.23224	51	2	0.0196078	102	16543	1156509133	TNFRSF13C,CCNB2
GO:0043624	cellular protein complex disassembly	0.0404866	-3.20679	123	3	0.0294118	102	16543	81930110049928	KIF18A,KIF2C,KIF14
GO:0009411	response to UV	0.0413102	-3.18664	124	3	0.0294118	102	16543	675921255872	BRCA2,AURKB,PBK
GO:0051098	regulation of binding	0.0414011	-3.18445	307	5	0.0490196	102	16543	6.79031e+22	AURKA,HMGB2,AURKB,HJURP,CDCA5
GO:0045740	positive regulation of DNA replication	0.0423223	-3.16244	53	2	0.0196078	102	16543	9838317	CDK1,CDC7
GO:0036089	cleavage furrow formation	0.0423776	-3.16114	7	1	0.00980392	102	16543	9212	AURKB
GO:0009221	pyrimidine deoxyribonucleotide biosynthetic process	0.0423776	-3.16114	7	1	0.00980392	102	16543	7298	TYMS
GO:0035405	histone-threonine phosphorylation	0.0423776	-3.16114	7	1	0.00980392	102	16543	7443	VRK1
GO:0072710	response to hydroxyurea	0.0423776	-3.16114	7	1	0.00980392	102	16543	8914	TIMELESS
GO:0072383	plus-end-directed vesicle transport along microtubule	0.0423776	-3.16114	7	1	0.00980392	102	16543	9493	KIF23
GO:0051299	centrosome separation	0.0423776	-3.16114	7	1	0.00980392	102	16543	6790	AURKA
GO:0002069	columnar/cuboidal epithelial cell maturation	0.0423776	-3.16114	7	1	0.00980392	102	16543	7298	TYMS
GO:0072711	cellular response to hydroxyurea	0.0423776	-3.16114	7	1	0.00980392	102	16543	8914	TIMELESS
GO:0009120	deoxyribonucleoside metabolic process	0.0423776	-3.16114	7	1	0.00980392	102	16543	7083	TK1
GO:0030952	establishment or maintenance of cytoskeleton polarity	0.0423776	-3.16114	7	1	0.00980392	102	16543	11004	KIF2C
GO:0032466	negative regulation of cytokinesis	0.0423776	-3.16114	7	1	0.00980392	102	16543	9212	AURKB
GO:0042148	strand invasion	0.0423776	-3.16114	7	1	0.00980392	102	16543	7516	XRCC2
GO:1900193	regulation of oocyte maturation	0.0423776	-3.16114	7	1	0.00980392	102	16543	6790	AURKA
GO:0045654	positive regulation of megakaryocyte differentiation	0.0423776	-3.16114	7	1	0.00980392	102	16543	3148	HMGB2
GO:0050794	regulation of cellular process	0.0432245	-3.14135	10082	71	0.696078	102	16543	9787,2305,25886,9232,2177,10403,22974,11004,891,6941,55215,9928,55010,55771,7516,10733,9319,10460,5984,5983,115650,10635,55872,4288,1894,6241,701,51203,9212,995,79801,983,55723,79682,8318,675,10293,4085,7298,146956,162681,7443,10744,63967,55355,54069,1063,9493,29127,10615,7153,8317,9055,8914,699,128239,11130,9585,220134,57650,92610,81930,29028,332,113130,6790,3148,1062,11065,9133,9833	DLGAP5,FOXM1,POC1A,PTTG1,FANCD2,NDC80,TPX2,KIF2C,CCNB1,TCF19,FANCI,KIF14,PARPBP,PRR11,XRCC2,PLK4,TRIP13,TACC3,RFC4,RFC3,TNFRSF13C,RAD51AP1,PBK,MKI67,ECT2,RRM2,BUB1B,NUSAP1,AURKB,CDC25C,SHCBP1,CDK1,ASF1B,CENPU,CDC45,BRCA2,TRAIP,MAD2L1,TYMS,EME1,C18orf54,VRK1,PTTG2,CLSPN,HJURP,MIS18A,CENPF,KIF23,RACGAP1,SPAG5,TOP2A,CDC7,PRC1,TIMELESS,BUB1,IQGAP3,ZWINT,KIF20B,SKA1,KIAA1524,TIFA,KIF18A,ATAD2,BIRC5,CD…
GO:0006301	postreplication repair	0.0437772	-3.12864	54	2	0.0196078	102	16543	59845983	RFC4,RFC3
GO:0031401	positive regulation of protein modification process	0.0443925	-3.11469	1127	12	0.117647	102	16543	6.3968e+50	CLSPN,KIF14,MAD2L1,ECT2,TPX2,BUB1B,CENPE,CCNB1,IQGAP3,UBE2C,CDK1,FANCI
GO:0007281	germ cell development	0.0459299	-3.08064	218	4	0.0392157	102	16543	31486758919319	HMGB2,BRCA2,CCNB1,TRIP13
GO:0018205	peptidyl-lysine modification	0.0464041	-3.07037	317	5	0.0490196	102	16543	7.15368e+18	TOP2A,BRCA2,AURKB,BIRC5,CDCA8
GO:0033129	positive regulation of histone phosphorylation	0.0482846	-3.03064	8	1	0.00980392	102	16543	891	CCNB1
GO:0040016	embryonic cleavage	0.0482846	-3.03064	8	1	0.00980392	102	16543	7153	TOP2A
GO:1903251	multi-ciliated epithelial cell differentiation	0.0482846	-3.03064	8	1	0.00980392	102	16543	10733	PLK4
GO:0031442	positive regulation of mRNA 3'-end processing	0.0482846	-3.03064	8	1	0.00980392	102	16543	891	CCNB1
GO:0085020	protein K6-linked ubiquitination	0.0482846	-3.03064	8	1	0.00980392	102	16543	29089	UBE2T
GO:0072386	plus-end-directed organelle transport along microtubule	0.0482846	-3.03064	8	1	0.00980392	102	16543	9493	KIF23
GO:0045144	meiotic sister chromatid segregation	0.0482846	-3.03064	8	1	0.00980392	102	16543	79980	DSN1
GO:0006793	phosphorus metabolic process	0.0490605	-3.0147	2075	19	0.186275	102	16543	7.08364e+74	TK1,CLSPN,DLGAP5,PBK,RRM2,BUB1B,AURKB,CCNB1,CDC25C,CDK1,BIRC5,CDC7,PLK4,TYMS,AURKA,BUB1,IQGAP3,VRK1,MELK
GO:0071479	cellular response to ionizing radiation	0.0497788	-3.00017	58	2	0.0196078	102	16543	106351894	RAD51AP1,ECT2
GO:1901360	organic cyclic compound metabolic process	0.0512725	-2.9706	4852	38	0.372549	102	16543	6.39672e+162	CLSPN,FOXM1,POLG,CENPF,PTTG1,FANCD2,RAD54L,TCF19,FANCI,TOP2A,UBE2T,CDC7,PARPBP,XRCC2,TIMELESS,KIF22,TRIP13,RFC4,MND1,RFC3,TK1,RAD51AP1,MKI67,RRM2,CDC25C,CDK1,ASF1B,CENPU,CDC45,BRCA2,GINS2,ATAD2,BIRC5,CDCA5,TYMS,HMGB2,EME1,ORC6
GO:0009790	embryo development	0.0519608	-2.95726	904	10	0.0980392	102	16543	7.15368e+41	TOP2A,BRCA2,XRCC2,PLK4,RACGAP1,KIF20B,CCNB1,NCAPG2,CCNB2,CENPU
GO:0031325	positive regulation of cellular metabolic process	0.0521585	-2.95347	2792	24	0.235294	102	16543	5.9846e+100	RFC4,RFC3,CLSPN,FOXM1,TNFRSF13C,ECT2,TPX2,BUB1B,AURKB,CCNB1,CDK1,FANCI,TOP2A,BRCA2,ATAD2,CDC7,KIF14,MAD2L1,AURKA,TIMELESS,HMGB2,CENPE,IQGAP3,UBE2C
GO:0070301	cellular response to hydrogen peroxide	0.0528848	-2.93964	60	2	0.0196078	102	16543	9831894	CDK1,ECT2
GO:0031936	negative regulation of chromatin silencing	0.0541554	-2.9159	9	1	0.00980392	102	16543	29028	ATAD2
GO:0000733	DNA strand renaturation	0.0541554	-2.9159	9	1	0.00980392	102	16543	8438	RAD54L
GO:0097340	inhibition of cysteine-type endopeptidase activity	0.0541554	-2.9159	9	1	0.00980392	102	16543	332	BIRC5
GO:0033160	positive regulation of protein import into nucleus, translocation	0.0541554	-2.9159	9	1	0.00980392	102	16543	983	CDK1
GO:0000730	DNA recombinase assembly	0.0541554	-2.9159	9	1	0.00980392	102	16543	7516	XRCC2
GO:0097341	zymogen inhibition	0.0541554	-2.9159	9	1	0.00980392	102	16543	332	BIRC5
GO:0045091	regulation of single stranded viral RNA replication via double stranded DNA intermediate	0.0541554	-2.9159	9	1	0.00980392	102	16543	7153	TOP2A
GO:0035372	protein localization to microtubule	0.0541554	-2.9159	9	1	0.00980392	102	16543	9585	KIF20B
GO:0006264	mitochondrial DNA replication	0.0541554	-2.9159	9	1	0.00980392	102	16543	5428	POLG
GO:0045003	double-strand break repair via synthesis-dependent strand annealing	0.0541554	-2.9159	9	1	0.00980392	102	16543	7516	XRCC2
GO:0021683	cerebellar granular layer morphogenesis	0.0541554	-2.9159	9	1	0.00980392	102	16543	9928	KIF14
GO:0072718	response to cisplatin	0.0541554	-2.9159	9	1	0.00980392	102	16543	8914	TIMELESS
GO:0002634	regulation of germinal center formation	0.0541554	-2.9159	9	1	0.00980392	102	16543	115650	TNFRSF13C
GO:0033314	mitotic DNA replication checkpoint	0.0541554	-2.9159	9	1	0.00980392	102	16543	63967	CLSPN
GO:1990001	inhibition of cysteine-type endopeptidase activity involved in apoptotic process	0.0541554	-2.9159	9	1	0.00980392	102	16543	332	BIRC5
GO:0051704	multi-organism process	0.0543511	-2.91229	1557	15	0.147059	102	16543	6.75259e+59	BRCA2,POC1A,PTTG1,FANCD2,TYMS,BUB1,RACGAP1,HMGB2,CCNB1,CDC25C,CDK1,TRIP13,ASF1B,CENPU,KIAA1524
GO:0010604	positive regulation of macromolecule metabolic process	0.0551435	-2.89782	2808	24	0.235294	102	16543	5.9846e+100	RFC4,RFC3,CLSPN,FOXM1,TNFRSF13C,ECT2,TPX2,BUB1B,AURKB,CCNB1,CDK1,FANCI,TOP2A,BRCA2,ATAD2,CDC7,KIF14,MAD2L1,AURKA,TIMELESS,HMGB2,CENPE,IQGAP3,UBE2C
GO:0048636	positive regulation of muscle organ development	0.0560582	-2.88136	62	2	0.0196078	102	16543	891983	CCNB1,CDK1
GO:0045844	positive regulation of striated muscle tissue development	0.0560582	-2.88136	62	2	0.0196078	102	16543	891983	CCNB1,CDK1
GO:0001824	blastocyst development	0.0560582	-2.88136	62	2	0.0196078	102	16543	67554892	BRCA2,NCAPG2
GO:1901863	positive regulation of muscle tissue development	0.0576695	-2.85303	63	2	0.0196078	102	16543	891983	CCNB1,CDK1
GO:0055024	regulation of cardiac muscle tissue development	0.0576695	-2.85303	63	2	0.0196078	102	16543	891983	CCNB1,CDK1
GO:0060968	regulation of gene silencing	0.0576695	-2.85303	63	2	0.0196078	102	16543	831829028	CDC45,ATAD2
GO:0034645	cellular macromolecule biosynthetic process	0.0577011	-2.85248	3547	29	0.284314	102	16543	5.98471e+120	RFC4,TK1,RFC3,CLSPN,FOXM1,RAD51AP1,POLG,CENPF,PTTG1,RRM2,CDC25C,TCF19,CDK1,CENPU,ASF1B,CDC45,TOP2A,BRCA2,GINS2,ATAD2,BIRC5,CDC7,XRCC2,TYMS,TIMELESS,HMGB2,EME1,TRIP13,ORC6
GO:0043412	macromolecule modification	0.0582082	-2.84373	3112	26	0.254902	102	16543	6.3968e+107	CLSPN,DLGAP5,PBK,PTTG1,CDCA8,CDCA3,BUB1B,AURKB,CCNB1,CDC25C,CDK1,ASF1B,TOP2A,BRCA2,UBE2T,BIRC5,CDC7,TRAIP,MAD2L1,PLK4,AURKA,BUB1,IQGAP3,VRK1,UBE2C,MELK
GO:0065009	regulation of molecular function	0.0594497	-2.82262	2830	24	0.235294	102	16543	5.9846e+100	RFC4,RFC3,CLSPN,HJURP,PTTG1,FANCD2,ECT2,TPX2,RACGAP1,BUB1B,AURKB,CCNB1,CDC25C,CDK1,BIRC5,KIF14,MAD2L1,CDCA5,AURKA,HMGB2,CENPE,IQGAP3,UBE2C,PTTG2
GO:0007135	meiosis II	0.0599905	-2.81357	10	1	0.00980392	102	16543	79980	DSN1
GO:0051593	response to folic acid	0.0599905	-2.81357	10	1	0.00980392	102	16543	7298	TYMS
GO:0032688	negative regulation of interferon-beta production	0.0599905	-2.81357	10	1	0.00980392	102	16543	10293	TRAIP
GO:2001224	positive regulation of neuron migration	0.0599905	-2.81357	10	1	0.00980392	102	16543	9585	KIF20B
GO:0007084	mitotic nuclear envelope reassembly	0.0599905	-2.81357	10	1	0.00980392	102	16543	7443	VRK1
GO:0071281	cellular response to iron ion	0.0599905	-2.81357	10	1	0.00980392	102	16543	891	CCNB1
GO:0017085	response to insecticide	0.0599905	-2.81357	10	1	0.00980392	102	16543	891	CCNB1
GO:0003413	chondrocyte differentiation involved in endochondral bone morphogenesis	0.0599905	-2.81357	10	1	0.00980392	102	16543	25886	POC1A
GO:0033623	regulation of integrin activation	0.0599905	-2.81357	10	1	0.00980392	102	16543	9928	KIF14
GO:0060281	regulation of oocyte development	0.0599905	-2.81357	10	1	0.00980392	102	16543	6790	AURKA
GO:0006268	DNA unwinding involved in DNA replication	0.0599905	-2.81357	10	1	0.00980392	102	16543	7153	TOP2A
GO:0009265	2'-deoxyribonucleotide biosynthetic process	0.0599905	-2.81357	10	1	0.00980392	102	16543	7298	TYMS
GO:0046385	deoxyribose phosphate biosynthetic process	0.0599905	-2.81357	10	1	0.00980392	102	16543	7298	TYMS
GO:0035999	tetrahydrofolate interconversion	0.0599905	-2.81357	10	1	0.00980392	102	16543	7298	TYMS
GO:0000018	regulation of DNA recombination	0.06094	-2.79787	65	2	0.0196078	102	16543	1063555010	RAD51AP1,PARPBP
GO:0007569	cell aging	0.06094	-2.79787	65	2	0.0196078	102	16543	675983	BRCA2,CDK1
GO:0051348	negative regulation of transferase activity	0.0622614	-2.77641	345	5	0.0490196	102	16543	7.01891e+17	BUB1B,CCNB1,UBE2C,CDK1,MAD2L1
GO:0031400	negative regulation of protein modification process	0.0624278	-2.77374	570	7	0.0686275	102	16543	7.01891e+26	BUB1B,CCNB1,FOXM1,UBE2C,CDK1,PBK,MAD2L1
GO:1903008	organelle disassembly	0.0625986	-2.77101	66	2	0.0196078	102	16543	7443983	VRK1,CDK1
GO:0001776	leukocyte homeostasis	0.0625986	-2.77101	66	2	0.0196078	102	16543	1156509133	TNFRSF13C,CCNB2
GO:0034644	cellular response to UV	0.0642726	-2.74462	67	2	0.0196078	102	16543	921255872	AURKB,PBK
GO:0007163	establishment or maintenance of cell polarity	0.0656131	-2.72398	150	3	0.0294118	102	16543	110041061510403	KIF2C,SPAG5,NDC80
GO:0072520	seminiferous tubule development	0.0657898	-2.72129	11	1	0.00980392	102	16543	81930	KIF18A
GO:0060576	intestinal epithelial cell development	0.0657898	-2.72129	11	1	0.00980392	102	16543	7298	TYMS
GO:2001252	positive regulation of chromosome organization	0.0659617	-2.71868	68	2	0.0196078	102	16543	92129787	AURKB,DLGAP5
GO:0090316	positive regulation of intracellular protein transport	0.0673219	-2.69827	248	4	0.0392157	102	16543	9585983540691890	KIF20B,CDK1,MIS18A,ECT2
GO:0018107	peptidyl-threonine phosphorylation	0.0676655	-2.69318	69	2	0.0196078	102	16543	7443983	VRK1,CDK1
GO:0033365	protein localization to organelle	0.0691665	-2.67124	584	7	0.0686275	102	16543	6.79096e+25	AURKA,KIF20B,BUB1B,BRCA2,AURKB,CDK1,SPAG5
GO:0009057	macromolecule catabolic process	0.0698392	-2.66156	955	10	0.0980392	102	16543	9.92841e+37	KIF14,MAD2L1,PTTG1,AURKA,BUB1B,HMGB2,AURKB,CCNB1,UBE2C,CDK1
GO:0010639	negative regulation of organelle organization	0.0705071	-2.65204	252	4	0.0392157	102	16543	69970140851063	BUB1,BUB1B,MAD2L1,CENPF
GO:0032268	regulation of cellular protein metabolic process	0.0710848	-2.64388	2312	20	0.196078	102	16543	6.39672e+82	CLSPN,FOXM1,PBK,PTTG1,ECT2,TPX2,BUB1B,CCNB1,CDC25C,CDK1,FANCI,BIRC5,KIF14,MAD2L1,TYMS,AURKA,CENPE,IQGAP3,UBE2C,PTTG2
GO:0008340	determination of adult lifespan	0.0715538	-2.63731	12	1	0.00980392	102	16543	8438	RAD54L
GO:0000212	meiotic spindle organization	0.0715538	-2.63731	12	1	0.00980392	102	16543	6790	AURKA
GO:0060707	trophoblast giant cell differentiation	0.0715538	-2.63731	12	1	0.00980392	102	16543	10733	PLK4
GO:0002903	negative regulation of B cell apoptotic process	0.0715538	-2.63731	12	1	0.00980392	102	16543	9212	AURKB
GO:0010225	response to UV-C	0.0715538	-2.63731	12	1	0.00980392	102	16543	675	BRCA2
GO:0008655	pyrimidine-containing compound salvage	0.0715538	-2.63731	12	1	0.00980392	102	16543	7083	TK1
GO:0051103	DNA ligation involved in DNA repair	0.0715538	-2.63731	12	1	0.00980392	102	16543	3148	HMGB2
GO:0043097	pyrimidine nucleoside salvage	0.0715538	-2.63731	12	1	0.00980392	102	16543	7083	TK1
GO:0045078	positive regulation of interferon-gamma biosynthetic process	0.0715538	-2.63731	12	1	0.00980392	102	16543	115650	TNFRSF13C
GO:0021681	cerebellar granular layer development	0.0715538	-2.63731	12	1	0.00980392	102	16543	9928	KIF14
GO:0043241	protein complex disassembly	0.0719774	-2.6314	156	3	0.0294118	102	16543	81930110049928	KIF18A,KIF2C,KIF14
GO:2001022	positive regulation of response to DNA damage stimulus	0.0728634	-2.61917	72	2	0.0196078	102	16543	89142305	TIMELESS,FOXM1
GO:0022412	cellular process involved in reproduction in multicellular organism	0.0729462	-2.61803	255	4	0.0392157	102	16543	31486758919319	HMGB2,BRCA2,CCNB1,TRIP13
GO:0071241	cellular response to inorganic substance	0.0730643	-2.61641	157	3	0.0294118	102	16543	89148911894	TIMELESS,CCNB1,ECT2
GO:0032269	negative regulation of cellular protein metabolic process	0.0737569	-2.60698	965	10	0.0980392	102	16543	3.32231e+38	BIRC5,FOXM1,PBK,MAD2L1,PTTG1,BUB1B,CCNB1,UBE2C,PTTG2,CDK1
GO:0009059	macromolecule biosynthetic process	0.0737752	-2.60673	3629	29	0.284314	102	16543	5.98471e+120	RFC4,TK1,RFC3,CLSPN,FOXM1,RAD51AP1,POLG,CENPF,PTTG1,RRM2,CDC25C,TCF19,CDK1,CENPU,ASF1B,CDC45,TOP2A,BRCA2,GINS2,ATAD2,BIRC5,CDC7,XRCC2,TYMS,TIMELESS,HMGB2,EME1,TRIP13,ORC6
GO:0051247	positive regulation of protein metabolic process	0.073914	-2.60485	1492	14	0.137255	102	16543	6.39671e+60	CLSPN,TNFRSF13C,KIF14,MAD2L1,ECT2,TPX2,AURKA,BUB1B,CENPE,CCNB1,IQGAP3,UBE2C,CDK1,FANCI
GO:0006283	transcription-coupled nucleotide-excision repair	0.0746241	-2.59529	73	2	0.0196078	102	16543	59845983	RFC4,RFC3
GO:0018210	peptidyl-threonine modification	0.0746241	-2.59529	73	2	0.0196078	102	16543	7443983	VRK1,CDK1
GO:0050790	regulation of catalytic activity	0.0754647	-2.58409	2329	20	0.196078	102	16543	5.9846e+81	RFC4,RFC3,CLSPN,PTTG1,ECT2,TPX2,RACGAP1,BUB1B,AURKB,CCNB1,CDC25C,CDK1,BIRC5,KIF14,MAD2L1,HMGB2,CENPE,IQGAP3,UBE2C,PTTG2
GO:0051246	regulation of protein metabolic process	0.0759157	-2.57813	2473	21	0.205882	102	16543	6.39672e+88	CLSPN,FOXM1,TNFRSF13C,PBK,PTTG1,ECT2,TPX2,BUB1B,CCNB1,CDC25C,CDK1,FANCI,BIRC5,KIF14,MAD2L1,TYMS,AURKA,CENPE,IQGAP3,UBE2C,PTTG2
GO:0033262	regulation of nuclear cell cycle DNA replication	0.0772825	-2.56029	13	1	0.00980392	102	16543	8317	CDC7
GO:2000105	positive regulation of DNA-dependent DNA replication	0.0772825	-2.56029	13	1	0.00980392	102	16543	8317	CDC7
GO:0010458	exit from mitosis	0.0772825	-2.56029	13	1	0.00980392	102	16543	11065	UBE2C
GO:0033127	regulation of histone phosphorylation	0.0772825	-2.56029	13	1	0.00980392	102	16543	891	CCNB1
GO:0032042	mitochondrial DNA metabolic process	0.0772825	-2.56029	13	1	0.00980392	102	16543	5428	POLG
GO:0070199	establishment of protein localization to chromosome	0.0772825	-2.56029	13	1	0.00980392	102	16543	675	BRCA2
GO:0003417	growth plate cartilage development	0.0772825	-2.56029	13	1	0.00980392	102	16543	25886	POC1A
GO:0045859	regulation of protein kinase activity	0.0779519	-2.55166	723	8	0.0784314	102	16543	6.3968e+33	CLSPN,KIF14,ECT2,TPX2,CENPE,IQGAP3,CDC25C,CDK1
GO:2000177	regulation of neural precursor cell proliferation	0.078186	-2.54867	75	2	0.0196078	102	16543	7980157650	SHCBP1,KIAA1524
GO:0031399	regulation of protein modification process	0.0790665	-2.53747	1644	15	0.147059	102	16543	6.39672e+62	CLSPN,FOXM1,KIF14,PBK,MAD2L1,ECT2,TPX2,BUB1B,CENPE,CCNB1,IQGAP3,CDC25C,UBE2C,CDK1,FANCI
GO:0055007	cardiac muscle cell differentiation	0.0818005	-2.50347	77	2	0.0196078	102	16543	891983	CCNB1,CDK1
GO:0071214	cellular response to abiotic stimulus	0.0822538	-2.49795	266	4	0.0392157	102	16543	9.21211e+17	AURKB,RAD51AP1,PBK,ECT2
GO:0007064	mitotic sister chromatid cohesion	0.0829762	-2.4892	14	1	0.00980392	102	16543	113130	CDCA5
GO:0008272	sulfate transport	0.0829762	-2.4892	14	1	0.00980392	102	16543	29127	RACGAP1
GO:0070198	protein localization to chromosome, telomeric region	0.0829762	-2.4892	14	1	0.00980392	102	16543	675	BRCA2
GO:2000780	negative regulation of double-strand break repair	0.0829762	-2.4892	14	1	0.00980392	102	16543	55010	PARPBP
GO:0046599	regulation of centriole replication	0.0829762	-2.4892	14	1	0.00980392	102	16543	10733	PLK4
GO:0009130	pyrimidine nucleoside monophosphate biosynthetic process	0.0829762	-2.4892	14	1	0.00980392	102	16543	7298	TYMS
GO:0034641	cellular nitrogen compound metabolic process	0.083031	-2.48854	5033	38	0.372549	102	16543	6.39672e+162	CLSPN,FOXM1,POLG,CENPF,PTTG1,FANCD2,RAD54L,TCF19,FANCI,TOP2A,UBE2T,CDC7,PARPBP,XRCC2,TIMELESS,KIF22,TRIP13,RFC4,MND1,RFC3,TK1,RAD51AP1,MKI67,RRM2,CDC25C,CDK1,ASF1B,CENPU,CDC45,BRCA2,GINS2,ATAD2,BIRC5,CDCA5,TYMS,HMGB2,EME1,ORC6
GO:0072527	pyrimidine-containing compound metabolic process	0.0854659	-2.45964	79	2	0.0196078	102	16543	72987083	TYMS,TK1
GO:0032075	positive regulation of nuclease activity	0.0886351	-2.42323	15	1	0.00980392	102	16543	3148	HMGB2
GO:0045589	regulation of regulatory T cell differentiation	0.0886351	-2.42323	15	1	0.00980392	102	16543	2177	FANCD2
GO:0021692	cerebellar Purkinje cell layer morphogenesis	0.0886351	-2.42323	15	1	0.00980392	102	16543	9928	KIF14
GO:0009129	pyrimidine nucleoside monophosphate metabolic process	0.0886351	-2.42323	15	1	0.00980392	102	16543	7298	TYMS
GO:0006309	apoptotic DNA fragmentation	0.0886351	-2.42323	15	1	0.00980392	102	16543	3148	HMGB2
GO:0010804	negative regulation of tumor necrosis factor-mediated signaling pathway	0.0886351	-2.42323	15	1	0.00980392	102	16543	10293	TRAIP
GO:0002070	epithelial cell maturation	0.0886351	-2.42323	15	1	0.00980392	102	16543	7298	TYMS
GO:0051782	negative regulation of cell division	0.0886351	-2.42323	15	1	0.00980392	102	16543	9212	AURKB
GO:0031573	intra-S DNA damage checkpoint	0.0886351	-2.42323	15	1	0.00980392	102	16543	146956	EME1
GO:0046620	regulation of organ growth	0.0891803	-2.4171	81	2	0.0196078	102	16543	891983	CCNB1,CDK1
GO:0009416	response to light stimulus	0.0893752	-2.41491	274	4	0.0392157	102	16543	6759212542855870	BRCA2,AURKB,POLG,PBK
GO:0032270	positive regulation of cellular protein metabolic process	0.0916359	-2.38993	1407	13	0.127451	102	16543	6.3968e+54	CLSPN,KIF14,MAD2L1,ECT2,TPX2,AURKA,BUB1B,CENPE,CCNB1,IQGAP3,UBE2C,CDK1,FANCI
GO:0009124	nucleoside monophosphate biosynthetic process	0.092942	-2.37578	83	2	0.0196078	102	16543	72987083	TYMS,TK1
GO:0032091	negative regulation of protein binding	0.092942	-2.37578	83	2	0.0196078	102	16543	67909212	AURKA,AURKB
GO:0044093	positive regulation of molecular function	0.0932542	-2.37243	1825	16	0.156863	102	16543	5.9846e+66	RFC4,RFC3,CLSPN,ECT2,TPX2,RACGAP1,BUB1B,AURKB,CCNB1,CDK1,KIF14,MAD2L1,HMGB2,CENPE,IQGAP3,UBE2C
GO:0090344	negative regulation of cell aging	0.0942595	-2.3617	16	1	0.00980392	102	16543	2305	FOXM1
GO:0033151	V(D)J recombination	0.0942595	-2.3617	16	1	0.00980392	102	16543	3148	HMGB2
GO:0008631	intrinsic apoptotic signaling pathway in response to oxidative stress	0.0942595	-2.3617	16	1	0.00980392	102	16543	9833	MELK
GO:0048532	anatomical structure arrangement	0.0942595	-2.3617	16	1	0.00980392	102	16543	9928	KIF14
GO:0045738	negative regulation of DNA repair	0.0942595	-2.3617	16	1	0.00980392	102	16543	55010	PARPBP
GO:0045072	regulation of interferon-gamma biosynthetic process	0.0942595	-2.3617	16	1	0.00980392	102	16543	115650	TNFRSF13C
GO:0033158	regulation of protein import into nucleus, translocation	0.0942595	-2.3617	16	1	0.00980392	102	16543	983	CDK1
GO:0009200	deoxyribonucleoside triphosphate metabolic process	0.0942595	-2.3617	16	1	0.00980392	102	16543	7298	TYMS
GO:2000269	regulation of fibroblast apoptotic process	0.0942595	-2.3617	16	1	0.00980392	102	16543	7516	XRCC2
GO:0051248	negative regulation of protein metabolic process	0.0982478	-2.32026	1021	10	0.0980392	102	16543	3.32231e+38	BIRC5,FOXM1,PBK,MAD2L1,PTTG1,BUB1B,CCNB1,UBE2C,PTTG2,CDK1
GO:0009893	positive regulation of metabolic process	0.0994271	-2.30833	2994	24	0.235294	102	16543	5.9846e+100	RFC4,RFC3,CLSPN,FOXM1,TNFRSF13C,ECT2,TPX2,BUB1B,AURKB,CCNB1,CDK1,FANCI,TOP2A,BRCA2,ATAD2,CDC7,KIF14,MAD2L1,AURKA,TIMELESS,HMGB2,CENPE,IQGAP3,UBE2C
GO:1904355	positive regulation of telomere capping	0.0998495	-2.30409	17	1	0.00980392	102	16543	9212	AURKB
GO:0031468	nuclear envelope reassembly	0.0998495	-2.30409	17	1	0.00980392	102	16543	7443	VRK1
GO:0010971	positive regulation of G2/M transition of mitotic cell cycle	0.0998495	-2.30409	17	1	0.00980392	102	16543	8317	CDC7
GO:0007099	centriole replication	0.0998495	-2.30409	17	1	0.00980392	102	16543	10733	PLK4
GO:2000104	negative regulation of DNA-dependent DNA replication	0.0998495	-2.30409	17	1	0.00980392	102	16543	675	BRCA2
GO:0033189	response to vitamin A	0.0998495	-2.30409	17	1	0.00980392	102	16543	7298	TYMS
GO:0043174	nucleoside salvage	0.0998495	-2.30409	17	1	0.00980392	102	16543	7083	TK1
GO:0009165	nucleotide biosynthetic process	0.100013	-2.30245	180	3	0.0294118	102	16543	729862417083	TYMS,RRM2,TK1
GO:0032388	positive regulation of intracellular transport	0.100596	-2.29664	286	4	0.0392157	102	16543	9585983540691890	KIF20B,CDK1,MIS18A,ECT2
GO:0031032	actomyosin structure organization	0.100601	-2.2966	87	2	0.0196078	102	16543	949329127	KIF23,RACGAP1
GO:0032984	macromolecular complex disassembly	0.103788	-2.2654	183	3	0.0294118	102	16543	81930110049928	KIF18A,KIF2C,KIF14
GO:1901293	nucleoside phosphate biosynthetic process	0.105059	-2.25323	184	3	0.0294118	102	16543	729862417083	TYMS,RRM2,TK1
GO:0036473	cell death in response to oxidative stress	0.105405	-2.24994	18	1	0.00980392	102	16543	9833	MELK
GO:1902751	positive regulation of cell cycle G2/M phase transition	0.105405	-2.24994	18	1	0.00980392	102	16543	8317	CDC7
GO:0009219	pyrimidine deoxyribonucleotide metabolic process	0.105405	-2.24994	18	1	0.00980392	102	16543	7298	TYMS
GO:0060575	intestinal epithelial cell differentiation	0.105405	-2.24994	18	1	0.00980392	102	16543	7298	TYMS
GO:0044030	regulation of DNA methylation	0.105405	-2.24994	18	1	0.00980392	102	16543	54069	MIS18A
GO:0002902	regulation of B cell apoptotic process	0.105405	-2.24994	18	1	0.00980392	102	16543	9212	AURKB
GO:0007289	spermatid nucleus differentiation	0.105405	-2.24994	18	1	0.00980392	102	16543	3148	HMGB2
GO:0043549	regulation of kinase activity	0.10727	-2.23241	778	8	0.0784314	102	16543	6.3968e+33	CLSPN,KIF14,ECT2,TPX2,CENPE,IQGAP3,CDC25C,CDK1
GO:0030010	establishment of cell polarity	0.108429	-2.22166	91	2	0.0196078	102	16543	1061510403	SPAG5,NDC80
GO:0007030	Golgi organization	0.110411	-2.20355	92	2	0.0196078	102	16543	7443983	VRK1,CDK1
GO:0042307	positive regulation of protein import into nucleus	0.110411	-2.20355	92	2	0.0196078	102	16543	9831894	CDK1,ECT2
GO:0003416	endochondral bone growth	0.110927	-2.19888	19	1	0.00980392	102	16543	25886	POC1A
GO:0036296	response to increased oxygen levels	0.110927	-2.19888	19	1	0.00980392	102	16543	5428	POLG
GO:0000737	DNA catabolic process, endonucleolytic	0.110927	-2.19888	19	1	0.00980392	102	16543	3148	HMGB2
GO:2000114	regulation of establishment of cell polarity	0.110927	-2.19888	19	1	0.00980392	102	16543	9585	KIF20B
GO:0046653	tetrahydrofolate metabolic process	0.110927	-2.19888	19	1	0.00980392	102	16543	7298	TYMS
GO:0006206	pyrimidine nucleobase metabolic process	0.110927	-2.19888	19	1	0.00980392	102	16543	7298	TYMS
GO:0055093	response to hyperoxia	0.110927	-2.19888	19	1	0.00980392	102	16543	5428	POLG
GO:0045910	negative regulation of DNA recombination	0.110927	-2.19888	19	1	0.00980392	102	16543	55010	PARPBP
GO:0009148	pyrimidine nucleoside triphosphate biosynthetic process	0.110927	-2.19888	19	1	0.00980392	102	16543	7298	TYMS
GO:0051056	regulation of small GTPase mediated signal transduction	0.11143	-2.19436	297	4	0.0392157	102	16543	2.91272e+16	RACGAP1,FOXM1,KIF14,ECT2
GO:0071482	cellular response to light stimulus	0.112402	-2.18567	93	2	0.0196078	102	16543	921255872	AURKB,PBK
GO:0042177	negative regulation of protein catabolic process	0.112402	-2.18567	93	2	0.0196078	102	16543	558724085	PBK,MAD2L1
GO:1904591	positive regulation of protein import	0.114403	-2.16802	94	2	0.0196078	102	16543	9831894	CDK1,ECT2
GO:0007130	synaptonemal complex assembly	0.116415	-2.15059	20	1	0.00980392	102	16543	9319	TRIP13
GO:0000132	establishment of mitotic spindle orientation	0.116415	-2.15059	20	1	0.00980392	102	16543	10403	NDC80
GO:0097150	neuronal stem cell population maintenance	0.116415	-2.15059	20	1	0.00980392	102	16543	2177	FANCD2
GO:0045861	negative regulation of proteolysis	0.116521	-2.14968	302	4	0.0392157	102	16543	3.32107e+16	BIRC5,PTTG2,PBK,PTTG1
GO:0043066	negative regulation of apoptotic process	0.119277	-2.12631	798	8	0.0784314	102	16543	3.32993e+29	BIRC5,KIF14,MAD2L1,XRCC2,AURKA,HMGB2,AURKB,CDK1
GO:0031440	regulation of mRNA 3'-end processing	0.12187	-2.1048	21	1	0.00980392	102	16543	891	CCNB1
GO:0060969	negative regulation of gene silencing	0.12187	-2.1048	21	1	0.00980392	102	16543	29028	ATAD2
GO:0098534	centriole assembly	0.12187	-2.1048	21	1	0.00980392	102	16543	10733	PLK4
GO:0098868	bone growth	0.12187	-2.1048	21	1	0.00980392	102	16543	25886	POC1A
GO:0060351	cartilage development involved in endochondral bone morphogenesis	0.12187	-2.1048	21	1	0.00980392	102	16543	25886	POC1A
GO:0044092	negative regulation of molecular function	0.122148	-2.10252	1068	10	0.0980392	102	16543	3.32409e+37	BIRC5,MAD2L1,PTTG1,AURKA,BUB1B,AURKB,CCNB1,UBE2C,PTTG2,CDK1
GO:0035051	cardiocyte differentiation	0.124543	-2.0831	99	2	0.0196078	102	16543	891983	CCNB1,CDK1
GO:0010970	transport along microtubule	0.124543	-2.0831	99	2	0.0196078	102	16543	949324137	KIF23,KIF4A
GO:0099111	microtubule-based transport	0.124543	-2.0831	99	2	0.0196078	102	16543	949324137	KIF23,KIF4A
GO:0043069	negative regulation of programmed cell death	0.126179	-2.07006	809	8	0.0784314	102	16543	3.32993e+29	BIRC5,KIF14,MAD2L1,XRCC2,AURKA,HMGB2,AURKB,CDK1
GO:0042752	regulation of circadian rhythm	0.126596	-2.06675	100	2	0.0196078	102	16543	89147153	TIMELESS,TOP2A
GO:0032878	regulation of establishment or maintenance of cell polarity	0.127291	-2.06128	22	1	0.00980392	102	16543	9585	KIF20B
GO:0002063	chondrocyte development	0.127291	-2.06128	22	1	0.00980392	102	16543	25886	POC1A
GO:0000002	mitochondrial genome maintenance	0.127291	-2.06128	22	1	0.00980392	102	16543	5428	POLG
GO:0009147	pyrimidine nucleoside triphosphate metabolic process	0.127291	-2.06128	22	1	0.00980392	102	16543	7298	TYMS
GO:0002437	inflammatory response to antigenic stimulus	0.127291	-2.06128	22	1	0.00980392	102	16543	3148	HMGB2
GO:0051642	centrosome localization	0.127291	-2.06128	22	1	0.00980392	102	16543	6790	AURKA
GO:0001782	B cell homeostasis	0.127291	-2.06128	22	1	0.00980392	102	16543	115650	TNFRSF13C
GO:0046578	regulation of Ras protein signal transduction	0.127575	-2.05905	201	3	0.0294118	102	16543	230599281894	FOXM1,KIF14,ECT2
GO:0080090	regulation of primary metabolic process	0.127575	-2.05905	5684	41	0.401961	102	16543	6.39672e+173	CLSPN,FOXM1,CENPF,MIS18A,PTTG1,FANCD2,TPX2,CCNB1,TCF19,FANCI,TOP2A,KIF14,CDC7,PARPBP,TIMELESS,IQGAP3,TRIP13,RFC4,RFC3,TNFRSF13C,RAD51AP1,PBK,ECT2,RRM2,BUB1B,AURKB,CDC25C,CDK1,ASF1B,CENPU,CDC45,BRCA2,ATAD2,BIRC5,MAD2L1,TYMS,AURKA,HMGB2,CENPE,UBE2C,PTTG2
GO:0009636	response to toxic substance	0.130331	-2.03768	203	3	0.0294118	102	16543	7298891983	TYMS,CCNB1,CDK1
GO:0060255	regulation of macromolecule metabolic process	0.131714	-2.02712	5699	41	0.401961	102	16543	6.39672e+173	CLSPN,FOXM1,CENPF,MIS18A,PTTG1,FANCD2,TPX2,CCNB1,TCF19,FANCI,TOP2A,KIF14,CDC7,PARPBP,TIMELESS,IQGAP3,TRIP13,RFC4,RFC3,TNFRSF13C,RAD51AP1,PBK,ECT2,RRM2,BUB1B,AURKB,CDC25C,CDK1,ASF1B,CENPU,CDC45,BRCA2,ATAD2,BIRC5,MAD2L1,TYMS,AURKA,HMGB2,CENPE,UBE2C,PTTG2
GO:0008406	gonad development	0.131716	-2.0271	204	3	0.0294118	102	16543	314881930675	HMGB2,KIF18A,BRCA2
GO:0043086	negative regulation of catalytic activity	0.132634	-2.02017	819	8	0.0784314	102	16543	3.32409e+29	BIRC5,MAD2L1,PTTG1,BUB1B,CCNB1,UBE2C,PTTG2,CDK1
GO:0032069	regulation of nuclease activity	0.132679	-2.01982	23	1	0.00980392	102	16543	3148	HMGB2
GO:0070193	synaptonemal complex organization	0.132679	-2.01982	23	1	0.00980392	102	16543	9319	TRIP13
GO:1904353	regulation of telomere capping	0.132679	-2.01982	23	1	0.00980392	102	16543	9212	AURKB
GO:0042542	response to hydrogen peroxide	0.132805	-2.01887	103	2	0.0196078	102	16543	9831894	CDK1,ECT2
GO:0034614	cellular response to reactive oxygen species	0.13489	-2.00329	104	2	0.0196078	102	16543	9831894	CDK1,ECT2
GO:0021987	cerebral cortex development	0.136983	-1.9879	105	2	0.0196078	102	16543	992810460	KIF14,TACC3
GO:0032435	negative regulation of proteasomal ubiquitin-dependent protein catabolic process	0.138034	-1.98025	24	1	0.00980392	102	16543	55872	PBK
GO:0045648	positive regulation of erythrocyte differentiation	0.138034	-1.98025	24	1	0.00980392	102	16543	3148	HMGB2
GO:0050685	positive regulation of mRNA processing	0.138034	-1.98025	24	1	0.00980392	102	16543	891	CCNB1
GO:0031146	SCF-dependent proteasomal ubiquitin-dependent protein catabolic process	0.138034	-1.98025	24	1	0.00980392	102	16543	9928	KIF14
GO:0070371	ERK1 and ERK2 cascade	0.138034	-1.98025	24	1	0.00980392	102	16543	128239	IQGAP3
GO:0045137	development of primary sexual characteristics	0.138723	-1.97527	209	3	0.0294118	102	16543	314881930675	HMGB2,KIF18A,BRCA2
GO:0031323	regulation of cellular metabolic process	0.140547	-1.96221	5730	41	0.401961	102	16543	6.39672e+173	CLSPN,FOXM1,CENPF,MIS18A,PTTG1,FANCD2,TPX2,CCNB1,TCF19,FANCI,TOP2A,KIF14,CDC7,PARPBP,TIMELESS,IQGAP3,TRIP13,RFC4,RFC3,TNFRSF13C,RAD51AP1,PBK,ECT2,RRM2,BUB1B,AURKB,CDC25C,CDK1,ASF1B,CENPU,CDC45,BRCA2,ATAD2,BIRC5,MAD2L1,TYMS,AURKA,HMGB2,CENPE,UBE2C,PTTG2
GO:0032434	regulation of proteasomal ubiquitin-dependent protein catabolic process	0.143303	-1.94279	108	2	0.0196078	102	16543	679055872	AURKA,PBK
GO:0046688	response to copper ion	0.143357	-1.94242	25	1	0.00980392	102	16543	983	CDK1
GO:0048523	negative regulation of cellular process	0.143714	-1.93993	4190	31	0.303922	102	16543	1.11306e+129	ZWINT,CLSPN,FOXM1,PBK,CENPF,PTTG1,KIF20B,BUB1B,AURKB,CCNB1,CDC25C,CDK1,FANCI,CDC45,TOP2A,BRCA2,ATAD2,BIRC5,KIF14,TRAIP,PARPBP,MAD2L1,XRCC2,AURKA,TIMELESS,BUB1,HMGB2,EME1,UBE2C,C18orf54,PTTG2
GO:0051129	negative regulation of cellular component organization	0.145975	-1.92432	577	6	0.0588235	102	16543	6.99701e+22	BUB1,BUB1B,ATAD2,KIF14,MAD2L1,CENPF
GO:0044267	cellular protein metabolic process	0.14684	-1.91841	3439	26	0.254902	102	16543	6.3968e+106	CLSPN,DLGAP5,PBK,PTTG1,CDCA8,CDCA3,BUB1B,AURKB,CCNB1,CDC25C,CDK1,TOP2A,BRCA2,UBE2T,BIRC5,CDC7,KIF14,TRAIP,MAD2L1,PLK4,AURKA,BUB1,IQGAP3,VRK1,UBE2C,MELK
GO:0050789	regulation of biological process	0.147198	-1.91598	10614	71	0.696078	102	16543	9787,2305,25886,9232,2177,10403,22974,11004,891,6941,55215,9928,55010,55771,7516,10733,9319,10460,5984,5983,115650,10635,55872,4288,1894,6241,701,51203,9212,995,79801,983,55723,79682,8318,675,10293,4085,7298,146956,162681,7443,10744,63967,55355,54069,1063,9493,29127,10615,7153,8317,9055,8914,699,128239,11130,9585,220134,57650,92610,81930,29028,332,113130,6790,3148,1062,11065,9133,9833	DLGAP5,FOXM1,POC1A,PTTG1,FANCD2,NDC80,TPX2,KIF2C,CCNB1,TCF19,FANCI,KIF14,PARPBP,PRR11,XRCC2,PLK4,TRIP13,TACC3,RFC4,RFC3,TNFRSF13C,RAD51AP1,PBK,MKI67,ECT2,RRM2,BUB1B,NUSAP1,AURKB,CDC25C,SHCBP1,CDK1,ASF1B,CENPU,CDC45,BRCA2,TRAIP,MAD2L1,TYMS,EME1,C18orf54,VRK1,PTTG2,CLSPN,HJURP,MIS18A,CENPF,KIF23,RACGAP1,SPAG5,TOP2A,CDC7,PRC1,TIMELESS,BUB1,IQGAP3,ZWINT,KIF20B,SKA1,KIAA1524,TIFA,KIF18A,ATAD2,BIRC5,CD…
GO:0032479	regulation of type I interferon production	0.147551	-1.91358	110	2	0.0196078	102	16543	314810293	HMGB2,TRAIP
GO:0008089	anterograde axonal transport	0.148646	-1.90618	26	1	0.00980392	102	16543	24137	KIF4A
GO:0015949	nucleobase-containing small molecule interconversion	0.148646	-1.90618	26	1	0.00980392	102	16543	6241	RRM2
GO:0021680	cerebellar Purkinje cell layer development	0.148646	-1.90618	26	1	0.00980392	102	16543	9928	KIF14
GO:1900087	positive regulation of G1/S transition of mitotic cell cycle	0.148646	-1.90618	26	1	0.00980392	102	16543	8318	CDC45
GO:0021591	ventricular system development	0.148646	-1.90618	26	1	0.00980392	102	16543	1063	CENPF
GO:0006308	DNA catabolic process	0.148646	-1.90618	26	1	0.00980392	102	16543	3148	HMGB2
GO:0060706	cell differentiation involved in embryonic placenta development	0.148646	-1.90618	26	1	0.00980392	102	16543	10733	PLK4
GO:0046824	positive regulation of nucleocytoplasmic transport	0.151824	-1.88503	112	2	0.0196078	102	16543	9831894	CDK1,ECT2
GO:0051716	cellular response to stimulus	0.153625	-1.87324	5931	42	0.411765	102	16543	6.39672e+185	CLSPN,FOXM1,POLG,PTTG1,FANCD2,RACGAP1,RAD54L,CCNB1,FANCI,TOP2A,UBE2T,CDC7,PARPBP,XRCC2,TIMELESS,KIF22,IQGAP3,TRIP13,RFC4,MND1,RFC3,TNFRSF13C,RAD51AP1,PBK,ECT2,MKI67,AURKB,SHCBP1,CDC25C,CDK1,TUBA1B,CDC45,KIF18A,TIFA,BRCA2,GINS2,TRAIP,CDCA5,AURKA,HMGB2,EME1,MELK
GO:0006760	folic acid-containing compound metabolic process	0.153904	-1.87143	27	1	0.00980392	102	16543	7298	TYMS
GO:0021846	cell proliferation in forebrain	0.153904	-1.87143	27	1	0.00980392	102	16543	9928	KIF14
GO:0070229	negative regulation of lymphocyte apoptotic process	0.153904	-1.87143	27	1	0.00980392	102	16543	9212	AURKB
GO:0009163	nucleoside biosynthetic process	0.15397	-1.871	113	2	0.0196078	102	16543	72987083	TYMS,TK1
GO:0055002	striated muscle cell development	0.156122	-1.85712	114	2	0.0196078	102	16543	891983	CCNB1,CDK1
GO:0051053	negative regulation of DNA metabolic process	0.15828	-1.84339	115	2	0.0196078	102	16543	67555010	BRCA2,PARPBP
GO:1901659	glycosyl compound biosynthetic process	0.15828	-1.84339	115	2	0.0196078	102	16543	72987083	TYMS,TK1
GO:0045652	regulation of megakaryocyte differentiation	0.159129	-1.83804	28	1	0.00980392	102	16543	3148	HMGB2
GO:0010259	multicellular organism aging	0.159129	-1.83804	28	1	0.00980392	102	16543	8438	RAD54L
GO:0099024	plasma membrane invagination	0.159129	-1.83804	28	1	0.00980392	102	16543	9212	AURKB
GO:0032728	positive regulation of interferon-beta production	0.159129	-1.83804	28	1	0.00980392	102	16543	3148	HMGB2
GO:0006979	response to oxidative stress	0.164218	-1.80656	345	4	0.0392157	102	16543	983983321771894	CDK1,MELK,FANCD2,ECT2
GO:0007405	neuroblast proliferation	0.164323	-1.80592	29	1	0.00980392	102	16543	29127	RACGAP1
GO:0071353	cellular response to interleukin-4	0.164323	-1.80592	29	1	0.00980392	102	16543	10376	TUBA1B
GO:0042771	intrinsic apoptotic signaling pathway in response to DNA damage by p53 class mediator	0.164323	-1.80592	29	1	0.00980392	102	16543	675	BRCA2
GO:0009394	2'-deoxyribonucleotide metabolic process	0.164323	-1.80592	29	1	0.00980392	102	16543	7298	TYMS
GO:2001222	regulation of neuron migration	0.164323	-1.80592	29	1	0.00980392	102	16543	9585	KIF20B
GO:0006461	protein complex assembly	0.164731	-1.80344	1002	9	0.0882353	102	16543	3.87104e+36	CENPW,TK1,CENPF,ECT2,RRM2,CENPE,CCNB1,UBE2C,CDK1
GO:0001889	liver development	0.164787	-1.8031	118	2	0.0196078	102	16543	67907298	AURKA,TYMS
GO:0070271	protein complex biogenesis	0.165409	-1.79933	1003	9	0.0882353	102	16543	3.87104e+36	CENPW,TK1,CENPF,ECT2,RRM2,CENPE,CCNB1,UBE2C,CDK1
GO:0001932	regulation of protein phosphorylation	0.165756	-1.79724	1282	11	0.107843	102	16543	6.39672e+45	CLSPN,FOXM1,KIF14,PBK,ECT2,TPX2,CENPE,CCNB1,IQGAP3,CDC25C,CDK1
GO:0051130	positive regulation of cellular component organization	0.167671	-1.78575	1145	10	0.0980392	102	16543	9.78726e+45	DLGAP5,POC1A,MIS18A,CDCA5,PLK4,AURKA,NUSAP1,AURKB,CCNB1,UBE2C
GO:0031641	regulation of myelination	0.169484	-1.775	30	1	0.00980392	102	16543	9928	KIF14
GO:0021696	cerebellar cortex morphogenesis	0.169484	-1.775	30	1	0.00980392	102	16543	9928	KIF14
GO:0061008	hepaticobiliary system development	0.171341	-1.7641	121	2	0.0196078	102	16543	72986790	TYMS,AURKA
GO:1901799	negative regulation of proteasomal protein catabolic process	0.174614	-1.74518	31	1	0.00980392	102	16543	55872	PBK
GO:1902808	positive regulation of cell cycle G1/S phase transition	0.174614	-1.74518	31	1	0.00980392	102	16543	8318	CDC45
GO:0070830	bicellular tight junction assembly	0.174614	-1.74518	31	1	0.00980392	102	16543	1894	ECT2
GO:0030212	hyaluronan metabolic process	0.174614	-1.74518	31	1	0.00980392	102	16543	4288	MKI67
GO:0051973	positive regulation of telomerase activity	0.174614	-1.74518	31	1	0.00980392	102	16543	9212	AURKB
GO:0006221	pyrimidine nucleotide biosynthetic process	0.174614	-1.74518	31	1	0.00980392	102	16543	7298	TYMS
GO:0019692	deoxyribose phosphate metabolic process	0.174614	-1.74518	31	1	0.00980392	102	16543	7298	TYMS
GO:0003006	developmental process involved in reproduction	0.174715	-1.7446	610	6	0.0588235	102	16543	3.14882e+23	HMGB2,KIF18A,BRCA2,CCNB1,TRIP13,PLK4
GO:0060548	negative regulation of cell death	0.174807	-1.74407	879	8	0.0784314	102	16543	3.32993e+29	BIRC5,KIF14,MAD2L1,XRCC2,AURKA,HMGB2,AURKB,CDK1
GO:0001934	positive regulation of protein phosphorylation	0.175557	-1.73979	880	8	0.0784314	102	16543	6.3968e+33	CLSPN,KIF14,ECT2,TPX2,CENPE,IQGAP3,CCNB1,CDK1
GO:0045471	response to ethanol	0.175735	-1.73878	123	2	0.0196078	102	16543	7298983	TYMS,CDK1
GO:1900182	positive regulation of protein localization to nucleus	0.175735	-1.73878	123	2	0.0196078	102	16543	9831894	CDK1,ECT2
GO:0032212	positive regulation of telomere maintenance via telomerase	0.179713	-1.71639	32	1	0.00980392	102	16543	9212	AURKB
GO:0006335	DNA replication-dependent nucleosome assembly	0.179713	-1.71639	32	1	0.00980392	102	16543	55723	ASF1B
GO:0034723	DNA replication-dependent nucleosome organization	0.179713	-1.71639	32	1	0.00980392	102	16543	55723	ASF1B
GO:0070670	response to interleukin-4	0.179713	-1.71639	32	1	0.00980392	102	16543	10376	TUBA1B
GO:0072348	sulfur compound transport	0.179713	-1.71639	32	1	0.00980392	102	16543	29127	RACGAP1
GO:0010039	response to iron ion	0.179713	-1.71639	32	1	0.00980392	102	16543	891	CCNB1
GO:0010466	negative regulation of peptidase activity	0.183179	-1.69729	239	3	0.0294118	102	16543	332107449232	BIRC5,PTTG2,PTTG1
GO:1903829	positive regulation of cellular protein localization	0.184779	-1.6886	362	4	0.0392157	102	16543	9585983540691890	KIF20B,CDK1,MIS18A,ECT2
GO:0016444	somatic cell DNA recombination	0.184781	-1.68859	33	1	0.00980392	102	16543	3148	HMGB2
GO:0045070	positive regulation of viral genome replication	0.184781	-1.68859	33	1	0.00980392	102	16543	7153	TOP2A
GO:0048854	brain morphogenesis	0.184781	-1.68859	33	1	0.00980392	102	16543	2177	FANCD2
GO:0071392	cellular response to estradiol stimulus	0.184781	-1.68859	33	1	0.00980392	102	16543	81930	KIF18A
GO:0002562	somatic diversification of immune receptors via germline recombination within a single locus	0.184781	-1.68859	33	1	0.00980392	102	16543	3148	HMGB2
GO:1903318	negative regulation of protein maturation	0.184781	-1.68859	33	1	0.00980392	102	16543	332	BIRC5
GO:0098930	axonal transport	0.184781	-1.68859	33	1	0.00980392	102	16543	24137	KIF4A
GO:0042558	pteridine-containing compound metabolic process	0.184781	-1.68859	33	1	0.00980392	102	16543	7298	TYMS
GO:0010955	negative regulation of protein processing	0.184781	-1.68859	33	1	0.00980392	102	16543	332	BIRC5
GO:0033157	regulation of intracellular protein transport	0.186014	-1.68193	363	4	0.0392157	102	16543	9585983540691890	KIF20B,CDK1,MIS18A,ECT2
GO:0007286	spermatid development	0.18902	-1.6659	129	2	0.0196078	102	16543	31489319	HMGB2,TRIP13
GO:0055001	muscle cell development	0.18902	-1.6659	129	2	0.0196078	102	16543	891983	CCNB1,CDK1
GO:0043902	positive regulation of multi-organism process	0.18902	-1.6659	129	2	0.0196078	102	16543	67907153	AURKA,TOP2A
GO:1904358	positive regulation of telomere maintenance via telomere lengthening	0.189817	-1.66169	34	1	0.00980392	102	16543	9212	AURKB
GO:0021772	olfactory bulb development	0.189817	-1.66169	34	1	0.00980392	102	16543	9928	KIF14
GO:1902042	negative regulation of extrinsic apoptotic signaling pathway via death domain receptors	0.189817	-1.66169	34	1	0.00980392	102	16543	3148	HMGB2
GO:0043029	T cell homeostasis	0.189817	-1.66169	34	1	0.00980392	102	16543	9133	CCNB2
GO:0090342	regulation of cell aging	0.189817	-1.66169	34	1	0.00980392	102	16543	2305	FOXM1
GO:0046683	response to organophosphorus	0.191248	-1.65418	130	2	0.0196078	102	16543	72985983	TYMS,RFC3
GO:0048565	digestive tract development	0.19348	-1.64258	131	2	0.0196078	102	16543	7298891	TYMS,CCNB1
GO:0043623	cellular protein complex assembly	0.194738	-1.6361	370	4	0.0392157	102	16543	3.87103e+18	CENPW,CENPE,UBE2C,CENPF
GO:0047496	vesicle transport along microtubule	0.194823	-1.63567	35	1	0.00980392	102	16543	9493	KIF23
GO:0006730	one-carbon metabolic process	0.194823	-1.63567	35	1	0.00980392	102	16543	7298	TYMS
GO:0008156	negative regulation of DNA replication	0.194823	-1.63567	35	1	0.00980392	102	16543	675	BRCA2
GO:0010324	membrane invagination	0.194823	-1.63567	35	1	0.00980392	102	16543	9212	AURKB
GO:0021988	olfactory lobe development	0.194823	-1.63567	35	1	0.00980392	102	16543	9928	KIF14
GO:0070534	protein K63-linked ubiquitination	0.194823	-1.63567	35	1	0.00980392	102	16543	29089	UBE2T
GO:0046546	development of primary male sexual characteristics	0.195715	-1.6311	132	2	0.0196078	102	16543	314881930	HMGB2,KIF18A
GO:0008584	male gonad development	0.195715	-1.6311	132	2	0.0196078	102	16543	314881930	HMGB2,KIF18A
GO:0007623	circadian rhythm	0.197953	-1.61973	133	2	0.0196078	102	16543	72988914	TYMS,TIMELESS
GO:0051262	protein tetramerization	0.197953	-1.61973	133	2	0.0196078	102	16543	62417083	RRM2,TK1
GO:0019048	modulation by virus of host morphology or physiology	0.199798	-1.61045	36	1	0.00980392	102	16543	7298	TYMS
GO:0050918	positive chemotaxis	0.199798	-1.61045	36	1	0.00980392	102	16543	3148	HMGB2
GO:0021587	cerebellum morphogenesis	0.199798	-1.61045	36	1	0.00980392	102	16543	9928	KIF14
GO:0071248	cellular response to metal ion	0.200195	-1.60847	134	2	0.0196078	102	16543	8911894	CCNB1,ECT2
GO:0048515	spermatid differentiation	0.200195	-1.60847	134	2	0.0196078	102	16543	31489319	HMGB2,TRIP13
GO:0016049	cell growth	0.202439	-1.59732	135	2	0.0196078	102	16543	72986790	TYMS,AURKA
GO:0043524	negative regulation of neuron apoptotic process	0.204687	-1.58627	136	2	0.0196078	102	16543	99287516	KIF14,XRCC2
GO:0008088	axo-dendritic transport	0.204742	-1.586	37	1	0.00980392	102	16543	24137	KIF4A
GO:0042327	positive regulation of phosphorylation	0.205127	-1.58413	918	8	0.0784314	102	16543	6.3968e+33	CLSPN,KIF14,ECT2,TPX2,CENPE,IQGAP3,CCNB1,CDK1
GO:0048519	negative regulation of biological process	0.206746	-1.57627	4518	32	0.313725	102	16543	6.39672e+135	CLSPN,FOXM1,CENPF,PTTG1,CCNB1,FANCI,TOP2A,KIF14,PARPBP,XRCC2,TIMELESS,BUB1,IQGAP3,ZWINT,PBK,BUB1B,KIF20B,AURKB,CDC25C,CDK1,CDC45,BRCA2,ATAD2,BIRC5,MAD2L1,TRAIP,AURKA,HMGB2,EME1,UBE2C,C18orf54,PTTG2
GO:0051100	negative regulation of binding	0.206937	-1.57534	137	2	0.0196078	102	16543	67909212	AURKA,AURKB
GO:0030890	positive regulation of B cell proliferation	0.209657	-1.56228	38	1	0.00980392	102	16543	115650	TNFRSF13C
GO:0043094	cellular metabolic compound salvage	0.209657	-1.56228	38	1	0.00980392	102	16543	7083	TK1
GO:0006284	base-excision repair	0.209657	-1.56228	38	1	0.00980392	102	16543	5428	POLG
GO:1905515	non-motile cilium assembly	0.209657	-1.56228	38	1	0.00980392	102	16543	25886	POC1A
GO:1903051	negative regulation of proteolysis involved in cellular protein catabolic process	0.209657	-1.56228	38	1	0.00980392	102	16543	55872	PBK
GO:0034446	substrate adhesion-dependent cell spreading	0.209657	-1.56228	38	1	0.00980392	102	16543	9928	KIF14
GO:0060284	regulation of cell development	0.210243	-1.55949	785	7	0.0686275	102	16543	6.79096e+26	AURKA,KIF20B,HMGB2,CDK1,KIF14,XRCC2,ECT2
GO:0034605	cellular response to heat	0.214541	-1.53925	39	1	0.00980392	102	16543	4288	MKI67
GO:0045646	regulation of erythrocyte differentiation	0.214541	-1.53925	39	1	0.00980392	102	16543	3148	HMGB2
GO:0008360	regulation of cell shape	0.215966	-1.53264	141	2	0.0196078	102	16543	74438317	VRK1,CDC7
GO:0007548	sex differentiation	0.216285	-1.53116	260	3	0.0294118	102	16543	314881930675	HMGB2,KIF18A,BRCA2
GO:0032480	negative regulation of type I interferon production	0.219395	-1.51688	40	1	0.00980392	102	16543	10293	TRAIP
GO:0021575	hindbrain morphogenesis	0.219395	-1.51688	40	1	0.00980392	102	16543	9928	KIF14
GO:0001960	negative regulation of cytokine-mediated signaling pathway	0.219395	-1.51688	40	1	0.00980392	102	16543	10293	TRAIP
GO:0043297	apical junction assembly	0.219395	-1.51688	40	1	0.00980392	102	16543	1894	ECT2
GO:0009895	negative regulation of catabolic process	0.220494	-1.51189	143	2	0.0196078	102	16543	558724085	PBK,MAD2L1
GO:0000187	activation of MAPK activity	0.220494	-1.51189	143	2	0.0196078	102	16543	128239983	IQGAP3,CDK1
GO:0061136	regulation of proteasomal protein catabolic process	0.222761	-1.50166	144	2	0.0196078	102	16543	679055872	AURKA,PBK
GO:0055123	digestive system development	0.222761	-1.50166	144	2	0.0196078	102	16543	7298891	TYMS,CCNB1
GO:0042981	regulation of apoptotic process	0.224097	-1.49568	1372	11	0.107843	102	16543	7.15333e+41	TOP2A,BIRC5,KIF14,MAD2L1,XRCC2,ECT2,AURKA,HMGB2,AURKB,CDK1,MELK
GO:0048678	response to axon injury	0.22422	-1.49513	41	1	0.00980392	102	16543	983	CDK1
GO:0032570	response to progesterone	0.22422	-1.49513	41	1	0.00980392	102	16543	7298	TYMS
GO:0002200	somatic diversification of immune receptors	0.22422	-1.49513	41	1	0.00980392	102	16543	3148	HMGB2
GO:0042325	regulation of phosphorylation	0.22479	-1.49259	1373	11	0.107843	102	16543	6.39672e+45	CLSPN,FOXM1,KIF14,PBK,ECT2,TPX2,CENPE,CCNB1,IQGAP3,CDC25C,CDK1
GO:0006807	nitrogen compound metabolic process	0.227171	-1.48205	5510	38	0.372549	102	16543	6.39672e+162	CLSPN,FOXM1,POLG,CENPF,PTTG1,FANCD2,RAD54L,TCF19,FANCI,TOP2A,UBE2T,CDC7,PARPBP,XRCC2,TIMELESS,KIF22,TRIP13,RFC4,MND1,RFC3,TK1,RAD51AP1,MKI67,RRM2,CDC25C,CDK1,ASF1B,CENPU,CDC45,BRCA2,GINS2,ATAD2,BIRC5,CDCA5,TYMS,HMGB2,EME1,ORC6
GO:0043409	negative regulation of MAPK cascade	0.227301	-1.48148	146	2	0.0196078	102	16543	230555872	FOXM1,PBK
GO:0099518	vesicle cytoskeletal trafficking	0.229015	-1.47397	42	1	0.00980392	102	16543	9493	KIF23
GO:0014075	response to amine	0.229015	-1.47397	42	1	0.00980392	102	16543	983	CDK1
GO:2000107	negative regulation of leukocyte apoptotic process	0.229015	-1.47397	42	1	0.00980392	102	16543	9212	AURKB
GO:0051290	protein heterotetramerization	0.229015	-1.47397	42	1	0.00980392	102	16543	6241	RRM2
GO:0009112	nucleobase metabolic process	0.229015	-1.47397	42	1	0.00980392	102	16543	7298	TYMS
GO:0002376	immune system process	0.231294	-1.46407	1973	15	0.147059	102	16543	7.15324e+67	TOP2A,KIF4A,KIF18A,BRCA2,TNFRSF13C,KIF15,KIF23,KIF22,KIF4B,RACGAP1,HMGB2,KIF2C,CENPE,CCNB2,MELK
GO:0043067	regulation of programmed cell death	0.231765	-1.46203	1383	11	0.107843	102	16543	7.15333e+41	TOP2A,BIRC5,KIF14,MAD2L1,XRCC2,ECT2,AURKA,HMGB2,AURKB,CDK1,MELK
GO:0097193	intrinsic apoptotic signaling pathway	0.231848	-1.46167	148	2	0.0196078	102	16543	6759833	BRCA2,MELK
GO:0051216	cartilage development	0.231848	-1.46167	148	2	0.0196078	102	16543	729825886	TYMS,POC1A
GO:0010605	negative regulation of macromolecule metabolic process	0.233176	-1.45596	2276	17	0.166667	102	16543	2.30556e+68	FOXM1,PBK,CENPF,PTTG1,BUB1B,AURKB,CCNB1,CDK1,BRCA2,BIRC5,PARPBP,MAD2L1,TIMELESS,HMGB2,IQGAP3,UBE2C,PTTG2
GO:0046686	response to cadmium ion	0.233781	-1.45337	43	1	0.00980392	102	16543	983	CDK1
GO:0016192	vesicle-mediated transport	0.235061	-1.44791	1242	10	0.0980392	102	16543	2.41378e+46	KIF4A,KIF18A,CDC7,KIF15,KIF23,KIF22,KIF4B,RACGAP1,CENPE,KIF2C
GO:0048608	reproductive structure development	0.236117	-1.44343	402	4	0.0392157	102	16543	3.14882e+16	HMGB2,KIF18A,BRCA2,PLK4
GO:0051972	regulation of telomerase activity	0.238518	-1.43331	44	1	0.00980392	102	16543	9212	AURKB
GO:0032210	regulation of telomere maintenance via telomerase	0.238518	-1.43331	44	1	0.00980392	102	16543	9212	AURKB
GO:1905268	negative regulation of chromatin organization	0.238518	-1.43331	44	1	0.00980392	102	16543	29028	ATAD2
GO:0060761	negative regulation of response to cytokine stimulus	0.238518	-1.43331	44	1	0.00980392	102	16543	10293	TRAIP
GO:0044003	modification by symbiont of host morphology or physiology	0.238518	-1.43331	44	1	0.00980392	102	16543	7298	TYMS
GO:1901701	cellular response to oxygen-containing compound	0.239171	-1.43058	817	7	0.0686275	102	16543	8.91431e+26	TIMELESS,HMGB2,KIF18A,CCNB1,CDK1,POLG,ECT2
GO:0048738	cardiac muscle tissue development	0.240959	-1.42313	152	2	0.0196078	102	16543	891983	CCNB1,CDK1
GO:0061458	reproductive system development	0.241438	-1.42114	406	4	0.0392157	102	16543	3.14882e+16	HMGB2,KIF18A,BRCA2,PLK4
GO:0006220	pyrimidine nucleotide metabolic process	0.243225	-1.41377	45	1	0.00980392	102	16543	7298	TYMS
GO:0043388	positive regulation of DNA binding	0.243225	-1.41377	45	1	0.00980392	102	16543	3148	HMGB2
GO:0043966	histone H3 acetylation	0.243225	-1.41377	45	1	0.00980392	102	16543	675	BRCA2
GO:2000179	positive regulation of neural precursor cell proliferation	0.243225	-1.41377	45	1	0.00980392	102	16543	57650	KIAA1524
GO:0048538	thymus development	0.243225	-1.41377	45	1	0.00980392	102	16543	9133	CCNB2
GO:0046661	male sex differentiation	0.247804	-1.39512	155	2	0.0196078	102	16543	314881930	HMGB2,KIF18A
GO:0019222	regulation of metabolic process	0.249189	-1.38954	6040	41	0.401961	102	16543	6.39672e+173	CLSPN,FOXM1,CENPF,MIS18A,PTTG1,FANCD2,TPX2,CCNB1,TCF19,FANCI,TOP2A,KIF14,CDC7,PARPBP,TIMELESS,IQGAP3,TRIP13,RFC4,RFC3,TNFRSF13C,RAD51AP1,PBK,ECT2,RRM2,BUB1B,AURKB,CDC25C,CDK1,ASF1B,CENPU,CDC45,BRCA2,ATAD2,BIRC5,MAD2L1,TYMS,AURKA,HMGB2,CENPE,UBE2C,PTTG2
GO:0060249	anatomical structure homeostasis	0.252199	-1.37754	282	3	0.0294118	102	16543	59846755983	RFC4,BRCA2,RFC3
GO:0060350	endochondral bone morphogenesis	0.252554	-1.37613	47	1	0.00980392	102	16543	25886	POC1A
GO:0021695	cerebellar cortex development	0.252554	-1.37613	47	1	0.00980392	102	16543	9928	KIF14
GO:1903363	negative regulation of cellular protein catabolic process	0.252554	-1.37613	47	1	0.00980392	102	16543	55872	PBK
GO:0031110	regulation of microtubule polymerization or depolymerization	0.252554	-1.37613	47	1	0.00980392	102	16543	220134	SKA1
GO:0035295	tube development	0.253019	-1.37429	551	5	0.0490196	102	16543	8.91473e+19	TIMELESS,TYMS,KIF20B,KIF18A,CCNB1
GO:1902580	single-organism cellular localization	0.253172	-1.37369	832	7	0.0686275	102	16543	9.49351e+31	KIF23,NUSAP1,KIF4A,CENPE,DLGAP5,SPAG5,NDC80
GO:0048639	positive regulation of developmental growth	0.254656	-1.36784	158	2	0.0196078	102	16543	891983	CCNB1,CDK1
GO:0097305	response to alcohol	0.254656	-1.36784	158	2	0.0196078	102	16543	7298983	TYMS,CDK1
GO:0021543	pallium development	0.254656	-1.36784	158	2	0.0196078	102	16543	992810460	KIF14,TACC3
GO:0050679	positive regulation of epithelial cell proliferation	0.254656	-1.36784	158	2	0.0196078	102	16543	3148128239	HMGB2,IQGAP3
GO:0048511	rhythmic process	0.25551	-1.36449	284	3	0.0294118	102	16543	729889147153	TYMS,TIMELESS,TOP2A
GO:0002066	columnar/cuboidal epithelial cell development	0.257176	-1.358	48	1	0.00980392	102	16543	7298	TYMS
GO:2000243	positive regulation of reproductive process	0.257176	-1.358	48	1	0.00980392	102	16543	6790	AURKA
GO:0009948	anterior/posterior axis specification	0.257176	-1.358	48	1	0.00980392	102	16543	6790	AURKA
GO:1904356	regulation of telomere maintenance via telomere lengthening	0.261769	-1.34029	49	1	0.00980392	102	16543	9212	AURKB
GO:0051865	protein autoubiquitination	0.261769	-1.34029	49	1	0.00980392	102	16543	29089	UBE2T
GO:0006508	proteolysis	0.262968	-1.33572	1132	9	0.0882353	102	16543	9.92841e+33	KIF14,MAD2L1,PTTG1,AURKA,BUB1B,AURKB,CCNB1,UBE2C,CDK1
GO:1903827	regulation of cellular protein localization	0.263533	-1.33358	560	5	0.0490196	102	16543	9.58598e+21	KIF20B,CDK1,MIS18A,CDCA5,ECT2
GO:0071216	cellular response to biotic stimulus	0.266086	-1.32393	163	2	0.0196078	102	16543	3148146956	HMGB2,EME1
GO:0042246	tissue regeneration	0.266335	-1.323	50	1	0.00980392	102	16543	891	CCNB1
GO:1903313	positive regulation of mRNA metabolic process	0.266335	-1.323	50	1	0.00980392	102	16543	891	CCNB1
GO:0032206	positive regulation of telomere maintenance	0.266335	-1.323	50	1	0.00980392	102	16543	9212	AURKB
GO:0050829	defense response to Gram-negative bacterium	0.266335	-1.323	50	1	0.00980392	102	16543	3148	HMGB2
GO:0010803	regulation of tumor necrosis factor-mediated signaling pathway	0.266335	-1.323	50	1	0.00980392	102	16543	10293	TRAIP
GO:1903533	regulation of protein targeting	0.268817	-1.31372	292	3	0.0294118	102	16543	983540691894	CDK1,MIS18A,ECT2
GO:0050678	regulation of epithelial cell proliferation	0.270487	-1.30753	293	3	0.0294118	102	16543	3148675128239	HMGB2,BRCA2,IQGAP3
GO:0071277	cellular response to calcium ion	0.270872	-1.30611	51	1	0.00980392	102	16543	1894	ECT2
GO:0006513	protein monoubiquitination	0.270872	-1.30611	51	1	0.00980392	102	16543	29089	UBE2T
GO:0042306	regulation of protein import into nucleus	0.272946	-1.29848	166	2	0.0196078	102	16543	9831894	CDK1,ECT2
GO:0072089	stem cell proliferation	0.275381	-1.2896	52	1	0.00980392	102	16543	29127	RACGAP1
GO:0043967	histone H4 acetylation	0.275381	-1.2896	52	1	0.00980392	102	16543	675	BRCA2
GO:1904589	regulation of protein import	0.279804	-1.27367	169	2	0.0196078	102	16543	9831894	CDK1,ECT2
GO:0048146	positive regulation of fibroblast proliferation	0.279863	-1.27345	53	1	0.00980392	102	16543	891	CCNB1
GO:0071398	cellular response to fatty acid	0.279863	-1.27345	53	1	0.00980392	102	16543	891	CCNB1
GO:0070228	regulation of lymphocyte apoptotic process	0.279863	-1.27345	53	1	0.00980392	102	16543	9212	AURKB
GO:0072332	intrinsic apoptotic signaling pathway by p53 class mediator	0.279863	-1.27345	53	1	0.00980392	102	16543	675	BRCA2
GO:0051495	positive regulation of cytoskeleton organization	0.282089	-1.26553	170	2	0.0196078	102	16543	2588610733	POC1A,PLK4
GO:0051094	positive regulation of developmental process	0.282124	-1.26541	1155	9	0.0882353	102	16543	1.15651e+37	TNFRSF13C,XRCC2,ECT2,AURKA,HMGB2,KIF20B,CCNB1,IQGAP3,CDK1
GO:2001021	negative regulation of response to DNA damage stimulus	0.284318	-1.25766	54	1	0.00980392	102	16543	55010	PARPBP
GO:1990138	neuron projection extension	0.284318	-1.25766	54	1	0.00980392	102	16543	6790	AURKA
GO:0014823	response to activity	0.288745	-1.24221	55	1	0.00980392	102	16543	983	CDK1
GO:1902041	regulation of extrinsic apoptotic signaling pathway via death domain receptors	0.288745	-1.24221	55	1	0.00980392	102	16543	3148	HMGB2
GO:0010038	response to metal ion	0.290606	-1.23579	305	3	0.0294118	102	16543	8919831894	CCNB1,CDK1,ECT2
GO:0051146	striated muscle cell differentiation	0.291223	-1.23366	174	2	0.0196078	102	16543	891983	CCNB1,CDK1
GO:0045685	regulation of glial cell differentiation	0.293145	-1.22709	56	1	0.00980392	102	16543	983	CDK1
GO:0030888	regulation of B cell proliferation	0.293145	-1.22709	56	1	0.00980392	102	16543	115650	TNFRSF13C
GO:0031503	protein complex localization	0.293145	-1.22709	56	1	0.00980392	102	16543	332	BIRC5
GO:0010720	positive regulation of cell development	0.293201	-1.2269	444	4	0.0392157	102	16543	6790958575161890	AURKA,KIF20B,XRCC2,ECT2
GO:0002520	immune system development	0.293246	-1.22674	585	5	0.0490196	102	16543	7.15331e+18	TOP2A,HMGB2,BRCA2,CCNB2,MELK
GO:0051222	positive regulation of protein transport	0.294586	-1.22218	445	4	0.0392157	102	16543	9585983540691890	KIF20B,CDK1,MIS18A,ECT2
GO:0010035	response to inorganic substance	0.295973	-1.21749	446	4	0.0392157	102	16543	89148919831894	TIMELESS,CCNB1,CDK1,ECT2
GO:0080135	regulation of cellular response to stress	0.296855	-1.21451	588	5	0.0490196	102	16543	8.91423e+22	TIMELESS,FOXM1,RAD51AP1,PBK,PARPBP
GO:0050793	regulation of developmental process	0.29705	-1.21386	2231	16	0.156863	102	16543	2.30512e+64	FOXM1,TNFRSF13C,CENPF,FANCD2,ECT2,KIF20B,CCNB1,CDK1,BRCA2,CDC7,KIF14,XRCC2,AURKA,HMGB2,IQGAP3,VRK1
GO:1901215	negative regulation of neuron death	0.298066	-1.21044	177	2	0.0196078	102	16543	99287516	KIF14,XRCC2
GO:0045935	positive regulation of nucleobase-containing compound metabolic process	0.299733	-1.20486	1626	12	0.117647	102	16543	7.1536e+45	TOP2A,RFC4,BRCA2,RFC3,ATAD2,FOXM1,CDC7,TIMELESS,HMGB2,AURKB,CCNB1,CDK1
GO:1902117	positive regulation of organelle assembly	0.301864	-1.19778	58	1	0.00980392	102	16543	10733	PLK4
GO:0071333	cellular response to glucose stimulus	0.301864	-1.19778	58	1	0.00980392	102	16543	5428	POLG
GO:0043393	regulation of protein binding	0.302623	-1.19527	179	2	0.0196078	102	16543	67909212	AURKA,AURKB
GO:0044237	cellular metabolic process	0.303649	-1.19188	8419	55	0.539216	102	16543	63967,9787,2305,5428,1063,9232,2177,55143,83461,8438,891,6941,55215,7153,29089,9928,8317,55010,7516,10733,8914,3835,699,128239,9319,5984,84057,5983,7083,10635,55872,4288,6241,701,9212,995,983,55723,79682,8318,675,51659,29028,332,10293,4085,113130,7298,6790,3148,146956,11065,7443,9833,23594	CLSPN,DLGAP5,FOXM1,POLG,CENPF,PTTG1,FANCD2,CDCA8,CDCA3,RAD54L,CCNB1,TCF19,FANCI,TOP2A,UBE2T,KIF14,CDC7,PARPBP,XRCC2,PLK4,TIMELESS,KIF22,BUB1,IQGAP3,TRIP13,RFC4,MND1,RFC3,TK1,RAD51AP1,PBK,MKI67,RRM2,BUB1B,AURKB,CDC25C,CDK1,ASF1B,CENPU,CDC45,BRCA2,GINS2,ATAD2,BIRC5,TRAIP,MAD2L1,CDCA5,TYMS,AURKA,HMGB2,EME1,UBE2C,VRK1,MELK,ORC6
GO:0010941	regulation of cell death	0.30501	-1.18741	1482	11	0.107843	102	16543	7.15333e+41	TOP2A,BIRC5,KIF14,MAD2L1,XRCC2,ECT2,AURKA,HMGB2,AURKB,CDK1,MELK
GO:0072091	regulation of stem cell proliferation	0.306184	-1.18357	59	1	0.00980392	102	16543	3148	HMGB2
GO:0045937	positive regulation of phosphate metabolic process	0.3067	-1.18189	1035	8	0.0784314	102	16543	6.3968e+33	CLSPN,KIF14,ECT2,TPX2,CENPE,IQGAP3,CCNB1,CDK1
GO:0010562	positive regulation of phosphorus metabolic process	0.3067	-1.18189	1035	8	0.0784314	102	16543	6.3968e+33	CLSPN,KIF14,ECT2,TPX2,CENPE,IQGAP3,CCNB1,CDK1
GO:0000302	response to reactive oxygen species	0.309448	-1.17296	182	2	0.0196078	102	16543	9831894	CDK1,ECT2
GO:0051289	protein homotetramerization	0.310477	-1.16964	60	1	0.00980392	102	16543	7083	TK1
GO:0042108	positive regulation of cytokine biosynthetic process	0.310477	-1.16964	60	1	0.00980392	102	16543	115650	TNFRSF13C
GO:0002062	chondrocyte differentiation	0.314744	-1.156	61	1	0.00980392	102	16543	25886	POC1A
GO:0071331	cellular response to hexose stimulus	0.314744	-1.156	61	1	0.00980392	102	16543	5428	POLG
GO:0032729	positive regulation of interferon-gamma production	0.318985	-1.14261	62	1	0.00980392	102	16543	115650	TNFRSF13C
GO:0071326	cellular response to monosaccharide stimulus	0.318985	-1.14261	62	1	0.00980392	102	16543	5428	POLG
GO:0001756	somitogenesis	0.318985	-1.14261	62	1	0.00980392	102	16543	7516	XRCC2
GO:0048872	homeostasis of number of cells	0.320795	-1.13695	187	2	0.0196078	102	16543	1156509133	TNFRSF13C,CCNB2
GO:0072384	organelle transport along microtubule	0.3232	-1.12948	63	1	0.00980392	102	16543	9493	KIF23
GO:0065007	biological regulation	0.324658	-1.12498	11242	72	0.705882	102	16543	9787,2305,25886,9232,2177,10403,22974,11004,891,6941,55215,9928,55010,55771,7516,10733,9319,10460,5984,5983,115650,10635,55872,4288,1894,6241,701,51203,9212,995,79801,983,55723,79682,8318,675,10293,4085,7298,146956,162681,7443,10744,63967,55355,5428,54069,1063,9493,29127,10615,7153,8317,9055,8914,699,128239,11130,9585,220134,57650,92610,81930,29028,332,113130,6790,3148,1062,11065,9133,9833	DLGAP5,FOXM1,POC1A,PTTG1,FANCD2,NDC80,TPX2,KIF2C,CCNB1,TCF19,FANCI,KIF14,PARPBP,PRR11,XRCC2,PLK4,TRIP13,TACC3,RFC4,RFC3,TNFRSF13C,RAD51AP1,PBK,MKI67,ECT2,RRM2,BUB1B,NUSAP1,AURKB,CDC25C,SHCBP1,CDK1,ASF1B,CENPU,CDC45,BRCA2,TRAIP,MAD2L1,TYMS,EME1,C18orf54,VRK1,PTTG2,CLSPN,HJURP,POLG,MIS18A,CENPF,KIF23,RACGAP1,SPAG5,TOP2A,CDC7,PRC1,TIMELESS,BUB1,IQGAP3,ZWINT,KIF20B,SKA1,KIAA1524,TIFA,KIF18A,ATAD2,BIR…
GO:0006470	protein dephosphorylation	0.327583	-1.11601	190	2	0.0196078	102	16543	9787995	DLGAP5,CDC25C
GO:0043523	regulation of neuron apoptotic process	0.327583	-1.11601	190	2	0.0196078	102	16543	99287516	KIF14,XRCC2
GO:0051960	regulation of nervous system development	0.330888	-1.10598	763	6	0.0588235	102	16543	9.58531e+22	KIF20B,HMGB2,CDK1,KIF14,XRCC2,ECT2
GO:0009952	anterior/posterior pattern specification	0.336606	-1.08884	194	2	0.0196078	102	16543	67907516	AURKA,XRCC2
GO:0061448	connective tissue development	0.336606	-1.08884	194	2	0.0196078	102	16543	729825886	TYMS,POC1A
GO:0031324	negative regulation of cellular metabolic process	0.338497	-1.08324	2295	16	0.156863	102	16543	2.30556e+62	FOXM1,PBK,CENPF,PTTG1,BUB1B,AURKB,CCNB1,CDK1,BRCA2,BIRC5,MAD2L1,PARPBP,TIMELESS,HMGB2,UBE2C,PTTG2
GO:0009142	nucleoside triphosphate biosynthetic process	0.339802	-1.07939	67	1	0.00980392	102	16543	7298	TYMS
GO:0019219	regulation of nucleobase-containing compound metabolic process	0.340824	-1.07639	4022	27	0.264706	102	16543	5.9846e+110	RFC4,RFC3,FOXM1,RAD51AP1,CENPF,MIS18A,PTTG1,FANCD2,RRM2,AURKB,CCNB1,TCF19,CDK1,CENPU,ASF1B,CDC45,TOP2A,BRCA2,ATAD2,BIRC5,CDC7,PARPBP,TYMS,TIMELESS,HMGB2,PTTG2,TRIP13
GO:0001938	positive regulation of endothelial cell proliferation	0.343889	-1.06744	68	1	0.00980392	102	16543	3148	HMGB2
GO:0044248	cellular catabolic process	0.344992	-1.06423	1380	10	0.0980392	102	16543	9.92841e+37	KIF14,MAD2L1,PTTG1,AURKA,BUB1B,HMGB2,AURKB,CCNB1,UBE2C,CDK1
GO:0044238	primary metabolic process	0.346017	-1.06127	8515	55	0.539216	102	16543	63967,9787,2305,5428,1063,9232,2177,55143,83461,8438,891,6941,55215,7153,29089,9928,8317,55010,7516,10733,8914,3835,699,128239,9319,5984,84057,5983,7083,10635,55872,4288,6241,701,9212,995,983,55723,79682,8318,675,51659,29028,332,10293,4085,113130,7298,6790,3148,146956,11065,7443,9833,23594	CLSPN,DLGAP5,FOXM1,POLG,CENPF,PTTG1,FANCD2,CDCA8,CDCA3,RAD54L,CCNB1,TCF19,FANCI,TOP2A,UBE2T,KIF14,CDC7,PARPBP,XRCC2,PLK4,TIMELESS,KIF22,BUB1,IQGAP3,TRIP13,RFC4,MND1,RFC3,TK1,RAD51AP1,PBK,MKI67,RRM2,BUB1B,AURKB,CDC25C,CDK1,ASF1B,CENPU,CDC45,BRCA2,GINS2,ATAD2,BIRC5,TRAIP,MAD2L1,CDCA5,TYMS,AURKA,HMGB2,EME1,UBE2C,VRK1,MELK,ORC6
GO:0050871	positive regulation of B cell activation	0.347951	-1.05569	69	1	0.00980392	102	16543	115650	TNFRSF13C
GO:0032204	regulation of telomere maintenance	0.347951	-1.05569	69	1	0.00980392	102	16543	9212	AURKB
GO:0008630	intrinsic apoptotic signaling pathway in response to DNA damage	0.347951	-1.05569	69	1	0.00980392	102	16543	675	BRCA2
GO:0032481	positive regulation of type I interferon production	0.347951	-1.05569	69	1	0.00980392	102	16543	3148	HMGB2
GO:0010256	endomembrane system organization	0.349132	-1.05231	484	4	0.0392157	102	16543	89174439133983	CCNB1,VRK1,CCNB2,CDK1
GO:0032872	regulation of stress-activated MAPK cascade	0.350074	-1.04961	200	2	0.0196078	102	16543	230555872	FOXM1,PBK
GO:0009892	negative regulation of metabolic process	0.350583	-1.04816	2469	17	0.166667	102	16543	2.30556e+68	FOXM1,PBK,CENPF,PTTG1,BUB1B,AURKB,CCNB1,CDK1,BRCA2,BIRC5,PARPBP,MAD2L1,TIMELESS,HMGB2,IQGAP3,UBE2C,PTTG2
GO:1902531	regulation of intracellular signal transduction	0.350771	-1.04762	1694	12	0.117647	102	16543	5.9846e+51	RFC4,RFC3,FOXM1,KIF14,PBK,ECT2,TPX2,AURKA,RACGAP1,AURKB,IQGAP3,CDK1
GO:0071322	cellular response to carbohydrate stimulus	0.351988	-1.04416	70	1	0.00980392	102	16543	5428	POLG
GO:0007249	I-kappaB kinase/NF-kappaB signaling	0.351988	-1.04416	70	1	0.00980392	102	16543	92610	TIFA
GO:0070302	regulation of stress-activated protein kinase signaling cascade	0.35231	-1.04324	201	2	0.0196078	102	16543	230555872	FOXM1,PBK
GO:0035265	organ growth	0.356001	-1.03282	71	1	0.00980392	102	16543	25886	POC1A
GO:0032386	regulation of intracellular transport	0.358977	-1.0245	491	4	0.0392157	102	16543	9585983540691890	KIF20B,CDK1,MIS18A,ECT2
GO:0050830	defense response to Gram-positive bacterium	0.363952	-1.01073	73	1	0.00980392	102	16543	3148	HMGB2
GO:0002824	positive regulation of adaptive immune response based on somatic recombination of immune receptors built from immunoglobulin superfamily domains	0.363952	-1.01073	73	1	0.00980392	102	16543	115650	TNFRSF13C
GO:0032436	positive regulation of proteasomal ubiquitin-dependent protein catabolic process	0.363952	-1.01073	73	1	0.00980392	102	16543	6790	AURKA
GO:0001678	cellular glucose homeostasis	0.363952	-1.01073	73	1	0.00980392	102	16543	5428	POLG
GO:0046822	regulation of nucleocytoplasmic transport	0.365671	-1.00602	207	2	0.0196078	102	16543	9831894	CDK1,ECT2
GO:0007043	cell-cell junction assembly	0.367891	-0.999968	74	1	0.00980392	102	16543	1894	ECT2
GO:0021766	hippocampus development	0.367891	-0.999968	74	1	0.00980392	102	16543	9928	KIF14
GO:0097435	supramolecular fiber organization	0.368252	-0.998987	351	3	0.0294118	102	16543	81930110049928	KIF18A,KIF2C,KIF14
GO:0032846	positive regulation of homeostatic process	0.370102	-0.993976	209	2	0.0196078	102	16543	31489212	HMGB2,AURKB
GO:1904951	positive regulation of establishment of protein localization	0.370229	-0.993635	499	4	0.0392157	102	16543	9585983540691890	KIF20B,CDK1,MIS18A,ECT2
GO:0031295	T cell costimulation	0.371806	-0.989383	75	1	0.00980392	102	16543	115650	TNFRSF13C
GO:0051258	protein polymerization	0.371806	-0.989383	75	1	0.00980392	102	16543	11065	UBE2C
GO:0001578	microtubule bundle formation	0.371806	-0.989383	75	1	0.00980392	102	16543	9055	PRC1
GO:0010557	positive regulation of macromolecule biosynthetic process	0.372293	-0.988074	1567	11	0.107843	102	16543	7.1536e+44	TOP2A,RFC4,BRCA2,RFC3,ATAD2,FOXM1,TNFRSF13C,CDC7,HMGB2,AURKB,CDK1
GO:0048468	cell development	0.374453	-0.982288	1415	10	0.0980392	102	16543	6.75993e+37	BRCA2,KIF14,POC1A,TYMS,AURKA,KIF20B,HMGB2,CCNB1,CDK1,TRIP13
GO:1900180	regulation of protein localization to nucleus	0.378929	-0.970407	213	2	0.0196078	102	16543	9831894	CDK1,ECT2
GO:0090630	activation of GTPase activity	0.379564	-0.968732	77	1	0.00980392	102	16543	1894	ECT2
GO:0002821	positive regulation of adaptive immune response	0.379564	-0.968732	77	1	0.00980392	102	16543	115650	TNFRSF13C
GO:0031294	lymphocyte costimulation	0.379564	-0.968732	77	1	0.00980392	102	16543	115650	TNFRSF13C
GO:2000106	regulation of leukocyte apoptotic process	0.379564	-0.968732	77	1	0.00980392	102	16543	9212	AURKB
GO:0051173	positive regulation of nitrogen compound metabolic process	0.380799	-0.965482	1733	12	0.117647	102	16543	7.1536e+45	TOP2A,RFC4,BRCA2,RFC3,ATAD2,FOXM1,CDC7,TIMELESS,HMGB2,AURKB,CCNB1,CDK1
GO:0019538	protein metabolic process	0.381079	-0.964749	3938	26	0.254902	102	16543	6.3968e+106	CLSPN,DLGAP5,PBK,PTTG1,CDCA8,CDCA3,BUB1B,AURKB,CCNB1,CDC25C,CDK1,TOP2A,BRCA2,UBE2T,BIRC5,CDC7,KIF14,TRAIP,MAD2L1,PLK4,AURKA,BUB1,IQGAP3,VRK1,UBE2C,MELK
GO:0043406	positive regulation of MAP kinase activity	0.383323	-0.958877	215	2	0.0196078	102	16543	128239983	IQGAP3,CDK1
GO:0035556	intracellular signal transduction	0.384415	-0.956033	1582	11	0.107843	102	16543	9.26107e+43	TIFA,BRCA2,FOXM1,ECT2,AURKA,RACGAP1,IQGAP3,CCNB1,CDC25C,CDK1,MELK
GO:0034654	nucleobase-containing compound biosynthetic process	0.384683	-0.955335	2994	20	0.196078	102	16543	5.98471e+81	RFC4,TK1,RFC3,FOXM1,RAD51AP1,POLG,CENPF,PTTG1,RRM2,TCF19,CENPU,ASF1B,BRCA2,ATAD2,BIRC5,XRCC2,TYMS,TIMELESS,HMGB2,TRIP13
GO:0031058	positive regulation of histone modification	0.387227	-0.948743	79	1	0.00980392	102	16543	891	CCNB1
GO:0035264	multicellular organism growth	0.387227	-0.948743	79	1	0.00980392	102	16543	7516	XRCC2
GO:0048588	developmental cell growth	0.387227	-0.948743	79	1	0.00980392	102	16543	6790	AURKA
GO:0061053	somite development	0.387227	-0.948743	79	1	0.00980392	102	16543	7516	XRCC2
GO:0007420	brain development	0.387453	-0.948161	662	5	0.0490196	102	16543	6.75993e+19	BRCA2,KIF14,CENPF,TACC3,FANCD2
GO:0045639	positive regulation of myeloid cell differentiation	0.391024	-0.938987	80	1	0.00980392	102	16543	3148	HMGB2
GO:0070542	response to fatty acid	0.391024	-0.938987	80	1	0.00980392	102	16543	891	CCNB1
GO:0045069	regulation of viral genome replication	0.391024	-0.938987	80	1	0.00980392	102	16543	7153	TOP2A
GO:0045815	positive regulation of gene expression, epigenetic	0.391024	-0.938987	80	1	0.00980392	102	16543	29028	ATAD2
GO:0019220	regulation of phosphate metabolic process	0.393332	-0.9331	1593	11	0.107843	102	16543	6.39672e+45	CLSPN,FOXM1,KIF14,PBK,ECT2,TPX2,CENPE,CCNB1,IQGAP3,CDC25C,CDK1
GO:0031330	negative regulation of cellular catabolic process	0.394797	-0.929384	81	1	0.00980392	102	16543	55872	PBK
GO:0070613	regulation of protein processing	0.394797	-0.929384	81	1	0.00980392	102	16543	332	BIRC5
GO:0043154	negative regulation of cysteine-type endopeptidase activity involved in apoptotic process	0.398547	-0.919931	82	1	0.00980392	102	16543	332	BIRC5
GO:1903317	regulation of protein maturation	0.398547	-0.919931	82	1	0.00980392	102	16543	332	BIRC5
GO:0060349	bone morphogenesis	0.398547	-0.919931	82	1	0.00980392	102	16543	25886	POC1A
GO:0000079	regulation of cyclin-dependent protein serine/threonine kinase activity	0.398547	-0.919931	82	1	0.00980392	102	16543	995	CDC25C
GO:0002244	hematopoietic progenitor cell differentiation	0.402273	-0.910623	83	1	0.00980392	102	16543	7153	TOP2A
GO:1904029	regulation of cyclin-dependent protein kinase activity	0.402273	-0.910623	83	1	0.00980392	102	16543	995	CDC25C
GO:0008104	protein localization	0.402567	-0.909894	1761	12	0.117647	102	16543	8.19307e+45	KIF18A,BRCA2,BIRC5,KIF14,CENPF,ECT2,AURKA,BUB1B,KIF20B,AURKB,CDK1,SPAG5
GO:0051174	regulation of phosphorus metabolic process	0.403895	-0.906599	1606	11	0.107843	102	16543	6.39672e+45	CLSPN,FOXM1,KIF14,PBK,ECT2,TPX2,CENPE,CCNB1,IQGAP3,CDC25C,CDK1
GO:0050767	regulation of neurogenesis	0.404696	-0.904618	676	5	0.0490196	102	16543	3.14896e+18	HMGB2,KIF20B,CDK1,XRCC2,ECT2
GO:0033273	response to vitamin	0.405977	-0.901458	84	1	0.00980392	102	16543	7298	TYMS
GO:0008585	female gonad development	0.405977	-0.901458	84	1	0.00980392	102	16543	675	BRCA2
GO:0008543	fibroblast growth factor receptor signaling pathway	0.405977	-0.901458	84	1	0.00980392	102	16543	79801	SHCBP1
GO:0048145	regulation of fibroblast proliferation	0.405977	-0.901458	84	1	0.00980392	102	16543	891	CCNB1
GO:0009408	response to heat	0.405977	-0.901458	84	1	0.00980392	102	16543	4288	MKI67
GO:0001843	neural tube closure	0.409659	-0.892431	85	1	0.00980392	102	16543	9585	KIF20B
GO:0010951	negative regulation of endopeptidase activity	0.411555	-0.887812	228	2	0.0196078	102	16543	3329232	BIRC5,PTTG1
GO:1905269	positive regulation of chromatin organization	0.413317	-0.883539	86	1	0.00980392	102	16543	891	CCNB1
GO:0060606	tube closure	0.413317	-0.883539	86	1	0.00980392	102	16543	9585	KIF20B
GO:1903955	positive regulation of protein targeting to mitochondrion	0.413317	-0.883539	86	1	0.00980392	102	16543	54069	MIS18A
GO:1901800	positive regulation of proteasomal protein catabolic process	0.416954	-0.87478	87	1	0.00980392	102	16543	6790	AURKA
GO:0001892	embryonic placenta development	0.416954	-0.87478	87	1	0.00980392	102	16543	10733	PLK4
GO:0021537	telencephalon development	0.417983	-0.872315	231	2	0.0196078	102	16543	992810460	KIF14,TACC3
GO:0021549	cerebellum development	0.420568	-0.86615	88	1	0.00980392	102	16543	9928	KIF14
GO:0051817	modification of morphology or physiology of other organism involved in symbiotic interaction	0.420568	-0.86615	88	1	0.00980392	102	16543	7298	TYMS
GO:0046545	development of primary female sexual characteristics	0.420568	-0.86615	88	1	0.00980392	102	16543	675	BRCA2
GO:0014070	response to organic cyclic compound	0.421869	-0.863061	845	6	0.0588235	102	16543	7.29831e+22	TYMS,HMGB2,KIF18A,CCNB1,CDK1,MKI67
GO:0048513	animal organ development	0.423166	-0.859992	2738	18	0.176471	102	16543	2.58861e+72	POC1A,CENPF,FANCD2,MKI67,CCNB1,CDK1,TOP2A,BRCA2,KIF18A,KIF14,PLK4,TIMELESS,AURKA,TYMS,HMGB2,CCNB2,TACC3,MELK
GO:0050769	positive regulation of neurogenesis	0.423229	-0.859842	384	3	0.0294118	102	16543	958575161894	KIF20B,XRCC2,ECT2
GO:0035282	segmentation	0.424159	-0.857646	89	1	0.00980392	102	16543	7516	XRCC2
GO:0018130	heterocycle biosynthetic process	0.426194	-0.852861	3061	20	0.196078	102	16543	5.98471e+81	RFC4,TK1,RFC3,FOXM1,RAD51AP1,POLG,CENPF,PTTG1,RRM2,TCF19,CENPU,ASF1B,BRCA2,ATAD2,BIRC5,XRCC2,TYMS,TIMELESS,HMGB2,TRIP13
GO:0001933	negative regulation of protein phosphorylation	0.426516	-0.852105	386	3	0.0294118	102	16543	891230555872	CCNB1,FOXM1,PBK
GO:0019438	aromatic compound biosynthetic process	0.427441	-0.84994	3063	20	0.196078	102	16543	5.98471e+81	RFC4,TK1,RFC3,FOXM1,RAD51AP1,POLG,CENPF,PTTG1,RRM2,TCF19,CENPU,ASF1B,BRCA2,ATAD2,BIRC5,XRCC2,TYMS,TIMELESS,HMGB2,TRIP13
GO:0009798	axis specification	0.427729	-0.849265	90	1	0.00980392	102	16543	6790	AURKA
GO:0052547	regulation of peptidase activity	0.429797	-0.844442	388	3	0.0294118	102	16543	332107449232	BIRC5,PTTG2,PTTG1
GO:0014020	primary neural tube formation	0.431277	-0.841005	91	1	0.00980392	102	16543	9585	KIF20B
GO:0032649	regulation of interferon-gamma production	0.431277	-0.841005	91	1	0.00980392	102	16543	115650	TNFRSF13C
GO:0002065	columnar/cuboidal epithelial cell differentiation	0.431277	-0.841005	91	1	0.00980392	102	16543	7298	TYMS
GO:0060322	head development	0.431685	-0.840058	698	5	0.0490196	102	16543	6.75993e+19	BRCA2,KIF14,CENPF,TACC3,FANCD2
GO:0051346	negative regulation of hydrolase activity	0.434706	-0.833084	391	3	0.0294118	102	16543	332107449232	BIRC5,PTTG2,PTTG1
GO:0048732	gland development	0.434706	-0.833084	391	3	0.0294118	102	16543	679072989133	AURKA,TYMS,CCNB2
GO:1903902	positive regulation of viral life cycle	0.434803	-0.832863	92	1	0.00980392	102	16543	7153	TOP2A
GO:0044249	cellular biosynthetic process	0.43496	-0.832502	4515	29	0.284314	102	16543	5.98471e+120	RFC4,TK1,RFC3,CLSPN,FOXM1,RAD51AP1,POLG,CENPF,PTTG1,RRM2,CDC25C,TCF19,CDK1,CENPU,ASF1B,CDC45,TOP2A,BRCA2,GINS2,ATAD2,BIRC5,CDC7,XRCC2,TYMS,TIMELESS,HMGB2,EME1,TRIP13,ORC6
GO:0045927	positive regulation of growth	0.437053	-0.8277	240	2	0.0196078	102	16543	891983	CCNB1,CDK1
GO:0042102	positive regulation of T cell proliferation	0.438307	-0.824835	93	1	0.00980392	102	16543	115650	TNFRSF13C
GO:0014013	regulation of gliogenesis	0.438307	-0.824835	93	1	0.00980392	102	16543	983	CDK1
GO:0042692	muscle cell differentiation	0.439152	-0.822909	241	2	0.0196078	102	16543	891983	CCNB1,CDK1
GO:0000209	protein polyubiquitination	0.443337	-0.813426	243	2	0.0196078	102	16543	2908911065	UBE2T,UBE2C
GO:0042035	regulation of cytokine biosynthetic process	0.445251	-0.809116	95	1	0.00980392	102	16543	115650	TNFRSF13C
GO:2000117	negative regulation of cysteine-type endopeptidase activity	0.448692	-0.801419	96	1	0.00980392	102	16543	332	BIRC5
GO:1903214	regulation of protein targeting to mitochondrion	0.448692	-0.801419	96	1	0.00980392	102	16543	54069	MIS18A
GO:0048534	hematopoietic or lymphoid organ development	0.449647	-0.799292	556	4	0.0392157	102	16543	715367591339833	TOP2A,BRCA2,CCNB2,MELK
GO:0022037	metencephalon development	0.452111	-0.793828	97	1	0.00980392	102	16543	9928	KIF14
GO:0051260	protein homooligomerization	0.453724	-0.790267	248	2	0.0196078	102	16543	70831894	TK1,ECT2
GO:0001936	regulation of endothelial cell proliferation	0.455509	-0.78634	98	1	0.00980392	102	16543	3148	HMGB2
GO:0048524	positive regulation of viral process	0.455509	-0.78634	98	1	0.00980392	102	16543	7153	TOP2A
GO:0035335	peptidyl-tyrosine dephosphorylation	0.458886	-0.778953	99	1	0.00980392	102	16543	995	CDC25C
GO:0001841	neural tube formation	0.462242	-0.771666	100	1	0.00980392	102	16543	9585	KIF20B
GO:2001237	negative regulation of extrinsic apoptotic signaling pathway	0.462242	-0.771666	100	1	0.00980392	102	16543	3148	HMGB2
GO:0021761	limbic system development	0.462242	-0.771666	100	1	0.00980392	102	16543	9928	KIF14
GO:0050684	regulation of mRNA processing	0.465578	-0.764475	101	1	0.00980392	102	16543	891	CCNB1
GO:0060429	epithelium development	0.466012	-0.763543	885	6	0.0588235	102	16543	7.29889e+23	TYMS,TIMELESS,KIF20B,CDK1,XRCC2,PLK4
GO:0050728	negative regulation of inflammatory response	0.468894	-0.757379	102	1	0.00980392	102	16543	55872	PBK
GO:0046660	female sex differentiation	0.468894	-0.757379	102	1	0.00980392	102	16543	675	BRCA2
GO:0009123	nucleoside monophosphate metabolic process	0.470114	-0.75478	256	2	0.0196078	102	16543	72987083	TYMS,TK1
GO:2000026	regulation of multicellular organismal development	0.473887	-0.746786	1692	11	0.107843	102	16543	6.75993e+42	BRCA2,KIF14,CENPF,XRCC2,FANCD2,ECT2,HMGB2,KIF20B,CCNB1,IQGAP3,CDK1
GO:0035821	modification of morphology or physiology of other organism	0.475463	-0.743465	104	1	0.00980392	102	16543	7298	TYMS
GO:1901214	regulation of neuron death	0.478201	-0.737725	260	2	0.0196078	102	16543	99287516	KIF14,XRCC2
GO:0031328	positive regulation of cellular biosynthetic process	0.478745	-0.736587	1698	11	0.107843	102	16543	7.1536e+44	TOP2A,RFC4,BRCA2,RFC3,ATAD2,FOXM1,TNFRSF13C,CDC7,HMGB2,AURKB,CDK1
GO:0050864	regulation of B cell activation	0.481953	-0.729909	106	1	0.00980392	102	16543	115650	TNFRSF13C
GO:0016573	histone acetylation	0.481953	-0.729909	106	1	0.00980392	102	16543	675	BRCA2
GO:0060560	developmental growth involved in morphogenesis	0.481953	-0.729909	106	1	0.00980392	102	16543	6790	AURKA
GO:1901576	organic substance biosynthetic process	0.482457	-0.728863	4602	29	0.284314	102	16543	5.98471e+120	RFC4,TK1,RFC3,CLSPN,FOXM1,RAD51AP1,POLG,CENPF,PTTG1,RRM2,CDC25C,TCF19,CDK1,CENPU,ASF1B,CDC45,TOP2A,BRCA2,GINS2,ATAD2,BIRC5,CDC7,XRCC2,TYMS,TIMELESS,HMGB2,EME1,TRIP13,ORC6
GO:0042326	negative regulation of phosphorylation	0.486036	-0.721473	423	3	0.0294118	102	16543	891230555872	CCNB1,FOXM1,PBK
GO:0000902	cell morphogenesis	0.487624	-0.71821	584	4	0.0392157	102	16543	6790958599281890	AURKA,KIF20B,KIF14,ECT2
GO:1903510	mucopolysaccharide metabolic process	0.488362	-0.716698	108	1	0.00980392	102	16543	4288	MKI67
GO:0016032	viral process	0.491635	-0.710019	587	4	0.0392157	102	16543	729869999579682	TYMS,BUB1,CDC25C,CENPU
GO:0014706	striated muscle tissue development	0.492173	-0.708925	267	2	0.0196078	102	16543	891983	CCNB1,CDK1
GO:0043900	regulation of multi-organism process	0.49415	-0.704916	268	2	0.0196078	102	16543	67907153	AURKA,TOP2A
GO:0051259	protein oligomerization	0.495421	-0.702346	429	3	0.0294118	102	16543	624170831894	RRM2,TK1,ECT2
GO:0051240	positive regulation of multicellular organismal process	0.496377	-0.70042	1397	9	0.0882353	102	16543	1.15651e+37	TNFRSF13C,XRCC2,ECT2,AURKA,HMGB2,KIF20B,CCNB1,IQGAP3,CDK1
GO:0018393	internal peptidyl-lysine acetylation	0.49783	-0.697497	111	1	0.00980392	102	16543	675	BRCA2
GO:0044764	multi-organism cellular process	0.498291	-0.696571	592	4	0.0392157	102	16543	729869999579682	TYMS,BUB1,CDC25C,CENPU
GO:1901362	organic cyclic compound biosynthetic process	0.500497	-0.692154	3180	20	0.196078	102	16543	5.98471e+81	RFC4,TK1,RFC3,FOXM1,RAD51AP1,POLG,CENPF,PTTG1,RRM2,TCF19,CENPU,ASF1B,BRCA2,ATAD2,BIRC5,XRCC2,TYMS,TIMELESS,HMGB2,TRIP13
GO:0051171	regulation of nitrogen compound metabolic process	0.501783	-0.689588	4314	27	0.264706	102	16543	5.9846e+110	RFC4,RFC3,FOXM1,RAD51AP1,CENPF,MIS18A,PTTG1,FANCD2,RRM2,AURKB,CCNB1,TCF19,CDK1,CENPU,ASF1B,CDC45,TOP2A,BRCA2,ATAD2,BIRC5,CDC7,PARPBP,TYMS,TIMELESS,HMGB2,PTTG2,TRIP13
GO:0009891	positive regulation of biosynthetic process	0.502115	-0.688926	1727	11	0.107843	102	16543	7.1536e+44	TOP2A,RFC4,BRCA2,RFC3,ATAD2,FOXM1,TNFRSF13C,CDC7,HMGB2,AURKB,CDK1
GO:0061061	muscle structure development	0.503179	-0.686808	434	3	0.0294118	102	16543	8919831063	CCNB1,CDK1,CENPF
GO:0018394	peptidyl-lysine acetylation	0.504045	-0.685089	113	1	0.00980392	102	16543	675	BRCA2
GO:0031333	negative regulation of protein complex assembly	0.504045	-0.685089	113	1	0.00980392	102	16543	9928	KIF14
GO:0045580	regulation of T cell differentiation	0.504045	-0.685089	113	1	0.00980392	102	16543	2177	FANCD2
GO:0044344	cellular response to fibroblast growth factor stimulus	0.504045	-0.685089	113	1	0.00980392	102	16543	79801	SHCBP1
GO:0051592	response to calcium ion	0.507124	-0.678999	114	1	0.00980392	102	16543	1894	ECT2
GO:1903749	positive regulation of establishment of protein localization to mitochondrion	0.507124	-0.678999	114	1	0.00980392	102	16543	54069	MIS18A
GO:0002822	regulation of adaptive immune response based on somatic recombination of immune receptors built from immunoglobulin superfamily domains	0.507124	-0.678999	114	1	0.00980392	102	16543	115650	TNFRSF13C
GO:0045995	regulation of embryonic development	0.510184	-0.672983	115	1	0.00980392	102	16543	983	CDK1
GO:0051291	protein heterooligomerization	0.510184	-0.672983	115	1	0.00980392	102	16543	6241	RRM2
GO:0007275	multicellular organism development	0.512415	-0.668621	4495	28	0.27451	102	16543	2.58861e+116	POC1A,CENPF,ECT2,FANCD2,MKI67,RACGAP1,KIF20B,AURKB,RAD54L,CCNB1,CDK1,CENPU,ASF1B,TOP2A,KIF18A,BRCA2,KIF14,XRCC2,PLK4,TYMS,AURKA,TIMELESS,HMGB2,CENPE,NCAPG2,CCNB2,MELK,TACC3
GO:0051179	localization	0.51252	-0.668415	4819	30	0.294118	102	16543	1.1131e+129	ZWINT,DLGAP5,CENPF,KIF15,CDCA8,NDC80,ECT2,KIF23,KIF4B,RACGAP1,KIF20B,BUB1B,NUSAP1,KIF2C,AURKB,CCNB1,CDK1,SPAG5,TUBA1B,KIF4A,KIF18A,BRCA2,BIRC5,CDC7,KIF14,CDCA5,AURKA,KIF22,HMGB2,CENPE
GO:1901575	organic substance catabolic process	0.512771	-0.667925	1578	10	0.0980392	102	16543	9.92841e+37	KIF14,MAD2L1,PTTG1,AURKA,BUB1B,HMGB2,AURKB,CCNB1,UBE2C,CDK1
GO:0060537	muscle tissue development	0.513655	-0.666204	278	2	0.0196078	102	16543	891983	CCNB1,CDK1
GO:0050680	negative regulation of epithelial cell proliferation	0.516248	-0.661168	117	1	0.00980392	102	16543	675	BRCA2
GO:0006475	internal protein amino acid acetylation	0.516248	-0.661168	117	1	0.00980392	102	16543	675	BRCA2
GO:0033209	tumor necrosis factor-mediated signaling pathway	0.519252	-0.655366	118	1	0.00980392	102	16543	115650	TNFRSF13C
GO:0009582	detection of abiotic stimulus	0.519252	-0.655366	118	1	0.00980392	102	16543	8914	TIMELESS
GO:0016311	dephosphorylation	0.51941	-0.655061	281	2	0.0196078	102	16543	9787995	DLGAP5,CDC25C
GO:0032844	regulation of homeostatic process	0.521552	-0.650947	446	3	0.0294118	102	16543	3148921211065	HMGB2,AURKB,UBE2C
GO:0051962	positive regulation of nervous system development	0.521552	-0.650947	446	3	0.0294118	102	16543	958575161894	KIF20B,XRCC2,ECT2
GO:0071774	response to fibroblast growth factor	0.522237	-0.649633	119	1	0.00980392	102	16543	79801	SHCBP1
GO:0001838	embryonic epithelial tube formation	0.522237	-0.649633	119	1	0.00980392	102	16543	9585	KIF20B
GO:0009058	biosynthetic process	0.523874	-0.646503	4678	29	0.284314	102	16543	5.98471e+120	RFC4,TK1,RFC3,CLSPN,FOXM1,RAD51AP1,POLG,CENPF,PTTG1,RRM2,CDC25C,TCF19,CDK1,CENPU,ASF1B,CDC45,TOP2A,BRCA2,GINS2,ATAD2,BIRC5,CDC7,XRCC2,TYMS,TIMELESS,HMGB2,EME1,TRIP13,ORC6
GO:0072175	epithelial tube formation	0.525204	-0.643968	120	1	0.00980392	102	16543	9585	KIF20B
GO:0071396	cellular response to lipid	0.5291	-0.636578	451	3	0.0294118	102	16543	314881930891	HMGB2,KIF18A,CCNB1
GO:0090407	organophosphate biosynthetic process	0.530602	-0.633743	452	3	0.0294118	102	16543	729862417083	TYMS,RRM2,TK1
GO:0097190	apoptotic signaling pathway	0.530787	-0.633394	287	2	0.0196078	102	16543	6759833	BRCA2,MELK
GO:0032355	response to estradiol	0.531084	-0.632835	122	1	0.00980392	102	16543	81930	KIF18A
GO:0035023	regulation of Rho protein signal transduction	0.533997	-0.627365	123	1	0.00980392	102	16543	1894	ECT2
GO:0060562	epithelial tube morphogenesis	0.536408	-0.622861	290	2	0.0196078	102	16543	89149585	TIMELESS,KIF20B
GO:0007338	single fertilization	0.536892	-0.621959	124	1	0.00980392	102	16543	983	CDK1
GO:0002819	regulation of adaptive immune response	0.539769	-0.616615	125	1	0.00980392	102	16543	115650	TNFRSF13C
GO:0009749	response to glucose	0.539769	-0.616615	125	1	0.00980392	102	16543	5428	POLG
GO:0071704	organic substance metabolic process	0.540544	-0.61518	8920	55	0.539216	102	16543	63967,9787,2305,5428,1063,9232,2177,55143,83461,8438,891,6941,55215,7153,29089,9928,8317,55010,7516,10733,8914,3835,699,128239,9319,5984,84057,5983,7083,10635,55872,4288,6241,701,9212,995,983,55723,79682,8318,675,51659,29028,332,10293,4085,113130,7298,6790,3148,146956,11065,7443,9833,23594	CLSPN,DLGAP5,FOXM1,POLG,CENPF,PTTG1,FANCD2,CDCA8,CDCA3,RAD54L,CCNB1,TCF19,FANCI,TOP2A,UBE2T,KIF14,CDC7,PARPBP,XRCC2,PLK4,TIMELESS,KIF22,BUB1,IQGAP3,TRIP13,RFC4,MND1,RFC3,TK1,RAD51AP1,PBK,MKI67,RRM2,BUB1B,AURKB,CDC25C,CDK1,ASF1B,CENPU,CDC45,BRCA2,GINS2,ATAD2,BIRC5,TRAIP,MAD2L1,CDCA5,TYMS,AURKA,HMGB2,EME1,UBE2C,VRK1,MELK,ORC6
GO:0050863	regulation of T cell activation	0.541983	-0.612521	293	2	0.0196078	102	16543	1156502177	TNFRSF13C,FANCD2
GO:0048638	regulation of developmental growth	0.543831	-0.609117	294	2	0.0196078	102	16543	891983	CCNB1,CDK1
GO:0050671	positive regulation of lymphocyte proliferation	0.545469	-0.606108	127	1	0.00980392	102	16543	115650	TNFRSF13C
GO:1903747	regulation of establishment of protein localization to mitochondrion	0.545469	-0.606108	127	1	0.00980392	102	16543	54069	MIS18A
GO:0071902	positive regulation of protein serine/threonine kinase activity	0.545674	-0.605734	295	2	0.0196078	102	16543	128239983	IQGAP3,CDK1
GO:0032946	positive regulation of mononuclear cell proliferation	0.548294	-0.600944	128	1	0.00980392	102	16543	115650	TNFRSF13C
GO:2000241	regulation of reproductive process	0.548294	-0.600944	128	1	0.00980392	102	16543	6790	AURKA
GO:0034329	cell junction assembly	0.548294	-0.600944	128	1	0.00980392	102	16543	1894	ECT2
GO:0031056	regulation of histone modification	0.548294	-0.600944	128	1	0.00980392	102	16543	891	CCNB1
GO:0044403	symbiosis, encompassing mutualism through parasitism	0.550149	-0.597566	632	4	0.0392157	102	16543	729869999579682	TYMS,BUB1,CDC25C,CENPU
GO:0070482	response to oxygen levels	0.551172	-0.595708	298	2	0.0196078	102	16543	8915428	CCNB1,POLG
GO:0009117	nucleotide metabolic process	0.551351	-0.595384	466	3	0.0294118	102	16543	729862417083	TYMS,RRM2,TK1
GO:0044419	interspecies interaction between organisms	0.552671	-0.592993	634	4	0.0392157	102	16543	729869999579682	TYMS,BUB1,CDC25C,CENPU
GO:0071900	regulation of protein serine/threonine kinase activity	0.552813	-0.592736	467	3	0.0294118	102	16543	128239995983	IQGAP3,CDC25C,CDK1
GO:0071456	cellular response to hypoxia	0.55389	-0.590789	130	1	0.00980392	102	16543	891	CCNB1
GO:0009746	response to hexose	0.55389	-0.590789	130	1	0.00980392	102	16543	5428	POLG
GO:1903311	regulation of mRNA metabolic process	0.55389	-0.590789	130	1	0.00980392	102	16543	891	CCNB1
GO:0050727	regulation of inflammatory response	0.554812	-0.589126	300	2	0.0196078	102	16543	558722177	PBK,FANCD2
GO:0048754	branching morphogenesis of an epithelial tube	0.556662	-0.585796	131	1	0.00980392	102	16543	8914	TIMELESS
GO:0019827	stem cell population maintenance	0.559418	-0.580859	132	1	0.00980392	102	16543	2177	FANCD2
GO:0050896	response to stimulus	0.562038	-0.576185	7347	45	0.441176	102	16543	6.39672e+197	CLSPN,FOXM1,POLG,CENPF,PTTG1,FANCD2,RACGAP1,RAD54L,CCNB1,FANCI,TOP2A,UBE2T,KIF14,CDC7,PARPBP,XRCC2,TIMELESS,KIF22,IQGAP3,TRIP13,RFC4,MND1,RFC3,TNFRSF13C,RAD51AP1,PBK,ECT2,MKI67,AURKB,SHCBP1,CDC25C,CDK1,TUBA1B,CDC45,KIF18A,TIFA,BRCA2,GINS2,TRAIP,CDCA5,TYMS,AURKA,HMGB2,EME1,MELK
GO:0070665	positive regulation of leukocyte proliferation	0.562156	-0.575976	133	1	0.00980392	102	16543	115650	TNFRSF13C
GO:0006753	nucleoside phosphate metabolic process	0.562968	-0.574533	474	3	0.0294118	102	16543	729862417083	TYMS,RRM2,TK1
GO:0006473	protein acetylation	0.564878	-0.571146	134	1	0.00980392	102	16543	675	BRCA2
GO:0098727	maintenance of cell number	0.564878	-0.571146	134	1	0.00980392	102	16543	2177	FANCD2
GO:0034284	response to monosaccharide	0.567582	-0.566369	135	1	0.00980392	102	16543	5428	POLG
GO:0035148	tube formation	0.567582	-0.566369	135	1	0.00980392	102	16543	9585	KIF20B
GO:1903037	regulation of leukocyte cell-cell adhesion	0.569165	-0.563585	308	2	0.0196078	102	16543	1156502177	TNFRSF13C,FANCD2
GO:0030855	epithelial cell differentiation	0.570137	-0.561879	479	3	0.0294118	102	16543	729898310733	TYMS,CDK1,PLK4
GO:0030902	hindbrain development	0.570271	-0.561644	136	1	0.00980392	102	16543	9928	KIF14
GO:0036294	cellular response to decreased oxygen levels	0.570271	-0.561644	136	1	0.00980392	102	16543	891	CCNB1
GO:0071222	cellular response to lipopolysaccharide	0.572942	-0.556971	137	1	0.00980392	102	16543	3148	HMGB2
GO:0048284	organelle fusion	0.572942	-0.556971	137	1	0.00980392	102	16543	983	CDK1
GO:0003002	regionalization	0.574462	-0.554321	311	2	0.0196078	102	16543	67907516	AURKA,XRCC2
GO:0051701	interaction with host	0.575597	-0.552347	138	1	0.00980392	102	16543	7298	TYMS
GO:0045619	regulation of lymphocyte differentiation	0.575597	-0.552347	138	1	0.00980392	102	16543	2177	FANCD2
GO:0001101	response to acid chemical	0.577967	-0.548238	313	2	0.0196078	102	16543	7298891	TYMS,CCNB1
GO:0001959	regulation of cytokine-mediated signaling pathway	0.580859	-0.543248	140	1	0.00980392	102	16543	10293	TRAIP
GO:0016331	morphogenesis of embryonic epithelium	0.580859	-0.543248	140	1	0.00980392	102	16543	9585	KIF20B
GO:0060341	regulation of cellular localization	0.581056	-0.542909	826	5	0.0490196	102	16543	9.58598e+21	KIF20B,CDK1,MIS18A,CDCA5,ECT2
GO:0051384	response to glucocorticoid	0.583465	-0.538771	141	1	0.00980392	102	16543	7298	TYMS
GO:0045597	positive regulation of cell differentiation	0.584321	-0.537304	829	5	0.0490196	102	16543	6.79096e+19	AURKA,KIF20B,HMGB2,XRCC2,ECT2
GO:0051099	positive regulation of binding	0.586055	-0.534341	142	1	0.00980392	102	16543	3148	HMGB2
GO:0031348	negative regulation of defense response	0.586055	-0.534341	142	1	0.00980392	102	16543	55872	PBK
GO:0071219	cellular response to molecule of bacterial origin	0.58863	-0.529958	143	1	0.00980392	102	16543	3148	HMGB2
GO:0042129	regulation of T cell proliferation	0.58863	-0.529958	143	1	0.00980392	102	16543	115650	TNFRSF13C
GO:0009266	response to temperature stimulus	0.58863	-0.529958	143	1	0.00980392	102	16543	4288	MKI67
GO:0001890	placenta development	0.591188	-0.525621	144	1	0.00980392	102	16543	10733	PLK4
GO:0007265	Ras protein signal transduction	0.591188	-0.525621	144	1	0.00980392	102	16543	128239	IQGAP3
GO:0045934	negative regulation of nucleobase-containing compound metabolic process	0.591589	-0.524943	1341	8	0.0784314	102	16543	6.75332e+30	BRCA2,BIRC5,FOXM1,PARPBP,CENPF,TIMELESS,HMGB2,AURKB
GO:1903706	regulation of hemopoiesis	0.59178	-0.52462	321	2	0.0196078	102	16543	31482177	HMGB2,FANCD2
GO:0032989	cellular component morphogenesis	0.593198	-0.522228	667	4	0.0392157	102	16543	6790958599281890	AURKA,KIF20B,KIF14,ECT2
GO:0015698	inorganic anion transport	0.593731	-0.521329	145	1	0.00980392	102	16543	29127	RACGAP1
GO:0071453	cellular response to oxygen levels	0.593731	-0.521329	145	1	0.00980392	102	16543	891	CCNB1
GO:0060759	regulation of response to cytokine stimulus	0.596258	-0.517082	146	1	0.00980392	102	16543	10293	TRAIP
GO:0043408	regulation of MAPK cascade	0.596776	-0.516213	670	4	0.0392157	102	16543	1.28239e+17	IQGAP3,FOXM1,CDK1,PBK
GO:0043405	regulation of MAP kinase activity	0.598561	-0.513227	325	2	0.0196078	102	16543	128239983	IQGAP3,CDK1
GO:0007050	cell cycle arrest	0.59877	-0.512878	147	1	0.00980392	102	16543	9585	KIF20B
GO:0048545	response to steroid hormone	0.600243	-0.51042	326	2	0.0196078	102	16543	72983148	TYMS,HMGB2
GO:0009056	catabolic process	0.600794	-0.509503	1687	10	0.0980392	102	16543	9.92841e+37	KIF14,MAD2L1,PTTG1,AURKA,BUB1B,HMGB2,AURKB,CCNB1,UBE2C,CDK1
GO:1901700	response to oxygen-containing compound	0.602767	-0.506224	1354	8	0.0784314	102	16543	8.19305e+30	KIF18A,POLG,ECT2,TIMELESS,TYMS,HMGB2,CCNB1,CDK1
GO:0035239	tube morphogenesis	0.603592	-0.504857	328	2	0.0196078	102	16543	89149585	TIMELESS,KIF20B
GO:0009966	regulation of signal transduction	0.606102	-0.500707	2693	16	0.156863	102	16543	5.9846e+67	RFC4,RFC3,FOXM1,PBK,FANCD2,ECT2,TPX2,RACGAP1,AURKB,CDK1,BIRC5,KIF14,TRAIP,AURKA,HMGB2,IQGAP3
GO:0048856	anatomical structure development	0.607313	-0.498711	4835	29	0.284314	102	16543	2.58861e+120	POC1A,CENPF,ECT2,FANCD2,MKI67,RACGAP1,KIF20B,AURKB,RAD54L,CCNB1,CDK1,CENPU,ASF1B,TOP2A,KIF18A,BRCA2,KIF14,XRCC2,PLK4,TYMS,AURKA,TIMELESS,HMGB2,CENPE,NCAPG2,CCNB2,MELK,TRIP13,TACC3
GO:0010556	regulation of macromolecule biosynthetic process	0.607912	-0.497725	4016	24	0.235294	102	16543	5.9846e+98	RFC4,RFC3,FOXM1,TNFRSF13C,CENPF,PTTG1,FANCD2,RRM2,AURKB,TCF19,CDK1,CENPU,ASF1B,CDC45,TOP2A,BRCA2,ATAD2,BIRC5,CDC7,TYMS,TIMELESS,HMGB2,PTTG2,TRIP13
GO:2000377	regulation of reactive oxygen species metabolic process	0.608662	-0.496492	151	1	0.00980392	102	16543	2305	FOXM1
GO:0030097	hemopoiesis	0.611628	-0.491631	509	3	0.0294118	102	16543	71536759833	TOP2A,BRCA2,MELK
GO:2001236	regulation of extrinsic apoptotic signaling pathway	0.613517	-0.488547	153	1	0.00980392	102	16543	3148	HMGB2
GO:0009743	response to carbohydrate	0.613517	-0.488547	153	1	0.00980392	102	16543	5428	POLG
GO:0034613	cellular protein localization	0.614075	-0.487638	1198	7	0.0686275	102	16543	6.79096e+25	AURKA,KIF20B,BUB1B,BRCA2,AURKB,CDK1,SPAG5
GO:0021915	neural tube development	0.618313	-0.480761	155	1	0.00980392	102	16543	9585	KIF20B
GO:0007417	central nervous system development	0.620377	-0.477428	863	5	0.0490196	102	16543	6.75993e+19	BRCA2,KIF14,CENPF,TACC3,FANCD2
GO:0070727	cellular macromolecule localization	0.622963	-0.473267	1208	7	0.0686275	102	16543	6.79096e+25	AURKA,KIF20B,BUB1B,BRCA2,AURKB,CDK1,SPAG5
GO:0030203	glycosaminoglycan metabolic process	0.623049	-0.473129	157	1	0.00980392	102	16543	4288	MKI67
GO:0031960	response to corticosteroid	0.623049	-0.473129	157	1	0.00980392	102	16543	7298	TYMS
GO:0009566	fertilization	0.625396	-0.46937	158	1	0.00980392	102	16543	983	CDK1
GO:0031589	cell-substrate adhesion	0.627728	-0.465649	159	1	0.00980392	102	16543	9928	KIF14
GO:0061138	morphogenesis of a branching epithelium	0.627728	-0.465649	159	1	0.00980392	102	16543	8914	TIMELESS
GO:0060348	bone development	0.630045	-0.461963	160	1	0.00980392	102	16543	25886	POC1A
GO:0045216	cell-cell junction organization	0.632349	-0.458314	161	1	0.00980392	102	16543	1894	ECT2
GO:0055086	nucleobase-containing small molecule metabolic process	0.633942	-0.455797	526	3	0.0294118	102	16543	729862417083	TYMS,RRM2,TK1
GO:0009116	nucleoside metabolic process	0.634362	-0.455135	347	2	0.0196078	102	16543	72987083	TYMS,TK1
GO:1903708	positive regulation of hemopoiesis	0.634638	-0.454701	162	1	0.00980392	102	16543	3148	HMGB2
GO:0043543	protein acylation	0.641421	-0.444069	165	1	0.00980392	102	16543	675	BRCA2
GO:1902115	regulation of organelle assembly	0.643654	-0.440594	166	1	0.00980392	102	16543	10733	PLK4
GO:0006022	aminoglycan metabolic process	0.643654	-0.440594	166	1	0.00980392	102	16543	4288	MKI67
GO:0042593	glucose homeostasis	0.643654	-0.440594	166	1	0.00980392	102	16543	5428	POLG
GO:0033500	carbohydrate homeostasis	0.643654	-0.440594	166	1	0.00980392	102	16543	5428	POLG
GO:0007584	response to nutrient	0.645874	-0.437152	167	1	0.00980392	102	16543	7298	TYMS
GO:0030324	lung development	0.645874	-0.437152	167	1	0.00980392	102	16543	8914	TIMELESS
GO:0044271	cellular nitrogen compound biosynthetic process	0.64599	-0.436972	3424	20	0.196078	102	16543	5.98471e+81	RFC4,TK1,RFC3,FOXM1,RAD51AP1,POLG,CENPF,PTTG1,RRM2,TCF19,CENPU,ASF1B,BRCA2,ATAD2,BIRC5,XRCC2,TYMS,TIMELESS,HMGB2,TRIP13
GO:0044767	single-organism developmental process	0.646185	-0.436669	5076	30	0.294118	102	16543	2.58865e+124	POC1A,POLG,CENPF,ECT2,FANCD2,MKI67,RACGAP1,KIF20B,AURKB,RAD54L,CCNB1,CDK1,CENPU,ASF1B,TOP2A,KIF18A,BRCA2,KIF14,XRCC2,PLK4,TYMS,AURKA,TIMELESS,HMGB2,CENPE,NCAPG2,CCNB2,MELK,TRIP13,TACC3
GO:0051234	establishment of localization	0.647846	-0.434102	3925	23	0.22549	102	16543	1.1131e+104	ZWINT,DLGAP5,CENPF,KIF15,CDCA8,NDC80,ECT2,KIF23,KIF4B,RACGAP1,NUSAP1,KIF2C,CCNB1,SPAG5,TUBA1B,KIF4A,KIF18A,BRCA2,CDC7,KIF14,CDCA5,KIF22,CENPE
GO:0001763	morphogenesis of a branching structure	0.648079	-0.433742	168	1	0.00980392	102	16543	8914	TIMELESS
GO:0008361	regulation of cell size	0.650271	-0.430366	169	1	0.00980392	102	16543	128239	IQGAP3
GO:0030900	forebrain development	0.651319	-0.428756	358	2	0.0196078	102	16543	992810460	KIF14,TACC3
GO:0045936	negative regulation of phosphate metabolic process	0.654133	-0.424445	542	3	0.0294118	102	16543	891230555872	CCNB1,FOXM1,PBK
GO:0030323	respiratory tube development	0.654615	-0.423708	171	1	0.00980392	102	16543	8914	TIMELESS
GO:0006909	phagocytosis	0.654615	-0.423708	171	1	0.00980392	102	16543	8317	CDC7
GO:0051223	regulation of protein transport	0.654725	-0.423541	721	4	0.0392157	102	16543	9585983540691890	KIF20B,CDK1,MIS18A,ECT2
GO:0010563	negative regulation of phosphorus metabolic process	0.655368	-0.422558	543	3	0.0294118	102	16543	891230555872	CCNB1,FOXM1,PBK
GO:0010822	positive regulation of mitochondrion organization	0.658905	-0.417175	173	1	0.00980392	102	16543	54069	MIS18A
GO:0006575	cellular modified amino acid metabolic process	0.658905	-0.417175	173	1	0.00980392	102	16543	7298	TYMS
GO:0001819	positive regulation of cytokine production	0.660305	-0.415053	364	2	0.0196078	102	16543	3148115650	HMGB2,TNFRSF13C
GO:0052548	regulation of endopeptidase activity	0.660305	-0.415053	364	2	0.0196078	102	16543	3329232	BIRC5,PTTG1
GO:1903900	regulation of viral life cycle	0.661031	-0.413955	174	1	0.00980392	102	16543	7153	TOP2A
GO:1901654	response to ketone	0.661031	-0.413955	174	1	0.00980392	102	16543	7298	TYMS
GO:0060326	cell chemotaxis	0.661031	-0.413955	174	1	0.00980392	102	16543	3148	HMGB2
GO:0061024	membrane organization	0.662335	-0.411984	905	5	0.0490196	102	16543	9.21289e+17	AURKB,CCNB1,VRK1,CCNB2,CDK1
GO:0033036	macromolecule localization	0.663834	-0.409724	2112	12	0.117647	102	16543	8.19307e+45	KIF18A,BRCA2,BIRC5,KIF14,CENPF,ECT2,AURKA,BUB1B,KIF20B,AURKB,CDK1,SPAG5
GO:0043123	positive regulation of I-kappaB kinase/NF-kappaB signaling	0.665242	-0.407604	176	1	0.00980392	102	16543	1894	ECT2
GO:0009611	response to wounding	0.666349	-0.405942	552	3	0.0294118	102	16543	6790891983	AURKA,CCNB1,CDK1
GO:0002064	epithelial cell development	0.667328	-0.404473	177	1	0.00980392	102	16543	7298	TYMS
GO:0043254	regulation of protein complex assembly	0.667653	-0.403987	369	2	0.0196078	102	16543	553559928	HJURP,KIF14
GO:1901657	glycosyl compound metabolic process	0.667653	-0.403987	369	2	0.0196078	102	16543	72987083	TYMS,TK1
GO:0043065	positive regulation of apoptotic process	0.673529	-0.395224	558	3	0.0294118	102	16543	715398331894	TOP2A,MELK,ECT2
GO:0010629	negative regulation of gene expression	0.674279	-0.394112	1442	8	0.0784314	102	16543	3.32231e+31	BIRC5,FOXM1,CENPF,TIMELESS,HMGB2,AURKB,IQGAP3,CCNB1
GO:0001817	regulation of cytokine production	0.675897	-0.391714	560	3	0.0294118	102	16543	314811565010293	HMGB2,TNFRSF13C,TRAIP
GO:0070887	cellular response to chemical stimulus	0.677517	-0.389321	2303	13	0.127451	102	16543	8.19301e+56	KIF18A,TNFRSF13C,POLG,FANCD2,ECT2,TIMELESS,HMGB2,CCNB1,IQGAP3,SHCBP1,CDK1,MELK,TUBA1B
GO:0045892	negative regulation of transcription, DNA-templated	0.677985	-0.38863	1098	6	0.0588235	102	16543	8.91431e+22	TIMELESS,HMGB2,AURKB,BIRC5,FOXM1,CENPF
GO:0080134	regulation of response to stress	0.678779	-0.387459	1274	7	0.0686275	102	16543	8.91431e+30	TIMELESS,HMGB2,FOXM1,RAD51AP1,PBK,PARPBP,FANCD2
GO:0043068	positive regulation of programmed cell death	0.679427	-0.386506	563	3	0.0294118	102	16543	715398331894	TOP2A,MELK,ECT2
GO:0045637	regulation of myeloid cell differentiation	0.679578	-0.386283	183	1	0.00980392	102	16543	3148	HMGB2
GO:0007399	nervous system development	0.680793	-0.384497	2138	12	0.117647	102	16543	6.75993e+47	BRCA2,KIF14,XRCC2,CENPF,ECT2,FANCD2,AURKA,RACGAP1,HMGB2,KIF20B,CDK1,TACC3
GO:0018108	peptidyl-tyrosine phosphorylation	0.681576	-0.383348	184	1	0.00980392	102	16543	9833	MELK
GO:0034330	cell junction organization	0.683561	-0.380439	185	1	0.00980392	102	16543	1894	ECT2
GO:0050792	regulation of viral process	0.683561	-0.380439	185	1	0.00980392	102	16543	7153	TOP2A
GO:0022407	regulation of cell-cell adhesion	0.684771	-0.37867	381	2	0.0196078	102	16543	1156502177	TNFRSF13C,FANCD2
GO:0018212	peptidyl-tyrosine modification	0.685534	-0.377557	186	1	0.00980392	102	16543	9833	MELK
GO:2000113	negative regulation of cellular macromolecule biosynthetic process	0.685988	-0.376895	1283	7	0.0686275	102	16543	8.91431e+25	TIMELESS,HMGB2,BRCA2,AURKB,BIRC5,FOXM1,CENPF
GO:0051249	regulation of lymphocyte activation	0.686165	-0.376637	382	2	0.0196078	102	16543	1156502177	TNFRSF13C,FANCD2
GO:0071229	cellular response to acid chemical	0.691381	-0.369064	189	1	0.00980392	102	16543	891	CCNB1
GO:0032502	developmental process	0.693459	-0.366063	5175	30	0.294118	102	16543	2.58865e+124	POC1A,POLG,CENPF,ECT2,FANCD2,MKI67,RACGAP1,KIF20B,AURKB,RAD54L,CCNB1,CDK1,CENPU,ASF1B,TOP2A,KIF18A,BRCA2,KIF14,XRCC2,PLK4,TYMS,AURKA,TIMELESS,HMGB2,CENPE,NCAPG2,CCNB2,MELK,TRIP13,TACC3
GO:0051252	regulation of RNA metabolic process	0.694799	-0.364133	3682	21	0.205882	102	16543	2.30511e+83	FOXM1,CENPF,PTTG1,FANCD2,RRM2,AURKB,CCNB1,TCF19,CDK1,ASF1B,CENPU,TOP2A,CDC45,BRCA2,ATAD2,BIRC5,TYMS,TIMELESS,HMGB2,PTTG2,TRIP13
GO:0051172	negative regulation of nitrogen compound metabolic process	0.695372	-0.363308	1470	8	0.0784314	102	16543	6.75332e+30	BRCA2,BIRC5,FOXM1,PARPBP,CENPF,TIMELESS,HMGB2,AURKB
GO:0032880	regulation of protein localization	0.695886	-0.362569	941	5	0.0490196	102	16543	9.58598e+21	KIF20B,CDK1,MIS18A,CDCA5,ECT2
GO:0050670	regulation of lymphocyte proliferation	0.69712	-0.360798	192	1	0.00980392	102	16543	115650	TNFRSF13C
GO:0044802	single-organism membrane organization	0.698163	-0.359303	763	4	0.0392157	102	16543	89174439133983	CCNB1,VRK1,CCNB2,CDK1
GO:0060541	respiratory system development	0.699009	-0.358091	193	1	0.00980392	102	16543	8914	TIMELESS
GO:0032944	regulation of mononuclear cell proliferation	0.699009	-0.358091	193	1	0.00980392	102	16543	115650	TNFRSF13C
GO:0031326	regulation of cellular biosynthetic process	0.701654	-0.354314	4197	24	0.235294	102	16543	5.9846e+98	RFC4,RFC3,FOXM1,TNFRSF13C,CENPF,PTTG1,FANCD2,RRM2,AURKB,TCF19,CDK1,CENPU,ASF1B,CDC45,TOP2A,BRCA2,ATAD2,BIRC5,CDC7,TYMS,TIMELESS,HMGB2,PTTG2,TRIP13
GO:0009888	tissue development	0.701971	-0.353863	1479	8	0.0784314	102	16543	2.58868e+31	POC1A,XRCC2,PLK4,TIMELESS,TYMS,KIF20B,CCNB1,CDK1
GO:0008152	metabolic process	0.703377	-0.351863	9270	55	0.539216	102	16543	63967,9787,2305,5428,1063,9232,2177,55143,83461,8438,891,6941,55215,7153,29089,9928,8317,55010,7516,10733,8914,3835,699,128239,9319,5984,84057,5983,7083,10635,55872,4288,6241,701,9212,995,983,55723,79682,8318,675,51659,29028,332,10293,4085,113130,7298,6790,3148,146956,11065,7443,9833,23594	CLSPN,DLGAP5,FOXM1,POLG,CENPF,PTTG1,FANCD2,CDCA8,CDCA3,RAD54L,CCNB1,TCF19,FANCI,TOP2A,UBE2T,KIF14,CDC7,PARPBP,XRCC2,PLK4,TIMELESS,KIF22,BUB1,IQGAP3,TRIP13,RFC4,MND1,RFC3,TK1,RAD51AP1,PBK,MKI67,RRM2,BUB1B,AURKB,CDC25C,CDK1,ASF1B,CENPU,CDC45,BRCA2,GINS2,ATAD2,BIRC5,TRAIP,MAD2L1,CDCA5,TYMS,AURKA,HMGB2,EME1,UBE2C,VRK1,MELK,ORC6
GO:0043281	regulation of cysteine-type endopeptidase activity involved in apoptotic process	0.704608	-0.350114	196	1	0.00980392	102	16543	332	BIRC5
GO:0048583	regulation of response to stimulus	0.705391	-0.349003	3535	20	0.196078	102	16543	5.9846e+87	RFC4,RFC3,FOXM1,TNFRSF13C,RAD51AP1,PBK,FANCD2,ECT2,TPX2,RACGAP1,AURKB,CDK1,BIRC5,KIF14,TRAIP,PARPBP,TIMELESS,AURKA,HMGB2,IQGAP3
GO:0009612	response to mechanical stimulus	0.706451	-0.347501	197	1	0.00980392	102	16543	891	CCNB1
GO:0030036	actin cytoskeleton organization	0.709104	-0.343752	399	2	0.0196078	102	16543	949329127	KIF23,RACGAP1
GO:0070663	regulation of leukocyte proliferation	0.711912	-0.3398	200	1	0.00980392	102	16543	115650	TNFRSF13C
GO:1903506	regulation of nucleic acid-templated transcription	0.711981	-0.339704	3548	20	0.196078	102	16543	2.30511e+80	FOXM1,CENPF,PTTG1,FANCD2,RRM2,AURKB,TCF19,CDK1,ASF1B,CENPU,TOP2A,CDC45,BRCA2,ATAD2,BIRC5,TYMS,TIMELESS,HMGB2,PTTG2,TRIP13
GO:1901137	carbohydrate derivative biosynthetic process	0.712104	-0.339531	592	3	0.0294118	102	16543	729862417083	TYMS,RRM2,TK1
GO:0050870	positive regulation of T cell activation	0.713711	-0.337278	201	1	0.00980392	102	16543	115650	TNFRSF13C
GO:0010942	positive regulation of cell death	0.714262	-0.336506	594	3	0.0294118	102	16543	715398331894	TOP2A,MELK,ECT2
GO:0051336	regulation of hydrolase activity	0.715308	-0.335042	1321	7	0.0686275	102	16543	2.91273e+30	RACGAP1,HMGB2,IQGAP3,BIRC5,PTTG2,PTTG1,ECT2
GO:1903507	negative regulation of nucleic acid-templated transcription	0.715346	-0.334988	1143	6	0.0588235	102	16543	8.91431e+22	TIMELESS,HMGB2,AURKB,BIRC5,FOXM1,CENPF
GO:0048731	system development	0.71544	-0.334857	3891	22	0.215686	102	16543	2.58861e+89	POC1A,CENPF,ECT2,FANCD2,MKI67,RACGAP1,KIF20B,CCNB1,CDK1,TOP2A,BRCA2,KIF18A,KIF14,XRCC2,PLK4,TIMELESS,AURKA,TYMS,HMGB2,CCNB2,TACC3,MELK
GO:0048705	skeletal system morphogenesis	0.715497	-0.334777	202	1	0.00980392	102	16543	25886	POC1A
GO:0002009	morphogenesis of an epithelium	0.716864	-0.332869	405	2	0.0196078	102	16543	89149585	TIMELESS,KIF20B
GO:0007389	pattern specification process	0.716864	-0.332869	405	2	0.0196078	102	16543	67907516	AURKA,XRCC2
GO:0048699	generation of neurons	0.718288	-0.330884	1325	7	0.0686275	102	16543	6.79029e+27	AURKA,RACGAP1,HMGB2,KIF20B,CDK1,XRCC2,ECT2
GO:0048812	neuron projection morphogenesis	0.720679	-0.327561	408	2	0.0196078	102	16543	67909585	AURKA,KIF20B
GO:2000112	regulation of cellular macromolecule biosynthetic process	0.720751	-0.327462	3902	22	0.215686	102	16543	5.9846e+88	RFC4,RFC3,FOXM1,CENPF,PTTG1,FANCD2,RRM2,AURKB,TCF19,CDK1,CENPU,ASF1B,CDC45,TOP2A,BRCA2,ATAD2,BIRC5,CDC7,TYMS,TIMELESS,HMGB2,PTTG2
GO:2001234	negative regulation of apoptotic signaling pathway	0.720792	-0.327405	205	1	0.00980392	102	16543	3148	HMGB2
GO:2001141	regulation of RNA biosynthetic process	0.721466	-0.326471	3567	20	0.196078	102	16543	2.30511e+80	FOXM1,CENPF,PTTG1,FANCD2,RRM2,AURKB,TCF19,CDK1,ASF1B,CENPU,TOP2A,CDC45,BRCA2,ATAD2,BIRC5,TYMS,TIMELESS,HMGB2,PTTG2,TRIP13
GO:0009889	regulation of biosynthetic process	0.724893	-0.321731	4246	24	0.235294	102	16543	5.9846e+98	RFC4,RFC3,FOXM1,TNFRSF13C,CENPF,PTTG1,FANCD2,RRM2,AURKB,TCF19,CDK1,CENPU,ASF1B,CDC45,TOP2A,BRCA2,ATAD2,BIRC5,CDC7,TYMS,TIMELESS,HMGB2,PTTG2,TRIP13
GO:0043903	regulation of symbiosis, encompassing mutualism through parasitism	0.725989	-0.32022	208	1	0.00980392	102	16543	7153	TOP2A
GO:0070201	regulation of establishment of protein localization	0.727673	-0.317903	794	4	0.0392157	102	16543	9585983540691890	KIF20B,CDK1,MIS18A,ECT2
GO:1902679	negative regulation of RNA biosynthetic process	0.727908	-0.317581	1159	6	0.0588235	102	16543	8.91431e+22	TIMELESS,HMGB2,AURKB,BIRC5,FOXM1,CENPF
GO:0045595	regulation of cell differentiation	0.728841	-0.3163	1517	8	0.0784314	102	16543	9.92875e+30	KIF14,XRCC2,FANCD2,ECT2,AURKA,HMGB2,KIF20B,CDK1
GO:1903039	positive regulation of leukocyte cell-cell adhesion	0.729401	-0.315532	210	1	0.00980392	102	16543	115650	TNFRSF13C
GO:0048858	cell projection morphogenesis	0.730644	-0.313829	416	2	0.0196078	102	16543	67909585	AURKA,KIF20B
GO:0060271	cilium assembly	0.73277	-0.310923	212	1	0.00980392	102	16543	25886	POC1A
GO:0001818	negative regulation of cytokine production	0.734439	-0.308648	213	1	0.00980392	102	16543	10293	TRAIP
GO:0033993	response to lipid	0.735835	-0.30675	803	4	0.0392157	102	16543	7298314881930890	TYMS,HMGB2,KIF18A,CCNB1
GO:0051606	detection of stimulus	0.741203	-0.299481	620	3	0.0294118	102	16543	891459845983	TIMELESS,RFC4,RFC3
GO:0042742	defense response to bacterium	0.744239	-0.295393	219	1	0.00980392	102	16543	3148	HMGB2
GO:2000116	regulation of cysteine-type endopeptidase activity	0.744239	-0.295393	219	1	0.00980392	102	16543	332	BIRC5
GO:0031647	regulation of protein stability	0.747425	-0.291121	221	1	0.00980392	102	16543	6790	AURKA
GO:0071356	cellular response to tumor necrosis factor	0.747425	-0.291121	221	1	0.00980392	102	16543	115650	TNFRSF13C
GO:0030155	regulation of cell adhesion	0.749082	-0.288906	628	3	0.0294118	102	16543	11565099282177	TNFRSF13C,KIF14,FANCD2
GO:0010558	negative regulation of macromolecule biosynthetic process	0.751078	-0.286246	1371	7	0.0686275	102	16543	8.91431e+25	TIMELESS,HMGB2,BRCA2,AURKB,BIRC5,FOXM1,CENPF
GO:0040008	regulation of growth	0.751988	-0.285035	631	3	0.0294118	102	16543	8919839928	CCNB1,CDK1,KIF14
GO:0022604	regulation of cell morphogenesis	0.753121	-0.28353	435	2	0.0196078	102	16543	74438317	VRK1,CDC7
GO:0032990	cell part morphogenesis	0.754258	-0.28202	436	2	0.0196078	102	16543	67909585	AURKA,KIF20B
GO:0044782	cilium organization	0.75522	-0.280746	226	1	0.00980392	102	16543	25886	POC1A
GO:0051650	establishment of vesicle localization	0.758271	-0.276715	228	1	0.00980392	102	16543	9493	KIF23
GO:0010821	regulation of mitochondrion organization	0.759782	-0.274723	229	1	0.00980392	102	16543	54069	MIS18A
GO:0002694	regulation of leukocyte activation	0.75988	-0.274595	441	2	0.0196078	102	16543	1156502177	TNFRSF13C,FANCD2
GO:0051239	regulation of multicellular organismal process	0.760234	-0.27413	2620	14	0.137255	102	16543	6.75116e+57	BRCA2,TNFRSF13C,KIF14,TRAIP,CENPF,XRCC2,FANCD2,ECT2,AURKA,HMGB2,KIF20B,CCNB1,IQGAP3,CDK1
GO:0051253	negative regulation of RNA metabolic process	0.760474	-0.273814	1203	6	0.0588235	102	16543	8.91431e+22	TIMELESS,HMGB2,AURKB,BIRC5,FOXM1,CENPF
GO:0043122	regulation of I-kappaB kinase/NF-kappaB signaling	0.761284	-0.272749	230	1	0.00980392	102	16543	1894	ECT2
GO:1902532	negative regulation of intracellular signal transduction	0.765391	-0.267369	446	2	0.0196078	102	16543	230555872	FOXM1,PBK
GO:1902105	regulation of leukocyte differentiation	0.768655	-0.263113	235	1	0.00980392	102	16543	2177	FANCD2
GO:0010646	regulation of cell communication	0.77119	-0.25982	2988	16	0.156863	102	16543	5.9846e+67	RFC4,RFC3,FOXM1,PBK,FANCD2,ECT2,TPX2,RACGAP1,AURKB,CDK1,BIRC5,KIF14,TRAIP,AURKA,HMGB2,IQGAP3
GO:0051648	vesicle localization	0.77154	-0.259366	237	1	0.00980392	102	16543	9493	KIF23
GO:0040029	regulation of gene expression, epigenetic	0.77154	-0.259366	237	1	0.00980392	102	16543	29028	ATAD2
GO:0009141	nucleoside triphosphate metabolic process	0.772969	-0.257516	238	1	0.00980392	102	16543	7298	TYMS
GO:0031347	regulation of defense response	0.774286	-0.255815	655	3	0.0294118	102	16543	3148558722177	HMGB2,PBK,FANCD2
GO:0022409	positive regulation of cell-cell adhesion	0.77439	-0.25568	239	1	0.00980392	102	16543	115650	TNFRSF13C
GO:0001501	skeletal system development	0.776088	-0.25349	456	2	0.0196078	102	16543	729825886	TYMS,POC1A
GO:0030154	cell differentiation	0.776635	-0.252784	3172	17	0.166667	102	16543	2.58861e+68	POC1A,CENPF,ECT2,RACGAP1,KIF20B,CCNB1,CDK1,ASF1B,TOP2A,BRCA2,KIF14,XRCC2,PLK4,AURKA,TYMS,HMGB2,TRIP13
GO:0034612	response to tumor necrosis factor	0.778598	-0.250261	242	1	0.00980392	102	16543	115650	TNFRSF13C
GO:0071407	cellular response to organic cyclic compound	0.779214	-0.24947	459	2	0.0196078	102	16543	81930891	KIF18A,CCNB1
GO:0006355	regulation of transcription, DNA-templated	0.780971	-0.247217	3525	19	0.186275	102	16543	2.30511e+76	FOXM1,CENPF,PTTG1,FANCD2,RRM2,AURKB,TCF19,CDK1,ASF1B,CENPU,TOP2A,CDC45,BRCA2,ATAD2,BIRC5,TYMS,TIMELESS,HMGB2,PTTG2
GO:0045089	positive regulation of innate immune response	0.782728	-0.24497	245	1	0.00980392	102	16543	3148	HMGB2
GO:0022008	neurogenesis	0.782998	-0.244625	1420	7	0.0686275	102	16543	6.79029e+27	AURKA,RACGAP1,HMGB2,KIF20B,CDK1,XRCC2,ECT2
GO:0007507	heart development	0.790355	-0.235274	470	2	0.0196078	102	16543	891983	CCNB1,CDK1
GO:0031327	negative regulation of cellular biosynthetic process	0.792753	-0.232244	1436	7	0.0686275	102	16543	8.91431e+25	TIMELESS,HMGB2,BRCA2,AURKB,BIRC5,FOXM1,CENPF
GO:0030029	actin filament-based process	0.794283	-0.230315	474	2	0.0196078	102	16543	949329127	KIF23,RACGAP1
GO:0023051	regulation of signaling	0.794505	-0.230036	3039	16	0.156863	102	16543	5.9846e+67	RFC4,RFC3,FOXM1,PBK,FANCD2,ECT2,TPX2,RACGAP1,AURKB,CDK1,BIRC5,KIF14,TRAIP,AURKA,HMGB2,IQGAP3
GO:0010033	response to organic substance	0.794973	-0.229447	2516	13	0.127451	102	16543	8.19306e+56	KIF18A,RFC3,TNFRSF13C,POLG,MKI67,TYMS,TIMELESS,HMGB2,CCNB1,IQGAP3,SHCBP1,CDK1,TUBA1B
GO:0050865	regulation of cell activation	0.795255	-0.229093	475	2	0.0196078	102	16543	1156502177	TNFRSF13C,FANCD2
GO:0001822	kidney development	0.795953	-0.228215	255	1	0.00980392	102	16543	1063	CENPF
GO:0002250	adaptive immune response	0.797231	-0.226611	256	1	0.00980392	102	16543	115650	TNFRSF13C
GO:0032102	negative regulation of response to external stimulus	0.798501	-0.225019	257	1	0.00980392	102	16543	55872	PBK
GO:0051251	positive regulation of lymphocyte activation	0.798501	-0.225019	257	1	0.00980392	102	16543	115650	TNFRSF13C
GO:0043087	regulation of GTPase activity	0.799853	-0.223327	685	3	0.0294118	102	16543	291271282391894	RACGAP1,IQGAP3,ECT2
GO:0043410	positive regulation of MAPK cascade	0.800055	-0.223075	480	2	0.0196078	102	16543	128239983	IQGAP3,CDK1
GO:0009890	negative regulation of biosynthetic process	0.805062	-0.216836	1457	7	0.0686275	102	16543	8.91431e+25	TIMELESS,HMGB2,BRCA2,AURKB,BIRC5,FOXM1,CENPF
GO:0048869	cellular developmental process	0.809173	-0.211742	3247	17	0.166667	102	16543	2.58861e+68	POC1A,CENPF,ECT2,RACGAP1,KIF20B,CCNB1,CDK1,ASF1B,TOP2A,BRCA2,KIF14,XRCC2,PLK4,AURKA,TYMS,HMGB2,TRIP13
GO:0006732	coenzyme metabolic process	0.809581	-0.211239	266	1	0.00980392	102	16543	7298	TYMS
GO:1901653	cellular response to peptide	0.809581	-0.211239	266	1	0.00980392	102	16543	8914	TIMELESS
GO:0051050	positive regulation of transport	0.809752	-0.211028	896	4	0.0392157	102	16543	9585983540691890	KIF20B,CDK1,MIS18A,ECT2
GO:0072001	renal system development	0.81431	-0.205415	270	1	0.00980392	102	16543	1063	CENPF
GO:0010628	positive regulation of gene expression	0.814737	-0.20489	1659	8	0.0784314	102	16543	7.15368e+31	TOP2A,BRCA2,ATAD2,FOXM1,HMGB2,IQGAP3,CCNB1,CDK1
GO:0001666	response to hypoxia	0.820057	-0.198381	275	1	0.00980392	102	16543	891	CCNB1
GO:0007517	muscle organ development	0.821186	-0.197006	276	1	0.00980392	102	16543	1063	CENPF
GO:0048729	tissue morphogenesis	0.823456	-0.194245	506	2	0.0196078	102	16543	89149585	TIMELESS,KIF20B
GO:0034097	response to cytokine	0.824445	-0.193045	717	3	0.0294118	102	16543	729811565010376	TYMS,TNFRSF13C,TUBA1B
GO:0002696	positive regulation of leukocyte activation	0.826723	-0.190286	281	1	0.00980392	102	16543	115650	TNFRSF13C
GO:0036293	response to decreased oxygen levels	0.82889	-0.187668	283	1	0.00980392	102	16543	891	CCNB1
GO:0032259	methylation	0.835231	-0.180047	289	1	0.00980392	102	16543	7298	TYMS
GO:0032496	response to lipopolysaccharide	0.836265	-0.17881	290	1	0.00980392	102	16543	3148	HMGB2
GO:0050867	positive regulation of cell activation	0.836265	-0.17881	290	1	0.00980392	102	16543	115650	TNFRSF13C
GO:0071310	cellular response to organic substance	0.836855	-0.178104	1888	9	0.0882353	102	16543	8.19301e+41	KIF18A,TNFRSF13C,POLG,TIMELESS,HMGB2,CCNB1,IQGAP3,SHCBP1,TUBA1B
GO:0010243	response to organonitrogen compound	0.840508	-0.173748	740	3	0.0294118	102	16543	72988914983	TYMS,TIMELESS,CDK1
GO:0000122	negative regulation of transcription from RNA polymerase II promoter	0.841177	-0.172953	741	3	0.0294118	102	16543	891492122305	TIMELESS,AURKB,FOXM1
GO:0001655	urogenital system development	0.848183	-0.164659	302	1	0.00980392	102	16543	1063	CENPF
GO:0002237	response to molecule of bacterial origin	0.849136	-0.163536	303	1	0.00980392	102	16543	3148	HMGB2
GO:0050778	positive regulation of immune response	0.84964	-0.162943	539	2	0.0196078	102	16543	3148115650	HMGB2,TNFRSF13C
GO:0030031	cell projection assembly	0.851961	-0.160215	306	1	0.00980392	102	16543	25886	POC1A
GO:0045666	positive regulation of neuron differentiation	0.852891	-0.159124	307	1	0.00980392	102	16543	1894	ECT2
GO:0009719	response to endogenous stimulus	0.854157	-0.157641	1361	6	0.0588235	102	16543	7.29889e+25	TYMS,TIMELESS,HMGB2,EME1,SHCBP1,CDK1
GO:0031175	neuron projection development	0.856855	-0.154486	549	2	0.0196078	102	16543	67909585	AURKA,KIF20B
GO:0044707	single-multicellular organism process	0.859832	-0.151019	5280	28	0.27451	102	16543	2.58861e+116	POC1A,CENPF,ECT2,FANCD2,MKI67,RACGAP1,KIF20B,AURKB,RAD54L,CCNB1,CDK1,CENPU,ASF1B,TOP2A,KIF18A,BRCA2,KIF14,XRCC2,PLK4,TYMS,AURKA,TIMELESS,HMGB2,CENPE,NCAPG2,CCNB2,MELK,TACC3
GO:0042221	response to chemical	0.865665	-0.144257	3753	19	0.186275	102	16543	5.98312e+80	RFC3,TNFRSF13C,POLG,CENPF,FANCD2,MKI67,ECT2,RAD54L,CCNB1,SHCBP1,CDK1,TUBA1B,KIF18A,KIF14,TYMS,TIMELESS,HMGB2,IQGAP3,MELK
GO:0051254	positive regulation of RNA metabolic process	0.865863	-0.144028	1386	6	0.0588235	102	16543	7.15331e+22	TOP2A,HMGB2,BRCA2,CCNB1,ATAD2,FOXM1
GO:0006417	regulation of translation	0.87435	-0.134275	332	1	0.00980392	102	16543	7298	TYMS
GO:0051186	cofactor metabolic process	0.87435	-0.134275	332	1	0.00980392	102	16543	7298	TYMS
GO:0042592	homeostatic process	0.876795	-0.131482	1411	6	0.0588235	102	16543	5.98468e+24	RFC4,BRCA2,RFC3,TNFRSF13C,CCNB2,POLG
GO:0044087	regulation of cellular component biogenesis	0.879283	-0.128648	805	3	0.0294118	102	16543	55355992810733	HJURP,KIF14,PLK4
GO:0045944	positive regulation of transcription from RNA polymerase II promoter	0.880058	-0.127768	1017	4	0.0392157	102	16543	7.15331e+16	TOP2A,HMGB2,ATAD2,FOXM1
GO:1901135	carbohydrate derivative metabolic process	0.881944	-0.125626	1021	4	0.0392157	102	16543	7298624170834280	TYMS,RRM2,TK1,MKI67
GO:0032535	regulation of cellular component size	0.883518	-0.123843	344	1	0.00980392	102	16543	128239	IQGAP3
GO:0034655	nucleobase-containing compound catabolic process	0.88714	-0.119752	349	1	0.00980392	102	16543	3148	HMGB2
GO:0045088	regulation of innate immune response	0.887851	-0.118951	350	1	0.00980392	102	16543	3148	HMGB2
GO:0007264	small GTPase mediated signal transduction	0.889957	-0.116582	353	1	0.00980392	102	16543	128239	IQGAP3
GO:1902582	single-organism intracellular transport	0.89232	-0.113931	606	2	0.0196078	102	16543	949324137	KIF23,KIF4A
GO:1901698	response to nitrogen compound	0.896072	-0.109734	839	3	0.0294118	102	16543	72988914983	TYMS,TIMELESS,CDK1
GO:0034248	regulation of cellular amide metabolic process	0.896698	-0.109036	363	1	0.00980392	102	16543	7298	TYMS
GO:0031349	positive regulation of defense response	0.896698	-0.109036	363	1	0.00980392	102	16543	3148	HMGB2
GO:0051090	regulation of sequence-specific DNA binding transcription factor activity	0.896698	-0.109036	363	1	0.00980392	102	16543	2177	FANCD2
GO:0000165	MAPK cascade	0.89735	-0.10831	364	1	0.00980392	102	16543	128239	IQGAP3
GO:0009968	negative regulation of signal transduction	0.901072	-0.10417	1065	4	0.0392157	102	16543	3.14823e+17	HMGB2,FOXM1,PBK,TRAIP
GO:2001233	regulation of apoptotic signaling pathway	0.901173	-0.104059	370	1	0.00980392	102	16543	3148	HMGB2
GO:0071345	cellular response to cytokine stimulus	0.901219	-0.104007	623	2	0.0196078	102	16543	11565010376	TNFRSF13C,TUBA1B
GO:0045785	positive regulation of cell adhesion	0.902415	-0.102681	372	1	0.00980392	102	16543	115650	TNFRSF13C
GO:0010468	regulation of gene expression	0.903041	-0.101987	4241	21	0.205882	102	16543	2.30511e+85	FOXM1,CENPF,PTTG1,FANCD2,RRM2,AURKB,CCNB1,TCF19,CDK1,ASF1B,CENPU,TOP2A,CDC45,BRCA2,ATAD2,BIRC5,TYMS,TIMELESS,HMGB2,IQGAP3,PTTG2
GO:0008285	negative regulation of cell proliferation	0.904682	-0.100171	630	2	0.0196078	102	16543	675162681	BRCA2,C18orf54
GO:0043547	positive regulation of GTPase activity	0.904682	-0.100171	630	2	0.0196078	102	16543	291271894	RACGAP1,ECT2
GO:0072594	establishment of protein localization to organelle	0.906644	-0.0980055	379	1	0.00980392	102	16543	675	BRCA2
GO:0009653	anatomical structure morphogenesis	0.909522	-0.0948362	1893	8	0.0784314	102	16543	9.92826e+32	KIF14,POC1A,XRCC2,FANCD2,ECT2,AURKA,TIMELESS,KIF20B
GO:0031667	response to nutrient levels	0.912372	-0.0917074	389	1	0.00980392	102	16543	7298	TYMS
GO:0001558	regulation of cell growth	0.914022	-0.0899011	392	1	0.00980392	102	16543	9928	KIF14
GO:0098542	defense response to other organism	0.914022	-0.0899011	392	1	0.00980392	102	16543	3148	HMGB2
GO:0046700	heterocycle catabolic process	0.914565	-0.0893072	393	1	0.00980392	102	16543	3148	HMGB2
GO:0030335	positive regulation of cell migration	0.915104	-0.0887174	394	1	0.00980392	102	16543	9585	KIF20B
GO:1901652	response to peptide	0.915104	-0.0887174	394	1	0.00980392	102	16543	8914	TIMELESS
GO:0044270	cellular nitrogen compound catabolic process	0.916173	-0.0875498	396	1	0.00980392	102	16543	3148	HMGB2
GO:1903508	positive regulation of nucleic acid-templated transcription	0.917299	-0.0863218	1319	5	0.0490196	102	16543	7.15331e+19	TOP2A,HMGB2,BRCA2,ATAD2,FOXM1
GO:0045893	positive regulation of transcription, DNA-templated	0.917299	-0.0863218	1319	5	0.0490196	102	16543	7.15331e+19	TOP2A,HMGB2,BRCA2,ATAD2,FOXM1
GO:0019637	organophosphate metabolic process	0.918503	-0.08501	893	3	0.0294118	102	16543	729862417083	TYMS,RRM2,TK1
GO:1902533	positive regulation of intracellular signal transduction	0.919243	-0.0842045	895	3	0.0294118	102	16543	1282399831894	IQGAP3,CDK1,ECT2
GO:0019439	aromatic compound catabolic process	0.920318	-0.0830361	404	1	0.00980392	102	16543	3148	HMGB2
GO:2000147	positive regulation of cell motility	0.922313	-0.0808701	408	1	0.00980392	102	16543	9585	KIF20B
GO:0048585	negative regulation of response to stimulus	0.923194	-0.0799159	1338	5	0.0490196	102	16543	3.14823e+22	HMGB2,FOXM1,PBK,TRAIP,PARPBP
GO:0023014	signal transduction by protein phosphorylation	0.923293	-0.0798091	410	1	0.00980392	102	16543	128239	IQGAP3
GO:1902680	positive regulation of RNA biosynthetic process	0.924091	-0.0789453	1341	5	0.0490196	102	16543	7.15331e+19	TOP2A,HMGB2,BRCA2,ATAD2,FOXM1
GO:0051345	positive regulation of hydrolase activity	0.92495	-0.0780153	911	3	0.0294118	102	16543	2912731481894	RACGAP1,HMGB2,ECT2
GO:0048568	embryonic organ development	0.925214	-0.0777298	414	1	0.00980392	102	16543	10733	PLK4
GO:0030334	regulation of cell migration	0.925952	-0.0769332	679	2	0.0196078	102	16543	95859928	KIF20B,KIF14
GO:0030030	cell projection organization	0.926319	-0.0765367	915	3	0.0294118	102	16543	6790958525886	AURKA,KIF20B,POC1A
GO:0045184	establishment of protein localization	0.927013	-0.0757872	1351	5	0.0490196	102	16543	8.19307e+19	KIF18A,BRCA2,KIF14,CENPF,ECT2
GO:0051272	positive regulation of cellular component movement	0.927088	-0.0757063	418	1	0.00980392	102	16543	9585	KIF20B
GO:0009991	response to extracellular stimulus	0.92755	-0.0752089	419	1	0.00980392	102	16543	7298	TYMS
GO:0032101	regulation of response to external stimulus	0.932586	-0.0697936	697	2	0.0196078	102	16543	558722177	PBK,FANCD2
GO:0010648	negative regulation of cell communication	0.932836	-0.0695263	1158	4	0.0392157	102	16543	3.14823e+17	HMGB2,FOXM1,PBK,TRAIP
GO:0044089	positive regulation of cellular component biogenesis	0.932864	-0.069496	431	1	0.00980392	102	16543	10733	PLK4
GO:1901361	organic cyclic compound catabolic process	0.933289	-0.0690405	432	1	0.00980392	102	16543	3148	HMGB2
GO:0022603	regulation of anatomical structure morphogenesis	0.93345	-0.0688676	937	3	0.0294118	102	16543	11565074438317	TNFRSF13C,VRK1,CDC7
GO:0023057	negative regulation of signaling	0.933971	-0.0683098	1162	4	0.0392157	102	16543	3.14823e+17	HMGB2,FOXM1,PBK,TRAIP
GO:0040017	positive regulation of locomotion	0.934131	-0.0681387	434	1	0.00980392	102	16543	9585	KIF20B
GO:0048666	neuron development	0.934671	-0.0675603	703	2	0.0196078	102	16543	67909585	AURKA,KIF20B
GO:0071417	cellular response to organonitrogen compound	0.93619	-0.0659365	439	1	0.00980392	102	16543	8914	TIMELESS
GO:0032501	multicellular organismal process	0.936288	-0.0658317	6308	32	0.313725	102	16543	2.58861e+132	POC1A,CENPF,PTTG1,FANCD2,RACGAP1,RAD54L,CCNB1,TOP2A,KIF14,XRCC2,PLK4,TIMELESS,TRIP13,TACC3,ECT2,MKI67,KIF20B,AURKB,CDC25C,CDK1,ASF1B,CENPU,KIAA1524,BRCA2,KIF18A,AURKA,TYMS,HMGB2,CENPE,CCNB2,NCAPG2,MELK
GO:0006357	regulation of transcription from RNA polymerase II promoter	0.940264	-0.0615946	1815	7	0.0686275	102	16543	8.91472e+28	TIMELESS,TOP2A,HMGB2,AURKB,ATAD2,FOXM1,TCF19
GO:0071363	cellular response to growth factor stimulus	0.940876	-0.0609435	451	1	0.00980392	102	16543	79801	SHCBP1
GO:0006366	transcription from RNA polymerase II promoter	0.942422	-0.0593022	727	2	0.0196078	102	16543	93199232	TRIP13,PTTG1
GO:0010608	posttranscriptional regulation of gene expression	0.942727	-0.0589788	456	1	0.00980392	102	16543	7298	TYMS
GO:2000145	regulation of cell motility	0.943027	-0.0586601	729	2	0.0196078	102	16543	95859928	KIF20B,KIF14
GO:0006954	inflammatory response	0.94309	-0.0585937	457	1	0.00980392	102	16543	3148	HMGB2
GO:0019221	cytokine-mediated signaling pathway	0.944166	-0.0574536	460	1	0.00980392	102	16543	115650	TNFRSF13C
GO:0042060	wound healing	0.946598	-0.0548805	467	1	0.00980392	102	16543	891	CCNB1
GO:0000904	cell morphogenesis involved in differentiation	0.946598	-0.0548805	467	1	0.00980392	102	16543	9928	KIF14
GO:0098602	single organism cell adhesion	0.947274	-0.0541671	469	1	0.00980392	102	16543	9928	KIF14
GO:0006935	chemotaxis	0.947941	-0.0534632	471	1	0.00980392	102	16543	3148	HMGB2
GO:0042330	taxis	0.948271	-0.0531147	472	1	0.00980392	102	16543	3148	HMGB2
GO:0090066	regulation of anatomical structure size	0.94925	-0.0520831	475	1	0.00980392	102	16543	128239	IQGAP3
GO:0009607	response to biotic stimulus	0.949302	-0.0520285	751	2	0.0196078	102	16543	3148146956	HMGB2,EME1
GO:0070848	response to growth factor	0.949892	-0.0514067	477	1	0.00980392	102	16543	79801	SHCBP1
GO:0009725	response to hormone	0.95037	-0.0509037	755	2	0.0196078	102	16543	72983148	TYMS,HMGB2
GO:0071495	cellular response to endogenous stimulus	0.951469	-0.0497479	1004	3	0.0294118	102	16543	891414695679801	TIMELESS,EME1,SHCBP1
GO:0006897	endocytosis	0.952382	-0.0487891	485	1	0.00980392	102	16543	8317	CDC7
GO:0009617	response to bacterium	0.953284	-0.0478428	488	1	0.00980392	102	16543	3148	HMGB2
GO:1902578	single-organism localization	0.954238	-0.0468422	2290	9	0.0882353	102	16543	2.4138e+40	KIF4A,DLGAP5,CDC7,NDC80,KIF23,RACGAP1,NUSAP1,CENPE,SPAG5
GO:0007005	mitochondrion organization	0.957	-0.0439522	501	1	0.00980392	102	16543	5428	POLG
GO:0048584	positive regulation of response to stimulus	0.95726	-0.0436807	1905	7	0.0686275	102	16543	8.91431e+30	TIMELESS,HMGB2,IQGAP3,FOXM1,TNFRSF13C,CDK1,ECT2
GO:0007169	transmembrane receptor protein tyrosine kinase signaling pathway	0.957273	-0.0436666	502	1	0.00980392	102	16543	79801	SHCBP1
GO:0016477	cell migration	0.957275	-0.0436648	783	2	0.0196078	102	16543	3148983	HMGB2,CDK1
GO:0072359	circulatory system development	0.957958	-0.0429513	786	2	0.0196078	102	16543	891983	CCNB1,CDK1
GO:0040012	regulation of locomotion	0.958408	-0.0424819	788	2	0.0196078	102	16543	95859928	KIF20B,KIF14
GO:0051270	regulation of cellular component movement	0.959294	-0.041558	792	2	0.0196078	102	16543	95859928	KIF20B,KIF14
GO:1901699	cellular response to nitrogen compound	0.959399	-0.041448	510	1	0.00980392	102	16543	8914	TIMELESS
GO:0006820	anion transport	0.960675	-0.0401196	515	1	0.00980392	102	16543	29127	RACGAP1
GO:0048646	anatomical structure formation involved in morphogenesis	0.961012	-0.0397683	800	2	0.0196078	102	16543	95857516	KIF20B,XRCC2
GO:0007155	cell adhesion	0.96251	-0.0382112	1291	4	0.0392157	102	16543	1.00249e+17	TROAP,CCNB2,KIF14,KIAA1524
GO:0022610	biological adhesion	0.96318	-0.0375154	1295	4	0.0392157	102	16543	1.00249e+17	TROAP,CCNB2,KIF14,KIAA1524
GO:0046907	intracellular transport	0.963345	-0.0373433	1296	4	0.0392157	102	16543	9.49324e+17	KIF23,KIF4A,KIF14,TUBA1B
GO:0051093	negative regulation of developmental process	0.963461	-0.0372231	812	2	0.0196078	102	16543	6752305	BRCA2,FOXM1
GO:0006351	transcription, DNA-templated	0.96409	-0.036571	2557	10	0.0980392	102	16543	2.90283e+41	ATAD2,BIRC5,FOXM1,PTTG1,TIMELESS,HMGB2,TCF19,ASF1B,CENPU,TRIP13
GO:0097659	nucleic acid-templated transcription	0.964215	-0.0364406	2558	10	0.0980392	102	16543	2.90283e+41	ATAD2,BIRC5,FOXM1,PTTG1,TIMELESS,HMGB2,TCF19,ASF1B,CENPU,TRIP13
GO:0048598	embryonic morphogenesis	0.967117	-0.033436	543	1	0.00980392	102	16543	9585	KIF20B
GO:0050776	regulation of immune response	0.967752	-0.0327791	835	2	0.0196078	102	16543	3148115650	HMGB2,TNFRSF13C
GO:0002684	positive regulation of immune system process	0.968275	-0.0322388	838	2	0.0196078	102	16543	3148115650	HMGB2,TNFRSF13C
GO:0045664	regulation of neuron differentiation	0.969351	-0.0311282	554	1	0.00980392	102	16543	1894	ECT2
GO:0009887	animal organ morphogenesis	0.97109	-0.0293366	855	2	0.0196078	102	16543	258862177	POC1A,FANCD2
GO:0044711	single-organism biosynthetic process	0.971737	-0.0286703	1115	3	0.0294118	102	16543	729862417083	TYMS,RRM2,TK1
GO:0048870	cell motility	0.973227	-0.0271382	869	2	0.0196078	102	16543	3148983	HMGB2,CDK1
GO:0051674	localization of cell	0.973227	-0.0271382	869	2	0.0196078	102	16543	3148983	HMGB2,CDK1
GO:0030182	neuron differentiation	0.974938	-0.0253817	881	2	0.0196078	102	16543	67909585	AURKA,KIF20B
GO:0098609	cell-cell adhesion	0.975213	-0.0250998	883	2	0.0196078	102	16543	913357650	CCNB2,KIAA1524
GO:0032774	RNA biosynthetic process	0.976931	-0.023339	2680	10	0.0980392	102	16543	2.90283e+41	ATAD2,BIRC5,FOXM1,PTTG1,TIMELESS,HMGB2,TCF19,ASF1B,CENPU,TRIP13
GO:0045087	innate immune response	0.977755	-0.0224959	604	1	0.00980392	102	16543	3148	HMGB2
GO:0065008	regulation of biological quality	0.978221	-0.0220199	3479	14	0.137255	102	16543	5.98468e+59	RFC4,BRCA2,RFC3,TNFRSF13C,POLG,CDC7,TYMS,AURKA,HMGB2,AURKB,IQGAP3,CCNB2,VRK1,UBE2C
GO:0055082	cellular chemical homeostasis	0.980311	-0.0198854	623	1	0.00980392	102	16543	5428	POLG
GO:0015031	protein transport	0.98435	-0.0157742	1232	3	0.0294118	102	16543	8193010631894	KIF18A,CENPF,ECT2
GO:1901566	organonitrogen compound biosynthetic process	0.98589	-0.0142109	984	2	0.0196078	102	16543	72987083	TYMS,TK1
GO:0051241	negative regulation of multicellular organismal process	0.986126	-0.0139707	987	2	0.0196078	102	16543	67510293	BRCA2,TRAIP
GO:0043603	cellular amide metabolic process	0.987212	-0.0128705	690	1	0.00980392	102	16543	7298	TYMS
GO:0007167	enzyme linked receptor protein signaling pathway	0.987538	-0.0125403	694	1	0.00980392	102	16543	79801	SHCBP1
GO:0002682	regulation of immune system process	0.988288	-0.0117809	1288	3	0.0294118	102	16543	31481156502177	HMGB2,TNFRSF13C,FANCD2
GO:0051707	response to other organism	0.989397	-0.0106597	719	1	0.00980392	102	16543	3148	HMGB2
GO:0043207	response to external biotic stimulus	0.989465	-0.0105907	720	1	0.00980392	102	16543	3148	HMGB2
GO:0019725	cellular homeostasis	0.990684	-0.00935969	739	1	0.00980392	102	16543	5428	POLG
GO:0006955	immune response	0.990892	-0.00915015	1061	2	0.0196078	102	16543	3148115650	HMGB2,TNFRSF13C
GO:0040011	locomotion	0.992064	-0.00796775	1085	2	0.0196078	102	16543	3148983	HMGB2,CDK1
GO:0006810	transport	0.99315	-0.00687396	3798	14	0.137255	102	16543	2.41378e+63	KIF4A,KIF18A,KIF14,CDC7,CENPF,KIF15,ECT2,KIF23,KIF22,KIF4B,RACGAP1,KIF2C,CENPE,TUBA1B
GO:0009967	positive regulation of signal transduction	0.993761	-0.00625815	1407	3	0.0294118	102	16543	1282399831894	IQGAP3,CDK1,ECT2
GO:0019752	carboxylic acid metabolic process	0.994807	-0.00520666	829	1	0.00980392	102	16543	7298	TYMS
GO:0051049	regulation of transport	0.996067	-0.00394079	1755	4	0.0392157	102	16543	9585983540691890	KIF20B,CDK1,MIS18A,ECT2
GO:0010647	positive regulation of cell communication	0.99668	-0.00332584	1523	3	0.0294118	102	16543	1282399831894	IQGAP3,CDK1,ECT2
GO:0023056	positive regulation of signaling	0.996823	-0.00318222	1531	3	0.0294118	102	16543	1282399831894	IQGAP3,CDK1,ECT2
GO:0055114	oxidation-reduction process	0.997038	-0.00296609	915	1	0.00980392	102	16543	6241	RRM2
GO:0048878	chemical homeostasis	0.997262	-0.00274156	927	1	0.00980392	102	16543	5428	POLG
GO:0043436	oxoacid metabolic process	0.997419	-0.0025843	936	1	0.00980392	102	16543	7298	TYMS
GO:0006082	organic acid metabolic process	0.997691	-0.00231126	953	1	0.00980392	102	16543	7298	TYMS
GO:0032879	regulation of localization	0.99849	-0.00151127	2436	6	0.0588235	102	16543	9.58598e+25	KIF20B,CDK1,KIF14,MIS18A,CDCA5,ECT2
GO:0009605	response to external stimulus	0.998673	-0.00132751	1687	3	0.0294118	102	16543	72983148891	TYMS,HMGB2,CCNB1
GO:0044281	small molecule metabolic process	0.998888	-0.00111249	1718	3	0.0294118	102	16543	729862417083	TYMS,RRM2,TK1
GO:0016070	RNA metabolic process	0.998984	-0.00101641	3425	10	0.0980392	102	16543	2.90283e+41	ATAD2,BIRC5,FOXM1,PTTG1,TIMELESS,HMGB2,TCF19,ASF1B,CENPU,TRIP13
GO:1901564	organonitrogen compound metabolic process	0.999203	-0.000797269	1776	3	0.0294118	102	16543	729870834288	TYMS,TK1,MKI67
GO:0006952	defense response	0.999268	-0.0007323	1127	1	0.00980392	102	16543	3148	HMGB2
GO:0044765	single-organism transport	0.999273	-0.000727086	2070	4	0.0392157	102	16543	9.49329e+17	KIF23,RACGAP1,KIF4A,CDC7
GO:0010467	gene expression	0.999715	-0.000284878	3689	10	0.0980392	102	16543	2.90283e+41	ATAD2,BIRC5,FOXM1,PTTG1,TIMELESS,HMGB2,TCF19,ASF1B,CENPU,TRIP13
GO:0006811	ion transport	0.999731	-0.000269165	1277	1	0.00980392	102	16543	29127	RACGAP1
GO:0071702	organic substance transport	0.999738	-0.000261735	1966	3	0.0294118	102	16543	8193010631894	KIF18A,CENPF,ECT2
GO:0007165	signal transduction	0.999828	-0.00017208	4644	14	0.137255	102	16543	9.26107e+59	TIFA,BRCA2,TNFRSF13C,FOXM1,TRAIP,ECT2,AURKA,RACGAP1,IQGAP3,CCNB1,SHCBP1,CDC25C,CDK1,MELK
GO:0023052	signaling	0.999937	-6.27494e-05	5053	15	0.147059	102	16543	6.75926e+63	BRCA2,TIFA,DLGAP5,FOXM1,TNFRSF13C,TRAIP,ECT2,AURKA,RACGAP1,CCNB1,IQGAP3,SHCBP1,CDC25C,CDK1,MELK
GO:0044700	single organism signaling	0.999978	-2.19015e-05	5049	14	0.137255	102	16543	9.26107e+59	TIFA,BRCA2,TNFRSF13C,FOXM1,TRAIP,ECT2,AURKA,RACGAP1,IQGAP3,CCNB1,SHCBP1,CDC25C,CDK1,MELK
GO:0007166	cell surface receptor signaling pathway	0.999982	-1.78526e-05	2071	2	0.0196078	102	16543	79801115650	SHCBP1,TNFRSF13C
GO:0007154	cell communication	0.999986	-1.38027e-05	5135	14	0.137255	102	16543	6.75926e+59	BRCA2,TIFA,FOXM1,TNFRSF13C,TRAIP,ECT2,AURKA,RACGAP1,CCNB1,IQGAP3,SHCBP1,CDC25C,CDK1,MELK
GO:0044710	single-organism metabolic process	1	-2.05299e-07	3398	4	0.0392157	102	16543	7.29862e+17	TYMS,RRM2,TK1,IQGAP3
GO:0002676	regulation of chronic inflammatory response	1	-5.76167e-11	11	0	0	102	16543
GO:0010872	regulation of cholesterol esterification	1	-5.76167e-11	11	0	0	102	16543
GO:0001771	immunological synapse formation	1	-5.76167e-11	11	0	0	102	16543
GO:0043501	skeletal muscle adaptation	1	-5.76167e-11	11	0	0	102	16543
GO:0006273	lagging strand elongation	1	-5.76167e-11	11	0	0	102	16543
GO:1904994	regulation of leukocyte adhesion to vascular endothelial cell	1	-5.76167e-11	11	0	0	102	16543
GO:0046133	pyrimidine ribonucleoside catabolic process	1	-5.76167e-11	11	0	0	102	16543
GO:0002544	chronic inflammatory response	1	-5.76167e-11	11	0	0	102	16543
GO:0034776	response to histamine	1	-5.76167e-11	11	0	0	102	16543
GO:0051292	nuclear pore complex assembly	1	-5.76167e-11	11	0	0	102	16543
GO:0071468	cellular response to acidic pH	1	-5.76167e-11	11	0	0	102	16543
GO:0045793	positive regulation of cell size	1	-5.76167e-11	11	0	0	102	16543
GO:0070296	sarcoplasmic reticulum calcium ion transport	1	-5.76167e-11	11	0	0	102	16543
GO:1904251	regulation of bile acid metabolic process	1	-5.76167e-11	11	0	0	102	16543
GO:0010819	regulation of T cell chemotaxis	1	-5.76167e-11	11	0	0	102	16543
GO:0002693	positive regulation of cellular extravasation	1	-5.76167e-11	11	0	0	102	16543
GO:0014870	response to muscle inactivity	1	-5.76167e-11	11	0	0	102	16543
GO:0021694	cerebellar Purkinje cell layer formation	1	-5.76167e-11	11	0	0	102	16543
GO:1902306	negative regulation of sodium ion transmembrane transport	1	-5.76167e-11	11	0	0	102	16543
GO:0070307	lens fiber cell development	1	-5.76167e-11	11	0	0	102	16543
GO:0090196	regulation of chemokine secretion	1	-5.76167e-11	11	0	0	102	16543
GO:0019852	L-ascorbic acid metabolic process	1	-5.76167e-11	11	0	0	102	16543
GO:0070475	rRNA base methylation	1	-5.76167e-11	11	0	0	102	16543
GO:0035641	locomotory exploration behavior	1	-5.76167e-11	11	0	0	102	16543
GO:0070243	regulation of thymocyte apoptotic process	1	-5.76167e-11	11	0	0	102	16543
GO:0017187	peptidyl-glutamic acid carboxylation	1	-5.76167e-11	11	0	0	102	16543
GO:0030575	nuclear body organization	1	-5.76167e-11	11	0	0	102	16543
GO:0006983	ER overload response	1	-5.76167e-11	11	0	0	102	16543
GO:0006662	glycerol ether metabolic process	1	-5.76167e-11	11	0	0	102	16543
GO:0033690	positive regulation of osteoblast proliferation	1	-5.76167e-11	11	0	0	102	16543
GO:0006558	L-phenylalanine metabolic process	1	-5.76167e-11	11	0	0	102	16543
GO:0071280	cellular response to copper ion	1	-5.76167e-11	11	0	0	102	16543
GO:0070166	enamel mineralization	1	-5.76167e-11	11	0	0	102	16543
GO:0010870	positive regulation of receptor biosynthetic process	1	-5.76167e-11	11	0	0	102	16543
GO:0009223	pyrimidine deoxyribonucleotide catabolic process	1	-5.76167e-11	11	0	0	102	16543
GO:0009151	purine deoxyribonucleotide metabolic process	1	-5.76167e-11	11	0	0	102	16543
GO:1901317	regulation of flagellated sperm motility	1	-5.76167e-11	11	0	0	102	16543
GO:0014041	regulation of neuron maturation	1	-5.76167e-11	11	0	0	102	16543
GO:1901642	nucleoside transmembrane transport	1	-5.76167e-11	11	0	0	102	16543
GO:0031284	positive regulation of guanylate cyclase activity	1	-5.76167e-11	11	0	0	102	16543
GO:0035970	peptidyl-threonine dephosphorylation	1	-5.76167e-11	11	0	0	102	16543
GO:0003174	mitral valve development	1	-5.76167e-11	11	0	0	102	16543
GO:0043116	negative regulation of vascular permeability	1	-5.76167e-11	11	0	0	102	16543
GO:0002862	negative regulation of inflammatory response to antigenic stimulus	1	-5.76167e-11	11	0	0	102	16543
GO:0032352	positive regulation of hormone metabolic process	1	-5.76167e-11	11	0	0	102	16543
GO:0052803	imidazole-containing compound metabolic process	1	-5.76167e-11	11	0	0	102	16543
GO:0072070	loop of Henle development	1	-5.76167e-11	11	0	0	102	16543
GO:0060099	regulation of phagocytosis, engulfment	1	-5.76167e-11	11	0	0	102	16543
GO:1902572	negative regulation of serine-type peptidase activity	1	-5.76167e-11	11	0	0	102	16543
GO:0048302	regulation of isotype switching to IgG isotypes	1	-5.76167e-11	11	0	0	102	16543
GO:0006048	UDP-N-acetylglucosamine biosynthetic process	1	-5.76167e-11	11	0	0	102	16543
GO:0042635	positive regulation of hair cycle	1	-5.76167e-11	11	0	0	102	16543
GO:0051818	disruption of cells of other organism involved in symbiotic interaction	1	-5.76167e-11	11	0	0	102	16543
GO:1900746	regulation of vascular endothelial growth factor signaling pathway	1	-5.76167e-11	11	0	0	102	16543
GO:0014009	glial cell proliferation	1	-5.76167e-11	11	0	0	102	16543
GO:0033327	Leydig cell differentiation	1	-5.76167e-11	11	0	0	102	16543
GO:0034311	diol metabolic process	1	-5.76167e-11	11	0	0	102	16543
GO:0048703	embryonic viscerocranium morphogenesis	1	-5.76167e-11	11	0	0	102	16543
GO:0061154	endothelial tube morphogenesis	1	-5.76167e-11	11	0	0	102	16543
GO:1903599	positive regulation of mitophagy	1	-5.76167e-11	11	0	0	102	16543
GO:0060573	cell fate specification involved in pattern specification	1	-5.76167e-11	11	0	0	102	16543
GO:0014819	regulation of skeletal muscle contraction	1	-5.76167e-11	11	0	0	102	16543
GO:0030497	fatty acid elongation	1	-5.76167e-11	11	0	0	102	16543
GO:0038166	angiotensin-activated signaling pathway	1	-5.76167e-11	11	0	0	102	16543
GO:0070914	UV-damage excision repair	1	-5.76167e-11	11	0	0	102	16543
GO:0006704	glucocorticoid biosynthetic process	1	-5.76167e-11	11	0	0	102	16543
GO:1904816	positive regulation of protein localization to chromosome, telomeric region	1	-5.76167e-11	11	0	0	102	16543
GO:0035413	positive regulation of catenin import into nucleus	1	-5.76167e-11	11	0	0	102	16543
GO:0003157	endocardium development	1	-5.76167e-11	11	0	0	102	16543
GO:0006600	creatine metabolic process	1	-5.76167e-11	11	0	0	102	16543
GO:0019042	viral latency	1	-5.76167e-11	11	0	0	102	16543
GO:1902221	erythrose 4-phosphate/phosphoenolpyruvate family amino acid metabolic process	1	-5.76167e-11	11	0	0	102	16543
GO:0090009	primitive streak formation	1	-5.76167e-11	11	0	0	102	16543
GO:0032099	negative regulation of appetite	1	-5.76167e-11	11	0	0	102	16543
GO:2000047	regulation of cell-cell adhesion mediated by cadherin	1	-5.76167e-11	11	0	0	102	16543
GO:0010623	programmed cell death involved in cell development	1	-5.76167e-11	11	0	0	102	16543
GO:0071404	cellular response to low-density lipoprotein particle stimulus	1	-5.76167e-11	11	0	0	102	16543
GO:0002483	antigen processing and presentation of endogenous peptide antigen	1	-5.76167e-11	11	0	0	102	16543
GO:0051883	killing of cells in other organism involved in symbiotic interaction	1	-5.76167e-11	11	0	0	102	16543
GO:0031953	negative regulation of protein autophosphorylation	1	-5.76167e-11	11	0	0	102	16543
GO:2001198	regulation of dendritic cell differentiation	1	-5.76167e-11	11	0	0	102	16543
GO:0002507	tolerance induction	1	-5.76167e-11	11	0	0	102	16543
GO:0060736	prostate gland growth	1	-5.76167e-11	11	0	0	102	16543
GO:0071481	cellular response to X-ray	1	-5.76167e-11	11	0	0	102	16543
GO:0033234	negative regulation of protein sumoylation	1	-5.76167e-11	11	0	0	102	16543
GO:0060439	trachea morphogenesis	1	-5.76167e-11	11	0	0	102	16543
GO:2001028	positive regulation of endothelial cell chemotaxis	1	-5.76167e-11	11	0	0	102	16543
GO:0033089	positive regulation of T cell differentiation in thymus	1	-5.76167e-11	11	0	0	102	16543
GO:0031581	hemidesmosome assembly	1	-5.76167e-11	11	0	0	102	16543
GO:0048715	negative regulation of oligodendrocyte differentiation	1	-5.76167e-11	11	0	0	102	16543
GO:0002921	negative regulation of humoral immune response	1	-5.76167e-11	11	0	0	102	16543
GO:0051764	actin crosslink formation	1	-5.76167e-11	11	0	0	102	16543
GO:0002430	complement receptor mediated signaling pathway	1	-5.76167e-11	11	0	0	102	16543
GO:0036037	CD8-positive, alpha-beta T cell activation	1	-5.76167e-11	11	0	0	102	16543
GO:0007097	nuclear migration	1	-5.76167e-11	11	0	0	102	16543
GO:0003356	regulation of cilium beat frequency	1	-5.76167e-11	11	0	0	102	16543
GO:0006702	androgen biosynthetic process	1	-5.76167e-11	11	0	0	102	16543
GO:0014857	regulation of skeletal muscle cell proliferation	1	-5.76167e-11	11	0	0	102	16543
GO:1904338	regulation of dopaminergic neuron differentiation	1	-5.76167e-11	11	0	0	102	16543
GO:0051152	positive regulation of smooth muscle cell differentiation	1	-5.76167e-11	11	0	0	102	16543
GO:0046838	phosphorylated carbohydrate dephosphorylation	1	-5.76167e-11	11	0	0	102	16543
GO:0061081	positive regulation of myeloid leukocyte cytokine production involved in immune response	1	-5.76167e-11	11	0	0	102	16543
GO:0020027	hemoglobin metabolic process	1	-5.76167e-11	11	0	0	102	16543
GO:0045760	positive regulation of action potential	1	-5.76167e-11	11	0	0	102	16543
GO:0061000	negative regulation of dendritic spine development	1	-5.76167e-11	11	0	0	102	16543
GO:1902894	negative regulation of pri-miRNA transcription from RNA polymerase II promoter	1	-5.76167e-11	11	0	0	102	16543
GO:1902224	ketone body metabolic process	1	-5.76167e-11	11	0	0	102	16543
GO:0061365	positive regulation of triglyceride lipase activity	1	-5.76167e-11	11	0	0	102	16543
GO:0007175	negative regulation of epidermal growth factor-activated receptor activity	1	-5.76167e-11	11	0	0	102	16543
GO:0007260	tyrosine phosphorylation of STAT protein	1	-5.76167e-11	11	0	0	102	16543
GO:0032367	intracellular cholesterol transport	1	-5.76167e-11	11	0	0	102	16543
GO:1904754	positive regulation of vascular associated smooth muscle cell migration	1	-5.76167e-11	11	0	0	102	16543
GO:0034116	positive regulation of heterotypic cell-cell adhesion	1	-5.76167e-11	11	0	0	102	16543
GO:0002829	negative regulation of type 2 immune response	1	-5.76167e-11	11	0	0	102	16543
GO:0045056	transcytosis	1	-5.76167e-11	11	0	0	102	16543
GO:0032754	positive regulation of interleukin-5 production	1	-5.76167e-11	11	0	0	102	16543
GO:0061430	bone trabecula morphogenesis	1	-5.76167e-11	11	0	0	102	16543
GO:0002003	angiotensin maturation	1	-5.76167e-11	11	0	0	102	16543
GO:0035879	plasma membrane lactate transport	1	-5.76167e-11	11	0	0	102	16543
GO:0000185	activation of MAPKKK activity	1	-5.76167e-11	11	0	0	102	16543
GO:1903299	regulation of hexokinase activity	1	-5.76167e-11	11	0	0	102	16543
GO:0060452	positive regulation of cardiac muscle contraction	1	-5.76167e-11	11	0	0	102	16543
GO:0006020	inositol metabolic process	1	-5.76167e-11	11	0	0	102	16543
GO:0031643	positive regulation of myelination	1	-5.76167e-11	11	0	0	102	16543
GO:2001044	regulation of integrin-mediated signaling pathway	1	-5.76167e-11	11	0	0	102	16543
GO:0006054	N-acetylneuraminate metabolic process	1	-5.76167e-11	11	0	0	102	16543
GO:0001946	lymphangiogenesis	1	-5.76167e-11	11	0	0	102	16543
GO:0010960	magnesium ion homeostasis	1	-5.76167e-11	11	0	0	102	16543
GO:0006896	Golgi to vacuole transport	1	-5.76167e-11	11	0	0	102	16543
GO:2000400	positive regulation of thymocyte aggregation	1	-5.76167e-11	11	0	0	102	16543
GO:0006707	cholesterol catabolic process	1	-5.76167e-11	11	0	0	102	16543
GO:0009642	response to light intensity	1	-5.76167e-11	11	0	0	102	16543
GO:0045837	negative regulation of membrane potential	1	-5.76167e-11	11	0	0	102	16543
GO:0071803	positive regulation of podosome assembly	1	-5.76167e-11	11	0	0	102	16543
GO:0051024	positive regulation of immunoglobulin secretion	1	-5.76167e-11	11	0	0	102	16543
GO:0086067	AV node cell to bundle of His cell communication	1	-5.76167e-11	11	0	0	102	16543
GO:0060211	regulation of nuclear-transcribed mRNA poly(A) tail shortening	1	-5.76167e-11	11	0	0	102	16543
GO:0007192	adenylate cyclase-activating serotonin receptor signaling pathway	1	-5.76167e-11	11	0	0	102	16543
GO:0010867	positive regulation of triglyceride biosynthetic process	1	-5.76167e-11	11	0	0	102	16543
GO:1902222	erythrose 4-phosphate/phosphoenolpyruvate family amino acid catabolic process	1	-5.76167e-11	11	0	0	102	16543
GO:0002320	lymphoid progenitor cell differentiation	1	-5.76167e-11	11	0	0	102	16543
GO:0002283	neutrophil activation involved in immune response	1	-5.76167e-11	11	0	0	102	16543
GO:0034497	protein localization to pre-autophagosomal structure	1	-5.76167e-11	11	0	0	102	16543
GO:0016127	sterol catabolic process	1	-5.76167e-11	11	0	0	102	16543
GO:0048246	macrophage chemotaxis	1	-5.76167e-11	11	0	0	102	16543
GO:0048711	positive regulation of astrocyte differentiation	1	-5.76167e-11	11	0	0	102	16543
GO:1990440	positive regulation of transcription from RNA polymerase II promoter in response to endoplasmic reticulum stress	1	-5.76167e-11	11	0	0	102	16543
GO:0032700	negative regulation of interleukin-17 production	1	-5.76167e-11	11	0	0	102	16543
GO:0034472	snRNA 3'-end processing	1	-5.76167e-11	11	0	0	102	16543
GO:0021554	optic nerve development	1	-5.76167e-11	11	0	0	102	16543
GO:0033169	histone H3-K9 demethylation	1	-5.76167e-11	11	0	0	102	16543
GO:0006183	GTP biosynthetic process	1	-5.76167e-11	11	0	0	102	16543
GO:0042535	positive regulation of tumor necrosis factor biosynthetic process	1	-5.76167e-11	11	0	0	102	16543
GO:0003334	keratinocyte development	1	-5.76167e-11	11	0	0	102	16543
GO:0018214	protein carboxylation	1	-5.76167e-11	11	0	0	102	16543
GO:0032096	negative regulation of response to food	1	-5.76167e-11	11	0	0	102	16543
GO:0071257	cellular response to electrical stimulus	1	-5.76167e-11	11	0	0	102	16543
GO:0043249	erythrocyte maturation	1	-5.76167e-11	11	0	0	102	16543
GO:0070202	regulation of establishment of protein localization to chromosome	1	-5.76167e-11	11	0	0	102	16543
GO:0021548	pons development	1	-5.76167e-11	11	0	0	102	16543
GO:0043619	regulation of transcription from RNA polymerase II promoter in response to oxidative stress	1	-5.76167e-11	11	0	0	102	16543
GO:0060213	positive regulation of nuclear-transcribed mRNA poly(A) tail shortening	1	-5.76167e-11	11	0	0	102	16543
GO:0046689	response to mercury ion	1	-5.76167e-11	11	0	0	102	16543
GO:0010759	positive regulation of macrophage chemotaxis	1	-5.76167e-11	11	0	0	102	16543
GO:0045176	apical protein localization	1	-5.76167e-11	11	0	0	102	16543
GO:0021521	ventral spinal cord interneuron specification	1	-5.76167e-11	11	0	0	102	16543
GO:0021702	cerebellar Purkinje cell differentiation	1	-5.76167e-11	11	0	0	102	16543
GO:0006703	estrogen biosynthetic process	1	-5.76167e-11	11	0	0	102	16543
GO:0060033	anatomical structure regression	1	-5.76167e-11	11	0	0	102	16543
GO:0090084	negative regulation of inclusion body assembly	1	-5.76167e-11	11	0	0	102	16543
GO:0006590	thyroid hormone generation	1	-5.76167e-11	11	0	0	102	16543
GO:0032490	detection of molecule of bacterial origin	1	-5.76167e-11	11	0	0	102	16543
GO:0043301	negative regulation of leukocyte degranulation	1	-5.76167e-11	11	0	0	102	16543
GO:0016998	cell wall macromolecule catabolic process	1	-5.76167e-11	11	0	0	102	16543
GO:0071985	multivesicular body sorting pathway	1	-5.76167e-11	11	0	0	102	16543
GO:0045945	positive regulation of transcription from RNA polymerase III promoter	1	-5.76167e-11	11	0	0	102	16543
GO:0032211	negative regulation of telomere maintenance via telomerase	1	-5.76167e-11	11	0	0	102	16543
GO:1900273	positive regulation of long-term synaptic potentiation	1	-5.76167e-11	11	0	0	102	16543
GO:0043092	L-amino acid import	1	-5.76167e-11	11	0	0	102	16543
GO:0034244	negative regulation of transcription elongation from RNA polymerase II promoter	1	-5.76167e-11	11	0	0	102	16543
GO:0035112	genitalia morphogenesis	1	-5.76167e-11	11	0	0	102	16543
GO:0048484	enteric nervous system development	1	-5.76167e-11	11	0	0	102	16543
GO:0042511	positive regulation of tyrosine phosphorylation of Stat1 protein	1	-5.76167e-11	11	0	0	102	16543
GO:2000194	regulation of female gonad development	1	-5.76167e-11	11	0	0	102	16543
GO:1903798	regulation of production of miRNAs involved in gene silencing by miRNA	1	-5.76167e-11	11	0	0	102	16543
GO:0032276	regulation of gonadotropin secretion	1	-5.76167e-11	11	0	0	102	16543
GO:0003207	cardiac chamber formation	1	-5.76167e-11	11	0	0	102	16543
GO:0001780	neutrophil homeostasis	1	-5.76167e-11	11	0	0	102	16543
GO:0033235	positive regulation of protein sumoylation	1	-5.76167e-11	11	0	0	102	16543
GO:0006559	L-phenylalanine catabolic process	1	-5.76167e-11	11	0	0	102	16543
GO:1900004	negative regulation of serine-type endopeptidase activity	1	-5.76167e-11	11	0	0	102	16543
GO:0090051	negative regulation of cell migration involved in sprouting angiogenesis	1	-5.76167e-11	11	0	0	102	16543
GO:0001956	positive regulation of neurotransmitter secretion	1	-5.76167e-11	11	0	0	102	16543
GO:0046929	negative regulation of neurotransmitter secretion	1	-5.76167e-11	11	0	0	102	16543
GO:0045623	negative regulation of T-helper cell differentiation	1	-5.76167e-11	11	0	0	102	16543
GO:0015865	purine nucleotide transport	1	-5.76167e-11	11	0	0	102	16543
GO:0045060	negative thymic T cell selection	1	-5.76167e-11	11	0	0	102	16543
GO:0042428	serotonin metabolic process	1	-5.76167e-11	11	0	0	102	16543
GO:0072283	metanephric renal vesicle morphogenesis	1	-5.76167e-11	11	0	0	102	16543
GO:0060525	prostate glandular acinus development	1	-5.76167e-11	11	0	0	102	16543
GO:0042415	norepinephrine metabolic process	1	-5.76167e-11	11	0	0	102	16543
GO:0032769	negative regulation of monooxygenase activity	1	-5.76167e-11	11	0	0	102	16543
GO:0060252	positive regulation of glial cell proliferation	1	-5.76167e-11	11	0	0	102	16543
GO:0071265	L-methionine biosynthetic process	1	-5.76167e-11	11	0	0	102	16543
GO:0090151	establishment of protein localization to mitochondrial membrane	1	-5.76167e-11	11	0	0	102	16543
GO:0015872	dopamine transport	1	-5.76167e-11	11	0	0	102	16543
GO:0045472	response to ether	1	-5.76167e-11	11	0	0	102	16543
GO:0071107	response to parathyroid hormone	1	-5.76167e-11	11	0	0	102	16543
GO:0018065	protein-cofactor linkage	1	-5.76167e-11	11	0	0	102	16543
GO:0046479	glycosphingolipid catabolic process	1	-5.76167e-11	11	0	0	102	16543
GO:0060456	positive regulation of digestive system process	1	-5.76167e-11	11	0	0	102	16543
GO:1990845	adaptive thermogenesis	1	-5.76167e-11	11	0	0	102	16543
GO:0060081	membrane hyperpolarization	1	-5.76167e-11	11	0	0	102	16543
GO:0002031	G-protein coupled receptor internalization	1	-5.76167e-11	11	0	0	102	16543
GO:0046051	UTP metabolic process	1	-5.76167e-11	11	0	0	102	16543
GO:0042135	neurotransmitter catabolic process	1	-5.76167e-11	11	0	0	102	16543
GO:0006188	IMP biosynthetic process	1	-5.76167e-11	11	0	0	102	16543
GO:0090161	Golgi ribbon formation	1	-5.76167e-11	11	0	0	102	16543
GO:1902003	regulation of beta-amyloid formation	1	-5.76167e-11	11	0	0	102	16543
GO:0045741	positive regulation of epidermal growth factor-activated receptor activity	1	-5.76167e-11	11	0	0	102	16543
GO:0003084	positive regulation of systemic arterial blood pressure	1	-5.76167e-11	11	0	0	102	16543
GO:0070486	leukocyte aggregation	1	-4.5652e-11	230	0	0	102	16543
GO:0045165	cell fate commitment	1	-4.5652e-11	230	0	0	102	16543
GO:0009167	purine ribonucleoside monophosphate metabolic process	1	-4.5652e-11	230	0	0	102	16543
GO:0008016	regulation of heart contraction	1	-4.5652e-11	230	0	0	102	16543
GO:0090287	regulation of cellular response to growth factor stimulus	1	-4.5652e-11	230	0	0	102	16543
GO:2000021	regulation of ion homeostasis	1	-4.10862e-11	199	0	0	102	16543
GO:0090257	regulation of muscle system process	1	-4.10862e-11	199	0	0	102	16543
GO:0007272	ensheathment of neurons	1	-3.49218e-11	94	0	0	102	16543
GO:0006639	acylglycerol metabolic process	1	-3.49218e-11	94	0	0	102	16543
GO:0045185	maintenance of protein location	1	-3.49218e-11	94	0	0	102	16543
GO:0008366	axon ensheathment	1	-3.49218e-11	94	0	0	102	16543
GO:0006805	xenobiotic metabolic process	1	-3.49218e-11	94	0	0	102	16543
GO:0002573	myeloid leukocyte differentiation	1	-3.49218e-11	94	0	0	102	16543
GO:0006614	SRP-dependent cotranslational protein targeting to membrane	1	-3.49218e-11	94	0	0	102	16543
GO:0010959	regulation of metal ion transport	1	-3.28947e-11	315	0	0	102	16543
GO:0021675	nerve development	1	-3.21089e-11	67	0	0	102	16543
GO:0051492	regulation of stress fiber assembly	1	-3.21089e-11	67	0	0	102	16543
GO:0060401	cytosolic calcium ion transport	1	-3.21089e-11	67	0	0	102	16543
GO:0003333	amino acid transmembrane transport	1	-3.21089e-11	67	0	0	102	16543
GO:0040014	regulation of multicellular organism growth	1	-3.21089e-11	67	0	0	102	16543
GO:0034103	regulation of tissue remodeling	1	-3.21089e-11	67	0	0	102	16543
GO:1903426	regulation of reactive oxygen species biosynthetic process	1	-3.21089e-11	67	0	0	102	16543
GO:0061333	renal tubule morphogenesis	1	-3.21089e-11	67	0	0	102	16543
GO:0046823	negative regulation of nucleocytoplasmic transport	1	-3.21089e-11	67	0	0	102	16543
GO:0032414	positive regulation of ion transmembrane transporter activity	1	-3.21089e-11	67	0	0	102	16543
GO:0046794	transport of virus	1	-3.21089e-11	67	0	0	102	16543
GO:0030279	negative regulation of ossification	1	-3.21089e-11	67	0	0	102	16543
GO:0042509	regulation of tyrosine phosphorylation of STAT protein	1	-3.21089e-11	67	0	0	102	16543
GO:0032642	regulation of chemokine production	1	-3.21089e-11	67	0	0	102	16543
GO:0010595	positive regulation of endothelial cell migration	1	-3.21089e-11	67	0	0	102	16543
GO:0030218	erythrocyte differentiation	1	-3.21089e-11	67	0	0	102	16543
GO:0032024	positive regulation of insulin secretion	1	-3.21089e-11	67	0	0	102	16543
GO:1900407	regulation of cellular response to oxidative stress	1	-3.21089e-11	67	0	0	102	16543
GO:0030433	ER-associated ubiquitin-dependent protein catabolic process	1	-3.21089e-11	67	0	0	102	16543
GO:0003151	outflow tract morphogenesis	1	-3.21089e-11	67	0	0	102	16543
GO:1903035	negative regulation of response to wounding	1	-3.21089e-11	67	0	0	102	16543
GO:0032412	regulation of ion transmembrane transporter activity	1	-3.16278e-11	179	0	0	102	16543
GO:0072176	nephric duct development	1	-3.09727e-11	15	0	0	102	16543
GO:2000251	positive regulation of actin cytoskeleton reorganization	1	-3.09727e-11	15	0	0	102	16543
GO:0051004	regulation of lipoprotein lipase activity	1	-3.09727e-11	15	0	0	102	16543
GO:0060579	ventral spinal cord interneuron fate commitment	1	-3.09727e-11	15	0	0	102	16543
GO:1903432	regulation of TORC1 signaling	1	-3.09727e-11	15	0	0	102	16543
GO:0048172	regulation of short-term neuronal synaptic plasticity	1	-3.09727e-11	15	0	0	102	16543
GO:0043968	histone H2A acetylation	1	-3.09727e-11	15	0	0	102	16543
GO:0000963	mitochondrial RNA processing	1	-3.09727e-11	15	0	0	102	16543
GO:0032793	positive regulation of CREB transcription factor activity	1	-3.09727e-11	15	0	0	102	16543
GO:0097094	craniofacial suture morphogenesis	1	-3.09727e-11	15	0	0	102	16543
GO:0086066	atrial cardiac muscle cell to AV node cell communication	1	-3.09727e-11	15	0	0	102	16543
GO:0009070	serine family amino acid biosynthetic process	1	-3.09727e-11	15	0	0	102	16543
GO:0033145	positive regulation of intracellular steroid hormone receptor signaling pathway	1	-3.09727e-11	15	0	0	102	16543
GO:0032354	response to follicle-stimulating hormone	1	-3.09727e-11	15	0	0	102	16543
GO:0006744	ubiquinone biosynthetic process	1	-3.09727e-11	15	0	0	102	16543
GO:0034587	piRNA metabolic process	1	-3.09727e-11	15	0	0	102	16543
GO:0006862	nucleotide transport	1	-3.09727e-11	15	0	0	102	16543
GO:0006000	fructose metabolic process	1	-3.09727e-11	15	0	0	102	16543
GO:0009086	methionine biosynthetic process	1	-3.09727e-11	15	0	0	102	16543
GO:0071696	ectodermal placode development	1	-3.09727e-11	15	0	0	102	16543
GO:0051446	positive regulation of meiotic cell cycle	1	-3.09727e-11	15	0	0	102	16543
GO:0014821	phasic smooth muscle contraction	1	-3.09727e-11	15	0	0	102	16543
GO:0002830	positive regulation of type 2 immune response	1	-3.09727e-11	15	0	0	102	16543
GO:0071941	nitrogen cycle metabolic process	1	-3.09727e-11	15	0	0	102	16543
GO:0071025	RNA surveillance	1	-3.09727e-11	15	0	0	102	16543
GO:0002042	cell migration involved in sprouting angiogenesis	1	-3.09727e-11	15	0	0	102	16543
GO:1901070	guanosine-containing compound biosynthetic process	1	-3.09727e-11	15	0	0	102	16543
GO:1903019	negative regulation of glycoprotein metabolic process	1	-3.09727e-11	15	0	0	102	16543
GO:0070528	protein kinase C signaling	1	-3.09727e-11	15	0	0	102	16543
GO:0061003	positive regulation of dendritic spine morphogenesis	1	-3.09727e-11	15	0	0	102	16543
GO:0090220	chromosome localization to nuclear envelope involved in homologous chromosome segregation	1	-3.09727e-11	15	0	0	102	16543
GO:0051590	positive regulation of neurotransmitter transport	1	-3.09727e-11	15	0	0	102	16543
GO:0050651	dermatan sulfate proteoglycan biosynthetic process	1	-3.09727e-11	15	0	0	102	16543
GO:0090026	positive regulation of monocyte chemotaxis	1	-3.09727e-11	15	0	0	102	16543
GO:0030214	hyaluronan catabolic process	1	-3.09727e-11	15	0	0	102	16543
GO:0042737	drug catabolic process	1	-3.09727e-11	15	0	0	102	16543
GO:0007350	blastoderm segmentation	1	-3.09727e-11	15	0	0	102	16543
GO:0044126	regulation of growth of symbiont in host	1	-3.09727e-11	15	0	0	102	16543
GO:0034162	toll-like receptor 9 signaling pathway	1	-3.09727e-11	15	0	0	102	16543
GO:0051895	negative regulation of focal adhesion assembly	1	-3.09727e-11	15	0	0	102	16543
GO:0042136	neurotransmitter biosynthetic process	1	-3.09727e-11	15	0	0	102	16543
GO:0099514	synaptic vesicle cytoskeletal transport	1	-3.09727e-11	15	0	0	102	16543
GO:0031163	metallo-sulfur cluster assembly	1	-3.09727e-11	15	0	0	102	16543
GO:0071732	cellular response to nitric oxide	1	-3.09727e-11	15	0	0	102	16543
GO:0072148	epithelial cell fate commitment	1	-3.09727e-11	15	0	0	102	16543
GO:0042219	cellular modified amino acid catabolic process	1	-3.09727e-11	15	0	0	102	16543
GO:2000738	positive regulation of stem cell differentiation	1	-3.09727e-11	15	0	0	102	16543
GO:0045683	negative regulation of epidermis development	1	-3.09727e-11	15	0	0	102	16543
GO:0097154	GABAergic neuron differentiation	1	-3.09727e-11	15	0	0	102	16543
GO:0031000	response to caffeine	1	-3.09727e-11	15	0	0	102	16543
GO:0010715	regulation of extracellular matrix disassembly	1	-3.09727e-11	15	0	0	102	16543
GO:0042403	thyroid hormone metabolic process	1	-3.09727e-11	15	0	0	102	16543
GO:0010984	regulation of lipoprotein particle clearance	1	-3.09727e-11	15	0	0	102	16543
GO:0044090	positive regulation of vacuole organization	1	-3.09727e-11	15	0	0	102	16543
GO:0034391	regulation of smooth muscle cell apoptotic process	1	-3.09727e-11	15	0	0	102	16543
GO:0050774	negative regulation of dendrite morphogenesis	1	-3.09727e-11	15	0	0	102	16543
GO:1903543	positive regulation of exosomal secretion	1	-3.09727e-11	15	0	0	102	16543
GO:1902686	mitochondrial outer membrane permeabilization involved in programmed cell death	1	-3.09727e-11	15	0	0	102	16543
GO:0014855	striated muscle cell proliferation	1	-3.09727e-11	15	0	0	102	16543
GO:0031342	negative regulation of cell killing	1	-3.09727e-11	15	0	0	102	16543
GO:0043584	nose development	1	-3.09727e-11	15	0	0	102	16543
GO:0016226	iron-sulfur cluster assembly	1	-3.09727e-11	15	0	0	102	16543
GO:1902259	regulation of delayed rectifier potassium channel activity	1	-3.09727e-11	15	0	0	102	16543
GO:0010042	response to manganese ion	1	-3.09727e-11	15	0	0	102	16543
GO:0002082	regulation of oxidative phosphorylation	1	-3.09727e-11	15	0	0	102	16543
GO:0051969	regulation of transmission of nerve impulse	1	-3.09727e-11	15	0	0	102	16543
GO:0001759	organ induction	1	-3.09727e-11	15	0	0	102	16543
GO:0006182	cGMP biosynthetic process	1	-3.09727e-11	15	0	0	102	16543
GO:0010155	regulation of proton transport	1	-3.09727e-11	15	0	0	102	16543
GO:0016254	preassembly of GPI anchor in ER membrane	1	-3.09727e-11	15	0	0	102	16543
GO:0045725	positive regulation of glycogen biosynthetic process	1	-3.09727e-11	15	0	0	102	16543
GO:0021794	thalamus development	1	-3.09727e-11	15	0	0	102	16543
GO:0006085	acetyl-CoA biosynthetic process	1	-3.09727e-11	15	0	0	102	16543
GO:1904874	positive regulation of telomerase RNA localization to Cajal body	1	-3.09727e-11	15	0	0	102	16543
GO:0090141	positive regulation of mitochondrial fission	1	-3.09727e-11	15	0	0	102	16543
GO:0006750	glutathione biosynthetic process	1	-3.09727e-11	15	0	0	102	16543
GO:0032305	positive regulation of icosanoid secretion	1	-3.09727e-11	15	0	0	102	16543
GO:0030889	negative regulation of B cell proliferation	1	-3.09727e-11	15	0	0	102	16543
GO:0002579	positive regulation of antigen processing and presentation	1	-3.09727e-11	15	0	0	102	16543
GO:0048490	anterograde synaptic vesicle transport	1	-3.09727e-11	15	0	0	102	16543
GO:0016973	poly(A)+ mRNA export from nucleus	1	-3.09727e-11	15	0	0	102	16543
GO:0043649	dicarboxylic acid catabolic process	1	-3.09727e-11	15	0	0	102	16543
GO:0034975	protein folding in endoplasmic reticulum	1	-3.09727e-11	15	0	0	102	16543
GO:0009209	pyrimidine ribonucleoside triphosphate biosynthetic process	1	-3.09727e-11	15	0	0	102	16543
GO:0060644	mammary gland epithelial cell differentiation	1	-3.09727e-11	15	0	0	102	16543
GO:0044146	negative regulation of growth of symbiont involved in interaction with host	1	-3.09727e-11	15	0	0	102	16543
GO:0060192	negative regulation of lipase activity	1	-3.09727e-11	15	0	0	102	16543
GO:0061162	establishment of monopolar cell polarity	1	-3.09727e-11	15	0	0	102	16543
GO:0002710	negative regulation of T cell mediated immunity	1	-3.09727e-11	15	0	0	102	16543
GO:0032609	interferon-gamma production	1	-3.09727e-11	15	0	0	102	16543
GO:0099517	synaptic vesicle transport along microtubule	1	-3.09727e-11	15	0	0	102	16543
GO:0002183	cytoplasmic translational initiation	1	-3.09727e-11	15	0	0	102	16543
GO:0045117	azole transport	1	-3.09727e-11	15	0	0	102	16543
GO:0071168	protein localization to chromatin	1	-3.09727e-11	15	0	0	102	16543
GO:0060292	long term synaptic depression	1	-3.09727e-11	15	0	0	102	16543
GO:0036158	outer dynein arm assembly	1	-3.09727e-11	15	0	0	102	16543
GO:0060397	JAK-STAT cascade involved in growth hormone signaling pathway	1	-3.09727e-11	15	0	0	102	16543
GO:0047497	mitochondrion transport along microtubule	1	-3.09727e-11	15	0	0	102	16543
GO:0051044	positive regulation of membrane protein ectodomain proteolysis	1	-3.09727e-11	15	0	0	102	16543
GO:0032495	response to muramyl dipeptide	1	-3.09727e-11	15	0	0	102	16543
GO:0070935	3'-UTR-mediated mRNA stabilization	1	-3.09727e-11	15	0	0	102	16543
GO:1901663	quinone biosynthetic process	1	-3.09727e-11	15	0	0	102	16543
GO:0048569	post-embryonic animal organ development	1	-3.09727e-11	15	0	0	102	16543
GO:0070989	oxidative demethylation	1	-3.09727e-11	15	0	0	102	16543
GO:0006198	cAMP catabolic process	1	-3.09727e-11	15	0	0	102	16543
GO:0051457	maintenance of protein location in nucleus	1	-3.09727e-11	15	0	0	102	16543
GO:0070234	positive regulation of T cell apoptotic process	1	-3.09727e-11	15	0	0	102	16543
GO:0030949	positive regulation of vascular endothelial growth factor receptor signaling pathway	1	-3.09727e-11	15	0	0	102	16543
GO:0015858	nucleoside transport	1	-3.09727e-11	15	0	0	102	16543
GO:0048266	behavioral response to pain	1	-3.09727e-11	15	0	0	102	16543
GO:0090136	epithelial cell-cell adhesion	1	-3.09727e-11	15	0	0	102	16543
GO:0040023	establishment of nucleus localization	1	-3.09727e-11	15	0	0	102	16543
GO:0034643	establishment of mitochondrion localization, microtubule-mediated	1	-3.09727e-11	15	0	0	102	16543
GO:0032462	regulation of protein homooligomerization	1	-3.09727e-11	15	0	0	102	16543
GO:0030277	maintenance of gastrointestinal epithelium	1	-3.09727e-11	15	0	0	102	16543
GO:0048714	positive regulation of oligodendrocyte differentiation	1	-3.09727e-11	15	0	0	102	16543
GO:1902187	negative regulation of viral release from host cell	1	-3.09727e-11	15	0	0	102	16543
GO:0060581	cell fate commitment involved in pattern specification	1	-3.09727e-11	15	0	0	102	16543
GO:0048026	positive regulation of mRNA splicing, via spliceosome	1	-3.09727e-11	15	0	0	102	16543
GO:0090192	regulation of glomerulus development	1	-3.09727e-11	15	0	0	102	16543
GO:0014048	regulation of glutamate secretion	1	-3.09727e-11	15	0	0	102	16543
GO:0051123	RNA polymerase II transcriptional preinitiation complex assembly	1	-3.09727e-11	15	0	0	102	16543
GO:0006388	tRNA splicing, via endonucleolytic cleavage and ligation	1	-3.09727e-11	15	0	0	102	16543
GO:1902110	positive regulation of mitochondrial membrane permeability involved in apoptotic process	1	-3.09727e-11	15	0	0	102	16543
GO:0072234	metanephric nephron tubule development	1	-3.09727e-11	15	0	0	102	16543
GO:0055022	negative regulation of cardiac muscle tissue growth	1	-3.09727e-11	15	0	0	102	16543
GO:0018410	C-terminal protein amino acid modification	1	-3.09727e-11	15	0	0	102	16543
GO:0014061	regulation of norepinephrine secretion	1	-3.09727e-11	15	0	0	102	16543
GO:0014874	response to stimulus involved in regulation of muscle adaptation	1	-3.09727e-11	15	0	0	102	16543
GO:0051284	positive regulation of sequestering of calcium ion	1	-3.09727e-11	15	0	0	102	16543
GO:0010801	negative regulation of peptidyl-threonine phosphorylation	1	-3.09727e-11	15	0	0	102	16543
GO:0042693	muscle cell fate commitment	1	-3.09727e-11	15	0	0	102	16543
GO:0022401	negative adaptation of signaling pathway	1	-3.09727e-11	15	0	0	102	16543
GO:0009312	oligosaccharide biosynthetic process	1	-3.09727e-11	15	0	0	102	16543
GO:0032645	regulation of granulocyte macrophage colony-stimulating factor production	1	-3.09727e-11	15	0	0	102	16543
GO:0035024	negative regulation of Rho protein signal transduction	1	-3.09727e-11	15	0	0	102	16543
GO:0015671	oxygen transport	1	-3.09727e-11	15	0	0	102	16543
GO:0002827	positive regulation of T-helper 1 type immune response	1	-3.09727e-11	15	0	0	102	16543
GO:0002029	desensitization of G-protein coupled receptor protein signaling pathway	1	-3.09727e-11	15	0	0	102	16543
GO:0045603	positive regulation of endothelial cell differentiation	1	-3.09727e-11	15	0	0	102	16543
GO:0048011	neurotrophin TRK receptor signaling pathway	1	-3.09727e-11	15	0	0	102	16543
[truncated: 12,967 more rows]

## Sheet: WikiPathways
TermID	Term	Enrichment	logP	Genes in Term	Target Genes in Term	Fraction of Targets in Term	Total Target Genes	Total Genes	Entrez Gene IDs	Gene Symbols
WP2446	Retinoblastoma (RB) in Cancer	6.27563e-15	-32.7021	88	14	0.304348	46	5314	7.15383e+56	TOP2A,CDC45,RFC4,KIF4A,RFC3,CDC7,PLK4,RRM2,TYMS,HMGB2,SMC2,CCNB1,CCNB2,CDK1
WP179	Cell Cycle	4.16686e-11	-23.9013	105	12	0.26087	46	5314	8.31883e+44	CDC45,CDC7,MAD2L1,PTTG1,BUB1,BUB1B,CCNB1,CCNB2,CDC25C,PTTG2,CDK1,ORC6
WP2361	Gastric Cancer Network 1	4.5493e-11	-23.8135	28	8	0.173913	46	5314	7.15311e+34	TOP2A,CENPF,ECT2,TPX2,KIF15,AURKA,KIF20B,UBE2C
WP2363	Gastric Cancer Network 2	8.17499e-09	-18.6222	33	7	0.152174	46	5314	7.1536e+31	TOP2A,RFC4,RFC3,ATAD2,UBE2T,UBE2C,FANCI
WP466	DNA Replication	2.60565e-05	-10.5552	42	5	0.108696	46	5314	8.3186e+20	CDC45,RFC4,RFC3,CDC7,ORC6
WP707	DNA Damage Response	0.000289255	-8.1482	69	5	0.108696	46	5314	8.91996e+16	CCNB1,CDC25C,CCNB2,CDK1,FANCD2
WP2516	ATM Signaling Pathway	0.000357725	-7.93575	40	4	0.0869565	46	5314	8919959832177	CCNB1,CDC25C,CDK1,FANCD2
WP1530	miRNA Regulation of DNA Damage Response	0.00114612	-6.77137	93	5	0.108696	46	5314	8.91996e+16	CCNB1,CDC25C,CCNB2,CDK1,FANCD2
WP45	G1 to S cell cycle control	0.00267151	-5.92511	68	4	0.0869565	46	5314	831889198323594	CDC45,CCNB1,CDK1,ORC6
WP1601	Fluoropyrimidine Activity	0.00301107	-5.80546	34	3	0.0652174	46	5314	729862417083	TYMS,RRM2,TK1
WP2377	Integrated Pancreatic Cancer Pathway	0.0065387	-5.03002	197	6	0.130435	46	5314	7.15373e+20	TOP2A,TYMS,BUB1B,BRCA2,CDC25C,PTTG1
WP3878	ATM Signaling Network in Development and Disease	0.00710516	-4.94693	46	3	0.0652174	46	5314	6999212983	BUB1,AURKB,CDK1
WP404	Nucleotide Metabolism	0.0114158	-4.47276	19	2	0.0434783	46	5314	62415428	RRM2,POLG
WP3646	Hepatitis C and Hepatocellular Carcinoma	0.0715324	-2.6376	51	2	0.0434783	46	5314	6241332	RRM2,BIRC5
WP3656	Interleukin-1 Induced Activation of NF-kappa-B	0.0833363	-2.48487	10	1	0.0217391	46	5314	92610	TIFA
WP186	Homologous recombination	0.106984	-2.23507	13	1	0.0217391	46	5314	675	BRCA2
WP3879	4-hydroxytamoxifen, Dexamethasone, and Retinoic Acids Regulation of p27 Expression	0.145078	-1.93048	18	1	0.0217391	46	5314	55872	PBK
WP1984	Integrated Breast Cancer Pathway	0.147522	-1.91378	154	3	0.0652174	46	5314	67908438675	AURKA,RAD54L,BRCA2
WP3877	Simplified Depiction of MYD88 Distinct Input-Output Pathway	0.152504	-1.88057	19	1	0.0217391	46	5314	92610	TIFA
WP2878	PPAR Alpha Pathway	0.202746	-1.5958	26	1	0.0217391	46	5314	983	CDK1
WP26	Signal Transduction of S1P Receptor	0.202746	-1.5958	26	1	0.0217391	46	5314	29127	RACGAP1
WP241	One Carbon Metabolism	0.230134	-1.46909	30	1	0.0217391	46	5314	7298	TYMS
WP727	Monoamine Transport	0.243482	-1.41271	32	1	0.0217391	46	5314	995	CDC25C
WP2525	Trans-sulfuration and one carbon metabolism	0.243482	-1.41271	32	1	0.0217391	46	5314	7298	TYMS
WP3617	Photodynamic therapy-induced NF-kB survival signaling	0.263079	-1.3353	35	1	0.0217391	46	5314	332	BIRC5
WP3594	Circadian rythm related genes	0.265752	-1.32519	207	3	0.0652174	46	5314	715389147298	TOP2A,TIMELESS,TYMS
WP3614	Photodynamic therapy-induced HIF-1 survival signaling	0.275867	-1.28784	37	1	0.0217391	46	5314	332	BIRC5
WP2332	Interleukin-11 Signaling Pathway	0.318938	-1.14276	44	1	0.0217391	46	5314	332	BIRC5
WP366	TGF-beta Signaling Pathway	0.32059	-1.13759	133	2	0.0434783	46	5314	9133983	CCNB2,CDK1
WP1971	Integrated Cancer Pathway	0.330777	-1.10631	46	1	0.0217391	46	5314	983	CDK1
WP2864	Apoptosis-related network due to altered Notch3 in ovarian cancer	0.376151	-0.977765	54	1	0.0217391	46	5314	332	BIRC5
WP2272	Pathogenic Escherichia coli infection	0.381607	-0.963365	55	1	0.0217391	46	5314	10376	TUBA1B
WP395	IL-4 Signaling Pathway	0.381607	-0.963365	55	1	0.0217391	46	5314	332	BIRC5
WP3303	Rac1/Pak1/p38/MMP-2 pathway	0.448422	-0.802021	68	1	0.0217391	46	5314	332	BIRC5
WP1403	AMP-activated Protein Kinase (AMPK) Signaling	0.448422	-0.802021	68	1	0.0217391	46	5314	891	CCNB1
WP2359	Parkin-Ubiquitin Proteasomal System pathway	0.458053	-0.780769	70	1	0.0217391	46	5314	10376	TUBA1B
WP2572	Primary Focal Segmental Glomerulosclerosis FSGS	0.476826	-0.740604	74	1	0.0217391	46	5314	4288	MKI67
WP2328	Allograft Rejection	0.503797	-0.685582	80	1	0.0217391	46	5314	10376	TUBA1B
WP2261	Signaling Pathways in Glioblastoma	0.516768	-0.660162	83	1	0.0217391	46	5314	675	BRCA2
WP254	Apoptosis	0.529407	-0.635999	86	1	0.0217391	46	5314	332	BIRC5
WP1772	Apoptosis Modulation and Signaling	0.56155	-0.577054	94	1	0.0217391	46	5314	332	BIRC5
WP399	Wnt Signaling Pathway and Pluripotency	0.605777	-0.501243	106	1	0.0217391	46	5314	29127	RACGAP1
WP2431	Spinal Cord Injury	0.648767	-0.432682	119	1	0.0217391	46	5314	983	CDK1
WP2858	Ectoderm Differentiation	0.716414	-0.333497	143	1	0.0217391	46	5314	3148	HMGB2
WP2853	Endoderm Differentiation	0.721438	-0.326509	145	1	0.0217391	46	5314	54892	NCAPG2
WP1449	Regulation of toll-like receptor signaling pathway	0.721438	-0.326509	145	1	0.0217391	46	5314	92610	TIFA
WP2857	Mesodermal Commitment Pathway	0.747549	-0.290955	156	1	0.0217391	46	5314	54892	NCAPG2
WP437	EGF/EGFR Signaling Pathway	0.760766	-0.273429	162	1	0.0217391	46	5314	6790	AURKA
WP706	Sudden Infant Death Syndrome (SIDS) Susceptibility Pathways	0.760766	-0.273429	162	1	0.0217391	46	5314	2305	FOXM1
WP2036	TNF related weak inducer of apoptosis (TWEAK) Signaling Pathway	1	-1.58471e-11	42	0	0	46	5314
WP405	Eukaryotic Transcription Initiation	1	-1.58471e-11	42	0	0	46	5314
WP49	IL-2 Signaling Pathway	1	-1.58471e-11	42	0	0	46	5314
WP2636	Common Pathways Underlying Drug Addiction	1	-1.58471e-11	42	0	0	46	5314
WP3678	Amplification and Expansion of Oncogenic Pathways as Metastatic Traits	1	-1.52486e-11	17	0	0	46	5314
WP2289	Drug Induction of Bile Acid Pathway	1	-1.52486e-11	17	0	0	46	5314
WP554	ACE Inhibitor Pathway	1	-1.52486e-11	17	0	0	46	5314
WP368	Mitochondrial LC-Fatty Acid Beta-Oxidation	1	-1.52486e-11	17	0	0	46	5314
WP78	TCA Cycle	1	-1.52486e-11	17	0	0	46	5314
WP2916	Interactome of polycomb repressive complex 2 (PRC2)	1	-1.52486e-11	17	0	0	46	5314
WP3874	Canonical and Non-Canonical TGF-B signaling	1	-1.52486e-11	17	0	0	46	5314
WP3849	MAPK and NFkB Signalling Pathways Inhibited by Yersinia YopJ	1	-1.49155e-11	12	0	0	46	5314
WP1559	TFs Regulate miRNAs related to cardiac hypertrophy	1	-1.49155e-11	12	0	0	46	5314
WP1425	Bone Morphogenic Protein (BMP) Signalling and Regulation	1	-1.49155e-11	12	0	0	46	5314
WP3672	LncRNA-mediated mechanisms of therapeutic resistance	1	-1.49155e-11	12	0	0	46	5314
WP106	Alanine and aspartate metabolism	1	-1.49155e-11	12	0	0	46	5314
WP2007	Iron metabolism in placenta	1	-1.49155e-11	12	0	0	46	5314
WP3301	MFAP5-mediated ovarian cancer cell motility and invasiveness	1	-1.49155e-11	12	0	0	46	5314
WP2290	RalA downstream regulated genes	1	-1.49155e-11	12	0	0	46	5314
WP2596	Gastric acid production	1	-1.06144e-11	7	0	0	46	5314
WP1310	Selenium Micronutrient Network	1	-1.06144e-11	7	0	0	46	5314
WP1272	Selenium Micronutrient Network	1	-1.06144e-11	7	0	0	46	5314
WP134	Pentose Phosphate Pathway	1	-1.06144e-11	7	0	0	46	5314
WP528	Acetylcholine Synthesis	1	-1.06144e-11	7	0	0	46	5314
WP699	Aflatoxin B1 metabolism	1	-1.06144e-11	7	0	0	46	5314
WP3924	Hfe effect on hepcidin production	1	-1.06144e-11	7	0	0	46	5314
WP2805	RNA interference	1	-1.06144e-11	7	0	0	46	5314
WP438	Non-homologous end joining	1	-1.06144e-11	7	0	0	46	5314
WP3595	mir-124 predicted interactions with cell cycle and differentiation	1	-1.06144e-11	7	0	0	46	5314
WP678	Arachidonate Epoxygenase / Epoxide Hydrolase	1	-1.06144e-11	7	0	0	46	5314
WP1995	Effects of Nitric Oxide	1	-1.06144e-11	7	0	0	46	5314
WP28	Selenium Metabolism and Selenoproteins	1	-1.05012e-11	46	0	0	46	5314
WP465	Tryptophan metabolism	1	-1.05012e-11	46	0	0	46	5314
WP268	Notch Signaling Pathway	1	-1.05012e-11	46	0	0	46	5314
WP1591	Heart Development	1	-1.05012e-11	46	0	0	46	5314
WP712	Estrogen signaling pathway	1	-9.87832e-12	23	0	0	46	5314
WP3612	Photodynamic therapy-induced NFE2L2 (NRF2) survival signaling	1	-9.87832e-12	23	0	0	46	5314
WP2112	IL17 signaling pathway	1	-9.64023e-12	31	0	0	46	5314
WP408	Oxidative Stress	1	-9.64023e-12	31	0	0	46	5314
WP3850	Factors and pathways affecting insulin-like growth factor (IGF1)-Akt signaling	1	-9.64023e-12	31	0	0	46	5314
WP561	Heme Biosynthesis	1	-9.59001e-12	9	0	0	46	5314
WP3297	EV release from cardiac cells and their functional effects	1	-9.59001e-12	9	0	0	46	5314
WP3593	miR-148a/miR-31/FIH1/HIF1&alpha;-Notch signaling in glioblastoma	1	-9.59001e-12	9	0	0	46	5314
WP3875	ATR Signaling	1	-9.59001e-12	9	0	0	46	5314
WP3300	Dual hijack model of Vif in HIV infection	1	-9.59001e-12	9	0	0	46	5314
WP2942	DDX1 as a regulatory component of the Drosha microprocessor	1	-9.59001e-12	9	0	0	46	5314
WP696	Benzo(a)pyrene metabolism	1	-9.59001e-12	9	0	0	46	5314
WP288	NLR Proteins	1	-9.59001e-12	9	0	0	46	5314
WP531	Mismatch repair	1	-9.59001e-12	9	0	0	46	5314
WP3674	Tgif disruption of Shh signaling	1	-9.59001e-12	9	0	0	46	5314
WP3585	Cytosine methylation	1	-9.59001e-12	9	0	0	46	5314
WP34	Ovarian Infertility Genes	1	-9.45918e-12	32	0	0	46	5314
WP3893	Development and heterogeneity of the ILC family	1	-9.45918e-12	32	0	0	46	5314
WP2828	Bladder Cancer	1	-9.45918e-12	32	0	0	46	5314
WP3858	Toll-like Receptor Signaling	1	-9.45918e-12	32	0	0	46	5314
WP2875	Constitutive Androstane Receptor Pathway	1	-9.45918e-12	32	0	0	46	5314
WP2491	Diclofenac Metabolic Pathway	1	-8.29993e-12	4	0	0	46	5314
WP2889	Oxytocin signaling	1	-8.29993e-12	4	0	0	46	5314
WP3633	Caffeine and Theobromine metabolism	1	-8.29993e-12	4	0	0	46	5314
WP1941	Peroxisomal beta-oxidation of tetracosanoyl-CoA	1	-8.29993e-12	4	0	0	46	5314
WP690	Polyol Pathway	1	-8.29993e-12	4	0	0	46	5314
WP733	Serotonin Receptor 2 and STAT3 Signaling	1	-8.29993e-12	4	0	0	46	5314
WP3302	eIF5A regulation in response to inhibition of the nuclear export system	1	-8.29993e-12	4	0	0	46	5314
WP897	Androgen receptor signaling pathway	1	-8.29993e-12	4	0	0	46	5314
WP521	Amino acid conjugation of benzoic acid	1	-8.29993e-12	4	0	0	46	5314
WP2253	Pilocytic astrocytoma	1	-8.29993e-12	4	0	0	46	5314
WP1603	Nicotine Activity on Chromaffin Cells	1	-8.29993e-12	4	0	0	46	5314
WP1133	Androgen receptor signaling pathway	1	-8.29993e-12	4	0	0	46	5314
WP3529	Zinc homeostasis	1	-8.26477e-12	37	0	0	46	5314
WP3414	Initiation of transcription and translation elongation at the HIV-1 LTR	1	-8.26477e-12	37	0	0	46	5314
WP619	Type II interferon signaling (IFNG)	1	-8.26477e-12	37	0	0	46	5314
WP1471	Target Of Rapamycin (TOR) Signaling	1	-8.26477e-12	37	0	0	46	5314
WP127	IL-5 Signaling Pathway	1	-7.98726e-12	40	0	0	46	5314
WP524	G13 Signaling Pathway	1	-7.98726e-12	40	0	0	46	5314
WP3865	RIG-I-like Receptor Signaling	1	-7.94987e-12	61	0	0	46	5314
WP698	Glucuronidation	1	-7.70522e-12	26	0	0	46	5314
WP325	Triacylglyceride Synthesis	1	-7.70522e-12	26	0	0	46	5314
WP581	EPO Receptor Signaling	1	-7.70522e-12	26	0	0	46	5314
WP530	Cytokines and Inflammatory Response	1	-7.70522e-12	26	0	0	46	5314
WP3892	Development of pulmonary dendritic cells and macrophage subsets	1	-7.37205e-12	13	0	0	46	5314
WP3871	Valproic acid pathway	1	-7.37205e-12	13	0	0	46	5314
WP1991	SRF and miRs in Smooth Muscle Differentiation and Proliferation	1	-7.37205e-12	13	0	0	46	5314
WP3876	BMP2-WNT4-FOXO1 Pathway in Human Primary Endometrial Stromal Cell Differentiation	1	-7.37205e-12	13	0	0	46	5314
WP1434	Osteopontin Signaling	1	-7.37205e-12	13	0	0	46	5314
WP3679	Cell-type Dependent Selectivity of CCK2R Signaling	1	-7.37205e-12	13	0	0	46	5314
WP1423	Ganglio Sphingolipid Metabolism	1	-7.37205e-12	13	0	0	46	5314
WP2881	Estrogen Receptor Pathway	1	-7.37205e-12	13	0	0	46	5314
WP2795	Cardiac Hypertrophic Response	1	-7.26005e-12	57	0	0	46	5314
WP195	IL-1 signaling pathway	1	-7.26005e-12	57	0	0	46	5314
WP2509	Nanoparticle triggered autophagic cell death	1	-6.84201e-12	24	0	0	46	5314
WP262	EBV LMP1 signaling	1	-6.84201e-12	24	0	0	46	5314
WP334	GPCRs, Class B Secretin-like	1	-6.84201e-12	24	0	0	46	5314
WP1539	Angiogenesis	1	-6.84201e-12	24	0	0	46	5314
WP3658	Wnt/beta-catenin Signaling Pathway in Leukemia	1	-6.84201e-12	24	0	0	46	5314
WP322	Osteoblast Signaling	1	-6.81965e-12	14	0	0	46	5314
WP229	Irinotecan Pathway	1	-6.81965e-12	14	0	0	46	5314
WP3853	ERK Pathway in Huntington's Disease	1	-6.81965e-12	14	0	0	46	5314
WP2436	Dopamine metabolism	1	-6.81965e-12	14	0	0	46	5314
WP299	Nuclear Receptors in Lipid Metabolism and Toxicity	1	-6.62722e-12	35	0	0	46	5314
WP244	Alpha 6 Beta 4 signaling pathway	1	-6.62722e-12	35	0	0	46	5314
WP3676	BDNF-TrkB Signaling	1	-6.53426e-12	33	0	0	46	5314
WP2197	Endothelin Pathways	1	-6.53426e-12	33	0	0	46	5314
WP453	Inflammatory Response Pathway	1	-6.53426e-12	33	0	0	46	5314
WP430	Statin Pathway	1	-6.53426e-12	33	0	0	46	5314
WP58	Monoamine GPCRs	1	-6.53426e-12	33	0	0	46	5314
WP2034	Leptin signaling pathway	1	-6.43295e-12	76	0	0	46	5314
WP2037	Prolactin Signaling Pathway	1	-6.43295e-12	76	0	0	46	5314
WP2118	Arrhythmogenic Right Ventricular Cardiomyopathy	1	-6.43295e-12	76	0	0	46	5314
WP560	TGF-beta Receptor Signaling	1	-6.4054e-12	58	0	0	46	5314
WP2526	PDGF Pathway	1	-6.17493e-12	38	0	0	46	5314
WP2447	Amyotrophic lateral sclerosis (ALS)	1	-6.17493e-12	38	0	0	46	5314
WP383	Striated Muscle Contraction	1	-6.17493e-12	38	0	0	46	5314
WP2029	Cell Differentiation - Index	1	-6.17493e-12	38	0	0	46	5314
WP623	Oxidative phosphorylation	1	-5.62628e-12	54	0	0	46	5314
WP673	ErbB Signaling Pathway	1	-5.62628e-12	54	0	0	46	5314
WP3286	Copper homeostasis	1	-5.62628e-12	54	0	0	46	5314
WP24	Peptide GPCRs	1	-5.55255e-12	74	0	0	46	5314
WP3298	Melatonin metabolism and effects	1	-5.21458e-12	36	0	0	46	5314
WP2012	miRs in Muscle Cell Differentiation	1	-5.21458e-12	36	0	0	46	5314
WP500	Glycogen Metabolism	1	-5.21458e-12	36	0	0	46	5314
WP2267	Synaptic Vesicle Pathway	1	-5.02376e-12	52	0	0	46	5314
WP2873	Aryl Hydrocarbon Receptor Pathway	1	-4.72326e-12	48	0	0	46	5314
WP2848	Differentiation Pathway	1	-4.72326e-12	48	0	0	46	5314
WP2849	Hematopoietic Stem Cell Differentiation	1	-4.72326e-12	48	0	0	46	5314
WP2586	Aryl Hydrocarbon Receptor	1	-4.72326e-12	48	0	0	46	5314
WP3408	Evolocumab Mechanism	1	-4.43396e-12	3	0	0	46	5314
WP2846	Proprotein convertase subtilisin/kexin type 9 (PCSK9) mediated LDL receptor degradation	1	-4.43396e-12	3	0	0	46	5314
WP3611	Photodynamic therapy-induced AP-1 survival signaling.	1	-4.24133e-12	51	0	0	46	5314
WP382	MAPK Signaling Pathway	1	-4.03631e-12	170	0	0	46	5314
WP516	Hypertrophy Model	1	-3.96933e-12	20	0	0	46	5314
WP1742	TP53 Network	1	-3.96933e-12	20	0	0	46	5314
WP1422	Sphingolipid Metabolism	1	-3.96933e-12	20	0	0	46	5314
WP391	Mitochondrial Gene Expression	1	-3.96933e-12	20	0	0	46	5314
WP732	Serotonin Receptor 2 and ELK-SRF/GATA4 signaling	1	-3.96933e-12	20	0	0	46	5314
WP497	Urea cycle and metabolism of amino groups	1	-3.96933e-12	20	0	0	46	5314
WP2855	Dopaminergic Neurogenesis	1	-3.63194e-12	30	0	0	46	5314
WP3844	PI3K-AKT-mTOR signaling pathway and therapeutic opportunities	1	-3.63194e-12	30	0	0	46	5314
WP3851	TLR4 Signaling and Tolerance	1	-3.63194e-12	30	0	0	46	5314
WP129	Matrix Metalloproteinases	1	-3.63194e-12	30	0	0	46	5314
WP2870	Extracellular vesicle-mediated signaling in recipient cells	1	-3.63194e-12	30	0	0	46	5314
WP98	Prostaglandin Synthesis and Regulation	1	-3.63194e-12	30	0	0	46	5314
WP2911	miRNA targets in ECM and membrane receptors	1	-3.60382e-12	43	0	0	46	5314
WP364	IL-6 signaling pathway	1	-3.60382e-12	43	0	0	46	5314
WP1602	Nicotine Activity on Dopaminergic Neurons	1	-2.98964e-12	21	0	0	46	5314
WP2533	Glycerophospholipid Biosynthetic Pathway	1	-2.98964e-12	21	0	0	46	5314
WP691	Tamoxifen metabolism	1	-2.98964e-12	21	0	0	46	5314
WP2507	Nanomaterial induced apoptosis	1	-2.98964e-12	21	0	0	46	5314
WP3670	Simplified Interaction Map Between LOXL4 and Oxidative Stress Pathway	1	-2.98964e-12	21	0	0	46	5314
WP428	Wnt Signaling Pathway	1	-2.71823e-12	70	0	0	46	5314
WP400	p38 MAPK Signaling Pathway	1	-2.69645e-12	34	0	0	46	5314
WP143	Fatty Acid Beta Oxidation	1	-2.69645e-12	34	0	0	46	5314
WP313	Signaling of Hepatocyte Growth Factor Receptor	1	-2.69645e-12	34	0	0	46	5314
WP558	Complement and Coagulation Cascades	1	-2.61463e-12	60	0	0	46	5314
WP3527	Preimplantation Embryo	1	-2.61463e-12	60	0	0	46	5314
WP304	Kit receptor signaling pathway	1	-2.61463e-12	60	0	0	46	5314
WP2203	Thymic Stromal LymphoPoietin (TSLP) Signaling Pathway	1	-2.49043e-12	47	0	0	46	5314
WP1982	Sterol Regulatory Element-Binding Proteins (SREBP) signalling	1	-2.32866e-12	73	0	0	46	5314
WP534	Glycolysis and Gluconeogenesis	1	-2.09156e-12	49	0	0	46	5314
WP410	Diurnally Regulated Genes with Circadian Orthologs	1	-2.09156e-12	49	0	0	46	5314
WP286	IL-3 Signaling Pathway	1	-2.09156e-12	49	0	0	46	5314
WP138	Androgen receptor signaling pathway	1	-1.85306e-12	90	0	0	46	5314
WP477	Cytoplasmic Ribosomal Proteins	1	-1.85306e-12	90	0	0	46	5314
WP2637	Structural Pathway of Interleukin 1 (IL-1)	1	-1.72161e-12	50	0	0	46	5314
WP1545	miRNAs involved in DNA damage response	1	-1.72161e-12	50	0	0	46	5314
WP3680	Association Between Physico-Chemical Features and Toxicity Associated Pathways	1	-1.65157e-12	68	0	0	46	5314
WP2032	Human Thyroid Stimulating Hormone (TSH) signaling pathway	1	-1.65157e-12	68	0	0	46	5314
WP474	Endochondral Ossification	1	-1.11843e-12	65	0	0	46	5314
WP314	Fas Ligand (FasL) pathway and Stress induction of Heat Shock Proteins (HSP) regulation	1	-1.05256e-12	44	0	0	46	5314
WP716	Vitamin A and Carotenoid Metabolism	1	-1.05256e-12	44	0	0	46	5314
WP2276	Glial Cell Differentiation	1	-1.04214e-12	8	0	0	46	5314
WP2338	miRNA Biogenesis	1	-1.04214e-12	8	0	0	46	5314
WP237	Glucocorticoid &amp; Mineralcorticoid Metabolism	1	-1.04214e-12	8	0	0	46	5314
WP3407	FTO Obesity Variant Mechanism	1	-1.04214e-12	8	0	0	46	5314
WP1589	Folate-Alcohol and Cancer Pathway	1	-1.04214e-12	8	0	0	46	5314
WP3635	Insulin signalling in human adipocytes (diabetic condition)	1	-1.04214e-12	8	0	0	46	5314
WP136	Phase I biotransformations, non P450	1	-1.04214e-12	8	0	0	46	5314
WP3634	Insulin signalling in human adipocytes (normal condition)	1	-1.04214e-12	8	0	0	46	5314
WP1604	Codeine and Morphine Metabolism	1	-1.04214e-12	8	0	0	46	5314
WP3655	Hypothetical Craniofacial Development Pathway	1	-1.04214e-12	8	0	0	46	5314
WP2485	NAD Biosynthesis II (from tryptophan)	1	-1.04214e-12	8	0	0	46	5314
WP694	Arylamine metabolism	1	-9.94673e-13	6	0	0	46	5314
WP1981	Thyroxine (Thyroid Hormone) Production	1	-9.94673e-13	6	0	0	46	5314
WP1600	Nicotine Metabolism	1	-9.94673e-13	6	0	0	46	5314
WP3891	Benzene metabolism	1	-9.94673e-13	6	0	0	46	5314
WP61	Notch Signaling Pathway	1	-9.82324e-13	62	0	0	46	5314
WP3584	MECP2 and Associated Rett Syndrome	1	-9.82324e-13	62	0	0	46	5314
WP3863	T-Cell antigen Receptor (TCR) pathway during Staphylococcus aureus infection	1	-9.82324e-13	62	0	0	46	5314
WP3664	Regulation of Wnt/B-catenin Signaling by Small Molecule Compounds	1	-8.84652e-13	18	0	0	46	5314
WP3859	TGF-B Signaling in Thyroid Cells for Epithelial-Mesenchymal Transition	1	-8.84652e-13	18	0	0	46	5314
WP3413	NOTCH1 regulation of human endothelial cell calcification	1	-8.84652e-13	18	0	0	46	5314
WP692	Sulfation Biotransformation Reaction	1	-8.84652e-13	18	0	0	46	5314
WP550	Biogenic Amine Synthesis	1	-8.44557e-13	16	0	0	46	5314
WP12	Osteoclast Signaling	1	-8.44557e-13	16	0	0	46	5314
WP1946	Cori Cycle	1	-8.44557e-13	16	0	0	46	5314
WP2291	Deregulation of Rab and Rab Effector Genes in Bladder Cancer	1	-8.44557e-13	16	0	0	46	5314
WP501	GPCRs, Class C Metabotropic glutamate, pheromone	1	-8.44557e-13	16	0	0	46	5314
WP3644	NAD+ metabolism	1	-8.44557e-13	16	0	0	46	5314
WP47	Hedgehog Signaling Pathway	1	-8.44557e-13	16	0	0	46	5314
WP2453	TCA Cycle and Deficiency of Pyruvate Dehydrogenase complex (PDHc)	1	-8.44557e-13	16	0	0	46	5314
WP53	ID signaling pathway	1	-8.44557e-13	16	0	0	46	5314
WP2190	One carbon donor	1	-7.34777e-13	1	0	0	46	5314
WP1	Statin Pathway	1	-7.34777e-13	1	0	0	46	5314
WP188	Focal Adhesion	1	-7.34777e-13	1	0	0	46	5314
WP3191	TSLP Signaling Pathway	1	-7.34777e-13	1	0	0	46	5314
WP3627	Gut-Liver Indole Metabolism	1	-7.34777e-13	1	0	0	46	5314
WP108	Selenium metabolism/Selenoproteins	1	-7.34777e-13	1	0	0	46	5314
WP661	Glucose Homeostasis	1	-7.34777e-13	1	0	0	46	5314
WP2536	Colchicine Metabolic Pathway	1	-7.34777e-13	1	0	0	46	5314
WP3668	Hypothesized Pathways in Pathogenesis of Cardiovascular Disease	1	-7.00126e-13	25	0	0	46	5314
WP1528	Physiological and Pathological Hypertrophy of the Heart	1	-7.00126e-13	25	0	0	46	5314
WP2895	Differentiation of white and brown adipocyte	1	-7.00126e-13	25	0	0	46	5314
WP2865	IL1 and megakaryocytes in obesity	1	-7.00126e-13	25	0	0	46	5314
WP205	IL-7 Signaling Pathway	1	-7.00126e-13	25	0	0	46	5314
WP176	Folate Metabolism	1	-6.5216e-13	69	0	0	46	5314
WP2369	Histone Modifications	1	-6.5216e-13	69	0	0	46	5314
WP231	TNF alpha Signaling Pathway	1	-9.75668e-14	94	0	0	46	5314
WP3657	Hematopoietic Stem Cell Gene Regulation by GABP alpha/beta Complex	1	1.52476e-13	22	0	0	46	5314
WP272	Blood Clotting Cascade	1	1.52476e-13	22	0	0	46	5314
WP3872	Regulation of Apoptosis by Parathyroid Hormone-related Protein	1	1.52476e-13	22	0	0	46	5314
WP3599	Transcription factor regulation in adipogenesis	1	1.52476e-13	22	0	0	46	5314
WP167	Eicosanoid Synthesis	1	1.52476e-13	22	0	0	46	5314
WP545	Complement Activation	1	1.52476e-13	22	0	0	46	5314
WP357	Fatty Acid Biosynthesis	1	1.52476e-13	22	0	0	46	5314
WP100	Glutathione metabolism	1	1.52476e-13	22	0	0	46	5314
WP3645	NAD+ biosynthetic pathways	1	1.52476e-13	22	0	0	46	5314
WP1584	Type II diabetes mellitus	1	1.52476e-13	22	0	0	46	5314
WP1424	Globo Sphingolipid Metabolism	1	1.52476e-13	22	0	0	46	5314
WP22	IL-9 Signaling Pathway	1	1.80436e-13	19	0	0	46	5314
WP3287	Overview of nanoparticle effects	1	1.80436e-13	19	0	0	46	5314
WP2879	Farnesoid X Receptor Pathway	1	1.80436e-13	19	0	0	46	5314
WP1992	TarBasePathway	1	1.80436e-13	19	0	0	46	5314
WP247	Small Ligand GPCRs	1	1.80436e-13	19	0	0	46	5314
WP734	Serotonin Receptor 4/6/7 and NR3C Signaling	1	1.80436e-13	19	0	0	46	5314
WP2011	SREBF and miR33 in cholesterol and lipid homeostasis	1	1.80436e-13	19	0	0	46	5314
WP697	Estrogen metabolism	1	1.80436e-13	19	0	0	46	5314
WP384	Apoptosis Modulation by HSP70	1	1.80436e-13	19	0	0	46	5314
WP702	Metapathway biotransformation	1	5.18306e-13	178	0	0	46	5314
WP2380	Brain-Derived Neurotrophic Factor (BDNF) signaling pathway	1	9.31602e-13	144	0	0	46	5314
WP3596	miR-517 relationship with ARCN1 and USP1	1	9.71778e-13	5	0	0	46	5314
WP688	Catalytic cycle of mammalian Flavin-containing MonoOxygenases (FMOs)	1	9.71778e-13	5	0	0	46	5314
WP311	Synthesis and Degradation of Ketone Bodies	1	9.71778e-13	5	0	0	46	5314
WP2868	TCA Cycle Nutrient Utilization and Invasiveness of Ovarian Cancer	1	9.71778e-13	5	0	0	46	5314
WP2597	Secretion of Hydrochloric Acid in Parietal Cells	1	9.71778e-13	5	0	0	46	5314
WP2542	Sulindac Metabolic Pathway	1	9.71778e-13	5	0	0	46	5314
WP2355	Corticotropin-releasing hormone signaling pathway	1	1.14202e-12	93	0	0	46	5314
WP111	Electron Transport Chain	1	1.14202e-12	93	0	0	46	5314
WP1438	Influenza A virus infection	1	1.18061e-12	2	0	0	46	5314
WP2816	Felbamate Metabolism	1	1.18061e-12	2	0	0	46	5314
WP1273	Folic Acid Network	1	1.18061e-12	2	0	0	46	5314
WP1311	Folic Acid Network	1	1.18061e-12	2	0	0	46	5314
WP2646	Lidocaine metabolism	1	1.18061e-12	2	0	0	46	5314
WP2901	Gonadotropin-releasing hormone (GnRH) signaling	1	1.18061e-12	2	0	0	46	5314
WP2866	mir34a and TGIF2 in osteoclastogenesis	1	1.18061e-12	2	0	0	46	5314
WP2943	Hypoxia-mediated EMT and Stemness	1	1.18061e-12	2	0	0	46	5314
WP2366	Butyrate-induced histone acetylation	1	1.18061e-12	2	0	0	46	5314
WP289	Myometrial Relaxation and Contraction Pathways	1	1.40233e-12	158	0	0	46	5314
WP411	mRNA Processing	1	1.45665e-12	132	0	0	46	5314
WP3915	Angiopoietin Like Protein 8 Regulatory Pathway	1	1.45665e-12	132	0	0	46	5314
WP35	G Protein Signaling Pathways	1	1.6139e-12	96	0	0	46	5314
WP80	Nucleotide GPCRs	1	1.9709e-12	11	0	0	46	5314
WP2854	Gene regulatory network modelling somitogenesis	1	1.9709e-12	11	0	0	46	5314
WP3630	NAD metabolism, sirtuins and aging	1	1.9709e-12	11	0	0	46	5314
WP1455	Serotonin Transporter Activity	1	1.9709e-12	11	0	0	46	5314
WP2513	Nanoparticle triggered regulated necrosis	1	1.9709e-12	11	0	0	46	5314
WP585	Interferon type I signaling pathways	1	2.45289e-12	55	0	0	46	5314
WP2018	RANKL/RANK (Receptor activator of NFKB (ligand)) Signaling Pathway	1	2.45289e-12	55	0	0	46	5314
WP1544	MicroRNAs in cardiomyocyte hypertrophy	1	2.62759e-12	102	0	0	46	5314
WP2064	Neural Crest Differentiation	1	2.62759e-12	102	0	0	46	5314
WP3601	Composition of Lipid Particles	1	2.75026e-12	10	0	0	46	5314
WP2874	Liver X Receptor Pathway	1	2.75026e-12	10	0	0	46	5314
WP2333	Trans-sulfuration pathway	1	2.75026e-12	10	0	0	46	5314
WP704	Methylation Pathways	1	2.75026e-12	10	0	0	46	5314
WP2113	Type III interferon signaling	1	2.75026e-12	10	0	0	46	5314
WP496	Steroid Biosynthesis	1	2.75026e-12	10	0	0	46	5314
WP1531	Vitamin D Metabolism	1	2.75026e-12	10	0	0	46	5314
WP2249	Metastatic brain tumor	1	2.78132e-12	28	0	0	46	5314
WP536	Calcium Regulation in the Cardiac Cell	1	2.96735e-12	151	0	0	46	5314
WP117	GPCRs, Other	1	3.15077e-12	95	0	0	46	5314
WP710	DNA Damage Response (only ATM dependent)	1	3.58413e-12	114	0	0	46	5314
WP23	B Cell Receptor Signaling Pathway	1	3.62718e-12	98	0	0	46	5314
WP107	Translation Factors	1	3.94409e-12	53	0	0	46	5314
WP1533	Vitamin B12 Metabolism	1	3.94409e-12	53	0	0	46	5314
WP2406	Cardiac Progenitor Differentiation	1	3.94409e-12	53	0	0	46	5314
WP363	Wnt Signaling Pathway Netpath	1	3.94409e-12	53	0	0	46	5314
WP1433	Nucleotide-binding Oligomerization Domain (NOD) pathway	1	4.28948e-12	41	0	0	46	5314
WP3624	Lung fibrosis	1	4.34022e-12	63	0	0	46	5314
WP43	Oxidation by Cytochrome P450	1	4.34022e-12	63	0	0	46	5314
WP170	Nuclear Receptors	1	4.55774e-12	39	0	0	46	5314
WP3845	Canonical and Non-canonical Notch signaling	1	4.62018e-12	27	0	0	46	5314
WP2035	Follicle Stimulating Hormone (FSH) signaling pathway	1	4.62018e-12	27	0	0	46	5314
WP481	Insulin Signaling	1	4.69587e-12	161	0	0	46	5314
WP3651	Pathways Affected in Adenoid Cystic Carcinoma	1	4.75405e-12	66	0	0	46	5314
WP2324	AGE/RAGE pathway	1	4.75405e-12	66	0	0	46	5314
WP183	Proteasome Degradation	1	4.75405e-12	66	0	0	46	5314
WP2374	Oncostatin M Signaling Pathway	1	4.75405e-12	66	0	0	46	5314
WP2583	T-Cell Receptor and Co-stimulatory Signaling	1	5.75681e-12	29	0	0	46	5314
WP422	MAPK Cascade	1	5.75681e-12	29	0	0	46	5314
WP3613	Photodynamic therapy-induced unfolded protein response	1	5.75681e-12	29	0	0	46	5314
WP2643	Nanoparticle-mediated activation of receptor signaling	1	5.75681e-12	29	0	0	46	5314
WP75	Toll-like Receptor Signaling Pathway	1	6.47187e-12	103	0	0	46	5314
WP185	Integrin-mediated Cell Adhesion	1	6.47187e-12	103	0	0	46	5314
WP69	T-Cell antigen Receptor (TCR) Signaling Pathway	1	6.52067e-12	91	0	0	46	5314
WP3925	Amino Acid metabolism	1	6.52067e-12	91	0	0	46	5314
WP615	Senescence and Autophagy in Cancer	1	7.33732e-12	106	0	0	46	5314
WP2884	NRF2 pathway	1	7.41376e-12	143	0	0	46	5314
WP306	Focal Adhesion	1	7.44951e-12	195	0	0	46	5314
WP236	Adipogenesis	1	8.03525e-12	131	0	0	46	5314
WP2371	Parkinsons Disease Pathway	1	8.27027e-12	83	0	0	46	5314
WP2059	Alzheimers Disease	1	8.33777e-12	148	0	0	46	5314
WP15	Selenium Micronutrient Network	1	8.8071e-12	87	0	0	46	5314
WP51	Regulation of Actin Cytoskeleton	1	9.69939e-12	149	0	0	46	5314
WP206	Fatty Acid Omega Oxidation	1	1.11861e-11	15	0	0	46	5314
WP3	Transcriptional activation by NRF2	1	1.11861e-11	15	0	0	46	5314
WP2435	Quercetin and Nf-kB/ AP-1 Induced Cell Apoptosis	1	1.11861e-11	15	0	0	46	5314
WP197	Cholesterol Biosynthesis	1	1.11861e-11	15	0	0	46	5314
WP455	GPCRs, Class A Rhodopsin-like	1	1.82955e-11	259	0	0	46	5314

## Sheet: KEGG
TermID	Term	Enrichment	logP	Genes in Term	Target Genes in Term	Fraction of Targets in Term	Total Target Genes	Total Genes	Entrez Gene IDs	Gene Symbols
hsa04110	Cell cycle	6.07804e-13	-28.1289	124	12	0.324324	37	7094	8.31883e+44	CDC45,CDC7,MAD2L1,PTTG1,BUB1,BUB1B,CCNB1,CDC25C,CCNB2,PTTG2,CDK1,ORC6
ko04110	Cell cycle	6.07804e-13	-28.1289	124	12	0.324324	37	7094	8.31883e+44	CDC45,CDC7,MAD2L1,PTTG1,BUB1,BUB1B,CCNB1,CDC25C,CCNB2,PTTG2,CDK1,ORC6
hsa04114	Oocyte meiosis	7.00703e-09	-18.7764	120	9	0.243243	37	7094	4.08592e+32	MAD2L1,PTTG1,AURKA,BUB1,CCNB1,CCNB2,CDC25C,PTTG2,CDK1
ko04114	Oocyte meiosis	7.00703e-09	-18.7764	120	9	0.243243	37	7094	4.08592e+32	MAD2L1,PTTG1,AURKA,BUB1,CCNB1,CCNB2,CDC25C,PTTG2,CDK1
hsa_M00693	Cell cycle - G2/M transition	1.28633e-07	-15.8663	10	4	0.108108	37	7094	8919959133983	CCNB1,CDC25C,CCNB2,CDK1
M00693	Cell cycle - G2/M transition	1.28633e-07	-15.8663	10	4	0.108108	37	7094	8919959133983	CCNB1,CDC25C,CCNB2,CDK1
hsa03460	Fanconi anemia pathway	7.66533e-06	-11.7788	54	5	0.135135	37	7094	6.75147e+22	BRCA2,EME1,UBE2T,FANCI,FANCD2
ko03460	Fanconi anemia pathway	7.66533e-06	-11.7788	54	5	0.135135	37	7094	6.75147e+22	BRCA2,EME1,UBE2T,FANCI,FANCD2
hsa04914	Progesterone-mediated oocyte maturation	7.69518e-06	-11.7749	94	6	0.162162	37	7094	6.99892e+19	BUB1,CCNB1,CDC25C,CCNB2,CDK1,MAD2L1
ko04914	Progesterone-mediated oocyte maturation	7.69518e-06	-11.7749	94	6	0.162162	37	7094	6.99892e+19	BUB1,CCNB1,CDC25C,CCNB2,CDK1,MAD2L1
hsa03440	Homologous recombination	5.52629e-05	-9.80341	41	4	0.108108	37	7094	1.46957e+16	EME1,RAD54L,BRCA2,XRCC2
ko03440	Homologous recombination	5.52629e-05	-9.80341	41	4	0.108108	37	7094	8.43815e+16	RAD54L,EME1,BRCA2,XRCC2
M00289	RF-C complex	0.000262114	-8.24673	5	2	0.0540541	37	7094	59845983	RFC4,RFC3
hsa_M00289	RF-C complex	0.000262114	-8.24673	5	2	0.0540541	37	7094	59845983	RFC4,RFC3
hsa04115	p53 signaling pathway	0.000425063	-7.76327	69	4	0.108108	37	7094	62418919133983	RRM2,CCNB1,CCNB2,CDK1
ko04115	p53 signaling pathway	0.000425063	-7.76327	69	4	0.108108	37	7094	62418919133983	RRM2,CCNB1,CCNB2,CDK1
hsa05166	HTLV-I infection	0.00196439	-6.23257	258	6	0.162162	37	7094	7.01116e+25	BUB1B,TNFRSF13C,CCNB2,PTTG2,MAD2L1,PTTG1
ko05166	HTLV-I infection	0.00196439	-6.23257	258	6	0.162162	37	7094	7.01116e+25	BUB1B,TNFRSF13C,CCNB2,PTTG2,MAD2L1,PTTG1
M00295	BRCA1-associated genome surveillance complex (BASC)	0.00303366	-5.79798	16	2	0.0540541	37	7094	59845983	RFC4,RFC3
hsa_M00295	BRCA1-associated genome surveillance complex (BASC)	0.00303366	-5.79798	16	2	0.0540541	37	7094	59845983	RFC4,RFC3
ko03430	Mismatch repair	0.00625088	-5.07503	23	2	0.0540541	37	7094	59845983	RFC4,RFC3
hsa03430	Mismatch repair	0.00625088	-5.07503	23	2	0.0540541	37	7094	59845983	RFC4,RFC3
hsa_M00294	DNA polymerase gamma complex	0.0104049	-4.56548	2	1	0.027027	37	7094	5428	POLG
M00294	DNA polymerase gamma complex	0.0104049	-4.56548	2	1	0.027027	37	7094	5428	POLG
hsa03030	DNA replication	0.0149181	-4.20518	36	2	0.0540541	37	7094	59845983	RFC4,RFC3
ko03030	DNA replication	0.0149181	-4.20518	36	2	0.0540541	37	7094	59845983	RFC4,RFC3
hsa00240	Pyrimidine metabolism	0.0165757	-4.09982	104	3	0.0810811	37	7094	624172987083	RRM2,TYMS,TK1
ko00240	Pyrimidine metabolism	0.0165757	-4.09982	104	3	0.0810811	37	7094	729862417083	TYMS,RRM2,TK1
hsa_M00286	GINS complex	0.0207044	-3.87741	4	1	0.027027	37	7094	51659	GINS2
M00286	GINS complex	0.0207044	-3.87741	4	1	0.027027	37	7094	51659	GINS2
hsa03420	Nucleotide excision repair	0.0246973	-3.70106	47	2	0.0540541	37	7094	59845983	RFC4,RFC3
ko03420	Nucleotide excision repair	0.0246973	-3.70106	47	2	0.0540541	37	7094	59845983	RFC4,RFC3
M00284	Origin recognition complex	0.0308996	-3.47701	6	1	0.027027	37	7094	23594	ORC6
hsa_M00284	Origin recognition complex	0.0308996	-3.47701	6	1	0.027027	37	7094	23594	ORC6
hsa04068	FoxO signaling pathway	0.0320912	-3.43917	134	3	0.0810811	37	7094	891913310733	CCNB1,CCNB2,PLK4
hsa_M00691	DNA damage-induced cell cycle checkpoints	0.0359584	-3.32539	7	1	0.027027	37	7094	995	CDC25C
M00691	DNA damage-induced cell cycle checkpoints	0.0359584	-3.32539	7	1	0.027027	37	7094	995	CDC25C
hsa01524	Platinum drug resistance	0.0579114	-2.84884	75	2	0.0540541	37	7094	7153332	TOP2A,BIRC5
ko01524	Platinum drug resistance	0.0579114	-2.84884	75	2	0.0540541	37	7094	7153332	TOP2A,BIRC5
hsa04540	Gap junction	0.0766205	-2.56889	88	2	0.0540541	37	7094	98310376	CDK1,TUBA1B
ko04540	Gap junction	0.0766205	-2.56889	88	2	0.0540541	37	7094	98310376	CDK1,TUBA1B
hsa00670	One carbon pool by folate	0.0994298	-2.3083	20	1	0.027027	37	7094	7298	TYMS
ko00670	One carbon pool by folate	0.0994298	-2.3083	20	1	0.027027	37	7094	7298	TYMS
ko01523	Antifolate resistance	0.149945	-1.89749	31	1	0.027027	37	7094	7298	TYMS
hsa01523	Antifolate resistance	0.149945	-1.89749	31	1	0.027027	37	7094	7298	TYMS
ko04215	Apoptosis - multiple species	0.158828	-1.83993	33	1	0.027027	37	7094	332	BIRC5
hsa04215	Apoptosis - multiple species	0.158828	-1.83993	33	1	0.027027	37	7094	332	BIRC5
hsa04210	Apoptosis	0.16513	-1.80102	140	2	0.0540541	37	7094	33210376	BIRC5,TUBA1B
ko04210	Apoptosis	0.16513	-1.80102	140	2	0.0540541	37	7094	33210376	BIRC5,TUBA1B
hsa05340	Primary immunodeficiency	0.171984	-1.76035	36	1	0.027027	37	7094	115650	TNFRSF13C
ko05340	Primary immunodeficiency	0.171984	-1.76035	36	1	0.027027	37	7094	115650	TNFRSF13C
ko05206	MicroRNAs in cancer	0.203398	-1.59259	299	3	0.0810811	37	7094	9493995113130	KIF23,CDC25C,CDCA5
hsa05206	MicroRNAs in cancer	0.203398	-1.59259	299	3	0.0810811	37	7094	9493995113130	KIF23,CDC25C,CDCA5
hsa00983	Drug metabolism - other enzymes	0.214408	-1.53988	46	1	0.027027	37	7094	7083	TK1
ko00983	Drug metabolism - other enzymes	0.214408	-1.53988	46	1	0.027027	37	7094	7083	TK1
ko04672	Intestinal immune network for IgA production	0.218532	-1.52082	47	1	0.027027	37	7094	115650	TNFRSF13C
hsa04672	Intestinal immune network for IgA production	0.218532	-1.52082	47	1	0.027027	37	7094	115650	TNFRSF13C
hsa00480	Glutathione metabolism	0.246817	-1.39911	54	1	0.027027	37	7094	6241	RRM2
ko00480	Glutathione metabolism	0.246817	-1.39911	54	1	0.027027	37	7094	6241	RRM2
ko05130	Pathogenic Escherichia coli infection	0.250775	-1.3832	55	1	0.027027	37	7094	10376	TUBA1B
hsa05130	Pathogenic Escherichia coli infection	0.250775	-1.3832	55	1	0.027027	37	7094	10376	TUBA1B
ko05210	Colorectal cancer	0.277923	-1.28041	62	1	0.027027	37	7094	332	BIRC5
hsa05210	Colorectal cancer	0.277923	-1.28041	62	1	0.027027	37	7094	332	BIRC5
ko05212	Pancreatic cancer	0.293004	-1.22757	66	1	0.027027	37	7094	675	BRCA2
hsa05212	Pancreatic cancer	0.293004	-1.22757	66	1	0.027027	37	7094	675	BRCA2
hsa04064	NF-kappa B signaling pathway	0.390317	-0.940797	94	1	0.027027	37	7094	115650	TNFRSF13C
ko04064	NF-kappa B signaling pathway	0.390317	-0.940797	94	1	0.027027	37	7094	115650	TNFRSF13C
ko04120	Ubiquitin mediated proteolysis	0.514896	-0.66379	137	1	0.027027	37	7094	11065	UBE2C
hsa04120	Ubiquitin mediated proteolysis	0.514896	-0.66379	137	1	0.027027	37	7094	11065	UBE2C
hsa05224	Breast cancer	0.537641	-0.620564	146	1	0.027027	37	7094	675	BRCA2
ko05224	Breast cancer	0.537641	-0.620564	146	1	0.027027	37	7094	675	BRCA2
hsa05161	Hepatitis B	0.537641	-0.620564	146	1	0.027027	37	7094	332	BIRC5
ko04145	Phagosome	0.552224	-0.593802	152	1	0.027027	37	7094	10376	TUBA1B
hsa04145	Phagosome	0.552224	-0.593802	152	1	0.027027	37	7094	10376	TUBA1B
hsa04390	Hippo signaling pathway	0.556985	-0.585217	154	1	0.027027	37	7094	332	BIRC5
ko04390	Hippo signaling pathway	0.556985	-0.585217	154	1	0.027027	37	7094	332	BIRC5
ko03013	RNA transport	0.584532	-0.536943	166	1	0.027027	37	7094	10460	TACC3
hsa03013	RNA transport	0.584532	-0.536943	166	1	0.027027	37	7094	10460	TACC3
ko00230	Purine metabolism	0.599824	-0.511119	173	1	0.027027	37	7094	6241	RRM2
hsa00230	Purine metabolism	0.599824	-0.511119	173	1	0.027027	37	7094	6241	RRM2
hsa05200	Pathways in cancer	0.621531	-0.475569	397	2	0.0540541	37	7094	675332	BRCA2,BIRC5
ko05168	Herpes simplex infection	0.624774	-0.470365	185	1	0.027027	37	7094	983	CDK1
hsa05168	Herpes simplex infection	0.624774	-0.470365	185	1	0.027027	37	7094	983	CDK1
ko05169	Epstein-Barr virus infection	0.65384	-0.424892	200	1	0.027027	37	7094	983	CDK1
hsa05169	Epstein-Barr virus infection	0.65384	-0.424892	200	1	0.027027	37	7094	983	CDK1
hsa05203	Viral carcinogenesis	0.659385	-0.416448	203	1	0.027027	37	7094	983	CDK1
ko05203	Viral carcinogenesis	0.659385	-0.416448	203	1	0.027027	37	7094	983	CDK1
ko04810	Regulation of actin cytoskeleton	0.677249	-0.389716	213	1	0.027027	37	7094	128239	IQGAP3
hsa04810	Regulation of actin cytoskeleton	0.677249	-0.389716	213	1	0.027027	37	7094	128239	IQGAP3
hsa04060	Cytokine-cytokine receptor interaction	0.756414	-0.279166	265	1	0.027027	37	7094	115650	TNFRSF13C
ko04060	Cytokine-cytokine receptor interaction	0.756414	-0.279166	265	1	0.027027	37	7094	115650	TNFRSF13C
hsa01100	Metabolic pathways	0.911937	-0.0921841	1250	4	0.108108	37	7094	6241729870835420	RRM2,TYMS,TK1,POLG
hsa04730	Long-term depression	1	-1.76901e-11	60	0	0	37	7094
ko04730	Long-term depression	1	-1.76901e-11	60	0	0	37	7094
ko00565	Ether lipid metabolism	1	-1.68672e-11	45	0	0	37	7094
hsa00565	Ether lipid metabolism	1	-1.68672e-11	45	0	0	37	7094
M00427	Nuclear pore complex	1	-1.68672e-11	45	0	0	37	7094
hsa_M00427	Nuclear pore complex	1	-1.68672e-11	45	0	0	37	7094
hsa03022	Basal transcription factors	1	-1.68672e-11	45	0	0	37	7094
ko03022	Basal transcription factors	1	-1.68672e-11	45	0	0	37	7094
hsa00280	Valine, leucine and isoleucine degradation	1	-1.30866e-11	48	0	0	37	7094
ko00520	Amino sugar and nucleotide sugar metabolism	1	-1.30866e-11	48	0	0	37	7094
ko04330	Notch signaling pathway	1	-1.30866e-11	48	0	0	37	7094
hsa01212	Fatty acid metabolism	1	-1.30866e-11	48	0	0	37	7094
hsa00520	Amino sugar and nucleotide sugar metabolism	1	-1.30866e-11	48	0	0	37	7094
ko00280	Valine, leucine and isoleucine degradation	1	-1.30866e-11	48	0	0	37	7094
ko01212	Fatty acid metabolism	1	-1.30866e-11	48	0	0	37	7094
ko04930	Type II diabetes mellitus	1	-1.30866e-11	48	0	0	37	7094
hsa04330	Notch signaling pathway	1	-1.30866e-11	48	0	0	37	7094
hsa04930	Type II diabetes mellitus	1	-1.30866e-11	48	0	0	37	7094
hsa00910	Nitrogen metabolism	1	-1.30456e-11	17	0	0	37	7094
hsa00450	Selenocompound metabolism	1	-1.30456e-11	17	0	0	37	7094
M00089	Triacylglycerol biosynthesis	1	-1.30456e-11	17	0	0	37	7094
M00337	Immunoproteasome	1	-1.30456e-11	17	0	0	37	7094
ko00120	Primary bile acid biosynthesis	1	-1.30456e-11	17	0	0	37	7094
hsa00360	Phenylalanine metabolism	1	-1.30456e-11	17	0	0	37	7094
hsa_M00337	Immunoproteasome	1	-1.30456e-11	17	0	0	37	7094
M00181	RNA polymerase III, eukaryotes	1	-1.30456e-11	17	0	0	37	7094
ko00360	Phenylalanine metabolism	1	-1.30456e-11	17	0	0	37	7094
hsa_M00003	Gluconeogenesis, oxaloacetate => fructose-6P	1	-1.30456e-11	17	0	0	37	7094
hsa_M00181	RNA polymerase III, eukaryotes	1	-1.30456e-11	17	0	0	37	7094
ko00910	Nitrogen metabolism	1	-1.30456e-11	17	0	0	37	7094
M00003	Gluconeogenesis, oxaloacetate => fructose-6P	1	-1.30456e-11	17	0	0	37	7094
ko00450	Selenocompound metabolism	1	-1.30456e-11	17	0	0	37	7094
hsa_M00089	Triacylglycerol biosynthesis	1	-1.30456e-11	17	0	0	37	7094
hsa00120	Primary bile acid biosynthesis	1	-1.30456e-11	17	0	0	37	7094
hsa04360	Axon guidance	1	-1.30199e-11	176	0	0	37	7094
ko04360	Axon guidance	1	-1.30199e-11	176	0	0	37	7094
hsa05221	Acute myeloid leukemia	1	-1.20245e-11	57	0	0	37	7094
ko05221	Acute myeloid leukemia	1	-1.20245e-11	57	0	0	37	7094
hsa_M00355	Spliceosome, 35S U5-snRNP	1	-1.18169e-11	37	0	0	37	7094
hsa05330	Allograft rejection	1	-1.18169e-11	37	0	0	37	7094
M00355	Spliceosome, 35S U5-snRNP	1	-1.18169e-11	37	0	0	37	7094
ko05330	Allograft rejection	1	-1.18169e-11	37	0	0	37	7094
hsa04664	Fc epsilon RI signaling pathway	1	-1.16774e-11	69	0	0	37	7094
ko00982	Drug metabolism - cytochrome P450	1	-1.16774e-11	69	0	0	37	7094
ko04664	Fc epsilon RI signaling pathway	1	-1.16774e-11	69	0	0	37	7094
hsa00982	Drug metabolism - cytochrome P450	1	-1.16774e-11	69	0	0	37	7094
M00359	Aminoacyl-tRNA biosynthesis, eukaryotes	1	-1.09416e-11	38	0	0	37	7094
hsa_M00677	Wnt signaling	1	-1.09416e-11	38	0	0	37	7094
M00677	Wnt signaling	1	-1.09416e-11	38	0	0	37	7094
hsa_M00359	Aminoacyl-tRNA biosynthesis, eukaryotes	1	-1.09416e-11	38	0	0	37	7094
hsa00591	Linoleic acid metabolism	1	-1.03589e-11	29	0	0	37	7094
hsa04392	Hippo signaling pathway -multiple species	1	-1.03589e-11	29	0	0	37	7094
ko05216	Thyroid cancer	1	-1.03589e-11	29	0	0	37	7094
ko00591	Linoleic acid metabolism	1	-1.03589e-11	29	0	0	37	7094
ko00760	Nicotinate and nicotinamide metabolism	1	-1.03589e-11	29	0	0	37	7094
hsa00760	Nicotinate and nicotinamide metabolism	1	-1.03589e-11	29	0	0	37	7094
hsa05216	Thyroid cancer	1	-1.03589e-11	29	0	0	37	7094
ko04392	Hippo signaling pathway -multiple species	1	-1.03589e-11	29	0	0	37	7094
ko04724	Glutamatergic synapse	1	-1.00626e-11	114	0	0	37	7094
hsa04724	Glutamatergic synapse	1	-1.00626e-11	114	0	0	37	7094
ko01200	Carbon metabolism	1	-1.00626e-11	114	0	0	37	7094
hsa01200	Carbon metabolism	1	-1.00626e-11	114	0	0	37	7094
ko04973	Carbohydrate digestion and absorption	1	-9.24179e-12	46	0	0	37	7094
hsa04973	Carbohydrate digestion and absorption	1	-9.24179e-12	46	0	0	37	7094
hsa05322	Systemic lupus erythematosus	1	-8.90132e-12	132	0	0	37	7094
ko03040	Spliceosome	1	-8.90132e-12	132	0	0	37	7094
hsa03040	Spliceosome	1	-8.90132e-12	132	0	0	37	7094
ko05322	Systemic lupus erythematosus	1	-8.90132e-12	132	0	0	37	7094
M00684	JAK-STAT signaling	1	-8.80922e-12	19	0	0	37	7094
hsa_M00684	JAK-STAT signaling	1	-8.80922e-12	19	0	0	37	7094
hsa00531	Glycosaminoglycan degradation	1	-8.80922e-12	19	0	0	37	7094
ko00531	Glycosaminoglycan degradation	1	-8.80922e-12	19	0	0	37	7094
hsa_M00354	Spliceosome, U4/U6.U5 tri-snRNP	1	-8.76557e-12	30	0	0	37	7094
hsa05310	Asthma	1	-8.76557e-12	30	0	0	37	7094
ko00020	Citrate cycle (TCA cycle)	1	-8.76557e-12	30	0	0	37	7094
ko00030	Pentose phosphate pathway	1	-8.76557e-12	30	0	0	37	7094
hsa00020	Citrate cycle (TCA cycle)	1	-8.76557e-12	30	0	0	37	7094
hsa00030	Pentose phosphate pathway	1	-8.76557e-12	30	0	0	37	7094
ko05310	Asthma	1	-8.76557e-12	30	0	0	37	7094
M00354	Spliceosome, U4/U6.U5 tri-snRNP	1	-8.76557e-12	30	0	0	37	7094
ko05162	Measles	1	-7.96903e-12	135	0	0	37	7094
hsa05162	Measles	1	-7.96903e-12	135	0	0	37	7094
ko00350	Tyrosine metabolism	1	-7.80814e-12	35	0	0	37	7094
ko05020	Prion diseases	1	-7.80814e-12	35	0	0	37	7094
hsa00350	Tyrosine metabolism	1	-7.80814e-12	35	0	0	37	7094
hsa00250	Alanine, aspartate and glutamate metabolism	1	-7.80814e-12	35	0	0	37	7094
hsa05020	Prion diseases	1	-7.80814e-12	35	0	0	37	7094
ko00250	Alanine, aspartate and glutamate metabolism	1	-7.80814e-12	35	0	0	37	7094
ko04610	Complement and coagulation cascades	1	-7.64176e-12	79	0	0	37	7094
hsa03008	Ribosome biogenesis in eukaryotes	1	-7.64176e-12	79	0	0	37	7094
ko03008	Ribosome biogenesis in eukaryotes	1	-7.64176e-12	79	0	0	37	7094
hsa04610	Complement and coagulation cascades	1	-7.64176e-12	79	0	0	37	7094
ko04320	Dorso-ventral axis formation	1	-7.49273e-12	28	0	0	37	7094
ko04744	Phototransduction	1	-7.49273e-12	28	0	0	37	7094
hsa04320	Dorso-ventral axis formation	1	-7.49273e-12	28	0	0	37	7094
hsa00650	Butanoate metabolism	1	-7.49273e-12	28	0	0	37	7094
hsa00630	Glyoxylate and dicarboxylate metabolism	1	-7.49273e-12	28	0	0	37	7094
ko00650	Butanoate metabolism	1	-7.49273e-12	28	0	0	37	7094
hsa04744	Phototransduction	1	-7.49273e-12	28	0	0	37	7094
ko00630	Glyoxylate and dicarboxylate metabolism	1	-7.49273e-12	28	0	0	37	7094
ko05410	Hypertrophic cardiomyopathy (HCM)	1	-7.4561e-12	83	0	0	37	7094
hsa04146	Peroxisome	1	-7.4561e-12	83	0	0	37	7094
hsa05410	Hypertrophic cardiomyopathy (HCM)	1	-7.4561e-12	83	0	0	37	7094
ko04146	Peroxisome	1	-7.4561e-12	83	0	0	37	7094
ko04213	Longevity regulating pathway - multiple species	1	-7.29692e-12	64	0	0	37	7094
hsa04213	Longevity regulating pathway - multiple species	1	-7.29692e-12	64	0	0	37	7094
hsa05131	Shigellosis	1	-7.29692e-12	64	0	0	37	7094
hsa00270	Cysteine and methionine metabolism	1	-7.15259e-12	44	0	0	37	7094
hsa02010	ABC transporters	1	-7.15259e-12	44	0	0	37	7094
ko00071	Fatty acid degradation	1	-7.15259e-12	44	0	0	37	7094
ko00270	Cysteine and methionine metabolism	1	-7.15259e-12	44	0	0	37	7094
ko02010	ABC transporters	1	-7.15259e-12	44	0	0	37	7094
hsa03050	Proteasome	1	-7.15259e-12	44	0	0	37	7094
ko04962	Vasopressin-regulated water reabsorption	1	-7.15259e-12	44	0	0	37	7094
hsa00071	Fatty acid degradation	1	-7.15259e-12	44	0	0	37	7094
hsa00970	Aminoacyl-tRNA biosynthesis	1	-7.15259e-12	44	0	0	37	7094
hsa04962	Vasopressin-regulated water reabsorption	1	-7.15259e-12	44	0	0	37	7094
ko03050	Proteasome	1	-7.15259e-12	44	0	0	37	7094
ko00970	Aminoacyl-tRNA biosynthesis	1	-7.15259e-12	44	0	0	37	7094
ko00790	Folate biosynthesis	1	-6.98283e-12	15	0	0	37	7094
hsa00790	Folate biosynthesis	1	-6.98283e-12	15	0	0	37	7094
M00158	F-type ATPase, eukaryotes	1	-6.98283e-12	15	0	0	37	7094
hsa00603	Glycosphingolipid biosynthesis - globo and isoglobo series	1	-6.98283e-12	15	0	0	37	7094
M00340	Proteasome, 20S core particle	1	-6.98283e-12	15	0	0	37	7094
hsa00604	Glycosphingolipid biosynthesis - ganglio series	1	-6.98283e-12	15	0	0	37	7094
hsa_M00686	Toll-like receptor signaling	1	-6.98283e-12	15	0	0	37	7094
hsa_M00146	NADH dehydrogenase (ubiquinone) 1 alpha subcomplex	1	-6.98283e-12	15	0	0	37	7094
M00146	NADH dehydrogenase (ubiquinone) 1 alpha subcomplex	1	-6.98283e-12	15	0	0	37	7094
hsa_M00158	F-type ATPase, eukaryotes	1	-6.98283e-12	15	0	0	37	7094
hsa00730	Thiamine metabolism	1	-6.98283e-12	15	0	0	37	7094
hsa_M00340	Proteasome, 20S core particle	1	-6.98283e-12	15	0	0	37	7094
ko00730	Thiamine metabolism	1	-6.98283e-12	15	0	0	37	7094
M00686	Toll-like receptor signaling	1	-6.98283e-12	15	0	0	37	7094
hsa_M00676	PI3K-Akt signaling	1	-6.98283e-12	15	0	0	37	7094
M00676	PI3K-Akt signaling	1	-6.98283e-12	15	0	0	37	7094
ko00604	Glycosphingolipid biosynthesis - ganglio series	1	-6.98283e-12	15	0	0	37	7094
ko05160	Hepatitis C	1	-6.61021e-12	133	0	0	37	7094
hsa05160	Hepatitis C	1	-6.61021e-12	133	0	0	37	7094
hsa05014	Amyotrophic lateral sclerosis (ALS)	1	-6.46371e-12	51	0	0	37	7094
ko05110	Vibrio cholerae infection	1	-6.46371e-12	51	0	0	37	7094
ko05014	Amyotrophic lateral sclerosis (ALS)	1	-6.46371e-12	51	0	0	37	7094
hsa05110	Vibrio cholerae infection	1	-6.46371e-12	51	0	0	37	7094
hsa04726	Serotonergic synapse	1	-6.105e-12	112	0	0	37	7094
ko05033	Nicotine addiction	1	-6.07799e-12	40	0	0	37	7094
ko04140	Autophagy	1	-6.07799e-12	40	0	0	37	7094
ko00380	Tryptophan metabolism	1	-6.07799e-12	40	0	0	37	7094
hsa05033	Nicotine addiction	1	-6.07799e-12	40	0	0	37	7094
hsa04140	Autophagy	1	-6.07799e-12	40	0	0	37	7094
hsa00380	Tryptophan metabolism	1	-6.07799e-12	40	0	0	37	7094
hsa00830	Retinol metabolism	1	-5.72736e-12	65	0	0	37	7094
ko05321	Inflammatory bowel disease (IBD)	1	-5.72736e-12	65	0	0	37	7094
ko00830	Retinol metabolism	1	-5.72736e-12	65	0	0	37	7094
hsa04924	Renin secretion	1	-5.72736e-12	65	0	0	37	7094
hsa05321	Inflammatory bowel disease (IBD)	1	-5.72736e-12	65	0	0	37	7094
ko04924	Renin secretion	1	-5.72736e-12	65	0	0	37	7094
hsa04380	Osteoclast differentiation	1	-5.62426e-12	131	0	0	37	7094
ko04380	Osteoclast differentiation	1	-5.62426e-12	131	0	0	37	7094
ko04020	Calcium signaling pathway	1	-5.57418e-12	181	0	0	37	7094
hsa04020	Calcium signaling pathway	1	-5.57418e-12	181	0	0	37	7094
ko05211	Renal cell carcinoma	1	-5.51786e-12	66	0	0	37	7094
hsa05214	Glioma	1	-5.51786e-12	66	0	0	37	7094
ko05214	Glioma	1	-5.51786e-12	66	0	0	37	7094
hsa05211	Renal cell carcinoma	1	-5.51786e-12	66	0	0	37	7094
hsa04910	Insulin signaling pathway	1	-5.48516e-12	140	0	0	37	7094
ko04910	Insulin signaling pathway	1	-5.48516e-12	140	0	0	37	7094
hsa04931	Insulin resistance	1	-5.3482e-12	109	0	0	37	7094
hsa00590	Arachidonic acid metabolism	1	-5.30561e-12	62	0	0	37	7094
ko00590	Arachidonic acid metabolism	1	-5.30561e-12	62	0	0	37	7094
hsa_M00688	MAPK (JNK) signaling	1	-5.21176e-12	21	0	0	37	7094
hsa_M00049	Adenine ribonucleotide biosynthesis, IMP => ADP,ATP	1	-5.21176e-12	21	0	0	37	7094
M00154	Cytochrome c oxidase	1	-5.21176e-12	21	0	0	37	7094
ko00220	Arginine biosynthesis	1	-5.21176e-12	21	0	0	37	7094
hsa00220	Arginine biosynthesis	1	-5.21176e-12	21	0	0	37	7094
M00688	MAPK (JNK) signaling	1	-5.21176e-12	21	0	0	37	7094
M00049	Adenine ribonucleotide biosynthesis, IMP => ADP,ATP	1	-5.21176e-12	21	0	0	37	7094
hsa_M00154	Cytochrome c oxidase	1	-5.21176e-12	21	0	0	37	7094
hsa04710	Circadian rhythm	1	-5.08411e-12	31	0	0	37	7094
ko00052	Galactose metabolism	1	-5.08411e-12	31	0	0	37	7094
ko04710	Circadian rhythm	1	-5.08411e-12	31	0	0	37	7094
ko00512	Mucin type O-glycan biosynthesis	1	-5.08411e-12	31	0	0	37	7094
hsa00512	Mucin type O-glycan biosynthesis	1	-5.08411e-12	31	0	0	37	7094
ko00410	beta-Alanine metabolism	1	-5.08411e-12	31	0	0	37	7094
hsa00052	Galactose metabolism	1	-5.08411e-12	31	0	0	37	7094
ko03020	RNA polymerase	1	-5.08411e-12	31	0	0	37	7094
hsa03020	RNA polymerase	1	-5.08411e-12	31	0	0	37	7094
hsa00410	beta-Alanine metabolism	1	-5.08411e-12	31	0	0	37	7094
hsa00310	Lysine degradation	1	-5.07851e-12	59	0	0	37	7094
ko00310	Lysine degradation	1	-5.07851e-12	59	0	0	37	7094
ko00561	Glycerolipid metabolism	1	-5.07851e-12	59	0	0	37	7094
hsa00561	Glycerolipid metabolism	1	-5.07851e-12	59	0	0	37	7094
M00694	cGMP signaling	1	-4.86997e-12	9	0	0	37	7094
M00076	Dermatan sulfate degradation	1	-4.86997e-12	9	0	0	37	7094
M00131	Inositol phosphate metabolism, Ins(1,3,4,5)P4 => Ins(1,3,4)P3 => myo-inositol	1	-4.86997e-12	9	0	0	37	7094
hsa_M00076	Dermatan sulfate degradation	1	-4.86997e-12	9	0	0	37	7094
hsa_M00135	GABA biosynthesis, eukaryotes, putrescine => GABA	1	-4.86997e-12	9	0	0	37	7094
hsa_M00694	cGMP signaling	1	-4.86997e-12	9	0	0	37	7094
hsa_M00361	Nucleotide sugar biosynthesis, eukaryotes	1	-4.86997e-12	9	0	0	37	7094
M00078	Heparan sulfate degradation	1	-4.86997e-12	9	0	0	37	7094
hsa_M00078	Heparan sulfate degradation	1	-4.86997e-12	9	0	0	37	7094
hsa_M00131	Inositol phosphate metabolism, Ins(1,3,4,5)P4 => Ins(1,3,4)P3 => myo-inositol	1	-4.86997e-12	9	0	0	37	7094
M00361	Nucleotide sugar biosynthesis, eukaryotes	1	-4.86997e-12	9	0	0	37	7094
M00135	GABA biosynthesis, eukaryotes, putrescine => GABA	1	-4.86997e-12	9	0	0	37	7094
hsa05223	Non-small cell lung cancer	1	-4.77297e-12	56	0	0	37	7094
ko05223	Non-small cell lung cancer	1	-4.77297e-12	56	0	0	37	7094
hsa04923	Regulation of lipolysis in adipocytes	1	-4.77297e-12	56	0	0	37	7094
hsa_M00001	Glycolysis (Embden-Meyerhof pathway), glucose => pyruvate	1	-4.58297e-12	25	0	0	37	7094
hsa00563	Glycosylphosphatidylinositol (GPI)-anchor biosynthesis	1	-4.58297e-12	25	0	0	37	7094
ko00592	alpha-Linolenic acid metabolism	1	-4.58297e-12	25	0	0	37	7094
hsa00592	alpha-Linolenic acid metabolism	1	-4.58297e-12	25	0	0	37	7094
M00001	Glycolysis (Embden-Meyerhof pathway), glucose => pyruvate	1	-4.58297e-12	25	0	0	37	7094
hsa00062	Fatty acid elongation	1	-4.58297e-12	25	0	0	37	7094
ko00563	Glycosylphosphatidylinositol (GPI)-anchor biosynthesis	1	-4.58297e-12	25	0	0	37	7094
ko00062	Fatty acid elongation	1	-4.58297e-12	25	0	0	37	7094
ko04728	Dopaminergic synapse	1	-4.55952e-12	130	0	0	37	7094
hsa04728	Dopaminergic synapse	1	-4.55952e-12	130	0	0	37	7094
ko00330	Arginine and proline metabolism	1	-4.37784e-12	49	0	0	37	7094
hsa05144	Malaria	1	-4.37784e-12	49	0	0	37	7094
ko00510	N-Glycan biosynthesis	1	-4.37784e-12	49	0	0	37	7094
hsa00330	Arginine and proline metabolism	1	-4.37784e-12	49	0	0	37	7094
hsa00510	N-Glycan biosynthesis	1	-4.37784e-12	49	0	0	37	7094
ko05144	Malaria	1	-4.37784e-12	49	0	0	37	7094
hsa05030	Cocaine addiction	1	-4.37784e-12	49	0	0	37	7094
ko05030	Cocaine addiction	1	-4.37784e-12	49	0	0	37	7094
hsa00770	Pantothenate and CoA biosynthesis	1	-4.34998e-12	18	0	0	37	7094
ko01210	2-Oxocarboxylic acid metabolism	1	-4.34998e-12	18	0	0	37	7094
M00341	Proteasome, 19S regulatory particle (PA700)	1	-4.34998e-12	18	0	0	37	7094
hsa_M00341	Proteasome, 19S regulatory particle (PA700)	1	-4.34998e-12	18	0	0	37	7094
hsa01210	2-Oxocarboxylic acid metabolism	1	-4.34998e-12	18	0	0	37	7094
M00430	Exon junction complex (EJC)	1	-4.34998e-12	18	0	0	37	7094
hsa_M00430	Exon junction complex (EJC)	1	-4.34998e-12	18	0	0	37	7094
ko00770	Pantothenate and CoA biosynthesis	1	-4.34998e-12	18	0	0	37	7094
hsa00511	Other glycan degradation	1	-4.34998e-12	18	0	0	37	7094
ko00511	Other glycan degradation	1	-4.34998e-12	18	0	0	37	7094
hsa05222	Small cell lung cancer	1	-4.28739e-12	86	0	0	37	7094
ko05222	Small cell lung cancer	1	-4.28739e-12	86	0	0	37	7094
ko00640	Propanoate metabolism	1	-4.10676e-12	32	0	0	37	7094
hsa00640	Propanoate metabolism	1	-4.10676e-12	32	0	0	37	7094
ko00620	Pyruvate metabolism	1	-3.99867e-12	39	0	0	37	7094
ko04960	Aldosterone-regulated sodium reabsorption	1	-3.99867e-12	39	0	0	37	7094
ko00260	Glycine, serine and threonine metabolism	1	-3.99867e-12	39	0	0	37	7094
hsa00260	Glycine, serine and threonine metabolism	1	-3.99867e-12	39	0	0	37	7094
hsa00620	Pyruvate metabolism	1	-3.99867e-12	39	0	0	37	7094
hsa04960	Aldosterone-regulated sodium reabsorption	1	-3.99867e-12	39	0	0	37	7094
ko04915	Estrogen signaling pathway	1	-3.83543e-12	100	0	0	37	7094
hsa04915	Estrogen signaling pathway	1	-3.83543e-12	100	0	0	37	7094
hsa04012	ErbB signaling pathway	1	-3.72911e-12	87	0	0	37	7094
ko04012	ErbB signaling pathway	1	-3.72911e-12	87	0	0	37	7094
hsa04978	Mineral absorption	1	-3.61122e-12	52	0	0	37	7094
hsa05213	Endometrial cancer	1	-3.61122e-12	52	0	0	37	7094
hsa05320	Autoimmune thyroid disease	1	-3.61122e-12	52	0	0	37	7094
ko04978	Mineral absorption	1	-3.61122e-12	52	0	0	37	7094
ko05320	Autoimmune thyroid disease	1	-3.61122e-12	52	0	0	37	7094
ko05213	Endometrial cancer	1	-3.61122e-12	52	0	0	37	7094
ko04350	TGF-beta signaling pathway	1	-3.58091e-12	84	0	0	37	7094
hsa04350	TGF-beta signaling pathway	1	-3.58091e-12	84	0	0	37	7094
ko04144	Endocytosis	1	-3.37187e-12	260	0	0	37	7094
hsa04144	Endocytosis	1	-3.37187e-12	260	0	0	37	7094
hsa04611	Platelet activation	1	-3.30111e-12	122	0	0	37	7094
ko04666	Fc gamma R-mediated phagocytosis	1	-3.17162e-12	92	0	0	37	7094
hsa04666	Fc gamma R-mediated phagocytosis	1	-3.17162e-12	92	0	0	37	7094
ko04912	GnRH signaling pathway	1	-3.17162e-12	92	0	0	37	7094
hsa04912	GnRH signaling pathway	1	-3.17162e-12	92	0	0	37	7094
ko04658	Th1 and Th2 cell differentiation	1	-3.17162e-12	92	0	0	37	7094
hsa04658	Th1 and Th2 cell differentiation	1	-3.17162e-12	92	0	0	37	7094
hsa_M00685	Apoptotic machinery	1	-3.1105e-12	4	0	0	37	7094
M00632	Galactose degradation, Leloir pathway, galactose => alpha-D-glucose-1P	1	-3.1105e-12	4	0	0	37	7094
hsa_M00262	DNA polymerase delta complex	1	-3.1105e-12	4	0	0	37	7094
hsa_M00288	RPA complex	1	-3.1105e-12	4	0	0	37	7094
hsa_M00006	Pentose phosphate pathway, oxidative phase, glucose 6P => ribulose 5P	1	-3.1105e-12	4	0	0	37	7094
M00288	RPA complex	1	-3.1105e-12	4	0	0	37	7094
M00402	Translocon-associated protein (TRAP) complex	1	-3.1105e-12	4	0	0	37	7094
M00006	Pentose phosphate pathway, oxidative phase, glucose 6P => ribulose 5P	1	-3.1105e-12	4	0	0	37	7094
hsa_M00027	GABA (gamma-Aminobutyrate) shunt	1	-3.1105e-12	4	0	0	37	7094
M00393	TRAMP complex	1	-3.1105e-12	4	0	0	37	7094
ko00740	Riboflavin metabolism	1	-3.1105e-12	4	0	0	37	7094
hsa_M00263	DNA polymerase epsilon complex	1	-3.1105e-12	4	0	0	37	7094
M00401	Sec61 complex	1	-3.1105e-12	4	0	0	37	7094
hsa00290	Valine, leucine and isoleucine biosynthesis	1	-3.1105e-12	4	0	0	37	7094
hsa_M00741	Propanoyl-CoA metabolism, propanoyl-CoA => succinyl-CoA	1	-3.1105e-12	4	0	0	37	7094
hsa_M00387	SCF-FBW7 complex	1	-3.1105e-12	4	0	0	37	7094
M00381	SCF-SKP2 complex	1	-3.1105e-12	4	0	0	37	7094
M00015	Proline biosynthesis, glutamate => proline	1	-3.1105e-12	4	0	0	37	7094
hsa_M00381	SCF-SKP2 complex	1	-3.1105e-12	4	0	0	37	7094
M00261	DNA polymerase alpha / primase complex	1	-3.1105e-12	4	0	0	37	7094
M00110	C19/C18-Steroid hormone biosynthesis, pregnenolone => androstenedione => estrone	1	-3.1105e-12	4	0	0	37	7094
ko00471	D-Glutamine and D-glutamate metabolism	1	-3.1105e-12	4	0	0	37	7094
hsa_M00261	DNA polymerase alpha / primase complex	1	-3.1105e-12	4	0	0	37	7094
hsa_M00133	Polyamine biosynthesis, arginine => agmatine => putrescine => spermidine	1	-3.1105e-12	4	0	0	37	7094
M00070	Glycosphingolipid biosynthesis, lacto-series, LacCer => Lc4Cer	1	-3.1105e-12	4	0	0	37	7094
hsa00471	D-Glutamine and D-glutamate metabolism	1	-3.1105e-12	4	0	0	37	7094
hsa_M00070	Glycosphingolipid biosynthesis, lacto-series, LacCer => Lc4Cer	1	-3.1105e-12	4	0	0	37	7094
M00384	Cul3-SPOP complex	1	-3.1105e-12	4	0	0	37	7094
hsa00740	Riboflavin metabolism	1	-3.1105e-12	4	0	0	37	7094
ko00290	Valine, leucine and isoleucine biosynthesis	1	-3.1105e-12	4	0	0	37	7094
hsa_M00401	Sec61 complex	1	-3.1105e-12	4	0	0	37	7094
hsa_M00425	H/ACA ribonucleoprotein complex	1	-3.1105e-12	4	0	0	37	7094
hsa_M00015	Proline biosynthesis, glutamate => proline	1	-3.1105e-12	4	0	0	37	7094
hsa_M00632	Galactose degradation, Leloir pathway, galactose => alpha-D-glucose-1P	1	-3.1105e-12	4	0	0	37	7094
M00690	MAPK (ERK5) signaling	1	-3.1105e-12	4	0	0	37	7094
M00263	DNA polymerase epsilon complex	1	-3.1105e-12	4	0	0	37	7094
M00027	GABA (gamma-Aminobutyrate) shunt	1	-3.1105e-12	4	0	0	37	7094
M00741	Propanoyl-CoA metabolism, propanoyl-CoA => succinyl-CoA	1	-3.1105e-12	4	0	0	37	7094
hsa_M00393	TRAMP complex	1	-3.1105e-12	4	0	0	37	7094
M00387	SCF-FBW7 complex	1	-3.1105e-12	4	0	0	37	7094
hsa_M00148	Succinate dehydrogenase (ubiquinone)	1	-3.1105e-12	4	0	0	37	7094
M00133	Polyamine biosynthesis, arginine => agmatine => putrescine => spermidine	1	-3.1105e-12	4	0	0	37	7094
M00262	DNA polymerase delta complex	1	-3.1105e-12	4	0	0	37	7094
hsa_M00402	Translocon-associated protein (TRAP) complex	1	-3.1105e-12	4	0	0	37	7094
M00148	Succinate dehydrogenase (ubiquinone)	1	-3.1105e-12	4	0	0	37	7094
hsa_M00690	MAPK (ERK5) signaling	1	-3.1105e-12	4	0	0	37	7094
hsa_M00390	Exosome, archaea	1	-3.1105e-12	4	0	0	37	7094
hsa_M00110	C19/C18-Steroid hormone biosynthesis, pregnenolone => androstenedione => estrone	1	-3.1105e-12	4	0	0	37	7094
M00425	H/ACA ribonucleoprotein complex	1	-3.1105e-12	4	0	0	37	7094
M00685	Apoptotic machinery	1	-3.1105e-12	4	0	0	37	7094
hsa_M00384	Cul3-SPOP complex	1	-3.1105e-12	4	0	0	37	7094
M00390	Exosome, archaea	1	-3.1105e-12	4	0	0	37	7094
M00037	Melatonin biosynthesis, tryptophan => serotonin => melatonin	1	-3.05466e-12	5	0	0	37	7094
hsa_M00414	Bloom's syndrome complex	1	-3.05466e-12	5	0	0	37	7094
ko00232	Caffeine metabolism	1	-3.05466e-12	5	0	0	37	7094
M00405	THC complex	1	-3.05466e-12	5	0	0	37	7094
hsa_M00385	Cul4-DDB1-DDB2 complex	1	-3.05466e-12	5	0	0	37	7094
M00383	ECV complex	1	-3.05466e-12	5	0	0	37	7094
hsa00400	Phenylalanine, tyrosine and tryptophan biosynthesis	1	-3.05466e-12	5	0	0	37	7094
M00079	Keratan sulfate degradation	1	-3.05466e-12	5	0	0	37	7094
M00380	SCF-BTRC complex	1	-3.05466e-12	5	0	0	37	7094
hsa_M00042	Catecholamine biosynthesis, tyrosine => dopamine => noradrenaline => adrenaline	1	-3.05466e-12	5	0	0	37	7094
hsa_M00380	SCF-BTRC complex	1	-3.05466e-12	5	0	0	37	7094
hsa_M00405	THC complex	1	-3.05466e-12	5	0	0	37	7094
M00057	Glycosaminoglycan biosynthesis, linkage tetrasaccharide	1	-3.05466e-12	5	0	0	37	7094
M00071	Glycosphingolipid biosynthesis, neolacto-series, LacCer => nLc4Cer	1	-3.05466e-12	5	0	0	37	7094
hsa_M00386	Cul4-DDB1-CSA complex	1	-3.05466e-12	5	0	0	37	7094
hsa_M00128	Ubiquinone biosynthesis, eukaryotes, 4-hydroxybenzoate => ubiquinone	1	-3.05466e-12	5	0	0	37	7094
hsa_M00079	Keratan sulfate degradation	1	-3.05466e-12	5	0	0	37	7094
M00386	Cul4-DDB1-CSA complex	1	-3.05466e-12	5	0	0	37	7094
hsa_M00382	SCF-FBS complex	1	-3.05466e-12	5	0	0	37	7094
M00042	Catecholamine biosynthesis, tyrosine => dopamine => noradrenaline => adrenaline	1	-3.05466e-12	5	0	0	37	7094
M00307	Pyruvate oxidation, pyruvate => acetyl-CoA	1	-3.05466e-12	5	0	0	37	7094
M00385	Cul4-DDB1-DDB2 complex	1	-3.05466e-12	5	0	0	37	7094
hsa_M00071	Glycosphingolipid biosynthesis, neolacto-series, LacCer => nLc4Cer	1	-3.05466e-12	5	0	0	37	7094
M00414	Bloom's syndrome complex	1	-3.05466e-12	5	0	0	37	7094
hsa00524	Neomycin, kanamycin and gentamicin biosynthesis	1	-3.05466e-12	5	0	0	37	7094
hsa_M00383	ECV complex	1	-3.05466e-12	5	0	0	37	7094
hsa_M00057	Glycosaminoglycan biosynthesis, linkage tetrasaccharide	1	-3.05466e-12	5	0	0	37	7094
hsa_M00044	Tyrosine degradation, tyrosine => homogentisate	1	-3.05466e-12	5	0	0	37	7094
hsa_M00037	Melatonin biosynthesis, tryptophan => serotonin => melatonin	1	-3.05466e-12	5	0	0	37	7094
M00128	Ubiquinone biosynthesis, eukaryotes, 4-hydroxybenzoate => ubiquinone	1	-3.05466e-12	5	0	0	37	7094
ko00400	Phenylalanine, tyrosine and tryptophan biosynthesis	1	-3.05466e-12	5	0	0	37	7094
ko00524	Neomycin, kanamycin and gentamicin biosynthesis	1	-3.05466e-12	5	0	0	37	7094
M00044	Tyrosine degradation, tyrosine => homogentisate	1	-3.05466e-12	5	0	0	37	7094
hsa00232	Caffeine metabolism	1	-3.05466e-12	5	0	0	37	7094
M00382	SCF-FBS complex	1	-3.05466e-12	5	0	0	37	7094
hsa_M00307	Pyruvate oxidation, pyruvate => acetyl-CoA	1	-3.05466e-12	5	0	0	37	7094
hsa04612	Antigen processing and presentation	1	-2.88932e-12	77	0	0	37	7094
ko03018	RNA degradation	1	-2.88932e-12	77	0	0	37	7094
ko04612	Antigen processing and presentation	1	-2.88932e-12	77	0	0	37	7094
hsa03018	RNA degradation	1	-2.88932e-12	77	0	0	37	7094
ko04970	Salivary secretion	1	-2.83764e-12	90	0	0	37	7094
hsa04970	Salivary secretion	1	-2.83764e-12	90	0	0	37	7094
M00403	HRD1/SEL1 ERAD complex	1	-2.63749e-12	13	0	0	37	7094
hsa_M00692	Cell cycle - G1/S transition	1	-2.63749e-12	13	0	0	37	7094
hsa03450	Non-homologous end-joining	1	-2.63749e-12	13	0	0	37	7094
M00036	Leucine degradation, leucine => acetoacetate + acetyl-CoA	1	-2.63749e-12	13	0	0	37	7094
hsa_M00415	Fatty acid biosynthesis, elongation, endoplasmic reticulum	1	-2.63749e-12	13	0	0	37	7094
hsa_M00403	HRD1/SEL1 ERAD complex	1	-2.63749e-12	13	0	0	37	7094
hsa00061	Fatty acid biosynthesis	1	-2.63749e-12	13	0	0	37	7094
ko03450	Non-homologous end-joining	1	-2.63749e-12	13	0	0	37	7094
M00415	Fatty acid biosynthesis, elongation, endoplasmic reticulum	1	-2.63749e-12	13	0	0	37	7094
hsa_M00036	Leucine degradation, leucine => acetoacetate + acetyl-CoA	1	-2.63749e-12	13	0	0	37	7094
ko00061	Fatty acid biosynthesis	1	-2.63749e-12	13	0	0	37	7094
M00692	Cell cycle - G1/S transition	1	-2.63749e-12	13	0	0	37	7094
hsa_M00050	Guanine ribonucleotide biosynthesis IMP => GDP,GTP	1	-2.63749e-12	13	0	0	37	7094
M00050	Guanine ribonucleotide biosynthesis IMP => GDP,GTP	1	-2.63749e-12	13	0	0	37	7094
M00091	Phosphatidylcholine (PC) biosynthesis, PE => PC	1	-2.4871e-12	1	0	0	37	7094
hsa00472	D-Arginine and D-ornithine metabolism	1	-2.4871e-12	1	0	0	37	7094
ko00472	D-Arginine and D-ornithine metabolism	1	-2.4871e-12	1	0	0	37	7094
hsa_M00043	Thyroid hormone biosynthesis, tyrosine => triiodothyronine/thyroxine	1	-2.4871e-12	1	0	0	37	7094
M00043	Thyroid hormone biosynthesis, tyrosine => triiodothyronine/thyroxine	1	-2.4871e-12	1	0	0	37	7094
hsa_M00091	Phosphatidylcholine (PC) biosynthesis, PE => PC	1	-2.4871e-12	1	0	0	37	7094
ko04920	Adipocytokine signaling pathway	1	-2.45386e-12	70	0	0	37	7094
hsa04622	RIG-I-like receptor signaling pathway	1	-2.45386e-12	70	0	0	37	7094
ko04622	RIG-I-like receptor signaling pathway	1	-2.45386e-12	70	0	0	37	7094
hsa04920	Adipocytokine signaling pathway	1	-2.45386e-12	70	0	0	37	7094
ko00500	Starch and sucrose metabolism	1	-2.4416e-12	36	0	0	37	7094
hsa00500	Starch and sucrose metabolism	1	-2.4416e-12	36	0	0	37	7094
hsa04976	Bile secretion	1	-2.31822e-12	71	0	0	37	7094
hsa05218	Melanoma	1	-2.31822e-12	71	0	0	37	7094
ko04976	Bile secretion	1	-2.31822e-12	71	0	0	37	7094
hsa00562	Inositol phosphate metabolism	1	-2.31822e-12	71	0	0	37	7094
ko00562	Inositol phosphate metabolism	1	-2.31822e-12	71	0	0	37	7094
ko05218	Melanoma	1	-2.31822e-12	71	0	0	37	7094
hsa04340	Hedgehog signaling pathway	1	-2.29121e-12	47	0	0	37	7094
ko04340	Hedgehog signaling pathway	1	-2.29121e-12	47	0	0	37	7094
ko04961	Endocrine and other factor-regulated calcium reabsorption	1	-2.29121e-12	47	0	0	37	7094
ko00600	Sphingolipid metabolism	1	-2.29121e-12	47	0	0	37	7094
hsa00600	Sphingolipid metabolism	1	-2.29121e-12	47	0	0	37	7094
hsa04961	Endocrine and other factor-regulated calcium reabsorption	1	-2.29121e-12	47	0	0	37	7094
hsa_M00687	MAPK (ERK1/2) signaling	1	-2.19091e-12	8	0	0	37	7094
hsa04122	Sulfur relay system	1	-2.19091e-12	8	0	0	37	7094
hsa_M00406	TREX complex	1	-2.19091e-12	8	0	0	37	7094
hsa_M00680	TGF-beta signaling	1	-2.19091e-12	8	0	0	37	7094
hsa_M00077	Chondroitin sulfate degradation	1	-2.19091e-12	8	0	0	37	7094
hsa_M00010	Citrate cycle, first carbon oxidation, oxaloacetate => 2-oxoglutarate	1	-2.19091e-12	8	0	0	37	7094
hsa_M00409	ESCRT-I complex	1	-2.19091e-12	8	0	0	37	7094
M00077	Chondroitin sulfate degradation	1	-2.19091e-12	8	0	0	37	7094
M00680	TGF-beta signaling	1	-2.19091e-12	8	0	0	37	7094
M00406	TREX complex	1	-2.19091e-12	8	0	0	37	7094
M00065	GPI-anchor biosynthesis, core oligosaccharide	1	-2.19091e-12	8	0	0	37	7094
M00409	ESCRT-I complex	1	-2.19091e-12	8	0	0	37	7094
M00428	eIF4F complex	1	-2.19091e-12	8	0	0	37	7094
hsa_M00065	GPI-anchor biosynthesis, core oligosaccharide	1	-2.19091e-12	8	0	0	37	7094
hsa_M00428	eIF4F complex	1	-2.19091e-12	8	0	0	37	7094
M00010	Citrate cycle, first carbon oxidation, oxaloacetate => 2-oxoglutarate	1	-2.19091e-12	8	0	0	37	7094
ko04122	Sulfur relay system	1	-2.19091e-12	8	0	0	37	7094
M00687	MAPK (ERK1/2) signaling	1	-2.19091e-12	8	0	0	37	7094
M00426	Survival motor neuron (SMN) complex	1	-2.12148e-12	10	0	0	37	7094
M00152	Cytochrome bc1 complex	1	-2.12148e-12	10	0	0	37	7094
hsa_M00351	Spliceosome, U1-snRNP	1	-2.12148e-12	10	0	0	37	7094
hsa_M00681	Activin signaling	1	-2.12148e-12	10	0	0	37	7094
hsa_M00095	C5 isoprenoid biosynthesis, mevalonate pathway	1	-2.12148e-12	10	0	0	37	7094
M00351	Spliceosome, U1-snRNP	1	-2.12148e-12	10	0	0	37	7094
M00296	BER complex	1	-2.12148e-12	10	0	0	37	7094
ko00920	Sulfur metabolism	1	-2.12148e-12	10	0	0	37	7094
hsa_M00391	Exosome, eukaryotes	1	-2.12148e-12	10	0	0	37	7094
hsa_M00152	Cytochrome bc1 complex	1	-2.12148e-12	10	0	0	37	7094
M00681	Activin signaling	1	-2.12148e-12	10	0	0	37	7094
hsa00072	Synthesis and degradation of ketone bodies	1	-2.12148e-12	10	0	0	37	7094
hsa_M00426	Survival motor neuron (SMN) complex	1	-2.12148e-12	10	0	0	37	7094
M00095	C5 isoprenoid biosynthesis, mevalonate pathway	1	-2.12148e-12	10	0	0	37	7094
M00413	FA core complex	1	-2.12148e-12	10	0	0	37	7094
hsa_M00035	Methionine degradation	1	-2.12148e-12	10	0	0	37	7094
M00059	Glycosaminoglycan biosynthesis, heparan sulfate backbone	1	-2.12148e-12	10	0	0	37	7094
hsa_M00296	BER complex	1	-2.12148e-12	10	0	0	37	7094
hsa_M00059	Glycosaminoglycan biosynthesis, heparan sulfate backbone	1	-2.12148e-12	10	0	0	37	7094
M00035	Methionine degradation	1	-2.12148e-12	10	0	0	37	7094
M00391	Exosome, eukaryotes	1	-2.12148e-12	10	0	0	37	7094
hsa00920	Sulfur metabolism	1	-2.12148e-12	10	0	0	37	7094
ko00072	Synthesis and degradation of ketone bodies	1	-2.12148e-12	10	0	0	37	7094
hsa_M00413	FA core complex	1	-2.12148e-12	10	0	0	37	7094
M00099	Sphingosine biosynthesis	1	-2.04323e-12	16	0	0	37	7094
M00695	cAMP signaling	1	-2.04323e-12	16	0	0	37	7094
M00682	Notch signaling	1	-2.04323e-12	16	0	0	37	7094
M00075	N-glycan biosynthesis, complex type	1	-2.04323e-12	16	0	0	37	7094
hsa_M00075	N-glycan biosynthesis, complex type	1	-2.04323e-12	16	0	0	37	7094
hsa_M00099	Sphingosine biosynthesis	1	-2.04323e-12	16	0	0	37	7094
hsa_M00695	cAMP signaling	1	-2.04323e-12	16	0	0	37	7094
hsa_M00682	Notch signaling	1	-2.04323e-12	16	0	0	37	7094
M00683	Hippo signaling	1	-2.04323e-12	16	0	0	37	7094
hsa_M00683	Hippo signaling	1	-2.04323e-12	16	0	0	37	7094
ko04932	Non-alcoholic fatty liver disease (NAFLD)	1	-2.0312e-12	147	0	0	37	7094
hsa04932	Non-alcoholic fatty liver disease (NAFLD)	1	-2.0312e-12	147	0	0	37	7094
hsa04725	Cholinergic synapse	1	-1.97244e-12	111	0	0	37	7094
hsa04142	Lysosome	1	-1.95472e-12	123	0	0	37	7094
hsa04152	AMPK signaling pathway	1	-1.95472e-12	123	0	0	37	7094
ko04152	AMPK signaling pathway	1	-1.95472e-12	123	0	0	37	7094
ko04142	Lysosome	1	-1.95472e-12	123	0	0	37	7094
ko00140	Steroid hormone biosynthesis	1	-1.87851e-12	58	0	0	37	7094
hsa05416	Viral myocarditis	1	-1.87851e-12	58	0	0	37	7094
hsa00140	Steroid hormone biosynthesis	1	-1.87851e-12	58	0	0	37	7094
hsa03010	Ribosome	1	-1.75443e-12	134	0	0	37	7094
ko03010	Ribosome	1	-1.75443e-12	134	0	0	37	7094
hsa04650	Natural killer cell mediated cytotoxicity	1	-1.75443e-12	134	0	0	37	7094
ko04650	Natural killer cell mediated cytotoxicity	1	-1.75443e-12	134	0	0	37	7094
ko03410	Base excision repair	1	-1.44584e-12	33	0	0	37	7094
hsa03410	Base excision repair	1	-1.44584e-12	33	0	0	37	7094
ko00051	Fructose and mannose metabolism	1	-1.44584e-12	33	0	0	37	7094
hsa00051	Fructose and mannose metabolism	1	-1.44584e-12	33	0	0	37	7094
M00055	N-glycan precursor biosynthesis	1	-1.42213e-12	14	0	0	37	7094
M00389	APC/C complex	1	-1.42213e-12	14	0	0	37	7094
ko00533	Glycosaminoglycan biosynthesis - keratan sulfate	1	-1.42213e-12	14	0	0	37	7094
hsa_M00055	N-glycan precursor biosynthesis	1	-1.42213e-12	14	0	0	37	7094
hsa_M00147	NADH dehydrogenase (ubiquinone) 1 beta subcomplex	1	-1.42213e-12	14	0	0	37	7094
hsa_M00389	APC/C complex	1	-1.42213e-12	14	0	0	37	7094
hsa_M00353	Spliceosome, Prp19/CDC5L complex	1	-1.42213e-12	14	0	0	37	7094
M00011	Citrate cycle, second carbon oxidation, 2-oxoglutarate => oxaloacetate	1	-1.42213e-12	14	0	0	37	7094
M00353	Spliceosome, Prp19/CDC5L complex	1	-1.42213e-12	14	0	0	37	7094
M00180	RNA polymerase II, eukaryotes	1	-1.42213e-12	14	0	0	37	7094
M00147	NADH dehydrogenase (ubiquinone) 1 beta subcomplex	1	-1.42213e-12	14	0	0	37	7094
hsa_M00180	RNA polymerase II, eukaryotes	1	-1.42213e-12	14	0	0	37	7094
hsa_M00011	Citrate cycle, second carbon oxidation, 2-oxoglutarate => oxaloacetate	1	-1.42213e-12	14	0	0	37	7094
hsa00533	Glycosaminoglycan biosynthesis - keratan sulfate	1	-1.42213e-12	14	0	0	37	7094
hsa_M00399	Cap binding complex	1	-1.39963e-12	2	0	0	37	7094
hsa00300	Lysine biosynthesis	1	-1.39963e-12	2	0	0	37	7094
M00103	Cholecalciferol biosynthesis	1	-1.39963e-12	2	0	0	37	7094
M00338	Cysteine biosynthesis, homocysteine + serine => cysteine	1	-1.39963e-12	2	0	0	37	7094
M00151	Cytochrome bc1 complex respiratory unit	1	-1.39963e-12	2	0	0	37	7094
hsa_M00338	Cysteine biosynthesis, homocysteine + serine => cysteine	1	-1.39963e-12	2	0	0	37	7094
hsa_M00083	Fatty acid biosynthesis, elongation	1	-1.39963e-12	2	0	0	37	7094
hsa_M00103	Cholecalciferol biosynthesis	1	-1.39963e-12	2	0	0	37	7094
hsa_M00554	Nucleotide sugar biosynthesis, galactose => UDP-galactose	1	-1.39963e-12	2	0	0	37	7094
M00083	Fatty acid biosynthesis, elongation	1	-1.39963e-12	2	0	0	37	7094
M00293	DNA polymerase zeta complex	1	-1.39963e-12	2	0	0	37	7094
hsa_M00066	Lactosylceramide biosynthesis	1	-1.39963e-12	2	0	0	37	7094
M00106	Conjugated bile acid biosynthesis, cholate => taurocholate/glycocholate	1	-1.39963e-12	2	0	0	37	7094
hsa_M00151	Cytochrome bc1 complex respiratory unit	1	-1.39963e-12	2	0	0	37	7094
M00066	Lactosylceramide biosynthesis	1	-1.39963e-12	2	0	0	37	7094
M00399	Cap binding complex	1	-1.39963e-12	2	0	0	37	7094
ko00300	Lysine biosynthesis	1	-1.39963e-12	2	0	0	37	7094
M00067	Sulfoglycolipids biosynthesis, ceramide/1-alkyl-2-acylglycerol => sulfatide/seminolipid	1	-1.39963e-12	2	0	0	37	7094
M00068	Glycosphingolipid biosynthesis, globo-series, LacCer => Gb4Cer	1	-1.39963e-12	2	0	0	37	7094
M00554	Nucleotide sugar biosynthesis, galactose => UDP-galactose	1	-1.39963e-12	2	0	0	37	7094
hsa_M00067	Sulfoglycolipids biosynthesis, ceramide/1-alkyl-2-acylglycerol => sulfatide/seminolipid	1	-1.39963e-12	2	0	0	37	7094
hsa_M00068	Glycosphingolipid biosynthesis, globo-series, LacCer => Gb4Cer	1	-1.39963e-12	2	0	0	37	7094
hsa_M00293	DNA polymerase zeta complex	1	-1.39963e-12	2	0	0	37	7094
hsa_M00106	Conjugated bile acid biosynthesis, cholate => taurocholate/glycocholate	1	-1.39963e-12	2	0	0	37	7094
hsa05031	Amphetamine addiction	1	-1.32603e-12	68	0	0	37	7094
hsa05120	Epithelial cell signaling in Helicobacter pylori infection	1	-1.32603e-12	68	0	0	37	7094
ko05120	Epithelial cell signaling in Helicobacter pylori infection	1	-1.32603e-12	68	0	0	37	7094
ko05031	Amphetamine addiction	1	-1.32603e-12	68	0	0	37	7094
hsa05012	Parkinson's disease	1	-1.24787e-12	129	0	0	37	7094
hsa04530	Tight junction	1	-1.20428e-12	137	0	0	37	7094
ko04530	Tight junction	1	-1.20428e-12	137	0	0	37	7094
ko00514	Other types of O-glycan biosynthesis	1	-8.00526e-13	22	0	0	37	7094
hsa_M00130	Inositol phosphate metabolism, PI=> PIP2 => Ins(1,4,5)P3 => Ins(1,3,4,5)P4	1	-8.00526e-13	22	0	0	37	7094
M00009	Citrate cycle (TCA cycle, Krebs cycle)	1	-8.00526e-13	22	0	0	37	7094
M00130	Inositol phosphate metabolism, PI=> PIP2 => Ins(1,4,5)P3 => Ins(1,3,4,5)P4	1	-8.00526e-13	22	0	0	37	7094
ko00900	Terpenoid backbone biosynthesis	1	-8.00526e-13	22	0	0	37	7094
hsa00514	Other types of O-glycan biosynthesis	1	-8.00526e-13	22	0	0	37	7094
hsa00900	Terpenoid backbone biosynthesis	1	-8.00526e-13	22	0	0	37	7094
hsa_M00009	Citrate cycle (TCA cycle, Krebs cycle)	1	-8.00526e-13	22	0	0	37	7094
M00689	MAPK (p38) signaling	1	-8.00526e-13	22	0	0	37	7094
hsa_M00689	MAPK (p38) signaling	1	-8.00526e-13	22	0	0	37	7094
hsa05202	Transcriptional misregulation in cancer	1	-7.68077e-13	179	0	0	37	7094
ko05202	Transcriptional misregulation in cancer	1	-7.68077e-13	179	0	0	37	7094
M00549	Nucleotide sugar biosynthesis, glucose => UDP-glucose	1	-6.58258e-13	7	0	0	37	7094
M00072	N-glycosylation by oligosaccharyltransferase	1	-6.58258e-13	7	0	0	37	7094
hsa_M00007	Pentose phosphate pathway, non-oxidative phase, fructose 6P => ribose 5P	1	-6.58258e-13	7	0	0	37	7094
M00092	Phosphatidylethanolamine (PE) biosynthesis, ethanolamine => PE	1	-6.58258e-13	7	0	0	37	7094
hsa_M00120	Coenzyme A biosynthesis, pantothenate => CoA	1	-6.58258e-13	7	0	0	37	7094
hsa_M00396	Lsm 2-8 complex	1	-6.58258e-13	7	0	0	37	7094
hsa_M00047	Creatine pathway	1	-6.58258e-13	7	0	0	37	7094
M00398	Sm core complex	1	-6.58258e-13	7	0	0	37	7094
hsa_M00072	N-glycosylation by oligosaccharyltransferase	1	-6.58258e-13	7	0	0	37	7094
M00397	Lsm 1-7 complex	1	-6.58258e-13	7	0	0	37	7094
hsa_M00398	Sm core complex	1	-6.58258e-13	7	0	0	37	7094
M00396	Lsm 2-8 complex	1	-6.58258e-13	7	0	0	37	7094
M00007	Pentose phosphate pathway, non-oxidative phase, fructose 6P => ribose 5P	1	-6.58258e-13	7	0	0	37	7094
M00047	Creatine pathway	1	-6.58258e-13	7	0	0	37	7094
hsa_M00397	Lsm 1-7 complex	1	-6.58258e-13	7	0	0	37	7094
M00086	beta-Oxidation, acyl-CoA synthesis	1	-6.58258e-13	7	0	0	37	7094
M00120	Coenzyme A biosynthesis, pantothenate => CoA	1	-6.58258e-13	7	0	0	37	7094
hsa_M00092	Phosphatidylethanolamine (PE) biosynthesis, ethanolamine => PE	1	-6.58258e-13	7	0	0	37	7094
hsa_M00549	Nucleotide sugar biosynthesis, glucose => UDP-glucose	1	-6.58258e-13	7	0	0	37	7094
hsa_M00086	beta-Oxidation, acyl-CoA synthesis	1	-6.58258e-13	7	0	0	37	7094
ko05034	Alcoholism	1	-6.4237e-13	180	0	0	37	7094
hsa05034	Alcoholism	1	-6.4237e-13	180	0	0	37	7094
hsa04916	Melanogenesis	1	-3.91694e-13	101	0	0	37	7094
ko04933	AGE-RAGE signaling pathway in diabetic complications	1	-3.91694e-13	101	0	0	37	7094
ko05231	Choline metabolism in cancer	1	-3.91694e-13	101	0	0	37	7094
ko04723	Retrograde endocannabinoid signaling	1	-3.91694e-13	101	0	0	37	7094
hsa04723	Retrograde endocannabinoid signaling	1	-3.91694e-13	101	0	0	37	7094
ko04916	Melanogenesis	1	-3.91694e-13	101	0	0	37	7094
hsa05231	Choline metabolism in cancer	1	-3.91694e-13	101	0	0	37	7094
hsa04933	AGE-RAGE signaling pathway in diabetic complications	1	-3.91694e-13	101	0	0	37	7094
ko00860	Porphyrin and chlorophyll metabolism	1	-3.59359e-13	42	0	0	37	7094
hsa00860	Porphyrin and chlorophyll metabolism	1	-3.59359e-13	42	0	0	37	7094
hsa05412	Arrhythmogenic right ventricular cardiomyopathy (ARVC)	1	-2.0643e-13	72	0	0	37	7094
ko04520	Adherens junction	1	-2.0643e-13	72	0	0	37	7094
hsa05140	Leishmaniasis	1	-2.0643e-13	72	0	0	37	7094
ko05412	Arrhythmogenic right ventricular cardiomyopathy (ARVC)	1	-2.0643e-13	72	0	0	37	7094
ko05140	Leishmaniasis	1	-2.0643e-13	72	0	0	37	7094
hsa04520	Adherens junction	1	-2.0643e-13	72	0	0	37	7094
ko03320	PPAR signaling pathway	1	-2.0643e-13	72	0	0	37	7094
hsa04662	B cell receptor signaling pathway	1	-2.0643e-13	72	0	0	37	7094
hsa04917	Prolactin signaling pathway	1	-2.0643e-13	72	0	0	37	7094
ko04917	Prolactin signaling pathway	1	-2.0643e-13	72	0	0	37	7094
hsa03320	PPAR signaling pathway	1	-2.0643e-13	72	0	0	37	7094
ko04662	B cell receptor signaling pathway	1	-2.0643e-13	72	0	0	37	7094
hsa04141	Protein processing in endoplasmic reticulum	1	-1.42307e-13	165	0	0	37	7094
hsa05010	Alzheimer's disease	1	-1.42307e-13	165	0	0	37	7094
ko04141	Protein processing in endoplasmic reticulum	1	-1.42307e-13	165	0	0	37	7094
ko05010	Alzheimer's disease	1	-1.42307e-13	165	0	0	37	7094
ko04370	VEGF signaling pathway	1	6.00862e-13	61	0	0	37	7094
hsa04370	VEGF signaling pathway	1	6.00862e-13	61	0	0	37	7094
ko03015	mRNA surveillance pathway	1	6.05679e-13	91	0	0	37	7094
hsa05032	Morphine addiction	1	6.05679e-13	91	0	0	37	7094
hsa_M00177	Ribosome, eukaryotes	1	6.05679e-13	91	0	0	37	7094
M00177	Ribosome, eukaryotes	1	6.05679e-13	91	0	0	37	7094
ko05032	Morphine addiction	1	6.05679e-13	91	0	0	37	7094
hsa03015	mRNA surveillance pathway	1	6.05679e-13	91	0	0	37	7094
hsa04913	Ovarian steroidogenesis	1	1.02871e-12	50	0	0	37	7094
ko04913	Ovarian steroidogenesis	1	1.02871e-12	50	0	0	37	7094
hsa04150	mTOR signaling pathway	1	1.06396e-12	153	0	0	37	7094
ko04150	mTOR signaling pathway	1	1.06396e-12	153	0	0	37	7094
M00400	p97-Ufd1-Npl4 complex	1	1.25066e-12	3	0	0	37	7094
ko00785	Lipoic acid metabolism	1	1.25066e-12	3	0	0	37	7094
hsa_M00400	p97-Ufd1-Npl4 complex	1	1.25066e-12	3	0	0	37	7094
hsa_M00069	Glycosphingolipid biosynthesis, ganglio series, LacCer => GT3	1	1.25066e-12	3	0	0	37	7094
hsa_M00082	Fatty acid biosynthesis, initiation	1	1.25066e-12	3	0	0	37	7094
hsa_M00392	Ski complex	1	1.25066e-12	3	0	0	37	7094
M00046	Pyrimidine degradation, uracil => beta-alanine, thymine => 3-aminoisobutanoate	1	1.25066e-12	3	0	0	37	7094
hsa00780	Biotin metabolism	1	1.25066e-12	3	0	0	37	7094
hsa_M00108	C21-Steroid hormone biosynthesis, progesterone => corticosterone/aldosterone	1	1.25066e-12	3	0	0	37	7094
M00392	Ski complex	1	1.25066e-12	3	0	0	37	7094
M00108	C21-Steroid hormone biosynthesis, progesterone => corticosterone/aldosterone	1	1.25066e-12	3	0	0	37	7094
hsa_M00410	ESCRT-II complex	1	1.25066e-12	3	0	0	37	7094
M00297	DNA-PK complex	1	1.25066e-12	3	0	0	37	7094
M00020	Serine biosynthesis, glycerate-3P => serine	1	1.25066e-12	3	0	0	37	7094
hsa_M00132	Inositol phosphate metabolism, Ins(1,3,4)P3 => phytate	1	1.25066e-12	3	0	0	37	7094
hsa_M00408	ESCRT-0 complex	1	1.25066e-12	3	0	0	37	7094
hsa_M00020	Serine biosynthesis, glycerate-3P => serine	1	1.25066e-12	3	0	0	37	7094
M00082	Fatty acid biosynthesis, initiation	1	1.25066e-12	3	0	0	37	7094
hsa_M00134	Polyamine biosynthesis, arginine => ornithine => putrescine	1	1.25066e-12	3	0	0	37	7094
hsa_M00291	MRN complex	1	1.25066e-12	3	0	0	37	7094
hsa00785	Lipoic acid metabolism	1	1.25066e-12	3	0	0	37	7094
hsa_M00046	Pyrimidine degradation, uracil => beta-alanine, thymine => 3-aminoisobutanoate	1	1.25066e-12	3	0	0	37	7094
M00408	ESCRT-0 complex	1	1.25066e-12	3	0	0	37	7094
hsa_M00051	Uridine monophosphate biosynthesis, glutamine (+ PRPP) => UMP	1	1.25066e-12	3	0	0	37	7094
M00291	MRN complex	1	1.25066e-12	3	0	0	37	7094
M00107	Steroid hormone biosynthesis, cholesterol => prognenolone => progesterone	1	1.25066e-12	3	0	0	37	7094
M00100	Sphingosine degradation	1	1.25066e-12	3	0	0	37	7094
M00005	PRPP biosynthesis, ribose 5P => PRPP	1	1.25066e-12	3	0	0	37	7094
M00410	ESCRT-II complex	1	1.25066e-12	3	0	0	37	7094
ko00780	Biotin metabolism	1	1.25066e-12	3	0	0	37	7094
M00051	Uridine monophosphate biosynthesis, glutamine (+ PRPP) => UMP	1	1.25066e-12	3	0	0	37	7094
M00134	Polyamine biosynthesis, arginine => ornithine => putrescine	1	1.25066e-12	3	0	0	37	7094
hsa_M00107	Steroid hormone biosynthesis, cholesterol => prognenolone => progesterone	1	1.25066e-12	3	0	0	37	7094
hsa_M00100	Sphingosine degradation	1	1.25066e-12	3	0	0	37	7094
M00069	Glycosphingolipid biosynthesis, ganglio series, LacCer => GT3	1	1.25066e-12	3	0	0	37	7094
M00132	Inositol phosphate metabolism, Ins(1,3,4)P3 => phytate	1	1.25066e-12	3	0	0	37	7094
hsa_M00118	Glutathione biosynthesis, glutamate => glutathione	1	1.25066e-12	3	0	0	37	7094
M00118	Glutathione biosynthesis, glutamate => glutathione	1	1.25066e-12	3	0	0	37	7094
hsa_M00005	PRPP biosynthesis, ribose 5P => PRPP	1	1.25066e-12	3	0	0	37	7094
hsa_M00297	DNA-PK complex	1	1.25066e-12	3	0	0	37	7094
hsa05164	Influenza A	1	1.34793e-12	174	0	0	37	7094
ko05164	Influenza A	1	1.34793e-12	174	0	0	37	7094
hsa05100	Bacterial invasion of epithelial cells	1	1.41856e-12	78	0	0	37	7094
ko05100	Bacterial invasion of epithelial cells	1	1.41856e-12	78	0	0	37	7094
hsa00340	Histidine metabolism	1	1.45511e-12	24	0	0	37	7094
hsa_M00160	V-type ATPase, eukaryotes	1	1.45511e-12	24	0	0	37	7094
ko00534	Glycosaminoglycan biosynthesis - heparan sulfate / heparin	1	1.45511e-12	24	0	0	37	7094
hsa00534	Glycosaminoglycan biosynthesis - heparan sulfate / heparin	1	1.45511e-12	24	0	0	37	7094
hsa04977	Vitamin digestion and absorption	1	1.45511e-12	24	0	0	37	7094
M00160	V-type ATPase, eukaryotes	1	1.45511e-12	24	0	0	37	7094
ko00340	Histidine metabolism	1	1.45511e-12	24	0	0	37	7094
ko04977	Vitamin digestion and absorption	1	1.45511e-12	24	0	0	37	7094
ko04660	T cell receptor signaling pathway	1	1.58905e-12	104	0	0	37	7094
hsa05142	Chagas disease (American trypanosomiasis)	1	1.58905e-12	104	0	0	37	7094
ko05142	Chagas disease (American trypanosomiasis)	1	1.58905e-12	104	0	0	37	7094
hsa04660	T cell receptor signaling pathway	1	1.58905e-12	104	0	0	37	7094
ko04668	TNF signaling pathway	1	1.97145e-12	110	0	0	37	7094
hsa04668	TNF signaling pathway	1	1.97145e-12	110	0	0	37	7094
ko00010	Glycolysis / Gluconeogenesis	1	2.10907e-12	67	0	0	37	7094
hsa00010	Glycolysis / Gluconeogenesis	1	2.10907e-12	67	0	0	37	7094
ko05230	Central carbon metabolism in cancer	1	2.10907e-12	67	0	0	37	7094
hsa05230	Central carbon metabolism in cancer	1	2.10907e-12	67	0	0	37	7094
hsa04720	Long-term potentiation	1	2.10907e-12	67	0	0	37	7094
ko04720	Long-term potentiation	1	2.10907e-12	67	0	0	37	7094
hsa04014	Ras signaling pathway	1	2.13472e-12	228	0	0	37	7094
ko05132	Salmonella infection	1	2.14279e-12	85	0	0	37	7094
hsa05132	Salmonella infection	1	2.14279e-12	85	0	0	37	7094
hsa04911	Insulin secretion	1	2.14279e-12	85	0	0	37	7094
ko04620	Toll-like receptor signaling pathway	1	2.21778e-12	106	0	0	37	7094
hsa04620	Toll-like receptor signaling pathway	1	2.21778e-12	106	0	0	37	7094
ko04721	Synaptic vesicle cycle	1	2.27947e-12	63	0	0	37	7094
hsa04623	Cytosolic DNA-sensing pathway	1	2.27947e-12	63	0	0	37	7094
ko04623	Cytosolic DNA-sensing pathway	1	2.27947e-12	63	0	0	37	7094
hsa04721	Synaptic vesicle cycle	1	2.27947e-12	63	0	0	37	7094
hsa04070	Phosphatidylinositol signaling system	1	2.28936e-12	99	0	0	37	7094
hsa04750	Inflammatory mediator regulation of TRP channels	1	2.28936e-12	99	0	0	37	7094
ko04750	Inflammatory mediator regulation of TRP channels	1	2.28936e-12	99	0	0	37	7094
ko04070	Phosphatidylinositol signaling system	1	2.28936e-12	99	0	0	37	7094
ko04659	Th17 cell differentiation	1	2.45868e-12	107	0	0	37	7094
hsa04659	Th17 cell differentiation	1	2.45868e-12	107	0	0	37	7094
hsa04950	Maturity onset diabetes of the young	1	2.47589e-12	26	0	0	37	7094
ko04950	Maturity onset diabetes of the young	1	2.47589e-12	26	0	0	37	7094
M00143	NADH dehydrogenase (ubiquinone) Fe-S protein/flavoprotein complex, mitochondria	1	2.51457e-12	11	0	0	37	7094
ko00130	Ubiquinone and other terpenoid-quinone biosynthesis	1	2.51457e-12	11	0	0	37	7094
hsa_M00678	Hedgehog signaling	1	2.51457e-12	11	0	0	37	7094
M00101	Cholesterol biosynthesis, squalene 2,3-epoxide => cholesterol	1	2.51457e-12	11	0	0	37	7094
hsa_M00143	NADH dehydrogenase (ubiquinone) Fe-S protein/flavoprotein complex, mitochondria	1	2.51457e-12	11	0	0	37	7094
M00404	COPII complex	1	2.51457e-12	11	0	0	37	7094
hsa00430	Taurine and hypotaurine metabolism	1	2.51457e-12	11	0	0	37	7094
hsa_M00034	Methionine salvage pathway	1	2.51457e-12	11	0	0	37	7094
hsa_M00404	COPII complex	1	2.51457e-12	11	0	0	37	7094
M00678	Hedgehog signaling	1	2.51457e-12	11	0	0	37	7094
hsa_M00098	Acylglycerol degradation	1	2.51457e-12	11	0	0	37	7094
M00098	Acylglycerol degradation	1	2.51457e-12	11	0	0	37	7094
hsa00130	Ubiquinone and other terpenoid-quinone biosynthesis	1	2.51457e-12	11	0	0	37	7094
hsa_M00032	Lysine degradation, lysine => saccharopine => acetoacetyl-CoA	1	2.51457e-12	11	0	0	37	7094
M00034	Methionine salvage pathway	1	2.51457e-12	11	0	0	37	7094
ko00430	Taurine and hypotaurine metabolism	1	2.51457e-12	11	0	0	37	7094
hsa_M00101	Cholesterol biosynthesis, squalene 2,3-epoxide => cholesterol	1	2.51457e-12	11	0	0	37	7094
M00032	Lysine degradation, lysine => saccharopine => acetoacetyl-CoA	1	2.51457e-12	11	0	0	37	7094
ko04072	Phospholipase D signaling pathway	1	2.57952e-12	143	0	0	37	7094
ko04514	Cell adhesion molecules (CAMs)	1	2.57952e-12	143	0	0	37	7094
hsa04310	Wnt signaling pathway	1	2.57952e-12	143	0	0	37	7094
ko04310	Wnt signaling pathway	1	2.57952e-12	143	0	0	37	7094
hsa04514	Cell adhesion molecules (CAMs)	1	2.57952e-12	143	0	0	37	7094
hsa04072	Phospholipase D signaling pathway	1	2.57952e-12	143	0	0	37	7094
ko04670	Leukocyte transendothelial migration	1	2.60002e-12	116	0	0	37	7094
hsa04670	Leukocyte transendothelial migration	1	2.60002e-12	116	0	0	37	7094
hsa04010	MAPK signaling pathway	1	2.81789e-12	255	0	0	37	7094
ko04010	MAPK signaling pathway	1	2.81789e-12	255	0	0	37	7094
hsa05220	Chronic myeloid leukemia	1	2.82747e-12	73	0	0	37	7094
hsa00980	Metabolism of xenobiotics by cytochrome P450	1	2.82747e-12	73	0	0	37	7094
ko05220	Chronic myeloid leukemia	1	2.82747e-12	73	0	0	37	7094
ko00980	Metabolism of xenobiotics by cytochrome P450	1	2.82747e-12	73	0	0	37	7094
hsa04940	Type I diabetes mellitus	1	2.85436e-12	43	0	0	37	7094
ko04940	Type I diabetes mellitus	1	2.85436e-12	43	0	0	37	7094
hsa01522	Endocrine resistance	1	2.85953e-12	97	0	0	37	7094
ko01522	Endocrine resistance	1	2.85953e-12	97	0	0	37	7094
hsa04727	GABAergic synapse	1	3.05588e-12	88	0	0	37	7094
ko04727	GABAergic synapse	1	3.05588e-12	88	0	0	37	7094
hsa00564	Glycerophospholipid metabolism	1	3.16699e-12	95	0	0	37	7094
ko04972	Pancreatic secretion	1	3.16699e-12	95	0	0	37	7094
hsa04972	Pancreatic secretion	1	3.16699e-12	95	0	0	37	7094
ko00564	Glycerophospholipid metabolism	1	3.16699e-12	95	0	0	37	7094
ko05143	African trypanosomiasis	1	3.20768e-12	34	0	0	37	7094
hsa05143	African trypanosomiasis	1	3.20768e-12	34	0	0	37	7094
ko00040	Pentose and glucuronate interconversions	1	3.20768e-12	34	0	0	37	7094
hsa00040	Pentose and glucuronate interconversions	1	3.20768e-12	34	0	0	37	7094
ko04130	SNARE interactions in vesicular transport	1	3.20768e-12	34	0	0	37	7094
hsa04130	SNARE interactions in vesicular transport	1	3.20768e-12	34	0	0	37	7094
M00388	ECS complex	1	3.33506e-12	12	0	0	37	7094
M00094	Ceramide biosynthesis	1	3.33506e-12	12	0	0	37	7094
M00087	beta-Oxidation	1	3.33506e-12	12	0	0	37	7094
hsa_M00182	RNA polymerase I, eukaryotes	1	3.33506e-12	12	0	0	37	7094
hsa_M00290	Holo-TFIIH complex	1	3.33506e-12	12	0	0	37	7094
hsa_M00002	Glycolysis, core module involving three-carbon compounds	1	3.33506e-12	12	0	0	37	7094
hsa_M00052	Pyrimidine ribonucleotide biosynthesis, UMP => UDP/UTP,CDP/CTP	1	3.33506e-12	12	0	0	37	7094
M00004	Pentose phosphate pathway (Pentose phosphate cycle)	1	3.33506e-12	12	0	0	37	7094
M00412	ESCRT-III complex	1	3.33506e-12	12	0	0	37	7094
M00052	Pyrimidine ribonucleotide biosynthesis, UMP => UDP/UTP,CDP/CTP	1	3.33506e-12	12	0	0	37	7094
hsa_M00388	ECS complex	1	3.33506e-12	12	0	0	37	7094
M00104	Bile acid biosynthesis, cholesterol => cholate/chenodeoxycholate	1	3.33506e-12	12	0	0	37	7094
M00290	Holo-TFIIH complex	1	3.33506e-12	12	0	0	37	7094
M00182	RNA polymerase I, eukaryotes	1	3.33506e-12	12	0	0	37	7094
hsa_M00104	Bile acid biosynthesis, cholesterol => cholate/chenodeoxycholate	1	3.33506e-12	12	0	0	37	7094
hsa_M00087	beta-Oxidation	1	3.33506e-12	12	0	0	37	7094
hsa_M00004	Pentose phosphate pathway (Pentose phosphate cycle)	1	3.33506e-12	12	0	0	37	7094
hsa_M00412	ESCRT-III complex	1	3.33506e-12	12	0	0	37	7094
hsa_M00094	Ceramide biosynthesis	1	3.33506e-12	12	0	0	37	7094
M00002	Glycolysis, core module involving three-carbon compounds	1	3.33506e-12	12	0	0	37	7094
hsa05205	Proteoglycans in cancer	1	3.98171e-12	205	0	0	37	7094
ko05205	Proteoglycans in cancer	1	3.98171e-12	205	0	0	37	7094
ko04080	Neuroactive ligand-receptor interaction	1	4.10454e-12	276	0	0	37	7094
hsa04080	Neuroactive ligand-receptor interaction	1	4.10454e-12	276	0	0	37	7094
hsa04964	Proximal tubule bicarbonate reclamation	1	4.23298e-12	23	0	0	37	7094
ko00515	Mannose type O-glycan biosynthesis	1	4.23298e-12	23	0	0	37	7094
hsa03060	Protein export	1	4.23298e-12	23	0	0	37	7094
ko03060	Protein export	1	4.23298e-12	23	0	0	37	7094
hsa00515	Mannose type O-glycan biosynthesis	1	4.23298e-12	23	0	0	37	7094
ko01040	Biosynthesis of unsaturated fatty acids	1	4.23298e-12	23	0	0	37	7094
ko04964	Proximal tubule bicarbonate reclamation	1	4.23298e-12	23	0	0	37	7094
hsa04614	Renin-angiotensin system	1	4.23298e-12	23	0	0	37	7094
ko04614	Renin-angiotensin system	1	4.23298e-12	23	0	0	37	7094
hsa01040	Biosynthesis of unsaturated fatty acids	1	4.23298e-12	23	0	0	37	7094
hsa04919	Thyroid hormone signaling pathway	1	4.5419e-12	118	0	0	37	7094
hsa05145	Toxoplasmosis	1	4.5419e-12	118	0	0	37	7094
ko05145	Toxoplasmosis	1	4.5419e-12	118	0	0	37	7094
ko00532	Glycosaminoglycan biosynthesis - chondroitin sulfate / dermatan sulfate	1	4.75333e-12	20	0	0	37	7094
hsa00100	Steroid biosynthesis	1	4.75333e-12	20	0	0	37	7094
hsa_M00679	BMP signaling	1	4.75333e-12	20	0	0	37	7094
hsa_M00352	Spliceosome, U2-snRNP	1	4.75333e-12	20	0	0	37	7094
hsa00532	Glycosaminoglycan biosynthesis - chondroitin sulfate / dermatan sulfate	1	4.75333e-12	20	0	0	37	7094
M00352	Spliceosome, U2-snRNP	1	4.75333e-12	20	0	0	37	7094
M00679	BMP signaling	1	4.75333e-12	20	0	0	37	7094
ko00100	Steroid biosynthesis	1	4.75333e-12	20	0	0	37	7094
ko05152	Tuberculosis	1	5.04337e-12	178	0	0	37	7094
hsa05152	Tuberculosis	1	5.04337e-12	178	0	0	37	7094
hsa04211	Longevity regulating pathway	1	5.32492e-12	94	0	0	37	7094
hsa04022	cGMP-PKG signaling pathway	1	5.67358e-12	168	0	0	37	7094
ko04022	cGMP-PKG signaling pathway	1	5.67358e-12	168	0	0	37	7094
ko04024	cAMP signaling pathway	1	5.81189e-12	200	0	0	37	7094
hsa04510	Focal adhesion	1	5.81189e-12	200	0	0	37	7094
ko04510	Focal adhesion	1	5.81189e-12	200	0	0	37	7094
hsa04024	cAMP signaling pathway	1	5.81189e-12	200	0	0	37	7094
hsa05134	Legionellosis	1	5.8428e-12	55	0	0	37	7094
hsa05150	Staphylococcus aureus infection	1	5.8428e-12	55	0	0	37	7094
ko05150	Staphylococcus aureus infection	1	5.8428e-12	55	0	0	37	7094
ko05217	Basal cell carcinoma	1	5.8428e-12	55	0	0	37	7094
ko05134	Legionellosis	1	5.8428e-12	55	0	0	37	7094
hsa05217	Basal cell carcinoma	1	5.8428e-12	55	0	0	37	7094
hsa04971	Gastric acid secretion	1	5.88528e-12	75	0	0	37	7094
ko04971	Gastric acid secretion	1	5.88528e-12	75	0	0	37	7094
ko05332	Graft-versus-host disease	1	5.93293e-12	41	0	0	37	7094
hsa04975	Fat digestion and absorption	1	5.93293e-12	41	0	0	37	7094
hsa05332	Graft-versus-host disease	1	5.93293e-12	41	0	0	37	7094
ko05219	Bladder cancer	1	5.93293e-12	41	0	0	37	7094
ko04975	Fat digestion and absorption	1	5.93293e-12	41	0	0	37	7094
hsa05219	Bladder cancer	1	5.93293e-12	41	0	0	37	7094
ko04922	Glucagon signaling pathway	1	6.39583e-12	102	0	0	37	7094
hsa04922	Glucagon signaling pathway	1	6.39583e-12	102	0	0	37	7094
ko05414	Dilated cardiomyopathy	1	7.07221e-12	89	0	0	37	7094
hsa05323	Rheumatoid arthritis	1	7.07221e-12	89	0	0	37	7094
hsa04974	Protein digestion and absorption	1	7.07221e-12	89	0	0	37	7094
ko04974	Protein digestion and absorption	1	7.07221e-12	89	0	0	37	7094
ko05323	Rheumatoid arthritis	1	7.07221e-12	89	0	0	37	7094
hsa05215	Prostate cancer	1	7.07221e-12	89	0	0	37	7094
hsa05414	Dilated cardiomyopathy	1	7.07221e-12	89	0	0	37	7094
ko05215	Prostate cancer	1	7.07221e-12	89	0	0	37	7094
hsa04550	Signaling pathways regulating pluripotency of stem cells	1	7.13753e-12	142	0	0	37	7094
ko04550	Signaling pathways regulating pluripotency of stem cells	1	7.13753e-12	142	0	0	37	7094
ko04722	Neurotrophin signaling pathway	1	7.31854e-12	121	0	0	37	7094
hsa04270	Vascular smooth muscle contraction	1	7.31854e-12	121	0	0	37	7094
ko04270	Vascular smooth muscle contraction	1	7.31854e-12	121	0	0	37	7094
hsa04722	Neurotrophin signaling pathway	1	7.31854e-12	121	0	0	37	7094
ko04261	Adrenergic signaling in cardiomyocytes	1	7.4792e-12	149	0	0	37	7094
hsa04261	Adrenergic signaling in cardiomyocytes	1	7.4792e-12	149	0	0	37	7094
hsa00190	Oxidative phosphorylation	1	7.51853e-12	120	0	0	37	7094
ko04071	Sphingolipid signaling pathway	1	7.51853e-12	120	0	0	37	7094
hsa04071	Sphingolipid signaling pathway	1	7.51853e-12	120	0	0	37	7094
ko00190	Oxidative phosphorylation	1	7.51853e-12	120	0	0	37	7094
ko04260	Cardiac muscle contraction	1	7.70596e-12	74	0	0	37	7094
hsa01230	Biosynthesis of amino acids	1	7.70596e-12	74	0	0	37	7094
hsa04260	Cardiac muscle contraction	1	7.70596e-12	74	0	0	37	7094
hsa04918	Thyroid hormone synthesis	1	7.70596e-12	74	0	0	37	7094
ko01230	Biosynthesis of amino acids	1	7.70596e-12	74	0	0	37	7094
ko04918	Thyroid hormone synthesis	1	7.70596e-12	74	0	0	37	7094
ko04062	Chemokine signaling pathway	1	7.82442e-12	187	0	0	37	7094
hsa04062	Chemokine signaling pathway	1	7.82442e-12	187	0	0	37	7094
ko05016	Huntington's disease	1	7.82442e-12	187	0	0	37	7094
hsa05016	Huntington's disease	1	7.82442e-12	187	0	0	37	7094
hsa04015	Rap1 signaling pathway	1	7.94815e-12	212	0	0	37	7094
ko04015	Rap1 signaling pathway	1	7.94815e-12	212	0	0	37	7094
M00073	N-glycan precursor trimming	1	8.13685e-12	6	0	0	37	7094
M00109	C21-Steroid hormone biosynthesis, progesterone => cortisol/cortisone	1	8.13685e-12	6	0	0	37	7094
hsa_M00085	Fatty acid biosynthesis, elongation, mitochondria	1	8.13685e-12	6	0	0	37	7094
hsa_M00090	Phosphatidylcholine (PC) biosynthesis, choline => PC	1	8.13685e-12	6	0	0	37	7094
hsa_M00285	MCM complex	1	8.13685e-12	6	0	0	37	7094
hsa_M00424	Shelterin complex	1	8.13685e-12	6	0	0	37	7094
hsa00750	Vitamin B6 metabolism	1	8.13685e-12	6	0	0	37	7094
M00013	Malonate semialdehyde pathway, propanoyl-CoA => acetyl-CoA	1	8.13685e-12	6	0	0	37	7094
hsa_M00048	Inosine monophosphate biosynthesis, PRPP + glutamine => IMP	1	8.13685e-12	6	0	0	37	7094
M00395	Decapping complex	1	8.13685e-12	6	0	0	37	7094
M00029	Urea cycle	1	8.13685e-12	6	0	0	37	7094
hsa_M00073	N-glycan precursor trimming	1	8.13685e-12	6	0	0	37	7094
hsa_M00141	C1-unit interconversion, eukaryotes	1	8.13685e-12	6	0	0	37	7094
M00090	Phosphatidylcholine (PC) biosynthesis, choline => PC	1	8.13685e-12	6	0	0	37	7094
M00141	C1-unit interconversion, eukaryotes	1	8.13685e-12	6	0	0	37	7094
hsa_M00109	C21-Steroid hormone biosynthesis, progesterone => cortisol/cortisone	1	8.13685e-12	6	0	0	37	7094
M00048	Inosine monophosphate biosynthesis, PRPP + glutamine => IMP	1	8.13685e-12	6	0	0	37	7094
M00058	Glycosaminoglycan biosynthesis, chondroitin sulfate backbone	1	8.13685e-12	6	0	0	37	7094
M00085	Fatty acid biosynthesis, elongation, mitochondria	1	8.13685e-12	6	0	0	37	7094
M00285	MCM complex	1	8.13685e-12	6	0	0	37	7094
hsa_M00395	Decapping complex	1	8.13685e-12	6	0	0	37	7094
hsa_M00058	Glycosaminoglycan biosynthesis, chondroitin sulfate backbone	1	8.13685e-12	6	0	0	37	7094
ko00750	Vitamin B6 metabolism	1	8.13685e-12	6	0	0	37	7094
hsa_M00013	Malonate semialdehyde pathway, propanoyl-CoA => acetyl-CoA	1	8.13685e-12	6	0	0	37	7094
hsa_M00029	Urea cycle	1	8.13685e-12	6	0	0	37	7094
M00424	Shelterin complex	1	8.13685e-12	6	0	0	37	7094
hsa_M00014	Glucuronate pathway (uronate pathway)	1	8.36879e-12	27	0	0	37	7094
hsa00601	Glycosphingolipid biosynthesis - lacto and neolacto series	1	8.36879e-12	27	0	0	37	7094
hsa00053	Ascorbate and aldarate metabolism	1	8.36879e-12	27	0	0	37	7094
ko00053	Ascorbate and aldarate metabolism	1	8.36879e-12	27	0	0	37	7094
M00056	O-glycan biosynthesis, mucin type core	1	8.36879e-12	27	0	0	37	7094
ko00601	Glycosphingolipid biosynthesis - lacto and neolacto series	1	8.36879e-12	27	0	0	37	7094
ko04966	Collecting duct acid secretion	1	8.36879e-12	27	0	0	37	7094
M00014	Glucuronate pathway (uronate pathway)	1	8.36879e-12	27	0	0	37	7094
hsa04966	Collecting duct acid secretion	1	8.36879e-12	27	0	0	37	7094
hsa_M00056	O-glycan biosynthesis, mucin type core	1	8.36879e-12	27	0	0	37	7094
ko05133	Pertussis	1	8.88297e-12	76	0	0	37	7094
hsa05133	Pertussis	1	8.88297e-12	76	0	0	37	7094
hsa01521	EGFR tyrosine kinase inhibitor resistance	1	9.13363e-12	81	0	0	37	7094
ko01521	EGFR tyrosine kinase inhibitor resistance	1	9.13363e-12	81	0	0	37	7094
ko04640	Hematopoietic cell lineage	1	1.22662e-11	96	0	0	37	7094
hsa05146	Amoebiasis	1	1.22662e-11	96	0	0	37	7094
ko05146	Amoebiasis	1	1.22662e-11	96	0	0	37	7094
ko04713	Circadian entrainment	1	1.22662e-11	96	0	0	37	7094
hsa04713	Circadian entrainment	1	1.22662e-11	96	0	0	37	7094
hsa04640	Hematopoietic cell lineage	1	1.22662e-11	96	0	0	37	7094
hsa04621	NOD-like receptor signaling pathway	1	1.23107e-11	169	0	0	37	7094
ko04621	NOD-like receptor signaling pathway	1	1.23107e-11	169	0	0	37	7094
hsa04066	HIF-1 signaling pathway	1	1.49352e-11	103	0	0	37	7094
hsa04740	Olfactory transduction	1	1.52657e-11	415	0	0	37	7094
ko04740	Olfactory transduction	1	1.52657e-11	415	0	0	37	7094
ko04630	Jak-STAT signaling pathway	1	1.58242e-11	158	0	0	37	7094
ko04921	Oxytocin signaling pathway	1	1.58242e-11	158	0	0	37	7094
hsa04921	Oxytocin signaling pathway	1	1.58242e-11	158	0	0	37	7094
hsa04630	Jak-STAT signaling pathway	1	1.58242e-11	158	0	0	37	7094
hsa04512	ECM-receptor interaction	1	1.65726e-11	82	0	0	37	7094
hsa04925	Aldosterone synthesis and secretion	1	1.65726e-11	82	0	0	37	7094
ko04742	Taste transduction	1	1.65726e-11	82	0	0	37	7094
hsa05204	Chemical carcinogenesis	1	1.65726e-11	82	0	0	37	7094
hsa04742	Taste transduction	1	1.65726e-11	82	0	0	37	7094
ko05204	Chemical carcinogenesis	1	1.65726e-11	82	0	0	37	7094
ko04925	Aldosterone synthesis and secretion	1	1.65726e-11	82	0	0	37	7094
ko04512	ECM-receptor interaction	1	1.65726e-11	82	0	0	37	7094
hsa04151	PI3K-Akt signaling pathway	1	1.90919e-11	340	0	0	37	7094
ko04151	PI3K-Akt signaling pathway	1	1.90919e-11	340	0	0	37	7094
