# Supplementary material for: Detection of correlated hidden factors from single cell transcriptomes using Iteratively Adjusted-SVA (IA-SVA)
Source: Sci Rep. 2018 Nov 19;8:17040. doi: 10.1038/s41598-018-35365-9 (PMC6242813; doi:10.1038/s41598-018-35365-9)
Supplement: Supplementary file 5 — Supplementary Table 4 [file 41598_2018_35365_MOESM5_ESM.xlsx]

## Sheet: IA-SVA genes
PMEPA1
GC
SCG3
SYNE2
CD99
PKHD1
HADH
ONECUT1
HHEX
CPE
PDGFC
PDZK1IP1
SAMD11
SCGN
MEG3
LCN2
CTSE
CHGB
INS
SCG5
C8orf4
CXCL2
TTR
PARM1
LAMB3
PCSK1
TRPV6
TSPAN8
ARAP2
PCSK2
BMP5
LTBP1
TACSTD2
FLRT2
ADCYAP1
CFB
DLK1
IL32
S100A14
CFTR
ITGB6
DEFB1
BICC1
PPAP2C
CASR
ENC1
KRT23
GIPC2
GCG
FAP
TM4SF4
PTPRN
KRT19
KRT7
TINAGL1
SLC28A3
PIK3AP1
GBP3
CLDN1
SORL1
SYT13
AKR1C3
SCG2
SLC30A8
CTSH
EGFR
CCL2
REST
TFPI2
PROM1
IAPP
GPRC5B
PEMT
IFITM3
UGT2A3
TIMP2
VNN1
SERPING1
SLC4A4
SLPI
CHGA
NPTX2
VTCN1
YAP1
NOTCH2
MMP7
PDGFD
SERPINA5
SERPINA3
PAPPA2
NR5A2
LAD1

## Sheet: GO BP
TermID	Term	Enrichment	logP	Genes in Term	Target Genes in Term	Fraction of Targets in Term	Total Target Genes	Total Genes	Entrez Gene IDs	Gene Symbols
GO:0065008	regulation of biological quality	6.02566e-10	-21.2298	3479	44	0.511628	86	16543	9076,7276,4052,3934,6347,116,1080,1113,7103,710,3375,6653,57402,5978,1363,846,1512,2191,7980,56034,5126,23768,23224,55503,5314,8644,2494,1956,3630,653,2641,5104,8842,51704,3033,8671,6447,5122,12,5798,80310,169026,57586,10590	CLDN1,TTR,LTBP1,LCN2,CCL2,ADCYAP1,CFTR,CHGA,TSPAN8,SERPING1,IAPP,SORL1,S100A14,REST,CPE,CASR,CTSH,FAP,TFPI2,PDGFC,PCSK2,FLRT2,SYNE2,TRPV6,PKHD1,AKR1C3,NR5A2,EGFR,INS,BMP5,GCG,SERPINA5,PROM1,GPRC5B,HADH,SLC4A4,SCG5,PCSK1,SERPINA3,PTPRN,PDGFD,SLC30A8,SYT13,SCGN
GO:0010817	regulation of hormone levels	2.2393e-09	-19.9171	471	16	0.186047	86	16543	7.27651e+63	TTR,PCSK2,ADCYAP1,CFTR,AKR1C3,EGFR,INS,BMP5,GCG,HADH,SCG5,PCSK1,PTPRN,SLC30A8,REST,CPE
GO:0006952	defense response	9.49605e-07	-13.8672	1127	20	0.232558	86	16543	9076,9235,3934,10410,6347,8876,2635,6590,116,2920,1672,1113,3630,710,7857,12,169026,629,57402,3694	CLDN1,IL32,LCN2,IFITM3,CCL2,VNN1,GBP3,SLPI,ADCYAP1,CXCL2,DEFB1,CHGA,INS,SERPING1,SCG2,SERPINA3,SLC30A8,CFB,S100A14,ITGB6
GO:1901700	response to oxygen-containing compound	1.06243e-06	-13.7549	1354	22	0.255814	86	16543	9.07656e+93	CLDN1,PDGFC,LCN2,CCL2,YAP1,SLPI,ADCYAP1,CXCL2,DEFB1,CFTR,AKR1C3,EGFR,INS,GCG,HHEX,HADH,PEMT,PTPRN,PDGFD,SLC30A8,S100A14,CTSH
GO:0002376	immune system process	1.33494e-06	-13.5266	1973	27	0.313953	86	16543	9.07692e+114	CLDN1,IL32,LCN2,IFITM3,CCL2,VNN1,GBP3,CTSE,SLPI,NOTCH2,CXCL2,DEFB1,CHGA,INS,HHEX,ONECUT1,SERPING1,PIK3AP1,SCG2,VTCN1,SLC30A8,S100A14,CFB,TINAGL1,REST,C8orf4,CTSH
GO:0050896	response to stimulus	1.68914e-06	-13.2913	7347	60	0.697674	86	16543	9076,4052,9235,3934,6347,6590,116,4853,2920,1080,1113,4316,7103,710,118788,3375,79679,6653,4070,64129,3880,57402,5978,3694,846,1363,56892,1512,7980,56034,7077,116984,10410,8876,2635,23768,7104,10413,55503,1672,2494,8644,1956,3630,653,2641,5104,3087,3175,51704,3033,7857,56937,10400,6447,12,5798,80310,169026,629	CLDN1,LTBP1,IL32,LCN2,CCL2,SLPI,ADCYAP1,NOTCH2,CXCL2,CFTR,CHGA,MMP7,TSPAN8,SERPING1,PIK3AP1,IAPP,VTCN1,SORL1,TACSTD2,TINAGL1,KRT19,S100A14,REST,ITGB6,CASR,CPE,C8orf4,CTSH,TFPI2,PDGFC,TIMP2,ARAP2,IFITM3,VNN1,GBP3,FLRT2,TM4SF4,YAP1,TRPV6,DEFB1,NR5A2,AKR1C3,EGFR,INS,BMP5,GCG,SERPINA5,HHEX,ONECUT1,GPRC5B,HADH,SCG2,PMEPA1,PEMT,SCG5,SERPINA3,PTPRN,PDGFD,SLC30A8,CFB
GO:0010646	regulation of cell communication	2.38167e-06	-12.9477	2988	34	0.395349	86	16543	4.05263e+147	LTBP1,CCL2,ADCYAP1,NOTCH2,CFTR,CHGA,PIK3AP1,BICC1,SORL1,REST,CTSH,C8orf4,DLK1,PDGFC,ARAP2,TIMP2,VNN1,FLRT2,YAP1,PKHD1,AKR1C3,INS,EGFR,BMP5,GCG,ONECUT1,HHEX,HADH,GPRC5B,SCG2,PMEPA1,SCG5,PDGFD,SLC30A8
GO:0040012	regulation of locomotion	2.55588e-06	-12.8771	788	16	0.186047	86	16543	5.60346e+67	PDGFC,CCL2,SYNE2,FLRT2,CXCL2,DEFB1,EGFR,INS,BMP5,ONECUT1,SCG2,SORL1,PDGFD,TACSTD2,S100A14,CTSH
GO:0051270	regulation of cellular component movement	2.72836e-06	-12.8118	792	16	0.186047	86	16543	5.60346e+67	PDGFC,CCL2,SYNE2,FLRT2,PKHD1,CXCL2,DEFB1,EGFR,INS,BMP5,ONECUT1,SORL1,PDGFD,TACSTD2,S100A14,CTSH
GO:0048585	negative regulation of response to stimulus	3.44968e-06	-12.5772	1338	21	0.244186	86	16543	4.05271e+85	LTBP1,TIMP2,CCL2,VNN1,FLRT2,YAP1,PKHD1,ADCYAP1,EGFR,INS,BMP5,ONECUT1,HHEX,TSPAN8,SERPING1,PMEPA1,SCG2,BICC1,SORL1,C8orf4,DLK1
GO:0023051	regulation of signaling	3.52412e-06	-12.5559	3039	34	0.395349	86	16543	4.05263e+147	LTBP1,CCL2,ADCYAP1,NOTCH2,CFTR,CHGA,PIK3AP1,BICC1,SORL1,REST,CTSH,C8orf4,DLK1,PDGFC,ARAP2,TIMP2,VNN1,FLRT2,YAP1,PKHD1,AKR1C3,INS,EGFR,BMP5,GCG,ONECUT1,HHEX,HADH,GPRC5B,SCG2,PMEPA1,SCG5,PDGFD,SLC30A8
GO:0009719	response to endogenous stimulus	4.51113e-06	-12.309	1361	21	0.244186	86	16543	9.07656e+86	CLDN1,PDGFC,TIMP2,CCL2,FLRT2,ADCYAP1,CFTR,NR5A2,AKR1C3,EGFR,INS,BMP5,GCG,HHEX,HADH,PMEPA1,PEMT,PTPRN,PDGFD,REST,CTSH
GO:0032351	negative regulation of hormone metabolic process	4.67684e-06	-12.2729	7	3	0.0348837	86	16543	59788644653	REST,AKR1C3,BMP5
GO:0048878	chemical homeostasis	4.68289e-06	-12.2716	927	17	0.197674	86	16543	9.07639e+71	CLDN1,LCN2,TRPV6,PKHD1,ADCYAP1,CFTR,NR5A2,EGFR,INS,SLC4A4,GPRC5B,PTPRN,SLC30A8,S100A14,CASR,CTSH,SCGN
GO:2000145	regulation of cell motility	4.68471e-06	-12.2712	729	15	0.174419	86	16543	3.17556e+63	ONECUT1,PDGFC,CCL2,SYNE2,FLRT2,PDGFD,SORL1,TACSTD2,CXCL2,S100A14,DEFB1,CTSH,EGFR,INS,BMP5
GO:0042127	regulation of cell proliferation	5.87208e-06	-12.0453	1502	22	0.255814	86	16543	2.19156e+90	FAP,PDGFC,TIMP2,YAP1,PKHD1,ADCYAP1,NOTCH2,CXCL2,NR5A2,AKR1C3,EGFR,INS,BMP5,HHEX,SCG2,PEMT,PTPRN,VTCN1,PDGFD,TACSTD2,REST,CTSH
GO:0010648	negative regulation of cell communication	5.93201e-06	-12.0351	1158	19	0.22093	86	16543	4.05271e+79	LTBP1,TIMP2,VNN1,FLRT2,YAP1,PKHD1,EGFR,INS,BMP5,ONECUT1,HHEX,HADH,PMEPA1,SCG2,BICC1,SORL1,REST,C8orf4,DLK1
GO:0090277	positive regulation of peptide hormone secretion	5.96485e-06	-12.0296	87	6	0.0697674	86	16543	2.64117e+24	GCG,SLC30A8,ADCYAP1,CFTR,EGFR,INS
GO:0023057	negative regulation of signaling	6.23467e-06	-11.9854	1162	19	0.22093	86	16543	4.05271e+79	LTBP1,TIMP2,VNN1,FLRT2,YAP1,PKHD1,EGFR,INS,BMP5,ONECUT1,HHEX,HADH,PMEPA1,SCG2,BICC1,SORL1,REST,C8orf4,DLK1
GO:0046883	regulation of hormone secretion	6.34042e-06	-11.9686	252	9	0.104651	86	16543	2.6413e+36	GCG,HADH,SCG5,SLC30A8,ADCYAP1,REST,CFTR,INS,EGFR
GO:0006955	immune response	6.92949e-06	-11.8797	1061	18	0.209302	86	16543	9.07692e+75	CLDN1,IL32,LCN2,IFITM3,CCL2,VNN1,SLPI,CXCL2,NOTCH2,DEFB1,CHGA,SERPING1,VTCN1,SLC30A8,CFB,TINAGL1,CTSH,C8orf4
GO:0002793	positive regulation of peptide secretion	7.74408e-06	-11.7686	91	6	0.0697674	86	16543	2.64117e+24	GCG,SLC30A8,ADCYAP1,CFTR,EGFR,INS
GO:0032879	regulation of localization	7.96692e-06	-11.7402	2436	29	0.337209	86	16543	5.60346e+125	PDGFC,CCL2,SYNE2,FLRT2,TRPV6,PKHD1,ADCYAP1,CXCL2,DEFB1,CFTR,EGFR,CHGA,INS,BMP5,GCG,ONECUT1,HADH,PEMT,SCG5,PDGFD,VTCN1,SORL1,SLC30A8,TACSTD2,S100A14,SYT13,REST,C8orf4,CTSH
GO:0090276	regulation of peptide hormone secretion	8.10496e-06	-11.723	196	8	0.0930233	86	16543	2.6413e+32	GCG,HADH,SLC30A8,ADCYAP1,CFTR,REST,INS,EGFR
GO:0002791	regulation of peptide secretion	9.74394e-06	-11.5389	201	8	0.0930233	86	16543	2.6413e+32	GCG,HADH,SLC30A8,ADCYAP1,CFTR,REST,INS,EGFR
GO:0030334	regulation of cell migration	9.89626e-06	-11.5234	679	14	0.162791	86	16543	3.17556e+59	ONECUT1,PDGFC,CCL2,SYNE2,FLRT2,PDGFD,SORL1,TACSTD2,S100A14,CXCL2,CTSH,EGFR,INS,BMP5
GO:0090087	regulation of peptide transport	1.04736e-05	-11.4666	203	8	0.0930233	86	16543	2.6413e+32	GCG,HADH,SLC30A8,ADCYAP1,CFTR,REST,INS,EGFR
GO:0032101	regulation of response to external stimulus	1.32885e-05	-11.2286	697	14	0.162791	86	16543	2.19171e+57	FAP,TSPAN8,GPRC5B,SERPING1,PIK3AP1,CCL2,SCG2,PDGFD,ADCYAP1,CFB,S100A14,CXCL2,EGFR,INS
GO:0048583	regulation of response to stimulus	1.41612e-05	-11.165	3535	36	0.418605	86	16543	4.05263e+152	LTBP1,CCL2,ADCYAP1,NOTCH2,CXCL2,CFTR,CHGA,TSPAN8,SERPING1,PIK3AP1,BICC1,SORL1,S100A14,C8orf4,CTSH,DLK1,FAP,PDGFC,TIMP2,ARAP2,VNN1,FLRT2,YAP1,PKHD1,AKR1C3,EGFR,INS,BMP5,GCG,ONECUT1,HHEX,GPRC5B,SCG2,PMEPA1,PDGFD,CFB
GO:0040017	positive regulation of locomotion	1.48846e-05	-11.1152	434	11	0.127907	86	16543	3.17556e+47	ONECUT1,PDGFC,SCG2,SYNE2,PDGFD,S100A14,CXCL2,DEFB1,CTSH,EGFR,INS
GO:0033993	response to lipid	1.48913e-05	-11.1147	803	15	0.174419	86	16543	9.07639e+61	CLDN1,LCN2,CCL2,PMEPA1,YAP1,SLPI,ADCYAP1,S100A14,CXCL2,REST,DEFB1,NR5A2,AKR1C3,CTSH,EGFR
GO:0010033	response to organic substance	1.50409e-05	-11.1047	2516	29	0.337209	86	16543	9.07656e+123	CLDN1,PDGFC,TIMP2,LCN2,IFITM3,CCL2,FLRT2,YAP1,SLPI,ADCYAP1,CXCL2,DEFB1,CFTR,NR5A2,AKR1C3,EGFR,INS,BMP5,GCG,HHEX,HADH,PMEPA1,PEMT,PTPRN,PDGFD,SLC30A8,S100A14,REST,CTSH
GO:1903530	regulation of secretion by cell	1.63959e-05	-11.0185	615	13	0.151163	86	16543	2.6413e+55	GCG,HADH,SCG5,VTCN1,TRPV6,SLC30A8,ADCYAP1,SYT13,REST,CFTR,EGFR,INS,CHGA
GO:0016486	peptide hormone processing	1.9243e-05	-10.8584	31	4	0.0465116	86	16543	5126136351226440	PCSK2,CPE,PCSK1,SCG5
GO:0009966	regulation of signal transduction	1.96931e-05	-10.8352	2693	30	0.348837	86	16543	4.05256e+129	LTBP1,PDGFC,TIMP2,ARAP2,CCL2,VNN1,FLRT2,YAP1,PKHD1,ADCYAP1,NOTCH2,CFTR,AKR1C3,EGFR,CHGA,INS,BMP5,GCG,HHEX,ONECUT1,GPRC5B,PMEPA1,SCG2,PIK3AP1,BICC1,SORL1,PDGFD,CTSH,C8orf4,DLK1
GO:0048584	positive regulation of response to stimulus	2.56882e-05	-10.5695	1905	24	0.27907	86	16543	5.60347e+99	PDGFC,TIMP2,CCL2,YAP1,ADCYAP1,NOTCH2,CXCL2,CFTR,AKR1C3,EGFR,CHGA,INS,BMP5,GCG,HHEX,GPRC5B,SERPING1,SCG2,PIK3AP1,PDGFD,S100A14,CFB,CTSH,C8orf4
GO:0044707	single-multicellular organism process	2.69883e-05	-10.5201	5280	46	0.534884	86	16543	9076,4052,6347,4885,4853,116,1080,1113,60676,3914,4316,710,80114,6653,79679,4070,3880,5978,846,1363,1512,2191,7980,56034,7077,5126,8876,1510,23768,23224,10413,5314,8507,8644,2494,1956,653,5104,3175,3087,8842,51704,7857,12,5798,80310	CLDN1,LTBP1,CCL2,NPTX2,NOTCH2,ADCYAP1,CFTR,CHGA,PAPPA2,LAMB3,MMP7,SERPING1,BICC1,SORL1,VTCN1,TACSTD2,KRT19,REST,CASR,CPE,CTSH,FAP,TFPI2,PDGFC,TIMP2,PCSK2,VNN1,CTSE,FLRT2,SYNE2,YAP1,PKHD1,ENC1,AKR1C3,NR5A2,EGFR,BMP5,SERPINA5,ONECUT1,HHEX,PROM1,GPRC5B,SCG2,SERPINA3,PTPRN,PDGFD
GO:0042592	homeostatic process	2.79078e-05	-10.4866	1411	20	0.232558	86	16543	9076,3934,6347,55503,5314,116,1080,2494,1956,3630,8842,51704,8671,12,5798,169026,57402,846,1512,10590	CLDN1,LCN2,CCL2,TRPV6,PKHD1,ADCYAP1,CFTR,NR5A2,EGFR,INS,PROM1,GPRC5B,SLC4A4,SERPINA3,PTPRN,SLC30A8,S100A14,CASR,CTSH,SCGN
GO:0048522	positive regulation of cellular process	2.80911e-05	-10.4801	4608	42	0.488372	86	16543	9.07639e+180	CLDN1,LCN2,CCL2,ADCYAP1,NOTCH2,CXCL2,CFTR,PARM1,CHGA,PIK3AP1,VTCN1,SORL1,TACSTD2,S100A14,REST,C8orf4,CTSH,FAP,PDGFC,TIMP2,VNN1,FLRT2,SYNE2,YAP1,PKHD1,DEFB1,ENC1,AKR1C3,NR5A2,EGFR,INS,BMP5,GCG,ONECUT1,HHEX,PROM1,GPRC5B,SCG2,PEMT,PTPRN,PDGFD,SLC30A8
GO:0009968	negative regulation of signal transduction	2.862e-05	-10.4614	1065	17	0.197674	86	16543	4.05271e+71	LTBP1,TIMP2,VNN1,FLRT2,YAP1,PKHD1,EGFR,INS,BMP5,ONECUT1,HHEX,PMEPA1,SCG2,BICC1,SORL1,C8orf4,DLK1
GO:0010566	regulation of ketone biosynthetic process	2.88489e-05	-10.4534	12	3	0.0348837	86	16543	59788644653	REST,AKR1C3,BMP5
GO:0046887	positive regulation of hormone secretion	3.10834e-05	-10.3788	116	6	0.0697674	86	16543	2.64117e+24	GCG,SLC30A8,ADCYAP1,CFTR,EGFR,INS
GO:0009725	response to hormone	3.22646e-05	-10.3415	755	14	0.162791	86	16543	2.64191e+55	GCG,CLDN1,HHEX,TIMP2,HADH,PMEPA1,PTPRN,ADCYAP1,REST,AKR1C3,NR5A2,CTSH,EGFR,INS
GO:0051046	regulation of secretion	3.82589e-05	-10.1711	667	13	0.151163	86	16543	2.6413e+55	GCG,HADH,SCG5,VTCN1,TRPV6,SLC30A8,ADCYAP1,SYT13,REST,CFTR,EGFR,INS,CHGA
GO:2000147	positive regulation of cell motility	4.96841e-05	-9.90983	408	10	0.116279	86	16543	3.17556e+43	ONECUT1,PDGFC,SYNE2,PDGFD,S100A14,CXCL2,DEFB1,CTSH,EGFR,INS
GO:0051604	protein maturation	4.98252e-05	-9.90699	185	7	0.0813953	86	16543	6.65351e+27	SORL1,PCSK2,CPE,PCSK1,SCG5,CTSH,CTSE
GO:0071495	cellular response to endogenous stimulus	5.21369e-05	-9.86164	1004	16	0.186047	86	16543	9.07656e+65	CLDN1,PDGFC,CCL2,FLRT2,ADCYAP1,CFTR,NR5A2,AKR1C3,EGFR,INS,BMP5,GCG,PMEPA1,PDGFD,REST,CTSH
GO:0006950	response to stress	5.62352e-05	-9.78597	3139	32	0.372093	86	16543	9076,9235,3934,6347,6590,116,2920,1113,710,57402,3694,56892,56034,7980,10410,2635,8876,7104,10413,1672,8644,3630,1956,5104,2641,3087,7857,12,5798,80310,169026,629	CLDN1,IL32,LCN2,CCL2,SLPI,ADCYAP1,CXCL2,CHGA,SERPING1,S100A14,ITGB6,C8orf4,PDGFC,TFPI2,IFITM3,GBP3,VNN1,TM4SF4,YAP1,DEFB1,AKR1C3,INS,EGFR,SERPINA5,GCG,HHEX,SCG2,SERPINA3,PTPRN,PDGFD,SLC30A8,CFB
GO:0051272	positive regulation of cellular component movement	6.08482e-05	-9.70713	418	10	0.116279	86	16543	3.17556e+43	ONECUT1,PDGFC,SYNE2,PDGFD,S100A14,CXCL2,DEFB1,CTSH,EGFR,INS
GO:0048518	positive regulation of biological process	6.40761e-05	-9.65544	5099	44	0.511628	86	16543	9.07639e+186	CLDN1,LCN2,CCL2,ADCYAP1,NOTCH2,CXCL2,CFTR,PARM1,CHGA,SERPING1,PIK3AP1,VTCN1,SORL1,TACSTD2,S100A14,REST,C8orf4,CTSH,FAP,PDGFC,TIMP2,VNN1,FLRT2,SYNE2,YAP1,PKHD1,DEFB1,ENC1,AKR1C3,NR5A2,EGFR,INS,BMP5,GCG,ONECUT1,HHEX,PROM1,GPRC5B,SCG2,PEMT,PTPRN,PDGFD,SLC30A8,CFB
GO:2000705	regulation of dense core granule biogenesis	7.98663e-05	-9.43516	3	2	0.0232558	86	16543	59781113	REST,CHGA
GO:0030070	insulin processing	7.98663e-05	-9.43516	3	2	0.0232558	86	16543	51261363	PCSK2,CPE
GO:0010647	positive regulation of cell communication	8.22456e-05	-9.4058	1523	20	0.232558	86	16543	5.60347e+86	PDGFC,TIMP2,CCL2,YAP1,ADCYAP1,NOTCH2,CFTR,AKR1C3,EGFR,INS,CHGA,BMP5,GCG,HHEX,GPRC5B,PIK3AP1,PDGFD,SLC30A8,CTSH,C8orf4
GO:0023056	positive regulation of signaling	8.84495e-05	-9.33308	1531	20	0.232558	86	16543	5.60347e+86	PDGFC,TIMP2,CCL2,YAP1,ADCYAP1,NOTCH2,CFTR,AKR1C3,EGFR,INS,CHGA,BMP5,GCG,HHEX,GPRC5B,PIK3AP1,PDGFD,SLC30A8,CTSH,C8orf4
GO:0050801	ion homeostasis	8.8877e-05	-9.32826	624	12	0.139535	86	16543	8.67139e+50	SLC4A4,LCN2,TRPV6,SLC30A8,PKHD1,S100A14,ADCYAP1,CFTR,CASR,EGFR,INS,SCGN
GO:0042312	regulation of vasodilation	9.40457e-05	-9.27173	46	4	0.0465116	86	16543	116195611133630	ADCYAP1,EGFR,CHGA,INS
GO:0060571	morphogenesis of an epithelial fold	0.000104615	-9.16522	18	3	0.0348837	86	16543	30871956653	HHEX,EGFR,BMP5
GO:0048523	negative regulation of cellular process	0.000106625	-9.14619	4190	38	0.44186	86	16543	4052,6347,6590,116,4853,1113,710,80114,3375,79679,6653,4070,5978,56892,1512,8788,2191,7980,7077,10410,8876,23768,10413,5314,8507,8644,1956,3630,653,5104,2641,3175,3087,3033,7857,56937,10400,12	LTBP1,CCL2,SLPI,ADCYAP1,NOTCH2,CHGA,SERPING1,BICC1,IAPP,VTCN1,SORL1,TACSTD2,REST,C8orf4,CTSH,DLK1,FAP,TFPI2,TIMP2,IFITM3,VNN1,FLRT2,YAP1,PKHD1,ENC1,AKR1C3,EGFR,INS,BMP5,SERPINA5,GCG,ONECUT1,HHEX,HADH,SCG2,PMEPA1,PEMT,SERPINA3
GO:0052548	regulation of endopeptidase activity	0.000113284	-9.08561	364	9	0.104651	86	16543	5104,7980,7077,710,12,6653,6590,5978,1512	SERPINA5,TFPI2,TIMP2,SERPING1,SERPINA3,SORL1,SLPI,REST,CTSH
GO:0071396	cellular response to lipid	0.000114115	-9.07831	451	10	0.116279	86	16543	9.07639e+40	CLDN1,LCN2,CCL2,PMEPA1,YAP1,ADCYAP1,REST,AKR1C3,NR5A2,EGFR
GO:0009887	animal organ morphogenesis	0.000122877	-9.00433	855	14	0.162791	86	16543	5.60343e+58	PDGFC,HHEX,PROM1,CCL2,FLRT2,YAP1,TACSTD2,NOTCH2,CPE,NR5A2,CTSH,EGFR,BMP5,PAPPA2
GO:0032345	negative regulation of aldosterone metabolic process	0.000159192	-8.7454	4	2	0.0232558	86	16543	5978653	REST,BMP5
GO:2000065	negative regulation of cortisol biosynthetic process	0.000159192	-8.7454	4	2	0.0232558	86	16543	5978653	REST,BMP5
GO:0032348	negative regulation of aldosterone biosynthetic process	0.000159192	-8.7454	4	2	0.0232558	86	16543	5978653	REST,BMP5
GO:0045740	positive regulation of DNA replication	0.000164153	-8.71471	53	4	0.0465116	86	16543	5603419563630650	PDGFC,EGFR,INS,BMP5
GO:0060548	negative regulation of cell death	0.000164202	-8.71441	879	14	0.162791	86	16543	2.64163e+54	GCG,CCL2,SCG2,VNN1,YAP1,SORL1,PKHD1,NOTCH2,ADCYAP1,CTSH,EGFR,INS,CHGA,BMP5
GO:0050727	regulation of inflammatory response	0.000165977	-8.70366	300	8	0.0930233	86	16543	5.17047e+31	GPRC5B,SERPING1,PIK3AP1,CCL2,CFB,ADCYAP1,INS,EGFR
GO:0045861	negative regulation of proteolysis	0.000173685	-8.65827	302	8	0.0930233	86	16543	5104,7980,7077,710,12,6653,6590,3630	SERPINA5,TFPI2,TIMP2,SERPING1,SERPINA3,SORL1,SLPI,INS
GO:0016485	protein processing	0.000178891	-8.62873	159	6	0.0697674	86	16543	5.12614e+23	PCSK2,CPE,PCSK1,SCG5,CTSH,CTSE
GO:0052547	regulation of peptidase activity	0.000183052	-8.60574	388	9	0.104651	86	16543	5104,7980,7077,710,12,6653,6590,5978,1512	SERPINA5,TFPI2,TIMP2,SERPING1,SERPINA3,SORL1,SLPI,REST,CTSH
GO:0010951	negative regulation of endopeptidase activity	0.000183808	-8.60162	228	7	0.0813953	86	16543	6590,5104,6653,7980,7077,710,12	SLPI,SERPINA5,SORL1,TFPI2,TIMP2,SERPING1,SERPINA3
GO:0090183	regulation of kidney development	0.000189686	-8.57014	55	4	0.0465116	86	16543	1.04138e+17	YAP1,PDGFD,TACSTD2,PROM1
GO:0042445	hormone metabolic process	0.000191467	-8.56079	161	6	0.0697674	86	16543	7.27651e+23	TTR,PCSK2,CPE,AKR1C3,PCSK1,SCG5
GO:0030335	positive regulation of cell migration	0.000205216	-8.49145	394	9	0.104651	86	16543	3.17556e+39	ONECUT1,PDGFC,SYNE2,PDGFD,S100A14,CXCL2,CTSH,EGFR,INS
GO:0055080	cation homeostasis	0.000207997	-8.47799	582	11	0.127907	86	16543	8.67139e+46	SLC4A4,LCN2,TRPV6,SLC30A8,PKHD1,S100A14,ADCYAP1,CFTR,CASR,EGFR,SCGN
GO:0032502	developmental process	0.0002201	-8.42143	5175	43	0.5	86	16543	9.07641e+175	CLDN1,LTBP1,CCL2,NOTCH2,ADCYAP1,CFTR,PAPPA2,LAMB3,MMP7,SERPING1,BICC1,SORL1,TACSTD2,KRT19,REST,CASR,CPE,CTSH,DLK1,FAP,PDGFC,TIMP2,PCSK2,VNN1,TM4SF4,FLRT2,SYNE2,YAP1,PKHD1,ENC1,DEFB1,AKR1C3,NR5A2,EGFR,BMP5,SERPINA5,ONECUT1,HHEX,PROM1,GPRC5B,SCG2,PTPRN,PDGFD
GO:0001101	response to acid chemical	0.000221545	-8.41489	313	8	0.0930233	86	16543	9.07656e+35	CLDN1,PDGFC,PEMT,PDGFD,YAP1,AKR1C3,CTSH,EGFR
GO:0032940	secretion by cell	0.000242664	-8.32383	495	10	0.116279	86	16543	710,7857,12,5798,79679,169026,57586,1080,29106,1113	SERPING1,SCG2,SERPINA3,PTPRN,VTCN1,SLC30A8,SYT13,CFTR,SCG3,CHGA
GO:0010466	negative regulation of peptidase activity	0.000245224	-8.31334	239	7	0.0813953	86	16543	6590,5104,6653,7980,7077,710,12	SLPI,SERPINA5,SORL1,TFPI2,TIMP2,SERPING1,SERPINA3
GO:0048519	negative regulation of biological process	0.000248059	-8.30184	4518	39	0.453488	86	16543	4052,6347,6590,116,4853,1113,7103,710,80114,3375,79679,6653,4070,5978,56892,1512,8788,2191,7980,7077,10410,8876,23768,10413,5314,8507,8644,1956,3630,653,5104,2641,3175,3087,3033,7857,56937,10400,12	LTBP1,CCL2,SLPI,ADCYAP1,NOTCH2,CHGA,TSPAN8,SERPING1,BICC1,IAPP,VTCN1,SORL1,TACSTD2,REST,C8orf4,CTSH,DLK1,FAP,TFPI2,TIMP2,IFITM3,VNN1,FLRT2,YAP1,PKHD1,ENC1,AKR1C3,EGFR,INS,BMP5,SERPINA5,GCG,ONECUT1,HHEX,HADH,SCG2,PMEPA1,PEMT,SERPINA3
GO:0071384	cellular response to corticosteroid stimulus	0.000249162	-8.29741	59	4	0.0465116	86	16543	116597886441956	ADCYAP1,REST,AKR1C3,EGFR
GO:0031954	positive regulation of protein autophosphorylation	0.000253702	-8.27935	24	3	0.0348837	86	16543	80310560343630	PDGFD,PDGFC,INS
GO:0098771	inorganic ion homeostasis	0.000255246	-8.27328	596	11	0.127907	86	16543	8.67139e+46	SLC4A4,LCN2,TRPV6,SLC30A8,PKHD1,S100A14,ADCYAP1,CFTR,CASR,EGFR,SCGN
GO:0031944	negative regulation of glucocorticoid metabolic process	0.000264422	-8.23796	5	2	0.0232558	86	16543	5978653	REST,BMP5
GO:0090032	negative regulation of steroid hormone biosynthetic process	0.000264422	-8.23796	5	2	0.0232558	86	16543	5978653	REST,BMP5
GO:0031947	negative regulation of glucocorticoid biosynthetic process	0.000264422	-8.23796	5	2	0.0232558	86	16543	5978653	REST,BMP5
GO:0044700	single organism signaling	0.000274887	-8.19915	5049	42	0.488372	86	16543	4.05239e+179	LTBP1,LCN2,CCL2,NPTX2,NOTCH2,CXCL2,ADCYAP1,CHGA,TSPAN8,PIK3AP1,IAPP,SORL1,TACSTD2,KRT19,S100A14,CASR,CPE,ITGB6,CTSH,PDGFC,ARAP2,IFITM3,FLRT2,YAP1,DEFB1,AKR1C3,NR5A2,EGFR,INS,BMP5,GCG,ONECUT1,HHEX,GPRC5B,PMEPA1,SCG2,SCG5,PCSK1,PTPRN,PDGFD,SLC30A8,SYT13
GO:0009967	positive regulation of signal transduction	0.00027785	-8.18843	1407	18	0.209302	86	16543	5.60347e+76	PDGFC,TIMP2,CCL2,YAP1,ADCYAP1,NOTCH2,AKR1C3,EGFR,INS,CHGA,BMP5,GCG,HHEX,GPRC5B,PIK3AP1,PDGFD,CTSH,C8orf4
GO:0070372	regulation of ERK1 and ERK2 cascade	0.000278132	-8.18742	244	7	0.0813953	86	16543	2.6418e+28	GCG,PDGFD,PKHD1,PDGFC,ADCYAP1,CCL2,EGFR
GO:0023052	signaling	0.000280128	-8.18026	5053	42	0.488372	86	16543	4.05239e+179	LTBP1,LCN2,CCL2,NPTX2,ADCYAP1,NOTCH2,CXCL2,CHGA,TSPAN8,PIK3AP1,IAPP,SORL1,TACSTD2,KRT19,S100A14,ITGB6,CASR,CPE,CTSH,PDGFC,ARAP2,IFITM3,FLRT2,YAP1,DEFB1,AKR1C3,NR5A2,EGFR,INS,BMP5,GCG,ONECUT1,HHEX,GPRC5B,SCG2,PMEPA1,PCSK1,SCG5,PTPRN,PDGFD,SLC30A8,SYT13
GO:0045087	innate immune response	0.000286119	-8.1591	604	11	0.127907	86	16543	9.07639e+44	CLDN1,LCN2,SERPING1,IFITM3,CCL2,VNN1,SLPI,SLC30A8,CFB,DEFB1,CHGA
GO:0046903	secretion	0.000286119	-8.1591	604	11	0.127907	86	16543	710,7857,12,5798,79679,169026,116,57586,1080,29106,1113	SERPING1,SCG2,SERPINA3,PTPRN,VTCN1,SLC30A8,ADCYAP1,SYT13,CFTR,SCG3,CHGA
GO:0032501	multicellular organismal process	0.000292553	-8.13687	6308	49	0.569767	86	16543	9076,4052,6347,4885,116,4853,1080,1113,60676,3914,4316,710,80114,3375,79679,6653,4070,3880,5978,846,1363,1512,2191,7980,56034,7077,5126,8876,1510,23768,23224,10413,5314,1672,8507,2494,8644,1956,3630,653,5104,3175,3087,8842,51704,7857,12,5798,80310	CLDN1,LTBP1,CCL2,NPTX2,ADCYAP1,NOTCH2,CFTR,CHGA,PAPPA2,LAMB3,MMP7,SERPING1,BICC1,IAPP,VTCN1,SORL1,TACSTD2,KRT19,REST,CASR,CPE,CTSH,FAP,TFPI2,PDGFC,TIMP2,PCSK2,VNN1,CTSE,FLRT2,SYNE2,YAP1,PKHD1,DEFB1,ENC1,NR5A2,AKR1C3,EGFR,INS,BMP5,SERPINA5,ONECUT1,HHEX,PROM1,GPRC5B,SCG2,SERPINA3,PTPRN,PDGFD
GO:0008284	positive regulation of cell proliferation	0.000308604	-8.08345	822	13	0.151163	86	16543	5.60348e+53	PDGFC,SCG2,PTPRN,YAP1,VTCN1,PDGFD,PKHD1,ADCYAP1,AKR1C3,CTSH,EGFR,INS,BMP5
GO:0070374	positive regulation of ERK1 and ERK2 cascade	0.000309638	-8.08011	176	6	0.0697674	86	16543	2.6418e+24	GCG,PDGFD,PDGFC,ADCYAP1,CCL2,EGFR
GO:0044767	single-organism developmental process	0.000312077	-8.07226	5076	42	0.488372	86	16543	9.07641e+172	CLDN1,LTBP1,CCL2,NOTCH2,ADCYAP1,CFTR,PAPPA2,LAMB3,MMP7,SERPING1,BICC1,SORL1,TACSTD2,KRT19,REST,CPE,CTSH,DLK1,FAP,PDGFC,TIMP2,PCSK2,VNN1,TM4SF4,FLRT2,SYNE2,YAP1,PKHD1,DEFB1,ENC1,AKR1C3,NR5A2,EGFR,BMP5,SERPINA5,ONECUT1,HHEX,PROM1,GPRC5B,SCG2,PTPRN,PDGFD
GO:0060441	epithelial tube branching involved in lung morphogenesis	0.000323464	-8.03642	26	3	0.0348837	86	16543	1041330871512	YAP1,HHEX,CTSH
GO:0014068	positive regulation of phosphatidylinositol 3-kinase signaling	0.000341044	-7.9835	64	4	0.0465116	86	16543	8.03106e+19	PDGFD,PDGFC,PIK3AP1,INS
GO:0032350	regulation of hormone metabolic process	0.000362534	-7.92239	27	3	0.0348837	86	16543	59788644653	REST,AKR1C3,BMP5
GO:1905049	negative regulation of metallopeptidase activity	0.000395292	-7.83588	6	2	0.0232558	86	16543	66537077	SORL1,TIMP2
GO:2000064	regulation of cortisol biosynthetic process	0.000395292	-7.83588	6	2	0.0232558	86	16543	5978653	REST,BMP5
GO:1901142	insulin metabolic process	0.000395292	-7.83588	6	2	0.0232558	86	16543	51261363	PCSK2,CPE
GO:0032347	regulation of aldosterone biosynthetic process	0.000395292	-7.83588	6	2	0.0232558	86	16543	5978653	REST,BMP5
GO:0032353	negative regulation of hormone biosynthetic process	0.000395292	-7.83588	6	2	0.0232558	86	16543	5978653	REST,BMP5
GO:0032344	regulation of aldosterone metabolic process	0.000395292	-7.83588	6	2	0.0232558	86	16543	5978653	REST,BMP5
GO:0007154	cell communication	0.000409813	-7.79981	5135	42	0.488372	86	16543	4.05239e+179	LTBP1,LCN2,CCL2,NPTX2,ADCYAP1,NOTCH2,CXCL2,CHGA,TSPAN8,PIK3AP1,IAPP,SORL1,TACSTD2,KRT19,S100A14,ITGB6,CASR,CPE,CTSH,PDGFC,ARAP2,IFITM3,FLRT2,YAP1,DEFB1,AKR1C3,NR5A2,EGFR,INS,BMP5,GCG,ONECUT1,HHEX,GPRC5B,SCG2,PMEPA1,PCSK1,SCG5,PTPRN,PDGFD,SLC30A8,SYT13
GO:0071383	cellular response to steroid hormone stimulus	0.000427903	-7.75661	187	6	0.0697674	86	16543	1.16598e+23	ADCYAP1,REST,NR5A2,PMEPA1,AKR1C3,EGFR
GO:0002526	acute inflammatory response	0.000430286	-7.75106	68	4	0.0465116	86	16543	1672,8876,12,3630	DEFB1,VNN1,SERPINA3,INS
GO:0032103	positive regulation of response to external stimulus	0.000437093	-7.73537	263	7	0.0813953	86	16543	8.03103e+30	PDGFD,CXCL2,S100A14,GPRC5B,CCL2,SCG2,EGFR
GO:0045909	positive regulation of vasodilation	0.000449504	-7.70737	29	3	0.0348837	86	16543	11619563630	ADCYAP1,EGFR,INS
GO:0071229	cellular response to acid chemical	0.000452752	-7.70017	189	6	0.0697674	86	16543	1.04139e+26	YAP1,CLDN1,PDGFD,PDGFC,AKR1C3,EGFR
GO:0031016	pancreas development	0.000454967	-7.69529	69	4	0.0465116	86	16543	308731752494653	HHEX,ONECUT1,NR5A2,BMP5
GO:0051222	positive regulation of protein transport	0.000500488	-7.59993	445	9	0.104651	86	16543	2.6411e+40	GCG,PEMT,VTCN1,SORL1,SLC30A8,CFTR,C8orf4,INS,EGFR
GO:0048856	anatomical structure development	0.000502468	-7.59598	4835	40	0.465116	86	16543	9.07641e+164	CLDN1,LTBP1,CCL2,NOTCH2,ADCYAP1,CFTR,PAPPA2,LAMB3,BICC1,SORL1,TACSTD2,KRT19,REST,CASR,CPE,CTSH,FAP,PDGFC,TIMP2,PCSK2,VNN1,TM4SF4,FLRT2,SYNE2,YAP1,PKHD1,DEFB1,ENC1,AKR1C3,NR5A2,EGFR,BMP5,SERPINA5,ONECUT1,HHEX,PROM1,GPRC5B,SCG2,PTPRN,PDGFD
GO:0002673	regulation of acute inflammatory response	0.000507333	-7.58634	71	4	0.0465116	86	16543	1166297103630	ADCYAP1,CFB,SERPING1,INS
GO:0045981	positive regulation of nucleotide metabolic process	0.00052208	-7.55769	127	5	0.0581395	86	16543	2.64171e+18	GCG,TIMP2,ADCYAP1,CHGA,INS
GO:1900544	positive regulation of purine nucleotide metabolic process	0.00052208	-7.55769	127	5	0.0581395	86	16543	2.64171e+18	GCG,TIMP2,ADCYAP1,CHGA,INS
GO:0071310	cellular response to organic substance	0.000534458	-7.53426	1888	21	0.244186	86	16543	9.07656e+87	CLDN1,PDGFC,LCN2,IFITM3,CCL2,FLRT2,YAP1,ADCYAP1,CXCL2,CFTR,NR5A2,AKR1C3,EGFR,INS,BMP5,GCG,PMEPA1,PTPRN,PDGFD,REST,CTSH
GO:0031946	regulation of glucocorticoid biosynthetic process	0.000551539	-7.5028	7	2	0.0232558	86	16543	5978653	REST,BMP5
GO:0045908	negative regulation of vasodilation	0.000551539	-7.5028	7	2	0.0232558	86	16543	11133630	CHGA,INS
GO:0048731	system development	0.000660976	-7.32179	3891	34	0.395349	86	16543	9.07641e+140	CLDN1,LTBP1,CCL2,NOTCH2,ADCYAP1,PAPPA2,BICC1,SORL1,TACSTD2,KRT19,REST,CPE,CTSH,FAP,PDGFC,TIMP2,PCSK2,VNN1,FLRT2,SYNE2,YAP1,PKHD1,ENC1,AKR1C3,NR5A2,EGFR,BMP5,SERPINA5,ONECUT1,HHEX,PROM1,GPRC5B,SCG2,PTPRN
GO:0043408	regulation of MAPK cascade	0.000683947	-7.28763	670	11	0.127907	86	16543	2.64156e+43	GCG,PDGFC,TIMP2,CCL2,SORL1,PDGFD,PKHD1,ADCYAP1,EGFR,INS,BMP5
GO:0045833	negative regulation of lipid metabolic process	0.000690093	-7.27868	77	4	0.0465116	86	16543	597886443630653	REST,AKR1C3,INS,BMP5
GO:1902533	positive regulation of intracellular signal transduction	0.00069133	-7.27689	895	13	0.151163	86	16543	2.64156e+56	GCG,PDGFC,TIMP2,GPRC5B,PIK3AP1,CCL2,PDGFD,ADCYAP1,NOTCH2,AKR1C3,C8orf4,EGFR,INS
GO:0050714	positive regulation of protein secretion	0.000730717	-7.22148	207	6	0.0697674	86	16543	2.6418e+26	GCG,VTCN1,SLC30A8,CFTR,EGFR,INS
GO:0072359	circulatory system development	0.000732568	-7.21895	786	12	0.139535	86	16543	2.19141e+49	FAP,LTBP1,HHEX,CCL2,SCG2,FLRT2,BICC1,YAP1,NOTCH2,REST,CPE,BMP5
GO:0007507	heart development	0.00074003	-7.20882	470	9	0.104651	86	16543	4.05231e+37	LTBP1,HHEX,FLRT2,BICC1,YAP1,NOTCH2,REST,CPE,BMP5
GO:0042221	response to chemical	0.000744997	-7.20213	3753	33	0.383721	86	16543	9.07639e+139	CLDN1,LCN2,CCL2,SLPI,ADCYAP1,CXCL2,CFTR,CHGA,S100A14,REST,CASR,CTSH,PDGFC,TIMP2,IFITM3,FLRT2,TRPV6,YAP1,DEFB1,AKR1C3,NR5A2,INS,EGFR,BMP5,GCG,HHEX,HADH,SCG2,PMEPA1,PEMT,PTPRN,PDGFD,SLC30A8
GO:0050708	regulation of protein secretion	0.000775312	-7.16225	378	8	0.0930233	86	16543	2.6413e+34	GCG,HADH,VTCN1,SLC30A8,CFTR,REST,INS,EGFR
GO:0071675	regulation of mononuclear cell migration	0.00078724	-7.14698	35	3	0.0348837	86	16543	8031057402653	PDGFD,S100A14,BMP5
GO:0072507	divalent inorganic cation homeostasis	0.000802311	-7.12801	380	8	0.0930233	86	16543	5.55035e+34	TRPV6,PKHD1,SLC30A8,S100A14,ADCYAP1,CASR,EGFR,SCGN
GO:0043066	negative regulation of apoptotic process	0.00083634	-7.08648	798	12	0.139535	86	16543	2.64163e+46	GCG,CCL2,SCG2,VNN1,YAP1,PKHD1,NOTCH2,ADCYAP1,CTSH,EGFR,INS,BMP5
GO:0014066	regulation of phosphatidylinositol 3-kinase signaling	0.000838794	-7.08354	141	5	0.0581395	86	16543	8.03106e+23	PDGFD,PDGFC,PIK3AP1,EGFR,INS
GO:0009605	response to external stimulus	0.000898964	-7.01427	1687	19	0.22093	86	16543	9.07639e+79	CLDN1,LCN2,IFITM3,CCL2,GBP3,FLRT2,SLPI,ADCYAP1,CXCL2,DEFB1,AKR1C3,EGFR,CHGA,GCG,MMP7,SCG2,PEMT,VTCN1,S100A14
GO:0007155	cell adhesion	0.000903264	-7.0095	1291	16	0.186047	86	16543	4.26791e+64	CD99,CLDN1,FAP,IL32,CCL2,VNN1,FLRT2,PKHD1,EGFR,INS,BMP5,LAMB3,LAD1,TACSTD2,TINAGL1,ITGB6
GO:0030162	regulation of proteolysis	0.000923679	-6.98715	695	11	0.127907	86	16543	5104,7980,7077,710,12,6590,6653,629,5978,1512,3630	SERPINA5,TFPI2,TIMP2,SERPING1,SERPINA3,SLPI,SORL1,CFB,REST,CTSH,INS
GO:0022610	biological adhesion	0.00093359	-6.97647	1295	16	0.186047	86	16543	4.26791e+64	CD99,CLDN1,FAP,IL32,CCL2,VNN1,FLRT2,PKHD1,EGFR,INS,BMP5,LAMB3,LAD1,TACSTD2,TINAGL1,ITGB6
GO:0090030	regulation of steroid hormone biosynthetic process	0.000939117	-6.97057	9	2	0.0232558	86	16543	5978653	REST,BMP5
GO:0031943	regulation of glucocorticoid metabolic process	0.000939117	-6.97057	9	2	0.0232558	86	16543	5978653	REST,BMP5
GO:0060242	contact inhibition	0.000939117	-6.97057	9	2	0.0232558	86	16543	104132191	YAP1,FAP
GO:1905048	regulation of metallopeptidase activity	0.000939117	-6.97057	9	2	0.0232558	86	16543	66537077	SORL1,TIMP2
GO:0043069	negative regulation of programmed cell death	0.00094204	-6.96746	809	12	0.139535	86	16543	2.64163e+46	GCG,CCL2,SCG2,VNN1,YAP1,PKHD1,NOTCH2,ADCYAP1,CTSH,EGFR,INS,BMP5
GO:1902531	regulation of intracellular signal transduction	0.000945072	-6.96425	1694	19	0.22093	86	16543	5.60347e+82	PDGFC,TIMP2,ARAP2,CCL2,VNN1,FLRT2,PKHD1,ADCYAP1,NOTCH2,AKR1C3,EGFR,INS,BMP5,GCG,GPRC5B,PIK3AP1,SORL1,PDGFD,C8orf4
GO:0030816	positive regulation of cAMP metabolic process	0.000957189	-6.95151	84	4	0.0465116	86	16543	264170771161113	GCG,TIMP2,ADCYAP1,CHGA
GO:1903524	positive regulation of blood circulation	0.000957189	-6.95151	84	4	0.0465116	86	16543	116195611133630	ADCYAP1,EGFR,CHGA,INS
GO:0051346	negative regulation of hydrolase activity	0.000964688	-6.94371	391	8	0.0930233	86	16543	5104,7980,7077,710,12,6653,6590,116	SERPINA5,TFPI2,TIMP2,SERPING1,SERPINA3,SORL1,SLPI,ADCYAP1
GO:0006959	humoral immune response	0.00098087	-6.92707	146	5	0.0581395	86	16543	6.59063e+17	SLPI,CFB,DEFB1,SERPING1,CCL2
GO:0007165	signal transduction	0.000988733	-6.91909	4644	38	0.44186	86	16543	4.05239e+160	LTBP1,LCN2,CCL2,NOTCH2,CXCL2,ADCYAP1,CHGA,TSPAN8,PIK3AP1,IAPP,SORL1,TACSTD2,KRT19,S100A14,CASR,CPE,ITGB6,CTSH,PDGFC,ARAP2,IFITM3,FLRT2,YAP1,DEFB1,AKR1C3,NR5A2,INS,EGFR,BMP5,GCG,HHEX,ONECUT1,GPRC5B,PMEPA1,SCG2,SCG5,PTPRN,PDGFD
GO:1901701	cellular response to oxygen-containing compound	0.00102575	-6.88233	817	12	0.139535	86	16543	2.64191e+50	GCG,CLDN1,PDGFC,LCN2,CCL2,PTPRN,YAP1,PDGFD,CFTR,AKR1C3,EGFR,INS
GO:0043086	negative regulation of catalytic activity	0.00104763	-6.86123	819	12	0.139535	86	16543	5104,7980,3087,7077,710,6447,12,23768,6590,6653,116,3630	SERPINA5,TFPI2,HHEX,TIMP2,SERPING1,SCG5,SERPINA3,FLRT2,SLPI,SORL1,ADCYAP1,INS
GO:0031952	regulation of protein autophosphorylation	0.00108291	-6.82811	39	3	0.0348837	86	16543	80310560343630	PDGFD,PDGFC,INS
GO:0055065	metal ion homeostasis	0.00111219	-6.80143	498	9	0.104651	86	16543	3.93456e+38	LCN2,TRPV6,SLC30A8,PKHD1,S100A14,ADCYAP1,CASR,EGFR,SCGN
GO:1904951	positive regulation of establishment of protein localization	0.00112786	-6.78743	499	9	0.104651	86	16543	2.6411e+40	GCG,PEMT,VTCN1,SORL1,SLC30A8,CFTR,C8orf4,INS,EGFR
GO:1902578	single-organism localization	0.00114773	-6.76997	2290	23	0.267442	86	16543	9076,3934,64078,23224,116,1080,8644,2638,1956,1113,3630,5104,710,7857,12,5798,6653,79679,169026,57586,5978,1363,29106	CLDN1,LCN2,SLC28A3,SYNE2,ADCYAP1,CFTR,AKR1C3,GC,EGFR,CHGA,INS,SERPINA5,SERPING1,SCG2,SERPINA3,PTPRN,SORL1,VTCN1,SLC30A8,SYT13,REST,CPE,SCG3
GO:0048513	animal organ development	0.00115009	-6.76791	2738	26	0.302326	86	16543	9.07641e+107	CLDN1,LTBP1,PDGFC,CCL2,SYNE2,FLRT2,YAP1,PKHD1,NOTCH2,ADCYAP1,NR5A2,AKR1C3,EGFR,PAPPA2,BMP5,SERPINA5,HHEX,ONECUT1,PROM1,BICC1,PTPRN,TACSTD2,KRT19,REST,CPE,CTSH
GO:0002685	regulation of leukocyte migration	0.00120891	-6.71804	153	5	0.0581395	86	16543	8.03103e+20	PDGFD,CXCL2,S100A14,CCL2,BMP5
GO:0051707	response to other organism	0.00121586	-6.71231	719	11	0.127907	86	16543	9.07639e+46	CLDN1,LCN2,IFITM3,CCL2,GBP3,SLPI,VTCN1,S100A14,CXCL2,DEFB1,CHGA
GO:0043207	response to external biotic stimulus	0.00122952	-6.70113	720	11	0.127907	86	16543	9.07639e+46	CLDN1,LCN2,IFITM3,CCL2,GBP3,SLPI,VTCN1,S100A14,CXCL2,DEFB1,CHGA
GO:0070887	cellular response to chemical stimulus	0.00124024	-6.69245	2303	23	0.267442	86	16543	9.07656e+95	CLDN1,PDGFC,LCN2,IFITM3,CCL2,FLRT2,YAP1,ADCYAP1,CXCL2,CFTR,NR5A2,AKR1C3,EGFR,CHGA,INS,BMP5,GCG,PMEPA1,SCG2,PTPRN,PDGFD,REST,CTSH
GO:0051223	regulation of protein transport	0.00124331	-6.68998	721	11	0.127907	86	16543	2.6413e+48	GCG,HADH,PEMT,VTCN1,SORL1,SLC30A8,REST,CFTR,C8orf4,EGFR,INS
GO:2000736	regulation of stem cell differentiation	0.00125372	-6.68164	41	3	0.0348837	86	16543	1041340705978	YAP1,TACSTD2,REST
GO:0032268	regulation of cellular protein metabolic process	0.00130802	-6.63924	2312	23	0.267442	86	16543	7980,56034,7077,6347,23768,6590,5314,116,8507,1956,3630,653,5104,2641,3087,51704,710,56937,12,6653,80310,5978,1512	TFPI2,PDGFC,TIMP2,CCL2,FLRT2,SLPI,PKHD1,ADCYAP1,ENC1,EGFR,INS,BMP5,SERPINA5,GCG,HHEX,GPRC5B,SERPING1,PMEPA1,SERPINA3,SORL1,PDGFD,REST,CTSH
GO:0031960	response to corticosteroid	0.00135565	-6.60348	157	5	0.0581395	86	16543	9.07612e+18	CLDN1,ADCYAP1,REST,AKR1C3,EGFR
GO:0051246	regulation of protein metabolic process	0.00140842	-6.56529	2473	24	0.27907	86	16543	7980,56034,7077,6347,23768,6590,5314,116,8507,1956,3630,653,5104,2641,3087,51704,710,56937,12,6653,80310,629,5978,1512	TFPI2,PDGFC,TIMP2,CCL2,FLRT2,SLPI,PKHD1,ADCYAP1,ENC1,EGFR,INS,BMP5,SERPINA5,GCG,HHEX,GPRC5B,SERPING1,PMEPA1,SERPINA3,SORL1,PDGFD,CFB,REST,CTSH
GO:0009653	anatomical structure morphogenesis	0.00142154	-6.55601	1893	20	0.232558	86	16543	2.19156e+81	FAP,PDGFC,CCL2,FLRT2,YAP1,NOTCH2,NR5A2,EGFR,BMP5,PAPPA2,LAMB3,ONECUT1,HHEX,PROM1,SCG2,TACSTD2,KRT19,CPE,CASR,CTSH
GO:1903532	positive regulation of secretion by cell	0.00143114	-6.54929	322	7	0.0813953	86	16543	2.6418e+29	GCG,VTCN1,SLC30A8,ADCYAP1,CFTR,EGFR,INS
GO:0010941	regulation of cell death	0.00144118	-6.54229	1482	17	0.197674	86	16543	2.19163e+66	FAP,CCL2,VNN1,YAP1,PKHD1,ADCYAP1,NOTCH2,AKR1C3,EGFR,CHGA,INS,BMP5,GCG,SCG2,SORL1,REST,CTSH
GO:0048545	response to steroid hormone	0.00153583	-6.47868	326	7	0.0813953	86	16543	9.07612e+27	CLDN1,ADCYAP1,REST,NR5A2,PMEPA1,AKR1C3,EGFR
GO:0032870	cellular response to hormone stimulus	0.00162382	-6.42297	526	9	0.104651	86	16543	2.64157e+35	GCG,PMEPA1,ADCYAP1,REST,AKR1C3,NR5A2,CTSH,INS,EGFR
GO:0060425	lung morphogenesis	0.0016441	-6.41056	45	3	0.0348837	86	16543	1041330871512	YAP1,HHEX,CTSH
GO:0016540	protein autoprocessing	0.00170434	-6.37458	12	2	0.0232558	86	16543	51261510	PCSK2,CTSE
GO:0032460	negative regulation of protein oligomerization	0.00170434	-6.37458	12	2	0.0232558	86	16543	66533630	SORL1,INS
GO:0009607	response to biotic stimulus	0.0017206	-6.36508	751	11	0.127907	86	16543	9.07639e+46	CLDN1,LCN2,IFITM3,CCL2,GBP3,SLPI,VTCN1,S100A14,CXCL2,DEFB1,CHGA
GO:0051055	negative regulation of lipid biosynthetic process	0.00175224	-6.34686	46	3	0.0348837	86	16543	59788644653	REST,AKR1C3,BMP5
GO:0044765	single-organism transport	0.00175932	-6.34283	2070	21	0.244186	86	16543	9076,3934,64078,23224,116,1080,8644,2638,1113,3630,5104,710,7857,12,5798,6653,79679,169026,57586,5978,29106	CLDN1,LCN2,SLC28A3,SYNE2,ADCYAP1,CFTR,AKR1C3,GC,CHGA,INS,SERPINA5,SERPING1,SCG2,SERPINA3,PTPRN,SORL1,VTCN1,SLC30A8,SYT13,REST,SCG3
GO:0050796	regulation of insulin secretion	0.00187509	-6.2791	169	5	0.0581395	86	16543	2.64117e+21	GCG,SLC30A8,REST,HADH,CFTR
GO:0042698	ovulation cycle	0.00189453	-6.26878	101	4	0.0465116	86	16543	116431619565798	ADCYAP1,MMP7,EGFR,PTPRN
GO:0044699	single-organism process	0.00198283	-6.22323	12210	75	0.872093	86	16543	4052,3934,6347,64078,4316,80114,4070,3880,5978,3694,846,1363,29106,2191,7980,7077,23224,1510,10413,8507,3630,2641,5104,3087,51704,10400,12,5798,169026,57586,10590,9076,7276,4885,2920,4853,116,1080,1113,60676,3914,7103,710,118788,3375,6653,79679,57402,1512,56892,8788,56034,116984,5126,10410,8876,7104,23768,5314,1672,8644,2494,2638,1956,653,3175,8842,3033,8671,7857,56937,6447,5122,80310,79799	LTBP1,LCN2,CCL2,SLC28A3,MMP7,BICC1,TACSTD2,KRT19,REST,ITGB6,CASR,CPE,SCG3,FAP,TFPI2,TIMP2,SYNE2,CTSE,YAP1,ENC1,INS,GCG,SERPINA5,HHEX,GPRC5B,PEMT,SERPINA3,PTPRN,SLC30A8,SYT13,SCGN,CLDN1,TTR,NPTX2,CXCL2,NOTCH2,ADCYAP1,CFTR,CHGA,PAPPA2,LAMB3,TSPAN8,SERPING1,PIK3AP1,IAPP,SORL1,VTCN1,S100A14,CTSH,C8orf4,DLK1,PDGFC,ARAP2,PCSK2,IFITM3,VNN1,TM4SF4,FLRT2,PKHD1,DEFB1,AKR1C3,NR5A2,GC,EGFR,BMP5,ONECUT1,PROM1…
GO:0072182	regulation of nephron tubule epithelial cell differentiation	0.00200743	-6.2109	13	2	0.0232558	86	16543	104138842	YAP1,PROM1
GO:0002674	negative regulation of acute inflammatory response	0.00200743	-6.2109	13	2	0.0232558	86	16543	1163630	ADCYAP1,INS
GO:0030801	positive regulation of cyclic nucleotide metabolic process	0.00210861	-6.16173	104	4	0.0465116	86	16543	264170771161113	GCG,TIMP2,ADCYAP1,CHGA
GO:0043200	response to amino acid	0.00210861	-6.16173	104	4	0.0465116	86	16543	8.03106e+18	PDGFD,PDGFC,PEMT,EGFR
GO:0010035	response to inorganic substance	0.00221582	-6.11213	446	8	0.0930233	86	16543	9.07639e+34	CLDN1,LCN2,PDGFD,TRPV6,SLC30A8,AKR1C3,CASR,EGFR
GO:0007275	multicellular organism development	0.00224409	-6.09945	4495	36	0.418605	86	16543	9.07641e+149	CLDN1,LTBP1,CCL2,NOTCH2,ADCYAP1,PAPPA2,LAMB3,BICC1,SORL1,TACSTD2,KRT19,REST,CPE,CTSH,FAP,PDGFC,TIMP2,PCSK2,VNN1,FLRT2,SYNE2,YAP1,PKHD1,ENC1,AKR1C3,NR5A2,EGFR,BMP5,SERPINA5,HHEX,ONECUT1,PROM1,GPRC5B,SCG2,PTPRN,PDGFD
GO:0009611	response to wounding	0.00225457	-6.09479	552	9	0.104651	86	16543	5.1048e+36	SERPINA5,TFPI2,HHEX,PDGFC,SERPING1,TM4SF4,PDGFD,INS,EGFR
GO:0051248	negative regulation of protein metabolic process	0.00227629	-6.08521	1021	13	0.151163	86	16543	5104,7980,3087,7077,710,56937,12,23768,6590,6653,8507,1956,3630	SERPINA5,TFPI2,HHEX,TIMP2,SERPING1,PMEPA1,SERPINA3,FLRT2,SLPI,SORL1,ENC1,EGFR,INS
GO:0051047	positive regulation of secretion	0.00229577	-6.07669	350	7	0.0813953	86	16543	2.6418e+29	GCG,VTCN1,SLC30A8,ADCYAP1,CFTR,EGFR,INS
GO:0001932	regulation of protein phosphorylation	0.00235031	-6.05321	1282	15	0.174419	86	16543	2.64131e+62	GCG,HHEX,PDGFC,TIMP2,GPRC5B,CCL2,PMEPA1,FLRT2,SORL1,PDGFD,PKHD1,ADCYAP1,EGFR,INS,BMP5
GO:0060284	regulation of cell development	0.00243369	-6.01835	785	11	0.127907	86	16543	7.07752e+44	TIMP2,GPRC5B,FLRT2,YAP1,SORL1,TACSTD2,ADCYAP1,REST,ENC1,INS,BMP5
GO:0002682	regulation of immune system process	0.00245884	-6.00807	1288	15	0.174419	86	16543	5.17047e+62	GPRC5B,SERPING1,PIK3AP1,CCL2,VNN1,PDGFD,VTCN1,ADCYAP1,S100A14,CXCL2,CFB,C8orf4,CTSH,INS,BMP5
GO:0050810	regulation of steroid biosynthetic process	0.0024945	-5.99367	52	3	0.0348837	86	16543	59788644653	REST,AKR1C3,BMP5
GO:0051716	cellular response to stimulus	0.00253286	-5.97841	5931	44	0.511628	86	16543	9.07641e+185	CLDN1,LTBP1,LCN2,CCL2,ADCYAP1,NOTCH2,CXCL2,CFTR,CHGA,MMP7,TSPAN8,PIK3AP1,IAPP,SORL1,TACSTD2,KRT19,S100A14,REST,ITGB6,CASR,CPE,C8orf4,CTSH,TFPI2,PDGFC,ARAP2,IFITM3,FLRT2,YAP1,DEFB1,AKR1C3,NR5A2,EGFR,INS,BMP5,GCG,ONECUT1,HHEX,GPRC5B,SCG2,PMEPA1,SCG5,PTPRN,PDGFD
GO:0006954	inflammatory response	0.00257551	-5.96171	457	8	0.0930233	86	16543	6347,7857,8876,12,2920,1672,3694,3630	CCL2,SCG2,VNN1,SERPINA3,CXCL2,DEFB1,ITGB6,INS
GO:0050920	regulation of chemotaxis	0.00258835	-5.95674	182	5	0.0581395	86	16543	8.03103e+21	PDGFD,CXCL2,S100A14,CCL2,SCG2
GO:0048146	positive regulation of fibroblast proliferation	0.00263432	-5.93913	53	3	0.0348837	86	16543	80310560341956	PDGFD,PDGFC,EGFR
GO:0002252	immune effector process	0.00264557	-5.93487	459	8	0.0930233	86	16543	7.10104e+31	SERPING1,IFITM3,GBP3,CFB,NOTCH2,CTSH,C8orf4,CHGA
GO:0071407	cellular response to organic cyclic compound	0.00264557	-5.93487	459	8	0.0930233	86	16543	6.34757e+31	CCL2,PMEPA1,ADCYAP1,CFTR,REST,AKR1C3,NR5A2,EGFR
GO:0070201	regulation of establishment of protein localization	0.00265811	-5.93014	794	11	0.127907	86	16543	2.6413e+48	GCG,HADH,PEMT,VTCN1,SORL1,SLC30A8,REST,CFTR,C8orf4,EGFR,INS
GO:0071385	cellular response to glucocorticoid stimulus	0.00292827	-5.83334	55	3	0.0348837	86	16543	11659781956	ADCYAP1,REST,EGFR
GO:0042060	wound healing	0.0029409	-5.82904	467	8	0.0930233	86	16543	5.1048e+32	SERPINA5,TFPI2,PDGFC,SERPING1,TM4SF4,PDGFD,INS,EGFR
GO:0051592	response to calcium ion	0.00294235	-5.82855	114	4	0.0465116	86	16543	5550384686441950	TRPV6,CASR,AKR1C3,EGFR
GO:0006275	regulation of DNA replication	0.00294235	-5.82855	114	4	0.0465116	86	16543	5603419563630650	PDGFC,EGFR,INS,BMP5
GO:0007219	Notch signaling pathway	0.00303646	-5.79706	115	4	0.0465116	86	16543	3175308748533880	ONECUT1,HHEX,NOTCH2,KRT19
GO:0051239	regulation of multicellular organismal process	0.00309995	-5.77637	2620	24	0.27907	86	16543	2.19171e+98	FAP,TIMP2,VNN1,FLRT2,YAP1,ADCYAP1,ENC1,EGFR,CHGA,INS,BMP5,HHEX,TSPAN8,PROM1,GPRC5B,SERPING1,IAPP,SORL1,VTCN1,PDGFD,TACSTD2,REST,CTSH,C8orf4
GO:0050790	regulation of catalytic activity	0.00331594	-5.70901	2329	22	0.255814	86	16543	7980,56034,7077,116984,6347,23768,6590,116,25849,1956,3630,5104,2641,3087,51704,710,6447,12,80310,6653,5978,1512	TFPI2,PDGFC,TIMP2,ARAP2,CCL2,FLRT2,SLPI,ADCYAP1,PARM1,EGFR,INS,SERPINA5,GCG,HHEX,GPRC5B,SERPING1,SCG5,SERPINA3,PDGFD,SORL1,REST,CTSH
GO:0001889	liver development	0.00333109	-5.70445	118	4	0.0465116	86	16543	9076317530871950	CLDN1,ONECUT1,HHEX,EGFR
GO:0050921	positive regulation of chemotaxis	0.00333109	-5.70445	118	4	0.0465116	86	16543	8.03103e+17	PDGFD,CXCL2,S100A14,SCG2
GO:0032880	regulation of protein localization	0.00334753	-5.69953	941	12	0.139535	86	16543	2.6413e+51	GCG,HADH,PEMT,VTCN1,SORL1,SLC30A8,ADCYAP1,REST,CFTR,C8orf4,EGFR,INS
GO:0044092	negative regulation of molecular function	0.00336185	-5.69526	1068	13	0.151163	86	16543	5104,7980,3087,7077,710,6447,12,23768,6590,6653,5314,116,3630	SERPINA5,TFPI2,HHEX,TIMP2,SERPING1,SCG5,SERPINA3,FLRT2,SLPI,SORL1,PKHD1,ADCYAP1,INS
GO:0030855	epithelial cell differentiation	0.00343162	-5.67472	479	8	0.0930233	86	16543	9.07632e+31	CLDN1,ONECUT1,HHEX,PROM1,YAP1,NR5A2,AKR1C3,BMP5
GO:2000737	negative regulation of stem cell differentiation	0.00345319	-5.66846	17	2	0.0232558	86	16543	104135978	YAP1,REST
GO:0043410	positive regulation of MAPK cascade	0.00347522	-5.6621	480	8	0.0930233	86	16543	2.64156e+32	GCG,PDGFC,TIMP2,CCL2,PDGFD,ADCYAP1,INS,EGFR
GO:0009306	protein secretion	0.003538	-5.64419	120	4	0.0465116	86	16543	7.96792e+18	VTCN1,SLC30A8,SCG2,PTPRN
GO:0071230	cellular response to amino acid stimulus	0.00357485	-5.63383	59	3	0.0348837	86	16543	80310560341956	PDGFD,PDGFC,EGFR
GO:0061008	hepaticobiliary system development	0.00364465	-5.61449	121	4	0.0465116	86	16543	9076308731751950	CLDN1,HHEX,ONECUT1,EGFR
GO:0035270	endocrine system development	0.00364465	-5.61449	121	4	0.0465116	86	16543	30873175116653	HHEX,ONECUT1,ADCYAP1,BMP5
GO:0051896	regulation of protein kinase B signaling	0.00375347	-5.58507	122	4	0.0465116	86	16543	5314864419563630	PKHD1,AKR1C3,EGFR,INS
GO:0009617	response to bacterium	0.00383979	-5.56234	488	8	0.0930233	86	16543	9.07639e+32	CLDN1,LCN2,CCL2,SLPI,S100A14,CXCL2,DEFB1,CHGA
GO:0065007	biological regulation	0.00385012	-5.55965	11242	70	0.813953	86	16543	4052,3934,6347,6590,80114,4070,3880,5978,3694,846,1363,2191,7980,7077,23224,10413,55503,8507,3630,2641,5104,3087,51704,10400,12,5798,169026,57586,10590,9076,7276,2920,4853,116,1080,1113,25849,60676,7103,710,118788,3375,6653,79679,57402,1512,56892,8788,56034,116984,5126,10410,8876,23768,5314,1672,8644,2494,1956,653,3175,8842,3033,8671,7857,56937,6447,5122,80310,629	LTBP1,LCN2,CCL2,SLPI,BICC1,TACSTD2,KRT19,REST,ITGB6,CASR,CPE,FAP,TFPI2,TIMP2,SYNE2,YAP1,TRPV6,ENC1,INS,GCG,SERPINA5,HHEX,GPRC5B,PEMT,SERPINA3,PTPRN,SLC30A8,SYT13,SCGN,CLDN1,TTR,CXCL2,NOTCH2,ADCYAP1,CFTR,CHGA,PARM1,PAPPA2,TSPAN8,SERPING1,PIK3AP1,IAPP,SORL1,VTCN1,S100A14,CTSH,C8orf4,DLK1,PDGFC,ARAP2,PCSK2,IFITM3,VNN1,FLRT2,PKHD1,DEFB1,AKR1C3,NR5A2,EGFR,BMP5,ONECUT1,PROM1,HADH,SLC4A4,SCG2,PMEPA1,SCG…
GO:0034142	toll-like receptor 4 signaling pathway	0.00387177	-5.55404	18	2	0.0232558	86	16543	57402118788	S100A14,PIK3AP1
GO:0046885	regulation of hormone biosynthetic process	0.00387177	-5.55404	18	2	0.0232558	86	16543	5978653	REST,BMP5
GO:2000696	regulation of epithelial cell differentiation involved in kidney development	0.00387177	-5.55404	18	2	0.0232558	86	16543	104138842	YAP1,PROM1
GO:0051054	positive regulation of DNA metabolic process	0.00387691	-5.55272	200	5	0.0581395	86	16543	5.60343e+20	PDGFC,PARM1,EGFR,INS,BMP5
GO:0090288	negative regulation of cellular response to growth factor stimulus	0.0039777	-5.52705	124	4	0.0465116	86	16543	4.05231e+16	LTBP1,HHEX,ONECUT1,PMEPA1
GO:0032496	response to lipopolysaccharide	0.00401167	-5.51855	290	6	0.0697674	86	16543	6.59091e+24	SLPI,CLDN1,CXCL2,S100A14,LCN2,CCL2
GO:1900542	regulation of purine nucleotide metabolic process	0.00404401	-5.51052	202	5	0.0581395	86	16543	2.64171e+18	GCG,TIMP2,ADCYAP1,CHGA,INS
GO:0032269	negative regulation of cellular protein metabolic process	0.00409918	-5.49697	965	12	0.139535	86	16543	5104,7980,3087,7077,710,56937,12,23768,6590,6653,8507,3630	SERPINA5,TFPI2,HHEX,TIMP2,SERPING1,PMEPA1,SERPINA3,FLRT2,SLPI,SORL1,ENC1,INS
GO:0031667	response to nutrient levels	0.00411575	-5.49293	389	7	0.0813953	86	16543	2.64112e+27	GCG,ADCYAP1,MMP7,LCN2,AKR1C3,PEMT,EGFR
GO:0007166	cell surface receptor signaling pathway	0.00412311	-5.49115	2071	20	0.232558	86	16543	5.60344e+82	PDGFC,LTBP1,LCN2,IFITM3,CCL2,FLRT2,NOTCH2,CXCL2,EGFR,INS,BMP5,ONECUT1,HHEX,TSPAN8,PTPRN,PDGFD,TACSTD2,KRT19,ITGB6,CPE
GO:0030814	regulation of cAMP metabolic process	0.00421083	-5.47009	126	4	0.0465116	86	16543	264170771161113	GCG,TIMP2,ADCYAP1,CHGA
GO:0050678	regulation of epithelial cell proliferation	0.0042173	-5.46856	293	6	0.0697674	86	16543	1.04134e+23	YAP1,TACSTD2,SCG2,EGFR,BMP5,PTPRN
GO:0045859	regulation of protein kinase activity	0.00422226	-5.46739	723	10	0.116279	86	16543	2.64131e+42	GCG,HHEX,PDGFC,GPRC5B,FLRT2,SORL1,PDGFD,ADCYAP1,EGFR,INS
GO:0014070	response to organic cyclic compound	0.00426865	-5.45646	845	11	0.127907	86	16543	9.07663e+43	CLDN1,CCL2,PMEPA1,PTPRN,ADCYAP1,REST,DEFB1,CFTR,AKR1C3,NR5A2,EGFR
GO:0030198	extracellular matrix organization	0.00428756	-5.45204	294	6	0.0697674	86	16543	7.27671e+24	TTR,TIMP2,MMP7,ITGB6,FLRT2,LAMB3
GO:2001234	negative regulation of apoptotic signaling pathway	0.00430425	-5.44815	205	5	0.0581395	86	16543	1.04138e+19	YAP1,SCG2,VNN1,INS,BMP5
GO:0051968	positive regulation of synaptic transmission, glutamatergic	0.00431271	-5.44619	19	2	0.0232558	86	16543	1161956	ADCYAP1,EGFR
GO:0035296	regulation of tube diameter	0.00433079	-5.442	127	4	0.0465116	86	16543	116195611133630	ADCYAP1,EGFR,CHGA,INS
GO:0097746	regulation of blood vessel diameter	0.00433079	-5.442	127	4	0.0465116	86	16543	116195611133630	ADCYAP1,EGFR,CHGA,INS
GO:0043062	extracellular structure organization	0.00435867	-5.43559	295	6	0.0697674	86	16543	7.27671e+24	TTR,TIMP2,MMP7,ITGB6,FLRT2,LAMB3
GO:0003006	developmental process involved in reproduction	0.00436983	-5.43303	610	9	0.104651	86	16543	5.10458e+33	SERPINA5,PTPRN,ADCYAP1,KRT19,CFTR,DEFB1,AKR1C3,EGFR,BMP5
GO:0050793	regulation of developmental process	0.00437664	-5.43147	2231	21	0.244186	86	16543	7.07763e+86	TIMP2,CCL2,VNN1,FLRT2,YAP1,ADCYAP1,NOTCH2,ENC1,EGFR,INS,BMP5,HHEX,PROM1,GPRC5B,IAPP,SORL1,PDGFD,TACSTD2,REST,CTSH,C8orf4
GO:0042493	response to drug	0.00447237	-5.40984	395	7	0.0813953	86	16543	9.07671e+28	CLDN1,TIMP2,REST,HADH,LCN2,PEMT,EGFR
GO:0042981	regulation of apoptotic process	0.00447338	-5.40961	1372	15	0.174419	86	16543	2.64122e+58	GCG,FAP,CCL2,SCG2,VNN1,YAP1,PKHD1,NOTCH2,ADCYAP1,REST,AKR1C3,CTSH,EGFR,INS,BMP5
GO:0042325	regulation of phosphorylation	0.00450374	-5.40285	1373	15	0.174419	86	16543	2.64131e+62	GCG,HHEX,PDGFC,TIMP2,GPRC5B,CCL2,PMEPA1,FLRT2,SORL1,PDGFD,PKHD1,ADCYAP1,EGFR,INS,BMP5
GO:0050878	regulation of body fluid levels	0.0046028	-5.38109	503	8	0.0930233	86	16543	9.07651e+32	CLDN1,SERPINA5,FAP,TFPI2,PDGFC,TSPAN8,SERPING1,PDGFD
GO:0006140	regulation of nucleotide metabolic process	0.00466959	-5.36668	209	5	0.0581395	86	16543	2.64171e+18	GCG,TIMP2,ADCYAP1,CHGA,INS
GO:0030512	negative regulation of transforming growth factor beta receptor signaling pathway	0.00469713	-5.3608	65	3	0.0348837	86	16543	4052317556937	LTBP1,ONECUT1,PMEPA1
GO:0046890	regulation of lipid biosynthetic process	0.00470448	-5.35924	130	4	0.0465116	86	16543	597886443630653	REST,AKR1C3,INS,BMP5
GO:0071677	positive regulation of mononuclear cell migration	0.00477578	-5.3442	20	2	0.0232558	86	16543	8031057402	PDGFD,S100A14
GO:0043067	regulation of programmed cell death	0.00481676	-5.33565	1383	15	0.174419	86	16543	2.64122e+58	GCG,FAP,CCL2,SCG2,VNN1,YAP1,PKHD1,NOTCH2,ADCYAP1,REST,AKR1C3,CTSH,EGFR,INS,BMP5
GO:1903845	negative regulation of cellular response to transforming growth factor beta stimulus	0.00490252	-5.318	66	3	0.0348837	86	16543	4052317556937	LTBP1,ONECUT1,PMEPA1
GO:0051241	negative regulation of multicellular organismal process	0.00490302	-5.3179	987	12	0.139535	86	16543	3.08771e+44	HHEX,TSPAN8,SERPING1,IAPP,SORL1,TACSTD2,ADCYAP1,REST,EGFR,INS,CHGA,BMP5
GO:0048608	reproductive structure development	0.00491751	-5.31495	402	7	0.0813953	86	16543	5.10439e+25	SERPINA5,KRT19,ADCYAP1,AKR1C3,EGFR,BMP5,PTPRN
GO:0019725	cellular homeostasis	0.00491945	-5.31456	739	10	0.116279	86	16543	3.93487e+40	LCN2,SLC4A4,CCL2,PTPRN,SLC30A8,PKHD1,ADCYAP1,CFTR,CASR,SCGN
GO:0002237	response to molecule of bacterial origin	0.00495945	-5.30646	303	6	0.0697674	86	16543	6.59091e+24	SLPI,CLDN1,CXCL2,S100A14,LCN2,CCL2
GO:0010243	response to organonitrogen compound	0.00496587	-5.30517	740	10	0.116279	86	16543	2.64131e+42	GCG,HHEX,PDGFC,HADH,PEMT,PTPRN,PDGFD,CFTR,EGFR,INS
GO:0055082	cellular chemical homeostasis	0.00500862	-5.29659	623	9	0.104651	86	16543	3.93487e+36	LCN2,SLC4A4,PTPRN,PKHD1,SLC30A8,ADCYAP1,CFTR,CASR,SCGN
GO:0032024	positive regulation of insulin secretion	0.00511327	-5.27592	67	3	0.0348837	86	16543	26411690261080	GCG,SLC30A8,CFTR
GO:0010038	response to metal ion	0.00511872	-5.27485	305	6	0.0697674	86	16543	9.07656e+25	CLDN1,TRPV6,SLC30A8,CASR,AKR1C3,EGFR
GO:0061458	reproductive system development	0.00518647	-5.2617	406	7	0.0813953	86	16543	5.10439e+25	SERPINA5,KRT19,ADCYAP1,AKR1C3,EGFR,BMP5,PTPRN
GO:1905246	negative regulation of aspartic-type peptidase activity	0.00519857	-5.25937	1	1	0.0116279	86	16543	6653	SORL1
GO:0002264	endothelial cell activation involved in immune response	0.00519857	-5.25937	1	1	0.0116279	86	16543	56892	C8orf4
GO:0034230	enkephalin processing	0.00519857	-5.25937	1	1	0.0116279	86	16543	5126	PCSK2
GO:1902948	negative regulation of tau-protein kinase activity	0.00519857	-5.25937	1	1	0.0116279	86	16543	6653	SORL1
GO:0045818	negative regulation of glycogen catabolic process	0.00519857	-5.25937	1	1	0.0116279	86	16543	3630	INS
GO:1900053	negative regulation of retinoic acid biosynthetic process	0.00519857	-5.25937	1	1	0.0116279	86	16543	8644	AKR1C3
GO:0086030	adrenergic receptor signaling pathway involved in cardiac muscle relaxation	0.00519857	-5.25937	1	1	0.0116279	86	16543	1113	CHGA
GO:0035684	helper T cell extravasation	0.00519857	-5.25937	1	1	0.0116279	86	16543	6347	CCL2
GO:1902960	negative regulation of aspartic-type endopeptidase activity involved in amyloid precursor protein catabolic process	0.00519857	-5.25937	1	1	0.0116279	86	16543	6653	SORL1
GO:1902997	negative regulation of neurofibrillary tangle assembly	0.00519857	-5.25937	1	1	0.0116279	86	16543	6653	SORL1
GO:1900052	regulation of retinoic acid biosynthetic process	0.00519857	-5.25937	1	1	0.0116279	86	16543	8644	AKR1C3
GO:2000740	negative regulation of mesenchymal stem cell differentiation	0.00519857	-5.25937	1	1	0.0116279	86	16543	5978	REST
GO:1903545	cellular response to butyrate	0.00519857	-5.25937	1	1	0.0116279	86	16543	9076	CLDN1
GO:1904692	positive regulation of type B pancreatic cell proliferation	0.00519857	-5.25937	1	1	0.0116279	86	16543	5798	PTPRN
GO:0034231	islet amyloid polypeptide processing	0.00519857	-5.25937	1	1	0.0116279	86	16543	5126	PCSK2
GO:1902362	melanocyte apoptotic process	0.00519857	-5.25937	1	1	0.0116279	86	16543	2191	FAP
GO:2000797	regulation of amniotic stem cell differentiation	0.00519857	-5.25937	1	1	0.0116279	86	16543	5978	REST
GO:0061772	drug transport across blood-nerve barrier	0.00519857	-5.25937	1	1	0.0116279	86	16543	9076	CLDN1
GO:1902161	positive regulation of cyclic nucleotide-gated ion channel activity	0.00519857	-5.25937	1	1	0.0116279	86	16543	1080	CFTR
GO:2000706	negative regulation of dense core granule biogenesis	0.00519857	-5.25937	1	1	0.0116279	86	16543	5978	REST
GO:2000798	negative regulation of amniotic stem cell differentiation	0.00519857	-5.25937	1	1	0.0116279	86	16543	5978	REST
GO:0002878	negative regulation of acute inflammatory response to non-antigenic stimulus	0.00519857	-5.25937	1	1	0.0116279	86	16543	116	ADCYAP1
GO:1902771	positive regulation of choline O-acetyltransferase activity	0.00519857	-5.25937	1	1	0.0116279	86	16543	6653	SORL1
GO:1902769	regulation of choline O-acetyltransferase activity	0.00519857	-5.25937	1	1	0.0116279	86	16543	6653	SORL1
GO:0061011	hepatic duct development	0.00519857	-5.25937	1	1	0.0116279	86	16543	3087	HHEX
GO:1902955	positive regulation of early endosome to recycling endosome transport	0.00519857	-5.25937	1	1	0.0116279	86	16543	6653	SORL1
GO:0045827	negative regulation of isoprenoid metabolic process	0.00519857	-5.25937	1	1	0.0116279	86	16543	8644	AKR1C3
GO:1903544	response to butyrate	0.00519857	-5.25937	1	1	0.0116279	86	16543	9076	CLDN1
GO:0072683	T cell extravasation	0.00519857	-5.25937	1	1	0.0116279	86	16543	6347	CCL2
GO:1902176	negative regulation of oxidative stress-induced intrinsic apoptotic signaling pathway	0.00526074	-5.24748	21	2	0.0232558	86	16543	88763630	VNN1,INS
GO:0048240	sperm capacitation	0.00526074	-5.24748	21	2	0.0232558	86	16543	16721080	DEFB1,CFTR
GO:0051240	positive regulation of multicellular organismal process	0.00528477	-5.24293	1397	15	0.174419	86	16543	7.07788e+62	TIMP2,PROM1,GPRC5B,VNN1,FLRT2,YAP1,VTCN1,PDGFD,ADCYAP1,ENC1,CTSH,EGFR,INS,CHGA,BMP5
GO:0050880	regulation of blood vessel size	0.00537453	-5.22608	135	4	0.0465116	86	16543	116195611133630	ADCYAP1,EGFR,CHGA,INS
GO:0051347	positive regulation of transferase activity	0.00538155	-5.22478	630	9	0.104651	86	16543	2.64156e+38	GCG,PDGFC,GPRC5B,SORL1,PDGFD,ADCYAP1,INS,EGFR,PARM1
GO:0030003	cellular cation homeostasis	0.00541584	-5.21843	517	8	0.0930233	86	16543	3.93487e+32	LCN2,SLC4A4,PKHD1,SLC30A8,ADCYAP1,CFTR,CASR,SCGN
GO:0050730	regulation of peptidyl-tyrosine phosphorylation	0.00546571	-5.20926	217	5	0.0581395	86	16543	8.03106e+22	PDGFD,PDGFC,GPRC5B,EGFR,INS
GO:0035150	regulation of tube size	0.00551579	-5.20014	136	4	0.0465116	86	16543	116195611133630	ADCYAP1,EGFR,CHGA,INS
GO:0006887	exocytosis	0.00570594	-5.16625	312	6	0.0697674	86	16543	57586,1080,710,29106,1113,12	SYT13,CFTR,SERPING1,SCG3,CHGA,SERPINA3
GO:2000026	regulation of multicellular organismal development	0.00574103	-5.16012	1692	17	0.197674	86	16543	7.07789e+70	TIMP2,VNN1,FLRT2,YAP1,ADCYAP1,ENC1,EGFR,BMP5,HHEX,PROM1,GPRC5B,PDGFD,SORL1,TACSTD2,REST,C8orf4,CTSH
GO:0010894	negative regulation of steroid biosynthetic process	0.00576737	-5.15554	22	2	0.0232558	86	16543	5978653	REST,BMP5
GO:0050794	regulation of cellular process	0.00597205	-5.12066	10082	64	0.744186	86	16543	4052,3934,6347,6590,80114,4070,3880,5978,3694,846,1363,2191,7980,7077,23224,10413,55503,8507,3630,2641,5104,3087,51704,10400,12,5798,169026,57586,9076,2920,4853,116,1080,1113,25849,60676,7103,710,118788,3375,6653,79679,57402,1512,56892,8788,56034,116984,10410,8876,23768,5314,1672,8644,2494,1956,653,3175,8842,3033,7857,56937,6447,80310	LTBP1,LCN2,CCL2,SLPI,BICC1,TACSTD2,KRT19,REST,ITGB6,CASR,CPE,FAP,TFPI2,TIMP2,SYNE2,YAP1,TRPV6,ENC1,INS,GCG,SERPINA5,HHEX,GPRC5B,PEMT,SERPINA3,PTPRN,SLC30A8,SYT13,CLDN1,CXCL2,NOTCH2,ADCYAP1,CFTR,CHGA,PARM1,PAPPA2,TSPAN8,SERPING1,PIK3AP1,IAPP,SORL1,VTCN1,S100A14,CTSH,C8orf4,DLK1,PDGFC,ARAP2,IFITM3,VNN1,FLRT2,PKHD1,DEFB1,AKR1C3,NR5A2,EGFR,BMP5,ONECUT1,PROM1,HADH,SCG2,PMEPA1,SCG5,PDGFD
GO:0060429	epithelium development	0.00601429	-5.11362	885	11	0.127907	86	16543	9.07632e+43	CLDN1,ONECUT1,HHEX,PROM1,YAP1,TACSTD2,AKR1C3,NR5A2,CTSH,EGFR,BMP5
GO:0003007	heart morphogenesis	0.00612269	-5.09575	223	5	0.0581395	86	16543	1.04135e+20	YAP1,NOTCH2,CPE,FLRT2,BMP5
GO:0009991	response to extracellular stimulus	0.00613766	-5.09331	419	7	0.0813953	86	16543	2.64112e+27	GCG,ADCYAP1,MMP7,LCN2,AKR1C3,PEMT,EGFR
GO:0017158	regulation of calcium ion-dependent exocytosis	0.0062486	-5.0754	72	3	0.0348837	86	16543	55503575865978	TRPV6,SYT13,REST
GO:0051384	response to glucocorticoid	0.00625948	-5.07366	141	4	0.0465116	86	16543	907611659781956	CLDN1,ADCYAP1,REST,EGFR
GO:1900117	regulation of execution phase of apoptosis	0.00629542	-5.06793	23	2	0.0232558	86	16543	26412191	GCG,FAP
GO:0051647	nucleus localization	0.00629542	-5.06793	23	2	0.0232558	86	16543	308723224	HHEX,SYNE2
GO:0006873	cellular ion homeostasis	0.00633486	-5.06169	531	8	0.0930233	86	16543	3.93487e+32	LCN2,SLC4A4,PKHD1,SLC30A8,ADCYAP1,CFTR,CASR,SCGN
GO:0008202	steroid metabolic process	0.00647123	-5.04039	226	5	0.0581395	86	16543	6.65311e+19	SORL1,CFTR,NR5A2,AKR1C3,GC
GO:0051094	positive regulation of developmental process	0.00647741	-5.03943	1155	13	0.151163	86	16543	7.07788e+53	TIMP2,PROM1,GPRC5B,VNN1,FLRT2,YAP1,PDGFD,TACSTD2,ADCYAP1,ENC1,CTSH,INS,BMP5
GO:0051050	positive regulation of transport	0.00658203	-5.02341	896	11	0.127907	86	16543	2.64163e+47	GCG,CCL2,PEMT,VTCN1,SORL1,SLC30A8,ADCYAP1,CFTR,C8orf4,EGFR,INS
GO:0045055	regulated exocytosis	0.00659045	-5.02213	227	5	0.0581395	86	16543	57586,710,29106,1113,12	SYT13,SERPING1,SCG3,CHGA,SERPINA3
GO:0007492	endoderm development	0.00674146	-4.99948	74	3	0.0348837	86	16543	317530873914	ONECUT1,HHEX,LAMB3
GO:0022617	extracellular matrix disassembly	0.00674146	-4.99948	74	3	0.0348837	86	16543	707743163914	TIMP2,MMP7,LAMB3
GO:0032897	negative regulation of viral transcription	0.00684467	-4.98429	24	2	0.0232558	86	16543	597810410	REST,IFITM3
GO:0045939	negative regulation of steroid metabolic process	0.00684467	-4.98429	24	2	0.0232558	86	16543	5978653	REST,BMP5
GO:0031347	regulation of defense response	0.00689278	-4.97728	655	9	0.104651	86	16543	5.17047e+36	GPRC5B,SERPING1,PIK3AP1,CCL2,S100A14,CFB,ADCYAP1,INS,EGFR
GO:0043549	regulation of kinase activity	0.00700244	-4.9615	778	10	0.116279	86	16543	2.64131e+42	GCG,HHEX,PDGFC,GPRC5B,FLRT2,SORL1,PDGFD,ADCYAP1,EGFR,INS
GO:0034341	response to interferon-gamma	0.00706709	-4.95231	146	4	0.0465116	86	16543	9.07617e+18	CLDN1,SLC30A8,IFITM3,CCL2
GO:0035239	tube morphogenesis	0.00723174	-4.92928	328	6	0.0697674	86	16543	1.04133e+23	YAP1,HHEX,TACSTD2,CTSH,EGFR,BMP5
GO:0051235	maintenance of location	0.00723649	-4.92862	147	4	0.0465116	86	16543	6.65317e+18	SORL1,SLC30A8,LTBP1,SYNE2
GO:0019218	regulation of steroid metabolic process	0.00725686	-4.92581	76	3	0.0348837	86	16543	59788644653	REST,AKR1C3,BMP5
GO:0071624	positive regulation of granulocyte chemotaxis	0.00741488	-4.90427	25	2	0.0232558	86	16543	292057402	CXCL2,S100A14
GO:0019220	regulation of phosphate metabolic process	0.00745183	-4.8993	1593	16	0.186047	86	16543	5.60347e+66	PDGFC,TIMP2,CCL2,FLRT2,PKHD1,ADCYAP1,EGFR,INS,CHGA,BMP5,GCG,HHEX,GPRC5B,PMEPA1,PDGFD,SORL1
GO:0030819	positive regulation of cAMP biosynthetic process	0.00752308	-4.88978	77	3	0.0348837	86	16543	26417077116	GCG,TIMP2,ADCYAP1
GO:0030799	regulation of cyclic nucleotide metabolic process	0.00794087	-4.83573	151	4	0.0465116	86	16543	264170771161113	GCG,TIMP2,ADCYAP1,CHGA
GO:0051174	regulation of phosphorus metabolic process	0.00803817	-4.82355	1606	16	0.186047	86	16543	5.60347e+66	PDGFC,TIMP2,CCL2,FLRT2,PKHD1,ADCYAP1,EGFR,INS,CHGA,BMP5,GCG,HHEX,GPRC5B,PMEPA1,PDGFD,SORL1
GO:0051049	regulation of transport	0.00821858	-4.80136	1755	17	0.197674	86	16543	6.34756e+73	CCL2,TRPV6,ADCYAP1,CFTR,EGFR,INS,CHGA,GCG,HADH,PEMT,SCG5,SORL1,VTCN1,SLC30A8,SYT13,REST,C8orf4
GO:0060627	regulation of vesicle-mediated transport	0.00822961	-4.80002	443	7	0.0813953	86	16543	5.55037e+31	TRPV6,SORL1,SLC30A8,SYT13,REST,CFTR,CCL2
GO:0065009	regulation of molecular function	0.00834137	-4.78653	2830	24	0.27907	86	16543	7980,56034,7077,116984,6347,23768,6590,5314,116,1080,25849,1956,3630,5104,2641,3087,51704,710,6447,12,6653,80310,5978,1512	TFPI2,PDGFC,TIMP2,ARAP2,CCL2,FLRT2,SLPI,PKHD1,ADCYAP1,CFTR,PARM1,EGFR,INS,SERPINA5,GCG,HHEX,GPRC5B,SERPING1,SCG5,SERPINA3,SORL1,PDGFD,REST,CTSH
GO:0045069	regulation of viral genome replication	0.00835618	-4.78475	80	3	0.0348837	86	16543	6590104102494	SLPI,IFITM3,NR5A2
GO:0050767	regulation of neurogenesis	0.00839892	-4.77965	676	9	0.104651	86	16543	7.07752e+36	TIMP2,GPRC5B,FLRT2,SORL1,YAP1,ADCYAP1,REST,ENC1,BMP5
GO:0035774	positive regulation of insulin secretion involved in cellular response to glucose stimulus	0.0086173	-4.75398	27	2	0.0232558	86	16543	26411080	GCG,CFTR
GO:0051897	positive regulation of protein kinase B signaling	0.00864545	-4.75072	81	3	0.0348837	86	16543	864419563630	AKR1C3,EGFR,INS
GO:0003205	cardiac chamber development	0.00868897	-4.7457	155	4	0.0465116	86	16543	405248531363653	LTBP1,NOTCH2,CPE,BMP5
GO:0003018	vascular process in circulatory system	0.00907974	-4.70171	157	4	0.0465116	86	16543	116195611133630	ADCYAP1,EGFR,CHGA,INS
GO:0010565	regulation of cellular ketone metabolic process	0.00907974	-4.70171	157	4	0.0465116	86	16543	597886443630653	REST,AKR1C3,INS,BMP5
GO:0051338	regulation of transferase activity	0.00914948	-4.69406	938	11	0.127907	86	16543	2.64131e+47	GCG,HHEX,PDGFC,GPRC5B,FLRT2,SORL1,PDGFD,ADCYAP1,PARM1,EGFR,INS
GO:0006979	response to oxidative stress	0.00915651	-4.69329	345	6	0.0697674	86	16543	8.03104e+24	PDGFD,LCN2,AKR1C3,VNN1,EGFR,PTPRN
GO:0097421	liver regeneration	0.00924905	-4.68323	28	2	0.0232558	86	16543	90761956	CLDN1,EGFR
GO:0045746	negative regulation of Notch signaling pathway	0.00924905	-4.68323	28	2	0.0232558	86	16543	568928788	C8orf4,DLK1
GO:0050679	positive regulation of epithelial cell proliferation	0.00927936	-4.67996	158	4	0.0465116	86	16543	785719566535798	SCG2,EGFR,BMP5,PTPRN
GO:0030193	regulation of blood coagulation	0.00954832	-4.65139	84	3	0.0348837	86	16543	21917103710	FAP,TSPAN8,SERPING1
GO:0048145	regulation of fibroblast proliferation	0.00954832	-4.65139	84	3	0.0348837	86	16543	80310560341956	PDGFD,PDGFC,EGFR
GO:1900046	regulation of hemostasis	0.00954832	-4.65139	84	3	0.0348837	86	16543	21917103710	FAP,TSPAN8,SERPING1
GO:2000379	positive regulation of reactive oxygen species metabolic process	0.00954832	-4.65139	84	3	0.0348837	86	16543	864419563630	AKR1C3,EGFR,INS
GO:1903901	negative regulation of viral life cycle	0.00986105	-4.61916	85	3	0.0348837	86	16543	6590597810410	SLPI,REST,IFITM3
GO:0042572	retinol metabolic process	0.00990087	-4.61513	29	2	0.0232558	86	16543	72768644	TTR,AKR1C3
GO:0055074	calcium ion homeostasis	0.0101791	-4.58742	353	6	0.0697674	86	16543	5.55035e+24	TRPV6,PKHD1,ADCYAP1,S100A14,CASR,SCGN
GO:0045860	positive regulation of protein kinase activity	0.010342	-4.57155	463	7	0.0813953	86	16543	2.6418e+29	GCG,PDGFD,PDGFC,ADCYAP1,GPRC5B,EGFR,INS
GO:0043006	activation of phospholipase A2 activity by calcium-mediated signaling	0.0103704	-4.5688	2	1	0.0116279	86	16543	1956	EGFR
GO:0090273	regulation of somatostatin secretion	0.0103704	-4.5688	2	1	0.0116279	86	16543	116	ADCYAP1
GO:0016107	sesquiterpenoid catabolic process	0.0103704	-4.5688	2	1	0.0116279	86	16543	8644	AKR1C3
GO:1902954	regulation of early endosome to recycling endosome transport	0.0103704	-4.5688	2	1	0.0116279	86	16543	6653	SORL1
GO:1902941	regulation of voltage-gated chloride channel activity	0.0103704	-4.5688	2	1	0.0116279	86	16543	1080	CFTR
GO:0016487	farnesol metabolic process	0.0103704	-4.5688	2	1	0.0116279	86	16543	8644	AKR1C3
GO:1901899	positive regulation of relaxation of cardiac muscle	0.0103704	-4.5688	2	1	0.0116279	86	16543	1113	CHGA
GO:1902722	positive regulation of prolactin secretion	0.0103704	-4.5688	2	1	0.0116279	86	16543	1956	EGFR
GO:2000224	regulation of testosterone biosynthetic process	0.0103704	-4.5688	2	1	0.0116279	86	16543	8644	AKR1C3
GO:0001868	regulation of complement activation, lectin pathway	0.0103704	-4.5688	2	1	0.0116279	86	16543	710	SERPING1
GO:2000439	positive regulation of monocyte extravasation	0.0103704	-4.5688	2	1	0.0116279	86	16543	80310	PDGFD
GO:1902943	positive regulation of voltage-gated chloride channel activity	0.0103704	-4.5688	2	1	0.0116279	86	16543	1080	CFTR
GO:0031022	nuclear migration along microfilament	0.0103704	-4.5688	2	1	0.0116279	86	16543	23224	SYNE2
GO:1902963	negative regulation of metalloendopeptidase activity involved in amyloid precursor protein catabolic process	0.0103704	-4.5688	2	1	0.0116279	86	16543	6653	SORL1
GO:0097325	melanocyte proliferation	0.0103704	-4.5688	2	1	0.0116279	86	16543	2191	FAP
GO:0061017	hepatoblast differentiation	0.0103704	-4.5688	2	1	0.0116279	86	16543	3087	HHEX
GO:1901079	positive regulation of relaxation of muscle	0.0103704	-4.5688	2	1	0.0116279	86	16543	1113	CHGA
GO:0090274	positive regulation of somatostatin secretion	0.0103704	-4.5688	2	1	0.0116279	86	16543	116	ADCYAP1
GO:1902962	regulation of metalloendopeptidase activity involved in amyloid precursor protein catabolic process	0.0103704	-4.5688	2	1	0.0116279	86	16543	6653	SORL1
GO:1902159	regulation of cyclic nucleotide-gated ion channel activity	0.0103704	-4.5688	2	1	0.0116279	86	16543	1080	CFTR
GO:0015864	pyrimidine nucleoside transport	0.0103704	-4.5688	2	1	0.0116279	86	16543	64078	SLC28A3
GO:1902959	regulation of aspartic-type endopeptidase activity involved in amyloid precursor protein catabolic process	0.0103704	-4.5688	2	1	0.0116279	86	16543	6653	SORL1
GO:0010813	neuropeptide catabolic process	0.0103704	-4.5688	2	1	0.0116279	86	16543	1512	CTSH
GO:1905245	regulation of aspartic-type peptidase activity	0.0103704	-4.5688	2	1	0.0116279	86	16543	6653	SORL1
GO:1902996	regulation of neurofibrillary tangle assembly	0.0103704	-4.5688	2	1	0.0116279	86	16543	6653	SORL1
GO:1990502	dense core granule maturation	0.0103704	-4.5688	2	1	0.0116279	86	16543	5798	PTPRN
GO:0032762	mast cell cytokine production	0.0103704	-4.5688	2	1	0.0116279	86	16543	1113	CHGA
GO:1905069	allantois development	0.0103704	-4.5688	2	1	0.0116279	86	16543	653	BMP5
GO:0001869	negative regulation of complement activation, lectin pathway	0.0103704	-4.5688	2	1	0.0116279	86	16543	710	SERPING1
GO:0016488	farnesol catabolic process	0.0103704	-4.5688	2	1	0.0116279	86	16543	8644	AKR1C3
GO:0006714	sesquiterpenoid metabolic process	0.0103704	-4.5688	2	1	0.0116279	86	16543	8644	AKR1C3
GO:2000707	positive regulation of dense core granule biogenesis	0.0103704	-4.5688	2	1	0.0116279	86	16543	1113	CHGA
GO:0060431	primary lung bud formation	0.0103704	-4.5688	2	1	0.0116279	86	16543	3087	HHEX
GO:0048525	negative regulation of viral process	0.0105043	-4.55597	87	3	0.0348837	86	16543	6590597810410	SLPI,REST,IFITM3
GO:0001892	embryonic placenta development	0.0105043	-4.55597	87	3	0.0348837	86	16543	38801956653	KRT19,EGFR,BMP5
GO:1902175	regulation of oxidative stress-induced intrinsic apoptotic signaling pathway	0.0105725	-4.5495	30	2	0.0232558	86	16543	88763630	VNN1,INS
GO:0050818	regulation of coagulation	0.0108348	-4.52499	88	3	0.0348837	86	16543	21917103710	FAP,TSPAN8,SERPING1
GO:0032102	negative regulation of response to external stimulus	0.0109257	-4.51664	257	5	0.0581395	86	16543	1.1671e+17	ADCYAP1,TSPAN8,SERPING1,CCL2,INS
GO:0042593	glucose homeostasis	0.01098	-4.51168	166	4	0.0465116	86	16543	1.69027e+18	SLC30A8,GPRC5B,INS,PTPRN
GO:0033500	carbohydrate homeostasis	0.01098	-4.51168	166	4	0.0465116	86	16543	1.69027e+18	SLC30A8,GPRC5B,INS,PTPRN
GO:0045595	regulation of cell differentiation	0.0110183	-4.50819	1517	15	0.174419	86	16543	7.07788e+60	TIMP2,PROM1,GPRC5B,VNN1,FLRT2,IAPP,YAP1,SORL1,TACSTD2,ADCYAP1,REST,ENC1,EGFR,INS,BMP5
GO:0030324	lung development	0.0112058	-4.49132	167	4	0.0465116	86	16543	1.04133e+16	YAP1,HHEX,CTSH,EGFR
GO:0002684	positive regulation of immune system process	0.0114811	-4.46706	838	10	0.116279	86	16543	5.17047e+43	GPRC5B,SERPING1,PIK3AP1,CCL2,VNN1,VTCN1,PDGFD,S100A14,CXCL2,CFB
GO:1901698	response to nitrogen compound	0.0115707	-4.45928	839	10	0.116279	86	16543	2.64131e+42	GCG,HHEX,PDGFC,HADH,PEMT,PTPRN,PDGFD,CFTR,EGFR,INS
GO:1903531	negative regulation of secretion by cell	0.0116663	-4.45105	169	4	0.0465116	86	16543	5978303311133630	REST,HADH,CHGA,INS
GO:0002683	negative regulation of immune system process	0.0118622	-4.4344	365	6	0.0697674	86	16543	7.96791e+21	VTCN1,ADCYAP1,SERPING1,CCL2,INS,BMP5
GO:0048008	platelet-derived growth factor receptor signaling pathway	0.0119745	-4.42497	32	2	0.0232558	86	16543	8031056034	PDGFD,PDGFC
GO:0030449	regulation of complement activation	0.0119745	-4.42497	32	2	0.0232558	86	16543	629710	CFB,SERPING1
GO:0034097	response to cytokine	0.0120516	-4.41856	717	9	0.104651	86	16543	9.07671e+39	CLDN1,TIMP2,LCN2,IFITM3,CCL2,FLRT2,PTPRN,SLC30A8,CXCL2
GO:0030323	respiratory tube development	0.0121388	-4.41135	171	4	0.0465116	86	16543	1.04133e+16	YAP1,HHEX,CTSH,EGFR
GO:0007399	nervous system development	0.0125362	-4.37914	2138	19	0.22093	86	16543	9.07656e+78	CLDN1,PDGFC,TIMP2,PCSK2,CCL2,VNN1,SYNE2,FLRT2,YAP1,ADCYAP1,NOTCH2,ENC1,EGFR,BMP5,HHEX,PROM1,GPRC5B,SORL1,REST
GO:0030183	B cell differentiation	0.0125776	-4.37583	93	3	0.0348837	86	16543	317530874853	ONECUT1,HHEX,NOTCH2
GO:0042177	negative regulation of protein catabolic process	0.0125776	-4.37583	93	3	0.0348837	86	16543	707719563630	TIMP2,EGFR,INS
GO:2001233	regulation of apoptotic signaling pathway	0.0126185	-4.37259	370	6	0.0697674	86	16543	1.04138e+23	YAP1,SCG2,VNN1,CTSH,INS,BMP5
GO:0017157	regulation of exocytosis	0.0126235	-4.3722	173	4	0.0465116	86	16543	5.55036e+17	TRPV6,SYT13,REST,CFTR
GO:2000257	regulation of protein activation cascade	0.0127044	-4.36581	33	2	0.0232558	86	16543	629710	CFB,SERPING1
GO:0002686	negative regulation of leukocyte migration	0.0127044	-4.36581	33	2	0.0232558	86	16543	6347653	CCL2,BMP5
GO:1903900	regulation of viral life cycle	0.0128704	-4.35282	174	4	0.0465116	86	16543	6.5906e+16	SLPI,REST,IFITM3,NR5A2
GO:0060326	cell chemotaxis	0.0128704	-4.35282	174	4	0.0465116	86	16543	2920634778571110	CXCL2,CCL2,SCG2,CHGA
GO:0045185	maintenance of protein location	0.0129443	-4.3471	94	3	0.0348837	86	16543	6653405223224	SORL1,LTBP1,SYNE2
GO:0016101	diterpenoid metabolic process	0.0133171	-4.3187	95	3	0.0348837	86	16543	727686441956	TTR,AKR1C3,EGFR
GO:0030804	positive regulation of cyclic nucleotide biosynthetic process	0.0133171	-4.3187	95	3	0.0348837	86	16543	26417077116	GCG,TIMP2,ADCYAP1
GO:0032459	regulation of protein oligomerization	0.0134533	-4.30853	34	2	0.0232558	86	16543	66533630	SORL1,INS
GO:0010907	positive regulation of glucose metabolic process	0.0134533	-4.30853	34	2	0.0232558	86	16543	26413630	GCG,INS
GO:0045824	negative regulation of innate immune response	0.0134533	-4.30853	34	2	0.0232558	86	16543	7103630	SERPING1,INS
GO:0045124	regulation of bone resorption	0.0134533	-4.30853	34	2	0.0232558	86	16543	19563375	EGFR,IAPP
GO:0003279	cardiac septum development	0.013696	-4.29065	96	3	0.0348837	86	16543	40524853653	LTBP1,NOTCH2,BMP5
GO:0006508	proteolysis	0.0138776	-4.27748	1132	12	0.139535	86	16543	2.19143e+48	FAP,MMP7,PCSK2,PCSK1,SCG5,CTSE,CFB,TINAGL1,ENC1,CPE,CTSH,PAPPA2
GO:0007186	G-protein coupled receptor signaling pathway	0.013967	-4.27106	1133	12	0.139535	86	16543	2.64152e+46	GCG,GPRC5B,CCL2,SCG5,ADCYAP1,CXCL2,DEFB1,CASR,AKR1C3,CPE,CHGA,INS
GO:0002688	regulation of leukocyte chemotaxis	0.014081	-4.26293	97	3	0.0348837	86	16543	2920574026347	CXCL2,S100A14,CCL2
GO:0030073	insulin secretion	0.0142209	-4.25304	35	2	0.0232558	86	16543	1690265798	SLC30A8,PTPRN
GO:0007218	neuropeptide signaling pathway	0.0144721	-4.23553	98	3	0.0348837	86	16543	11613636447	ADCYAP1,CPE,SCG5
GO:0017015	regulation of transforming growth factor beta receptor signaling pathway	0.0144721	-4.23553	98	3	0.0348837	86	16543	4052317556937	LTBP1,ONECUT1,PMEPA1
GO:0033674	positive regulation of kinase activity	0.01451	-4.23292	495	7	0.0813953	86	16543	2.6418e+29	GCG,PDGFD,PDGFC,ADCYAP1,GPRC5B,EGFR,INS
GO:1903844	regulation of cellular response to transforming growth factor beta stimulus	0.0148693	-4.20846	99	3	0.0348837	86	16543	4052317556937	LTBP1,ONECUT1,PMEPA1
GO:0097529	myeloid leukocyte migration	0.0148693	-4.20846	99	3	0.0348837	86	16543	634778571113	CCL2,SCG2,CHGA
GO:0000302	response to reactive oxygen species	0.0149574	-4.20255	182	4	0.0465116	86	16543	8.03104e+16	PDGFD,LCN2,AKR1C3,PTPRN
GO:0019731	antibacterial humoral response	0.0150071	-4.19923	36	2	0.0232558	86	16543	65901672	SLPI,DEFB1
GO:1903523	negative regulation of blood circulation	0.0150071	-4.19923	36	2	0.0232558	86	16543	11133630	CHGA,INS
GO:0051130	positive regulation of cellular component organization	0.0150743	-4.19476	1145	12	0.139535	86	16543	2.64191e+48	GCG,CLDN1,GPRC5B,LCN2,CCL2,PEMT,FLRT2,ADCYAP1,ENC1,EGFR,INS,BMP5
GO:0019216	regulation of lipid metabolic process	0.015133	-4.19088	279	5	0.0581395	86	16543	5978,8644,12,3630,653	REST,AKR1C3,SERPINA3,INS,BMP5
GO:2001237	negative regulation of extrinsic apoptotic signaling pathway	0.0152727	-4.18169	100	3	0.0348837	86	16543	104137857653	YAP1,SCG2,BMP5
GO:0030810	positive regulation of nucleotide biosynthetic process	0.0152727	-4.18169	100	3	0.0348837	86	16543	26417077116	GCG,TIMP2,ADCYAP1
GO:1900373	positive regulation of purine nucleotide biosynthetic process	0.0152727	-4.18169	100	3	0.0348837	86	16543	26417077116	GCG,TIMP2,ADCYAP1
GO:0009891	positive regulation of biosynthetic process	0.015485	-4.16788	1727	16	0.186047	86	16543	5.60347e+65	PDGFC,TIMP2,CCL2,YAP1,ADCYAP1,NR5A2,PARM1,EGFR,INS,BMP5,GCG,ONECUT1,HHEX,PEMT,PTPRN,REST
GO:0045596	negative regulation of cell differentiation	0.0154862	-4.16781	622	8	0.0930233	86	16543	3.37567e+30	IAPP,SORL1,YAP1,TACSTD2,ADCYAP1,REST,EGFR,BMP5
GO:0033590	response to cobalamin	0.0155157	-4.1659	3	1	0.0116279	86	16543	1956	EGFR
GO:1902459	positive regulation of stem cell population maintenance	0.0155157	-4.1659	3	1	0.0116279	86	16543	10413	YAP1
GO:0035583	sequestering of TGFbeta in extracellular matrix	0.0155157	-4.1659	3	1	0.0116279	86	16543	4052	LTBP1
GO:0021502	neural fold elevation formation	0.0155157	-4.1659	3	1	0.0116279	86	16543	653	BMP5
GO:0060448	dichotomous subdivision of terminal units involved in lung branching	0.0155157	-4.1659	3	1	0.0116279	86	16543	1512	CTSH
GO:1903797	positive regulation of inorganic anion transmembrane transport	0.0155157	-4.1659	3	1	0.0116279	86	16543	1080	CFTR
GO:0008065	establishment of blood-nerve barrier	0.0155157	-4.1659	3	1	0.0116279	86	16543	9076	CLDN1
GO:1900042	positive regulation of interleukin-2 secretion	0.0155157	-4.1659	3	1	0.0116279	86	16543	79679	VTCN1
GO:0061107	seminal vesicle development	0.0155157	-4.1659	3	1	0.0116279	86	16543	5104	SERPINA5
GO:0015855	pyrimidine nucleobase transport	0.0155157	-4.1659	3	1	0.0116279	86	16543	64078	SLC28A3
GO:0002877	regulation of acute inflammatory response to non-antigenic stimulus	0.0155157	-4.1659	3	1	0.0116279	86	16543	116	ADCYAP1
GO:0021817	nucleokinesis involved in cell motility in cerebral cortex radial glia guided migration	0.0155157	-4.1659	3	1	0.0116279	86	16543	23224	SYNE2
GO:0010710	regulation of collagen catabolic process	0.0155157	-4.1659	3	1	0.0116279	86	16543	2191	FAP
GO:2000502	negative regulation of natural killer cell chemotaxis	0.0155157	-4.1659	3	1	0.0116279	86	16543	6347	CCL2
GO:0010621	negative regulation of transcription by transcription factor localization	0.0155157	-4.1659	3	1	0.0116279	86	16543	3087	HHEX
GO:0016095	polyprenol catabolic process	0.0155157	-4.1659	3	1	0.0116279	86	16543	8644	AKR1C3
GO:0071673	positive regulation of smooth muscle cell chemotaxis	0.0155157	-4.1659	3	1	0.0116279	86	16543	80310	PDGFD
GO:0019747	regulation of isoprenoid metabolic process	0.0155157	-4.1659	3	1	0.0116279	86	16543	8644	AKR1C3
GO:0061010	gall bladder development	0.0155157	-4.1659	3	1	0.0116279	86	16543	3087	HHEX
GO:0033861	negative regulation of NAD(P)H oxidase activity	0.0155157	-4.1659	3	1	0.0116279	86	16543	3630	INS
GO:0072139	glomerular parietal epithelial cell differentiation	0.0155157	-4.1659	3	1	0.0116279	86	16543	8842	PROM1
GO:1903348	positive regulation of bicellular tight junction assembly	0.0155157	-4.1659	3	1	0.0116279	86	16543	9076	CLDN1
GO:0032487	regulation of Rap protein signal transduction	0.0155157	-4.1659	3	1	0.0116279	86	16543	7077	TIMP2
GO:0060266	negative regulation of respiratory burst involved in inflammatory response	0.0155157	-4.1659	3	1	0.0116279	86	16543	3630	INS
GO:2000768	positive regulation of nephron tubule epithelial cell differentiation	0.0155157	-4.1659	3	1	0.0116279	86	16543	8842	PROM1
GO:1901529	positive regulation of anion channel activity	0.0155157	-4.1659	3	1	0.0116279	86	16543	1080	CFTR
GO:1902947	regulation of tau-protein kinase activity	0.0155157	-4.1659	3	1	0.0116279	86	16543	6653	SORL1
GO:0015688	iron chelate transport	0.0155157	-4.1659	3	1	0.0116279	86	16543	3934	LCN2
GO:1904823	purine nucleobase transmembrane transport	0.0155157	-4.1659	3	1	0.0116279	86	16543	64078	SLC28A3
GO:0061792	secretory granule maturation	0.0155157	-4.1659	3	1	0.0116279	86	16543	5798	PTPRN
GO:1900738	positive regulation of phospholipase C-activating G-protein coupled receptor signaling pathway	0.0155157	-4.1659	3	1	0.0116279	86	16543	1113	CHGA
GO:0071284	cellular response to lead ion	0.0155157	-4.1659	3	1	0.0116279	86	16543	9076	CLDN1
GO:2000437	regulation of monocyte extravasation	0.0155157	-4.1659	3	1	0.0116279	86	16543	80310	PDGFD
GO:0015891	siderophore transport	0.0155157	-4.1659	3	1	0.0116279	86	16543	3934	LCN2
GO:0001934	positive regulation of protein phosphorylation	0.0157301	-4.15218	880	10	0.116279	86	16543	2.64156e+40	GCG,PDGFC,TIMP2,GPRC5B,CCL2,PDGFD,ADCYAP1,EGFR,INS,BMP5
GO:0050792	regulation of viral process	0.015792	-4.14825	185	4	0.0465116	86	16543	6.5906e+16	SLPI,REST,IFITM3,NR5A2
GO:0046676	negative regulation of insulin secretion	0.0158117	-4.14701	37	2	0.0232558	86	16543	59783033	REST,HADH
GO:0019933	cAMP-mediated signaling	0.0158117	-4.14701	37	2	0.0232558	86	16543	1161672	ADCYAP1,DEFB1
GO:0050789	regulation of biological process	0.0158355	-4.1455	10614	65	0.755814	86	16543	4052,3934,6347,6590,80114,4070,3880,5978,3694,846,1363,2191,7980,7077,23224,10413,55503,8507,3630,2641,5104,3087,51704,10400,12,5798,169026,57586,9076,2920,4853,116,1080,1113,25849,60676,7103,710,118788,3375,6653,79679,57402,1512,56892,8788,56034,116984,10410,8876,23768,5314,1672,8644,2494,1956,653,3175,8842,3033,7857,56937,6447,80310,629	LTBP1,LCN2,CCL2,SLPI,BICC1,TACSTD2,KRT19,REST,ITGB6,CASR,CPE,FAP,TFPI2,TIMP2,SYNE2,YAP1,TRPV6,ENC1,INS,GCG,SERPINA5,HHEX,GPRC5B,PEMT,SERPINA3,PTPRN,SLC30A8,SYT13,CLDN1,CXCL2,NOTCH2,ADCYAP1,CFTR,CHGA,PARM1,PAPPA2,TSPAN8,SERPING1,PIK3AP1,IAPP,SORL1,VTCN1,S100A14,CTSH,C8orf4,DLK1,PDGFC,ARAP2,IFITM3,VNN1,FLRT2,PKHD1,DEFB1,AKR1C3,NR5A2,EGFR,BMP5,ONECUT1,PROM1,HADH,SCG2,PMEPA1,SCG5,PDGFD,CFB
GO:0090101	negative regulation of transmembrane receptor protein serine/threonine kinase signaling pathway	0.0160979	-4.12906	102	3	0.0348837	86	16543	4052317556937	LTBP1,ONECUT1,PMEPA1
GO:0048732	gland development	0.0161679	-4.12472	391	6	0.0697674	86	16543	9.07651e+22	CLDN1,SERPINA5,ONECUT1,HHEX,ADCYAP1,EGFR
GO:0098542	defense response to other organism	0.0163526	-4.11337	392	6	0.0697674	86	16543	6.59057e+25	SLPI,S100A14,DEFB1,IFITM3,GBP3,CHGA
GO:0050709	negative regulation of protein secretion	0.0165198	-4.10319	103	3	0.0348837	86	16543	597830333630	REST,HADH,INS
GO:0008285	negative regulation of cell proliferation	0.0166011	-4.09828	630	8	0.0930233	86	16543	2.19171e+30	FAP,TIMP2,SCG2,PEMT,NOTCH2,ADCYAP1,REST,BMP5
GO:0006111	regulation of gluconeogenesis	0.0166343	-4.09629	38	2	0.0232558	86	16543	26413630	GCG,INS
GO:0008347	glial cell migration	0.0166343	-4.09629	38	2	0.0232558	86	16543	634723224	CCL2,SYNE2
GO:0031018	endocrine pancreas development	0.0166343	-4.09629	38	2	0.0232558	86	16543	3175653	ONECUT1,BMP5
GO:0034614	cellular response to reactive oxygen species	0.0169479	-4.07761	104	3	0.0348837	86	16543	8031039348644	PDGFD,LCN2,AKR1C3
GO:0007187	G-protein coupled receptor signaling pathway, coupled to cyclic nucleotide second messenger	0.0172473	-4.0601	190	4	0.0465116	86	16543	264111663471113	GCG,ADCYAP1,CCL2,CHGA
GO:0051048	negative regulation of secretion	0.0172473	-4.0601	190	4	0.0465116	86	16543	5978303311133630	REST,HADH,CHGA,INS
GO:0006721	terpenoid metabolic process	0.0173821	-4.05231	105	3	0.0348837	86	16543	727686441956	TTR,AKR1C3,EGFR
GO:0051960	regulation of nervous system development	0.0174474	-4.04857	763	9	0.104651	86	16543	7.07752e+36	TIMP2,GPRC5B,FLRT2,SORL1,YAP1,ADCYAP1,REST,ENC1,BMP5
GO:0071622	regulation of granulocyte chemotaxis	0.017475	-4.04699	39	2	0.0232558	86	16543	292057402	CXCL2,S100A14
GO:0071548	response to dexamethasone	0.017475	-4.04699	39	2	0.0232558	86	16543	90761956	CLDN1,EGFR
GO:0060562	epithelial tube morphogenesis	0.0175958	-4.04009	290	5	0.0581395	86	16543	1.04133e+19	YAP1,HHEX,TACSTD2,CTSH,BMP5
GO:1901615	organic hydroxy compound metabolic process	0.0178824	-4.02394	400	6	0.0697674	86	16543	6.65373e+23	SORL1,TTR,CFTR,NR5A2,AKR1C3,GC
GO:0045937	positive regulation of phosphate metabolic process	0.0180347	-4.01546	1035	11	0.127907	86	16543	2.64156e+44	GCG,PDGFC,TIMP2,GPRC5B,CCL2,PDGFD,ADCYAP1,EGFR,INS,CHGA,BMP5
GO:0010562	positive regulation of phosphorus metabolic process	0.0180347	-4.01546	1035	11	0.127907	86	16543	2.64156e+44	GCG,PDGFC,TIMP2,GPRC5B,CCL2,PDGFD,ADCYAP1,EGFR,INS,CHGA,BMP5
GO:0060541	respiratory system development	0.0181594	-4.00857	193	4	0.0465116	86	16543	1.04133e+16	YAP1,HHEX,CTSH,EGFR
GO:0002576	platelet degranulation	0.0182692	-4.00254	107	3	0.0348837	86	16543	710,29106,12	SERPING1,SCG3,SERPINA3
GO:0006953	acute-phase response	0.0183333	-3.99904	40	2	0.0232558	86	16543	123630	SERPINA3,INS
GO:0019730	antimicrobial humoral response	0.0183333	-3.99904	40	2	0.0232558	86	16543	65901672	SLPI,DEFB1
GO:1904407	positive regulation of nitric oxide metabolic process	0.0183333	-3.99904	40	2	0.0232558	86	16543	19563630	EGFR,INS
GO:0045429	positive regulation of nitric oxide biosynthetic process	0.0183333	-3.99904	40	2	0.0232558	86	16543	19563630	EGFR,INS
GO:0090184	positive regulation of kidney development	0.0183333	-3.99904	40	2	0.0232558	86	16543	803108842	PDGFD,PROM1
GO:0007610	behavior	0.0183435	-3.99848	519	7	0.0813953	86	16543	2.64149e+26	GCG,NPTX2,ADCYAP1,GPRC5B,CASR,EGFR,IAPP
GO:0051336	regulation of hydrolase activity	0.0185421	-3.98771	1321	13	0.151163	86	16543	5104,7980,7077,116984,710,6347,12,6590,6653,116,5978,1512,1956	SERPINA5,TFPI2,TIMP2,ARAP2,SERPING1,CCL2,SERPINA3,SLPI,SORL1,ADCYAP1,REST,CTSH,EGFR
GO:0002687	positive regulation of leukocyte migration	0.0187221	-3.97805	108	3	0.0348837	86	16543	80310292057402	PDGFD,CXCL2,S100A14
GO:0002009	morphogenesis of an epithelium	0.0188872	-3.96927	405	6	0.0697674	86	16543	1.04133e+23	YAP1,HHEX,TACSTD2,CTSH,EGFR,BMP5
GO:1903202	negative regulation of oxidative stress-induced cell death	0.0192092	-3.95237	41	2	0.0232558	86	16543	88763630	VNN1,INS
GO:1900408	negative regulation of cellular response to oxidative stress	0.0192092	-3.95237	41	2	0.0232558	86	16543	88763630	VNN1,INS
GO:1902883	negative regulation of response to oxidative stress	0.0192092	-3.95237	41	2	0.0232558	86	16543	88763630	VNN1,INS
GO:0070555	response to interleukin-1	0.0196464	-3.92986	110	3	0.0348837	86	16543	16902639346347	SLC30A8,LCN2,CCL2
GO:0045935	positive regulation of nucleobase-containing compound metabolic process	0.0197534	-3.92443	1626	15	0.174419	86	16543	2.64131e+60	GCG,HHEX,ONECUT1,PDGFC,TIMP2,PTPRN,YAP1,ADCYAP1,REST,NR5A2,PARM1,EGFR,INS,CHGA,BMP5
GO:2000351	regulation of endothelial cell apoptotic process	0.0201024	-3.90692	42	2	0.0232558	86	16543	78578644	SCG2,AKR1C3
GO:0030817	regulation of cAMP biosynthetic process	0.0201179	-3.90614	111	3	0.0348837	86	16543	26417077116	GCG,TIMP2,ADCYAP1
GO:0042327	positive regulation of phosphorylation	0.0205045	-3.88711	918	10	0.116279	86	16543	2.64156e+40	GCG,PDGFC,TIMP2,GPRC5B,CCL2,PDGFD,ADCYAP1,EGFR,INS,BMP5
GO:0032119	sequestering of zinc ion	0.0206346	-3.88079	4	1	0.0116279	86	16543	169026	SLC30A8
GO:0010499	proteasomal ubiquitin-independent protein catabolic process	0.0206346	-3.88079	4	1	0.0116279	86	16543	8507	ENC1
GO:0071395	cellular response to jasmonic acid stimulus	0.0206346	-3.88079	4	1	0.0116279	86	16543	8644	AKR1C3
GO:0061343	cell adhesion involved in heart morphogenesis	0.0206346	-3.88079	4	1	0.0116279	86	16543	23768	FLRT2
GO:0035948	positive regulation of gluconeogenesis by positive regulation of transcription from RNA polymerase II promoter	0.0206346	-3.88079	4	1	0.0116279	86	16543	2641	GCG
GO:0086023	adrenergic receptor signaling pathway involved in heart process	0.0206346	-3.88079	4	1	0.0116279	86	16543	1113	CHGA
GO:0030473	nuclear migration along microtubule	0.0206346	-3.88079	4	1	0.0116279	86	16543	23224	SYNE2
GO:0060244	negative regulation of cell proliferation involved in contact inhibition	0.0206346	-3.88079	4	1	0.0116279	86	16543	2191	FAP
GO:0033594	response to hydroxyisoflavone	0.0206346	-3.88079	4	1	0.0116279	86	16543	1956	EGFR
GO:0060264	regulation of respiratory burst involved in inflammatory response	0.0206346	-3.88079	4	1	0.0116279	86	16543	3630	INS
GO:2001137	positive regulation of endocytic recycling	0.0206346	-3.88079	4	1	0.0116279	86	16543	6653	SORL1
GO:1902965	regulation of protein localization to early endosome	0.0206346	-3.88079	4	1	0.0116279	86	16543	6653	SORL1
GO:1905668	positive regulation of protein localization to endosome	0.0206346	-3.88079	4	1	0.0116279	86	16543	6653	SORL1
GO:0034154	toll-like receptor 7 signaling pathway	0.0206346	-3.88079	4	1	0.0116279	86	16543	118788	PIK3AP1
GO:0060268	negative regulation of respiratory burst	0.0206346	-3.88079	4	1	0.0116279	86	16543	3630	INS
GO:0060474	positive regulation of flagellated sperm motility involved in capacitation	0.0206346	-3.88079	4	1	0.0116279	86	16543	1672	DEFB1
GO:1900736	regulation of phospholipase C-activating G-protein coupled receptor signaling pathway	0.0206346	-3.88079	4	1	0.0116279	86	16543	1113	CHGA
GO:0061113	pancreas morphogenesis	0.0206346	-3.88079	4	1	0.0116279	86	16543	2494	NR5A2
GO:1905666	regulation of protein localization to endosome	0.0206346	-3.88079	4	1	0.0116279	86	16543	6653	SORL1
GO:0009753	response to jasmonic acid	0.0206346	-3.88079	4	1	0.0116279	86	16543	8644	AKR1C3
GO:0032431	activation of phospholipase A2 activity	0.0206346	-3.88079	4	1	0.0116279	86	16543	1956	EGFR
GO:0010716	negative regulation of extracellular matrix disassembly	0.0206346	-3.88079	4	1	0.0116279	86	16543	2191	FAP
GO:1903961	positive regulation of anion transmembrane transport	0.0206346	-3.88079	4	1	0.0116279	86	16543	1080	CFTR
GO:1900020	positive regulation of protein kinase C activity	0.0206346	-3.88079	4	1	0.0116279	86	16543	1956	EGFR
GO:1901624	negative regulation of lymphocyte chemotaxis	0.0206346	-3.88079	4	1	0.0116279	86	16543	6347	CCL2
GO:1900019	regulation of protein kinase C activity	0.0206346	-3.88079	4	1	0.0116279	86	16543	1956	EGFR
GO:1902953	positive regulation of ER to Golgi vesicle-mediated transport	0.0206346	-3.88079	4	1	0.0116279	86	16543	6653	SORL1
GO:1904684	negative regulation of metalloendopeptidase activity	0.0206346	-3.88079	4	1	0.0116279	86	16543	6653	SORL1
GO:1902966	positive regulation of protein localization to early endosome	0.0206346	-3.88079	4	1	0.0116279	86	16543	6653	SORL1
GO:0090191	negative regulation of branching involved in ureteric bud morphogenesis	0.0206346	-3.88079	4	1	0.0116279	86	16543	4070	TACSTD2
GO:1903800	positive regulation of production of miRNAs involved in gene silencing by miRNA	0.0206346	-3.88079	4	1	0.0116279	86	16543	1956	EGFR
GO:0046850	regulation of bone remodeling	0.0210127	-3.86263	43	2	0.0232558	86	16543	19563375	EGFR,IAPP
GO:0021795	cerebral cortex cell migration	0.0210127	-3.86263	43	2	0.0232558	86	16543	232241956	SYNE2,EGFR
GO:0090278	negative regulation of peptide hormone secretion	0.0210127	-3.86263	43	2	0.0232558	86	16543	59783033	REST,HADH
GO:0051128	regulation of cellular component organization	0.0210481	-3.86095	2254	19	0.22093	86	16543	9.07622e+79	CLDN1,FAP,LCN2,CCL2,SYNE2,FLRT2,PKHD1,ADCYAP1,ENC1,EGFR,INS,PAPPA2,BMP5,GCG,GPRC5B,PMEPA1,PEMT,SORL1,TACSTD2
GO:0031333	negative regulation of protein complex assembly	0.0210796	-3.85945	113	3	0.0348837	86	16543	6653569373630	SORL1,PMEPA1,INS
GO:0007596	blood coagulation	0.0213639	-3.84605	305	5	0.0581395	86	16543	8.03105e+20	PDGFD,SERPINA5,TFPI2,PDGFC,SERPING1
GO:0050729	positive regulation of inflammatory response	0.0215698	-3.83646	114	3	0.0348837	86	16543	5170463471956	GPRC5B,CCL2,EGFR
GO:0031399	regulation of protein modification process	0.0216036	-3.83489	1644	15	0.174419	86	16543	2.64131e+62	GCG,HHEX,PDGFC,TIMP2,GPRC5B,CCL2,PMEPA1,FLRT2,SORL1,PDGFD,PKHD1,ADCYAP1,EGFR,INS,BMP5
GO:0031346	positive regulation of cell projection organization	0.0219031	-3.82113	307	5	0.0581395	86	16543	1.16517e+18	ADCYAP1,GPRC5B,LCN2,ENC1,BMP5
GO:0050817	coagulation	0.0219031	-3.82113	307	5	0.0581395	86	16543	8.03105e+20	PDGFD,SERPINA5,TFPI2,PDGFC,SERPING1
GO:0045666	positive regulation of neuron differentiation	0.0219031	-3.82113	307	5	0.0581395	86	16543	7.07712e+18	TIMP2,ADCYAP1,ENC1,GPRC5B,BMP5
GO:1900047	negative regulation of hemostasis	0.02194	-3.81944	44	2	0.0232558	86	16543	7103710	TSPAN8,SERPING1
GO:0030195	negative regulation of blood coagulation	0.02194	-3.81944	44	2	0.0232558	86	16543	7103710	TSPAN8,SERPING1
GO:0015701	bicarbonate transport	0.02194	-3.81944	44	2	0.0232558	86	16543	86711080	SLC4A4,CFTR
GO:0002792	negative regulation of peptide secretion	0.02194	-3.81944	44	2	0.0232558	86	16543	59783033	REST,HADH
GO:0050777	negative regulation of immune response	0.0225689	-3.79118	116	3	0.0348837	86	16543	1167103630	ADCYAP1,SERPING1,INS
GO:0007599	hemostasis	0.0227285	-3.78414	310	5	0.0581395	86	16543	5.1048e+20	SERPINA5,PDGFD,TFPI2,PDGFC,SERPING1
GO:0051234	establishment of localization	0.0227774	-3.78199	3925	29	0.337209	86	16543	9076,7276,3934,64078,23224,55503,116,1080,8644,2638,1956,1113,3630,5104,3087,8671,710,7857,6447,12,5798,6653,79679,169026,57586,64129,5978,846,29106	CLDN1,TTR,LCN2,SLC28A3,SYNE2,TRPV6,ADCYAP1,CFTR,AKR1C3,GC,EGFR,CHGA,INS,SERPINA5,HHEX,SLC4A4,SERPING1,SCG2,SCG5,SERPINA3,PTPRN,SORL1,VTCN1,SLC30A8,SYT13,TINAGL1,REST,CASR,SCG3
GO:0050999	regulation of nitric-oxide synthase activity	0.022884	-3.77732	45	2	0.0232558	86	16543	19563630	EGFR,INS
GO:1903305	regulation of regulated secretory pathway	0.0230778	-3.76888	117	3	0.0348837	86	16543	55503575865978	TRPV6,SYT13,REST
GO:0090092	regulation of transmembrane receptor protein serine/threonine kinase signaling pathway	0.0231687	-3.76495	208	4	0.0465116	86	16543	4052317556937650	LTBP1,ONECUT1,PMEPA1,BMP5
GO:0043903	regulation of symbiosis, encompassing mutualism through parasitism	0.0231687	-3.76495	208	4	0.0465116	86	16543	6.5906e+16	SLPI,REST,IFITM3,NR5A2
GO:0044087	regulation of cellular component biogenesis	0.0237643	-3.73957	805	9	0.104651	86	16543	9.07657e+38	CLDN1,PMEPA1,SYNE2,FLRT2,SORL1,TACSTD2,REST,INS,CHGA
GO:0019935	cyclic-nucleotide-mediated signaling	0.0238445	-3.7362	46	2	0.0232558	86	16543	1161672	ADCYAP1,DEFB1
GO:0043588	skin development	0.0238941	-3.73412	210	4	0.0465116	86	16543	9.0761e+16	CLDN1,YAP1,AKR1C3,EGFR
GO:0003206	cardiac chamber morphogenesis	0.0241143	-3.72495	119	3	0.0348837	86	16543	48531363653	NOTCH2,CPE,BMP5
GO:0051179	localization	0.0244394	-3.71156	4819	34	0.395349	86	16543	9076,7276,4052,3934,6347,64078,116,2920,1080,1113,710,6653,79679,64129,5978,1363,846,29106,2191,23224,55503,8644,2638,3630,1956,5104,3087,8671,7857,6447,12,5798,169026,57586	CLDN1,TTR,LTBP1,LCN2,CCL2,SLC28A3,ADCYAP1,CXCL2,CFTR,CHGA,SERPING1,SORL1,VTCN1,TINAGL1,REST,CPE,CASR,SCG3,FAP,SYNE2,TRPV6,AKR1C3,GC,INS,EGFR,SERPINA5,HHEX,SLC4A4,SCG2,SCG5,SERPINA3,PTPRN,SLC30A8,SYT13
GO:0035295	tube development	0.024501	-3.70904	551	7	0.0813953	86	16543	1.04133e+28	YAP1,HHEX,TACSTD2,PDGFC,CTSH,EGFR,BMP5
GO:0006956	complement activation	0.0248214	-3.69605	47	2	0.0232558	86	16543	629710	CFB,SERPING1
GO:1903428	positive regulation of reactive oxygen species biosynthetic process	0.0248214	-3.69605	47	2	0.0232558	86	16543	19563630	EGFR,INS
GO:0034308	primary alcohol metabolic process	0.0248214	-3.69605	47	2	0.0232558	86	16543	72768644	TTR,AKR1C3
GO:0050819	negative regulation of coagulation	0.0248214	-3.69605	47	2	0.0232558	86	16543	7103710	TSPAN8,SERPING1
GO:0051093	negative regulation of developmental process	0.0249588	-3.69053	812	9	0.104651	86	16543	3.08734e+34	HHEX,IAPP,SORL1,YAP1,TACSTD2,ADCYAP1,REST,EGFR,BMP5
GO:1903795	regulation of inorganic anion transmembrane transport	0.0257271	-3.66021	5	1	0.0116279	86	16543	1080	CFTR
GO:0032430	positive regulation of phospholipase A2 activity	0.0257271	-3.66021	5	1	0.0116279	86	16543	1956	EGFR
GO:0010815	bradykinin catabolic process	0.0257271	-3.66021	5	1	0.0116279	86	16543	1512	CTSH
GO:0045053	protein retention in Golgi apparatus	0.0257271	-3.66021	5	1	0.0116279	86	16543	6653	SORL1
GO:1902430	negative regulation of beta-amyloid formation	0.0257271	-3.66021	5	1	0.0116279	86	16543	6653	SORL1
GO:0061009	common bile duct development	0.0257271	-3.66021	5	1	0.0116279	86	16543	3087	HHEX
GO:0002551	mast cell chemotaxis	0.0257271	-3.66021	5	1	0.0116279	86	16543	1113	CHGA
GO:0021815	modulation of microtubule cytoskeleton involved in cerebral cortex radial glia guided migration	0.0257271	-3.66021	5	1	0.0116279	86	16543	23224	SYNE2
GO:1904683	regulation of metalloendopeptidase activity	0.0257271	-3.66021	5	1	0.0116279	86	16543	6653	SORL1
GO:1900028	negative regulation of ruffle assembly	0.0257271	-3.66021	5	1	0.0116279	86	16543	4070	TACSTD2
GO:0080184	response to phenylpropanoid	0.0257271	-3.66021	5	1	0.0116279	86	16543	1956	EGFR
GO:0022027	interkinetic nuclear migration	0.0257271	-3.66021	5	1	0.0116279	86	16543	3087	HHEX
GO:0050747	positive regulation of lipoprotein metabolic process	0.0257271	-3.66021	5	1	0.0116279	86	16543	10400	PEMT
GO:0010359	regulation of anion channel activity	0.0257271	-3.66021	5	1	0.0116279	86	16543	1080	CFTR
GO:0048143	astrocyte activation	0.0257271	-3.66021	5	1	0.0116279	86	16543	1956	EGFR
GO:0072602	interleukin-4 secretion	0.0257271	-3.66021	5	1	0.0116279	86	16543	79679	VTCN1
GO:0010991	negative regulation of SMAD protein complex assembly	0.0257271	-3.66021	5	1	0.0116279	86	16543	56937	PMEPA1
GO:0071651	positive regulation of chemokine (C-C motif) ligand 5 production	0.0257271	-3.66021	5	1	0.0116279	86	16543	116	ADCYAP1
GO:0061082	myeloid leukocyte cytokine production	0.0257271	-3.66021	5	1	0.0116279	86	16543	1113	CHGA
GO:0002865	negative regulation of acute inflammatory response to antigenic stimulus	0.0257271	-3.66021	5	1	0.0116279	86	16543	116	ADCYAP1
GO:0072126	positive regulation of glomerular mesangial cell proliferation	0.0257271	-3.66021	5	1	0.0116279	86	16543	80310	PDGFD
GO:0045762	positive regulation of adenylate cyclase activity	0.0258144	-3.65682	48	2	0.0232558	86	16543	7077116	TIMP2,ADCYAP1
GO:0006875	cellular metal ion homeostasis	0.0259913	-3.64999	436	6	0.0697674	86	16543	1.69027e+24	SLC30A8,PKHD1,ADCYAP1,LCN2,CASR,SCGN
GO:0043901	negative regulation of multi-organism process	0.0262621	-3.63963	123	3	0.0348837	86	16543	6590597810410	SLPI,REST,IFITM3
GO:0045471	response to ethanol	0.0262621	-3.63963	123	3	0.0348837	86	16543	907611610400	CLDN1,ADCYAP1,PEMT
GO:0030595	leukocyte chemotaxis	0.0262621	-3.63963	123	3	0.0348837	86	16543	634778571113	CCL2,SCG2,CHGA
GO:1900182	positive regulation of protein localization to nucleus	0.0262621	-3.63963	123	3	0.0348837	86	16543	5689219563630	C8orf4,EGFR,INS
GO:0006810	transport	0.0263066	-3.63794	3798	28	0.325581	86	16543	9076,7276,3934,64078,23224,55503,116,1080,8644,2638,1113,3630,5104,3087,8671,710,7857,6447,12,5798,6653,79679,169026,57586,64129,5978,846,29106	CLDN1,TTR,LCN2,SLC28A3,SYNE2,TRPV6,ADCYAP1,CFTR,AKR1C3,GC,CHGA,INS,SERPINA5,HHEX,SLC4A4,SERPING1,SCG2,SCG5,SERPINA3,PTPRN,SORL1,VTCN1,SLC30A8,SYT13,TINAGL1,REST,CASR,SCG3
GO:0071417	cellular response to organonitrogen compound	0.0267617	-3.62078	439	6	0.0697674	86	16543	2.6418e+25	GCG,PDGFD,PDGFC,CFTR,EGFR,INS
GO:0061041	regulation of wound healing	0.0268146	-3.61881	124	3	0.0348837	86	16543	21917103710	FAP,TSPAN8,SERPING1
GO:0045071	negative regulation of viral genome replication	0.0268234	-3.61848	49	2	0.0232558	86	16543	659010410	SLPI,IFITM3
GO:0043603	cellular amide metabolic process	0.0268912	-3.61595	690	8	0.0930233	86	16543	5.12689e+32	PCSK2,VNN1,PCSK1,SCG5,PEMT,CPE,CTSH,EGFR
GO:0042742	defense response to bacterium	0.0273283	-3.59983	219	4	0.0465116	86	16543	6.59057e+16	SLPI,S100A14,DEFB1,CHGA
GO:0043085	positive regulation of catalytic activity	0.0277448	-3.58471	1545	14	0.162791	86	16543	2.64156e+60	GCG,PDGFC,TIMP2,ARAP2,GPRC5B,CCL2,SORL1,PDGFD,ADCYAP1,REST,CTSH,PARM1,EGFR,INS
GO:0061178	regulation of insulin secretion involved in cellular response to glucose stimulus	0.0278482	-3.58099	50	2	0.0232558	86	16543	26411080	GCG,CFTR
GO:0050829	defense response to Gram-negative bacterium	0.0278482	-3.58099	50	2	0.0232558	86	16543	16721113	DEFB1,CHGA
GO:0006720	isoprenoid metabolic process	0.0279382	-3.57776	126	3	0.0348837	86	16543	727686441956	TTR,AKR1C3,EGFR
GO:0031328	positive regulation of cellular biosynthetic process	0.0279563	-3.57711	1698	15	0.174419	86	16543	2.64131e+61	GCG,HHEX,ONECUT1,PDGFC,TIMP2,PEMT,PTPRN,YAP1,ADCYAP1,REST,NR5A2,PARM1,EGFR,INS,BMP5
GO:0045597	positive regulation of cell differentiation	0.0280381	-3.57419	829	9	0.104651	86	16543	7.07788e+34	TIMP2,PROM1,GPRC5B,VNN1,TACSTD2,ADCYAP1,ENC1,INS,BMP5
GO:0051962	positive regulation of nervous system development	0.0286184	-3.55371	446	6	0.0697674	86	16543	7.07712e+23	TIMP2,ADCYAP1,GPRC5B,ENC1,FLRT2,BMP5
GO:1902532	negative regulation of intracellular signal transduction	0.0286184	-3.55371	446	6	0.0697674	86	16543	6.65353e+24	SORL1,PKHD1,TIMP2,VNN1,FLRT2,INS
GO:0031344	regulation of cell projection organization	0.028766	-3.54856	570	7	0.0813953	86	16543	4.07012e+27	TACSTD2,ADCYAP1,GPRC5B,LCN2,ENC1,SYNE2,BMP5
GO:0090280	positive regulation of calcium ion import	0.0288886	-3.54431	51	2	0.0232558	86	16543	26416347	GCG,CCL2
GO:0002920	regulation of humoral immune response	0.0288886	-3.54431	51	2	0.0232558	86	16543	629710	CFB,SERPING1
GO:0001775	cell activation	0.0297245	-3.51578	574	7	0.0813953	86	16543	3.17531e+28	ONECUT1,HHEX,NOTCH2,C8orf4,EGFR,CHGA,INS
GO:0045428	regulation of nitric oxide biosynthetic process	0.0299443	-3.50842	52	2	0.0232558	86	16543	19563630	EGFR,INS
GO:0051966	regulation of synaptic transmission, glutamatergic	0.0299443	-3.50842	52	2	0.0232558	86	16543	1161956	ADCYAP1,EGFR
GO:0010676	positive regulation of cellular carbohydrate metabolic process	0.0299443	-3.50842	52	2	0.0232558	86	16543	26413630	GCG,INS
GO:0009893	positive regulation of metabolic process	0.0299881	-3.50695	2994	23	0.267442	86	16543	5.60347e+95	PDGFC,TIMP2,LCN2,CCL2,YAP1,ADCYAP1,NR5A2,AKR1C3,PARM1,EGFR,INS,CHGA,BMP5,GCG,ONECUT1,HHEX,GPRC5B,PEMT,PTPRN,SORL1,PDGFD,REST,CTSH
GO:0001568	blood vessel development	0.0299957	-3.5067	451	6	0.0697674	86	16543	2.1911e+24	FAP,YAP1,LTBP1,HHEX,CCL2,SCG2
GO:0071363	cellular response to growth factor stimulus	0.0299957	-3.5067	451	6	0.0697674	86	16543	9.0768e+24	CLDN1,PDGFD,CCL2,EGFR,FLRT2,BMP5
GO:0010976	positive regulation of neuron projection development	0.0306174	-3.48619	227	4	0.0465116	86	16543	116850751704653	ADCYAP1,ENC1,GPRC5B,BMP5
GO:0061218	negative regulation of mesonephros development	0.0307935	-3.48045	6	1	0.0116279	86	16543	4070	TACSTD2
GO:0021814	cell motility involved in cerebral cortex radial glia guided migration	0.0307935	-3.48045	6	1	0.0116279	86	16543	23224	SYNE2
GO:0030948	negative regulation of vascular endothelial growth factor receptor signaling pathway	0.0307935	-3.48045	6	1	0.0116279	86	16543	3087	HHEX
GO:0070141	response to UV-A	0.0307935	-3.48045	6	1	0.0116279	86	16543	1956	EGFR
GO:0060267	positive regulation of respiratory burst	0.0307935	-3.48045	6	1	0.0116279	86	16543	3630	INS
GO:0010046	response to mycotoxin	0.0307935	-3.48045	6	1	0.0116279	86	16543	3934	LCN2
GO:0015860	purine nucleoside transmembrane transport	0.0307935	-3.48045	6	1	0.0116279	86	16543	64078	SLC28A3
GO:2000739	regulation of mesenchymal stem cell differentiation	0.0307935	-3.48045	6	1	0.0116279	86	16543	5978	REST
GO:0071692	protein localization to extracellular region	0.0307935	-3.48045	6	1	0.0116279	86	16543	4052	LTBP1
GO:0071799	cellular response to prostaglandin D stimulus	0.0307935	-3.48045	6	1	0.0116279	86	16543	8644	AKR1C3
GO:2001225	regulation of chloride transport	0.0307935	-3.48045	6	1	0.0116279	86	16543	1080	CFTR
GO:0010990	regulation of SMAD protein complex assembly	0.0307935	-3.48045	6	1	0.0116279	86	16543	56937	PMEPA1
GO:0005981	regulation of glycogen catabolic process	0.0307935	-3.48045	6	1	0.0116279	86	16543	3630	INS
GO:0043615	astrocyte cell migration	0.0307935	-3.48045	6	1	0.0116279	86	16543	6347	CCL2
GO:0046137	negative regulation of vitamin metabolic process	0.0307935	-3.48045	6	1	0.0116279	86	16543	8644	AKR1C3
GO:0032633	interleukin-4 production	0.0307935	-3.48045	6	1	0.0116279	86	16543	79679	VTCN1
GO:0045852	pH elevation	0.0307935	-3.48045	6	1	0.0116279	86	16543	1080	CFTR
GO:0090336	positive regulation of brown fat cell differentiation	0.0307935	-3.48045	6	1	0.0116279	86	16543	3630	INS
GO:0071798	response to prostaglandin D	0.0307935	-3.48045	6	1	0.0116279	86	16543	8644	AKR1C3
GO:1903054	negative regulation of extracellular matrix organization	0.0307935	-3.48045	6	1	0.0116279	86	16543	2191	FAP
GO:0061370	testosterone biosynthetic process	0.0307935	-3.48045	6	1	0.0116279	86	16543	8644	AKR1C3
GO:0035947	regulation of gluconeogenesis by regulation of transcription from RNA polymerase II promoter	0.0307935	-3.48045	6	1	0.0116279	86	16543	2641	GCG
GO:0034134	toll-like receptor 2 signaling pathway	0.0307935	-3.48045	6	1	0.0116279	86	16543	118788	PIK3AP1
GO:0006686	sphingomyelin biosynthetic process	0.0307935	-3.48045	6	1	0.0116279	86	16543	10400	PEMT
GO:0071671	regulation of smooth muscle cell chemotaxis	0.0307935	-3.48045	6	1	0.0116279	86	16543	80310	PDGFD
GO:0001842	neural fold formation	0.0307935	-3.48045	6	1	0.0116279	86	16543	653	BMP5
GO:0071694	maintenance of protein location in extracellular region	0.0307935	-3.48045	6	1	0.0116279	86	16543	4052	LTBP1
GO:0035773	insulin secretion involved in cellular response to glucose stimulus	0.0307935	-3.48045	6	1	0.0116279	86	16543	5798	PTPRN
GO:0070445	regulation of oligodendrocyte progenitor proliferation	0.0307935	-3.48045	6	1	0.0116279	86	16543	116	ADCYAP1
GO:0016115	terpenoid catabolic process	0.0307935	-3.48045	6	1	0.0116279	86	16543	8644	AKR1C3
GO:0071676	negative regulation of mononuclear cell migration	0.0307935	-3.48045	6	1	0.0116279	86	16543	653	BMP5
GO:0051454	intracellular pH elevation	0.0307935	-3.48045	6	1	0.0116279	86	16543	1080	CFTR
GO:0010557	positive regulation of macromolecule biosynthetic process	0.0308316	-3.47922	1567	14	0.162791	86	16543	2.64131e+56	GCG,HHEX,ONECUT1,PDGFC,CCL2,PTPRN,YAP1,ADCYAP1,REST,NR5A2,PARM1,EGFR,INS,BMP5
GO:0048754	branching morphogenesis of an epithelial tube	0.030856	-3.47843	131	3	0.0348837	86	16543	1041330871512	YAP1,HHEX,CTSH
GO:0030802	regulation of cyclic nucleotide biosynthetic process	0.030856	-3.47843	131	3	0.0348837	86	16543	26417077116	GCG,TIMP2,ADCYAP1
GO:0071398	cellular response to fatty acid	0.0310153	-3.47327	53	2	0.0232558	86	16543	90768644	CLDN1,AKR1C3
GO:0030154	cell differentiation	0.0311703	-3.46829	3172	24	0.27907	86	16543	9.07671e+97	CLDN1,TIMP2,CCL2,SYNE2,FLRT2,YAP1,ADCYAP1,NOTCH2,CFTR,DEFB1,ENC1,NR5A2,AKR1C3,EGFR,LAMB3,BMP5,ONECUT1,HHEX,PROM1,GPRC5B,SORL1,KRT19,REST,DLK1
GO:0022008	neurogenesis	0.0313245	-3.46336	1420	13	0.151163	86	16543	7.07788e+53	TIMP2,PROM1,GPRC5B,CCL2,SYNE2,FLRT2,SORL1,YAP1,ADCYAP1,ENC1,REST,EGFR,BMP5
GO:0080134	regulation of response to stress	0.0316433	-3.45323	1274	12	0.139535	86	16543	2.19171e+48	FAP,TSPAN8,GPRC5B,SERPING1,PIK3AP1,CCL2,VNN1,ADCYAP1,S100A14,CFB,EGFR,INS
GO:0090287	regulation of cellular response to growth factor stimulus	0.0319086	-3.44488	230	4	0.0465116	86	16543	4.05231e+16	LTBP1,HHEX,ONECUT1,PMEPA1
GO:0030072	peptide hormone secretion	0.0321013	-3.43886	54	2	0.0232558	86	16543	1690265798	SLC30A8,PTPRN
GO:0051173	positive regulation of nitrogen compound metabolic process	0.032767	-3.41833	1733	15	0.174419	86	16543	2.64131e+60	GCG,HHEX,ONECUT1,PDGFC,TIMP2,PTPRN,YAP1,ADCYAP1,REST,NR5A2,PARM1,EGFR,INS,CHGA,BMP5
GO:0001906	cell killing	0.0332022	-3.40514	55	2	0.0232558	86	16543	15121113	CTSH,CHGA
GO:0014910	regulation of smooth muscle cell migration	0.0332022	-3.40514	55	2	0.0232558	86	16543	803106653	PDGFD,SORL1
GO:0043542	endothelial cell migration	0.0332022	-3.40514	55	2	0.0232558	86	16543	21917857	FAP,SCG2
GO:0032768	regulation of monooxygenase activity	0.0343177	-3.37209	56	2	0.0232558	86	16543	19563630	EGFR,INS
GO:0002790	peptide secretion	0.0343177	-3.37209	56	2	0.0232558	86	16543	1690265798	SLC30A8,PTPRN
GO:0045786	negative regulation of cell cycle	0.034388	-3.37005	466	6	0.0697674	86	16543	2.19131e+22	FAP,HHEX,TIMP2,ADCYAP1,NOTCH2,EGFR
GO:0042113	B cell activation	0.034561	-3.36503	137	3	0.0348837	86	16543	317530874853	ONECUT1,HHEX,NOTCH2
GO:1900371	regulation of purine nucleotide biosynthetic process	0.0352	-3.34671	138	3	0.0348837	86	16543	26417077116	GCG,TIMP2,ADCYAP1
GO:1901897	regulation of relaxation of cardiac muscle	0.0358338	-3.32886	7	1	0.0116279	86	16543	1113	CHGA
GO:0070874	negative regulation of glycogen metabolic process	0.0358338	-3.32886	7	1	0.0116279	86	16543	3630	INS
GO:0009635	response to herbicide	0.0358338	-3.32886	7	1	0.0116279	86	16543	3934	LCN2
GO:0033860	regulation of NAD(P)H oxidase activity	0.0358338	-3.32886	7	1	0.0116279	86	16543	3630	INS
GO:0060907	positive regulation of macrophage cytokine production	0.0358338	-3.32886	7	1	0.0116279	86	16543	51704	GPRC5B
GO:0060710	chorio-allantoic fusion	0.0358338	-3.32886	7	1	0.0116279	86	16543	653	BMP5
GO:0043569	negative regulation of insulin-like growth factor receptor signaling pathway	0.0358338	-3.32886	7	1	0.0116279	86	16543	653	BMP5
GO:1900040	regulation of interleukin-2 secretion	0.0358338	-3.32886	7	1	0.0116279	86	16543	79679	VTCN1
GO:0071649	regulation of chemokine (C-C motif) ligand 5 production	0.0358338	-3.32886	7	1	0.0116279	86	16543	116	ADCYAP1
GO:0086103	G-protein coupled receptor signaling pathway involved in heart process	0.0358338	-3.32886	7	1	0.0116279	86	16543	1113	CHGA
GO:1901724	positive regulation of cell proliferation involved in kidney development	0.0358338	-3.32886	7	1	0.0116279	86	16543	80310	PDGFD
GO:2000252	negative regulation of feeding behavior	0.0358338	-3.32886	7	1	0.0116279	86	16543	3630	INS
GO:1902093	positive regulation of flagellated sperm motility	0.0358338	-3.32886	7	1	0.0116279	86	16543	1672	DEFB1
GO:0060449	bud elongation involved in lung branching	0.0358338	-3.32886	7	1	0.0116279	86	16543	10413	YAP1
GO:0001821	histamine secretion	0.0358338	-3.32886	7	1	0.0116279	86	16543	116	ADCYAP1
GO:0002315	marginal zone B cell differentiation	0.0358338	-3.32886	7	1	0.0116279	86	16543	4853	NOTCH2
GO:0072307	regulation of metanephric nephron tubule epithelial cell differentiation	0.0358338	-3.32886	7	1	0.0116279	86	16543	10413	YAP1
GO:0006863	purine nucleobase transport	0.0358338	-3.32886	7	1	0.0116279	86	16543	64078	SLC28A3
GO:0031659	positive regulation of cyclin-dependent protein serine/threonine kinase activity involved in G1/S transition of mitotic cell cycle	0.0358338	-3.32886	7	1	0.0116279	86	16543	1956	EGFR
GO:1902992	negative regulation of amyloid precursor protein catabolic process	0.0358338	-3.32886	7	1	0.0116279	86	16543	6653	SORL1
GO:2000427	positive regulation of apoptotic cell clearance	0.0358338	-3.32886	7	1	0.0116279	86	16543	6347	CCL2
GO:0097531	mast cell migration	0.0358338	-3.32886	7	1	0.0116279	86	16543	1113	CHGA
GO:2000402	negative regulation of lymphocyte migration	0.0358338	-3.32886	7	1	0.0116279	86	16543	6347	CCL2
GO:0072643	interferon-gamma secretion	0.0358338	-3.32886	7	1	0.0116279	86	16543	79679	VTCN1
GO:0051045	negative regulation of membrane protein ectodomain proteolysis	0.0358338	-3.32886	7	1	0.0116279	86	16543	7077	TIMP2
GO:0030808	regulation of nucleotide biosynthetic process	0.0358451	-3.32855	139	3	0.0348837	86	16543	26417077116	GCG,TIMP2,ADCYAP1
GO:0001944	vasculature development	0.0359403	-3.3259	471	6	0.0697674	86	16543	1.04132e+24	YAP1,FAP,LTBP1,HHEX,CCL2,SCG2
GO:0006935	chemotaxis	0.0359403	-3.3259	471	6	0.0697674	86	16543	2.92017e+24	CXCL2,DEFB1,CCL2,SCG2,FLRT2,CHGA
GO:0042330	taxis	0.0362561	-3.31715	472	6	0.0697674	86	16543	2.92017e+24	CXCL2,DEFB1,CCL2,SCG2,FLRT2,CHGA
GO:0002263	cell activation involved in immune response	0.0364964	-3.31054	140	3	0.0348837	86	16543	4853568921113	NOTCH2,C8orf4,CHGA
GO:1903201	regulation of oxidative stress-induced cell death	0.0365921	-3.30792	58	2	0.0232558	86	16543	88763630	VNN1,INS
GO:0022029	telencephalon cell migration	0.0365921	-3.30792	58	2	0.0232558	86	16543	232241956	SYNE2,EGFR
GO:0061045	negative regulation of wound healing	0.0365921	-3.30792	58	2	0.0232558	86	16543	7103710	TSPAN8,SERPING1
GO:0043434	response to peptide hormone	0.0372063	-3.29128	354	5	0.0581395	86	16543	2.64131e+19	GCG,HHEX,HADH,INS,PTPRN
GO:0031099	regeneration	0.0378171	-3.27499	142	3	0.0348837	86	16543	907619567104	CLDN1,EGFR,TM4SF4
GO:0031348	negative regulation of defense response	0.0378171	-3.27499	142	3	0.0348837	86	16543	1167103630	ADCYAP1,SERPING1,INS
GO:0045944	positive regulation of transcription from RNA polymerase II promoter	0.0378558	-3.27397	1017	10	0.116279	86	16543	2.64131e+38	GCG,HHEX,ONECUT1,PTPRN,YAP1,ADCYAP1,REST,NR5A2,EGFR,BMP5
GO:0070848	response to growth factor	0.0378622	-3.2738	477	6	0.0697674	86	16543	9.0768e+24	CLDN1,PDGFD,CCL2,EGFR,FLRT2,BMP5
GO:0072503	cellular divalent inorganic cation homeostasis	0.0383604	-3.26073	357	5	0.0581395	86	16543	1.69027e+20	SLC30A8,PKHD1,ADCYAP1,CASR,SCGN
GO:0009895	negative regulation of catabolic process	0.0384866	-3.25745	143	3	0.0348837	86	16543	707719563630	TIMP2,EGFR,INS
GO:0072358	cardiovascular system development	0.0385172	-3.25665	479	6	0.0697674	86	16543	1.04132e+24	YAP1,FAP,LTBP1,HHEX,CCL2,SCG2
GO:0070301	cellular response to hydrogen peroxide	0.0389231	-3.24617	60	2	0.0232558	86	16543	803103934	PDGFD,LCN2
GO:0060393	regulation of pathway-restricted SMAD protein phosphorylation	0.0389231	-3.24617	60	2	0.0232558	86	16543	56937653	PMEPA1,BMP5
GO:0001890	placenta development	0.0391621	-3.24005	144	3	0.0348837	86	16543	38801956653	KRT19,EGFR,BMP5
GO:1903034	regulation of response to wounding	0.0398437	-3.22279	145	3	0.0348837	86	16543	21917103710	FAP,TSPAN8,SERPING1
GO:0048869	cellular developmental process	0.0398935	-3.22154	3247	24	0.27907	86	16543	9.07671e+97	CLDN1,TIMP2,CCL2,SYNE2,FLRT2,YAP1,ADCYAP1,NOTCH2,CFTR,DEFB1,ENC1,NR5A2,AKR1C3,EGFR,LAMB3,BMP5,ONECUT1,HHEX,PROM1,GPRC5B,SORL1,KRT19,REST,DLK1
GO:0031281	positive regulation of cyclase activity	0.0401094	-3.21615	61	2	0.0232558	86	16543	7077116	TIMP2,ADCYAP1
GO:0021885	forebrain cell migration	0.0401094	-3.21615	61	2	0.0232558	86	16543	232241956	SYNE2,EGFR
GO:0051349	positive regulation of lyase activity	0.0401094	-3.21615	61	2	0.0232558	86	16543	7077116	TIMP2,ADCYAP1
GO:0007568	aging	0.0403247	-3.21079	248	4	0.0465116	86	16543	907670774316710	CLDN1,TIMP2,MMP7,SERPING1
GO:0090316	positive regulation of intracellular protein transport	0.0403247	-3.21079	248	4	0.0465116	86	16543	6.65357e+17	SORL1,C8orf4,PEMT,EGFR
GO:0008015	blood circulation	0.0403325	-3.2106	362	5	0.0581395	86	16543	1.1671e+17	ADCYAP1,SERPING1,EGFR,CHGA,INS
GO:1903829	positive regulation of cellular protein localization	0.0403325	-3.2106	362	5	0.0581395	86	16543	6.65357e+21	SORL1,C8orf4,PEMT,EGFR,INS
GO:0031349	positive regulation of defense response	0.0407342	-3.20069	363	5	0.0581395	86	16543	5.74025e+23	S100A14,GPRC5B,PIK3AP1,CCL2,EGFR
GO:0046498	S-adenosylhomocysteine metabolic process	0.0408482	-3.19789	8	1	0.0116279	86	16543	10400	PEMT
GO:0044598	doxorubicin metabolic process	0.0408482	-3.19789	8	1	0.0116279	86	16543	8644	AKR1C3
GO:0060124	positive regulation of growth hormone secretion	0.0408482	-3.19789	8	1	0.0116279	86	16543	116	ADCYAP1
GO:0034351	negative regulation of glial cell apoptotic process	0.0408482	-3.19789	8	1	0.0116279	86	16543	6347	CCL2
GO:2001135	regulation of endocytic recycling	0.0408482	-3.19789	8	1	0.0116279	86	16543	6653	SORL1
GO:0051608	histamine transport	0.0408482	-3.19789	8	1	0.0116279	86	16543	116	ADCYAP1
GO:0030638	polyketide metabolic process	0.0408482	-3.19789	8	1	0.0116279	86	16543	8644	AKR1C3
GO:0043129	surfactant homeostasis	0.0408482	-3.19789	8	1	0.0116279	86	16543	1512	CTSH
GO:0001553	luteinization	0.0408482	-3.19789	8	1	0.0116279	86	16543	5798	PTPRN
GO:0072530	purine-containing compound transmembrane transport	0.0408482	-3.19789	8	1	0.0116279	86	16543	64078	SLC28A3
GO:0042538	hyperosmotic salinity response	0.0408482	-3.19789	8	1	0.0116279	86	16543	9076	CLDN1
GO:0045916	negative regulation of complement activation	0.0408482	-3.19789	8	1	0.0116279	86	16543	710	SERPING1
GO:0034350	regulation of glial cell apoptotic process	0.0408482	-3.19789	8	1	0.0116279	86	16543	6347	CCL2
GO:0015939	pantothenate metabolic process	0.0408482	-3.19789	8	1	0.0116279	86	16543	8876	VNN1
GO:0070673	response to interleukin-18	0.0408482	-3.19789	8	1	0.0116279	86	16543	9076	CLDN1
GO:0060572	morphogenesis of an epithelial bud	0.0408482	-3.19789	8	1	0.0116279	86	16543	3087	HHEX
GO:0031657	regulation of cyclin-dependent protein serine/threonine kinase activity involved in G1/S transition of mitotic cell cycle	0.0408482	-3.19789	8	1	0.0116279	86	16543	1956	EGFR
GO:2000698	positive regulation of epithelial cell differentiation involved in kidney development	0.0408482	-3.19789	8	1	0.0116279	86	16543	8842	PROM1
GO:0090286	cytoskeletal anchoring at nuclear membrane	0.0408482	-3.19789	8	1	0.0116279	86	16543	23224	SYNE2
GO:0008300	isoprenoid catabolic process	0.0408482	-3.19789	8	1	0.0116279	86	16543	8644	AKR1C3
GO:1900118	negative regulation of execution phase of apoptosis	0.0408482	-3.19789	8	1	0.0116279	86	16543	2641	GCG
GO:2000258	negative regulation of protein activation cascade	0.0408482	-3.19789	8	1	0.0116279	86	16543	710	SERPING1
GO:0044597	daunorubicin metabolic process	0.0408482	-3.19789	8	1	0.0116279	86	16543	8644	AKR1C3
GO:0034310	primary alcohol catabolic process	0.0408482	-3.19789	8	1	0.0116279	86	16543	8644	AKR1C3
GO:0035581	sequestering of extracellular ligand from receptor	0.0408482	-3.19789	8	1	0.0116279	86	16543	4052	LTBP1
GO:0000165	MAPK cascade	0.0411384	-3.19081	364	5	0.0581395	86	16543	6.34779e+19	CCL2,SCG2,CTSH,EGFR,INS
GO:0009888	tissue development	0.0415109	-3.1818	1479	13	0.151163	86	16543	9.07632e+51	CLDN1,ONECUT1,HHEX,PROM1,TM4SF4,YAP1,TACSTD2,AKR1C3,NR5A2,CTSH,EGFR,BMP5,LAMB3
GO:0051052	regulation of DNA metabolic process	0.041545	-3.18098	365	5	0.0581395	86	16543	5.60343e+20	PDGFC,PARM1,EGFR,INS,BMP5
GO:0003013	circulatory system process	0.0419541	-3.17118	366	5	0.0581395	86	16543	1.1671e+17	ADCYAP1,SERPING1,EGFR,CHGA,INS
GO:0008544	epidermis development	0.0423513	-3.16176	252	4	0.0465116	86	16543	1.04139e+16	YAP1,AKR1C3,EGFR,LAMB3
GO:0046782	regulation of viral transcription	0.0425226	-3.15772	63	2	0.0232558	86	16543	597810410	REST,IFITM3
GO:0001570	vasculogenesis	0.0425226	-3.15772	63	2	0.0232558	86	16543	104133087	YAP1,HHEX
GO:0060411	cardiac septum morphogenesis	0.0425226	-3.15772	63	2	0.0232558	86	16543	4853653	NOTCH2,BMP5
GO:0035690	cellular response to drug	0.0425226	-3.15772	63	2	0.0232558	86	16543	59781956	REST,EGFR
GO:0048514	blood vessel morphogenesis	0.0431959	-3.14201	369	5	0.0581395	86	16543	1.04132e+20	YAP1,FAP,HHEX,CCL2,SCG2
GO:0071345	cellular response to cytokine stimulus	0.0432642	-3.14043	623	7	0.0813953	86	16543	9.07629e+29	CLDN1,CXCL2,LCN2,IFITM3,CCL2,FLRT2,PTPRN
GO:0051271	negative regulation of cellular component movement	0.043386	-3.13762	254	4	0.0465116	86	16543	531440706347653	PKHD1,TACSTD2,CCL2,BMP5
GO:0071496	cellular response to external stimulus	0.043386	-3.13762	254	4	0.0465116	86	16543	4316393486441950	MMP7,LCN2,AKR1C3,EGFR
GO:0006970	response to osmotic stress	0.0437492	-3.12928	64	2	0.0232558	86	16543	90761956	CLDN1,EGFR
GO:0001822	kidney development	0.0439086	-3.12564	255	4	0.0465116	86	16543	5314407088421510	PKHD1,TACSTD2,PROM1,CTSH
GO:0051247	positive regulation of protein metabolic process	0.0440417	-3.12262	1492	13	0.151163	86	16543	2.64156e+52	GCG,PDGFC,TIMP2,GPRC5B,CCL2,SORL1,PDGFD,ADCYAP1,REST,CTSH,EGFR,INS,BMP5
GO:2000377	regulation of reactive oxygen species metabolic process	0.0440595	-3.12221	151	3	0.0348837	86	16543	864419563630	AKR1C3,EGFR,INS
GO:0042594	response to starvation	0.044783	-3.10593	152	3	0.0348837	86	16543	26411168644	GCG,ADCYAP1,AKR1C3
GO:0006367	transcription initiation from RNA polymerase II promoter	0.044783	-3.10593	152	3	0.0348837	86	16543	1041348532494	YAP1,NOTCH2,NR5A2
GO:0030177	positive regulation of Wnt signaling pathway	0.044783	-3.10593	152	3	0.0348837	86	16543	10413308751704	YAP1,HHEX,GPRC5B
GO:0006066	alcohol metabolic process	0.0449647	-3.10188	257	4	0.0465116	86	16543	6653727610808640	SORL1,TTR,CFTR,AKR1C3
GO:0046888	negative regulation of hormone secretion	0.044989	-3.10134	65	2	0.0232558	86	16543	59783033	REST,HADH
GO:2001236	regulation of extrinsic apoptotic signaling pathway	0.0455125	-3.08977	153	3	0.0348837	86	16543	104137857653	YAP1,SCG2,BMP5
GO:1990035	calcium ion import into cell	0.0458368	-3.08267	9	1	0.0116279	86	16543	55503	TRPV6
GO:0070933	histone H4 deacetylation	0.0458368	-3.08267	9	1	0.0116279	86	16543	5978	REST
GO:0003344	pericardium morphogenesis	0.0458368	-3.08267	9	1	0.0116279	86	16543	653	BMP5
GO:0016093	polyprenol metabolic process	0.0458368	-3.08267	9	1	0.0116279	86	16543	8644	AKR1C3
GO:0001913	T cell mediated cytotoxicity	0.0458368	-3.08267	9	1	0.0116279	86	16543	1512	CTSH
GO:0010579	positive regulation of adenylate cyclase activity involved in G-protein coupled receptor signaling pathway	0.0458368	-3.08267	9	1	0.0116279	86	16543	116	ADCYAP1
GO:0061314	Notch signaling involved in heart development	0.0458368	-3.08267	9	1	0.0116279	86	16543	4853	NOTCH2
GO:0010944	negative regulation of transcription by competitive promoter binding	0.0458368	-3.08267	9	1	0.0116279	86	16543	3087	HHEX
GO:2000501	regulation of natural killer cell chemotaxis	0.0458368	-3.08267	9	1	0.0116279	86	16543	6347	CCL2
GO:1903867	extraembryonic membrane development	0.0458368	-3.08267	9	1	0.0116279	86	16543	653	BMP5
GO:1901077	regulation of relaxation of muscle	0.0458368	-3.08267	9	1	0.0116279	86	16543	1113	CHGA
GO:0015851	nucleobase transport	0.0458368	-3.08267	9	1	0.0116279	86	16543	64078	SLC28A3
GO:0010578	regulation of adenylate cyclase activity involved in G-protein coupled receptor signaling pathway	0.0458368	-3.08267	9	1	0.0116279	86	16543	116	ADCYAP1
GO:0010737	protein kinase A signaling	0.0458368	-3.08267	9	1	0.0116279	86	16543	2641	GCG
GO:0030647	aminoglycoside antibiotic metabolic process	0.0458368	-3.08267	9	1	0.0116279	86	16543	8644	AKR1C3
GO:0099515	actin filament-based transport	0.0458368	-3.08267	9	1	0.0116279	86	16543	23224	SYNE2
GO:0048245	eosinophil chemotaxis	0.0458368	-3.08267	9	1	0.0116279	86	16543	7857	SCG2
GO:2000425	regulation of apoptotic cell clearance	0.0458368	-3.08267	9	1	0.0116279	86	16543	6347	CCL2
GO:0045913	positive regulation of carbohydrate metabolic process	0.0462417	-3.07387	66	2	0.0232558	86	16543	26413630	GCG,INS
GO:1904035	regulation of epithelial cell apoptotic process	0.0462417	-3.07387	66	2	0.0232558	86	16543	78578644	SCG2,AKR1C3
GO:0046879	hormone secretion	0.0462417	-3.07387	66	2	0.0232558	86	16543	1690265798	SLC30A8,PTPRN
GO:0007548	sex differentiation	0.0465754	-3.06668	260	4	0.0465116	86	16543	11686446535798	ADCYAP1,AKR1C3,BMP5,PTPRN
GO:0031325	positive regulation of cellular metabolic process	0.046771	-3.06249	2792	21	0.244186	86	16543	5.60347e+87	PDGFC,TIMP2,CCL2,YAP1,ADCYAP1,NR5A2,AKR1C3,PARM1,EGFR,INS,CHGA,BMP5,GCG,ONECUT1,HHEX,GPRC5B,PEMT,PTPRN,PDGFD,REST,CTSH
GO:0001667	ameboidal-type cell migration	0.0469892	-3.05784	155	3	0.0348837	86	16543	2191785723224	FAP,SCG2,SYNE2
GO:0034103	regulation of tissue remodeling	0.0475072	-3.04687	67	2	0.0232558	86	16543	19563375	EGFR,IAPP
GO:1903426	regulation of reactive oxygen species biosynthetic process	0.0475072	-3.04687	67	2	0.0232558	86	16543	19563630	EGFR,INS
GO:1900407	regulation of cellular response to oxidative stress	0.0475072	-3.04687	67	2	0.0232558	86	16543	88763630	VNN1,INS
GO:1903035	negative regulation of response to wounding	0.0475072	-3.04687	67	2	0.0232558	86	16543	7103710	TSPAN8,SERPING1
GO:0048729	tissue morphogenesis	0.0480771	-3.03495	506	6	0.0697674	86	16543	1.04133e+23	YAP1,HHEX,TACSTD2,CTSH,EGFR,BMP5
GO:0044093	positive regulation of molecular function	0.0483169	-3.02997	1825	15	0.174419	86	16543	2.64156e+64	GCG,PDGFC,TIMP2,ARAP2,GPRC5B,CCL2,SORL1,PDGFD,ADCYAP1,REST,CFTR,CTSH,PARM1,EGFR,INS
GO:0008593	regulation of Notch signaling pathway	0.0487853	-3.02033	68	2	0.0232558	86	16543	568928788	C8orf4,DLK1
GO:0002443	leukocyte mediated immunity	0.0492483	-3.01088	158	3	0.0348837	86	16543	71015121113	SERPING1,CTSH,CHGA
GO:0097305	response to alcohol	0.0492483	-3.01088	158	3	0.0348837	86	16543	907611610400	CLDN1,ADCYAP1,PEMT
GO:0010604	positive regulation of macromolecule metabolic process	0.0492932	-3.00997	2808	21	0.244186	86	16543	5.60347e+87	PDGFC,TIMP2,LCN2,CCL2,YAP1,ADCYAP1,NR5A2,PARM1,EGFR,INS,BMP5,GCG,ONECUT1,HHEX,GPRC5B,PEMT,PTPRN,SORL1,PDGFD,REST,CTSH
GO:1901699	cellular response to nitrogen compound	0.0496083	-3.0036	510	6	0.0697674	86	16543	2.6418e+25	GCG,PDGFD,PDGFC,CFTR,EGFR,INS
GO:0050769	positive regulation of neurogenesis	0.0497377	-3.00099	384	5	0.0581395	86	16543	7.07712e+18	TIMP2,ADCYAP1,ENC1,GPRC5B,BMP5
GO:0071214	cellular response to abiotic stimulus	0.0498928	-2.99788	266	4	0.0465116	86	16543	1.04134e+16	YAP1,MMP7,REST,EGFR
GO:0061138	morphogenesis of a branching epithelium	0.050013	-2.99547	159	3	0.0348837	86	16543	1041330871512	YAP1,HHEX,CTSH
GO:0071621	granulocyte chemotaxis	0.0500759	-2.99422	69	2	0.0232558	86	16543	63477857	CCL2,SCG2
GO:0072124	regulation of glomerular mesangial cell proliferation	0.0507998	-2.97986	10	1	0.0116279	86	16543	80310	PDGFD
GO:0048875	chemical homeostasis within a tissue	0.0507998	-2.97986	10	1	0.0116279	86	16543	1512	CTSH
GO:1903651	positive regulation of cytoplasmic transport	0.0507998	-2.97986	10	1	0.0116279	86	16543	6653	SORL1
GO:0019371	cyclooxygenase pathway	0.0507998	-2.97986	10	1	0.0116279	86	16543	8644	AKR1C3
GO:0070863	positive regulation of protein exit from endoplasmic reticulum	0.0507998	-2.97986	10	1	0.0116279	86	16543	6653	SORL1
GO:0060394	negative regulation of pathway-restricted SMAD protein phosphorylation	0.0507998	-2.97986	10	1	0.0116279	86	16543	56937	PMEPA1
GO:0090193	positive regulation of glomerulus development	0.0507998	-2.97986	10	1	0.0116279	86	16543	80310	PDGFD
GO:0070365	hepatocyte differentiation	0.0507998	-2.97986	10	1	0.0116279	86	16543	3087	HHEX
GO:0060379	cardiac muscle cell myoblast differentiation	0.0507998	-2.97986	10	1	0.0116279	86	16543	5978	REST
GO:0042987	amyloid precursor protein catabolic process	0.0507998	-2.97986	10	1	0.0116279	86	16543	6653	SORL1
GO:0061469	regulation of type B pancreatic cell proliferation	0.0507998	-2.97986	10	1	0.0116279	86	16543	5798	PTPRN
GO:0010761	fibroblast migration	0.0507998	-2.97986	10	1	0.0116279	86	16543	23224	SYNE2
GO:0061088	regulation of sequestering of zinc ion	0.0507998	-2.97986	10	1	0.0116279	86	16543	169026	SLC30A8
GO:0042118	endothelial cell activation	0.0507998	-2.97986	10	1	0.0116279	86	16543	56892	C8orf4
GO:0032429	regulation of phospholipase A2 activity	0.0507998	-2.97986	10	1	0.0116279	86	16543	1956	EGFR
GO:0060600	dichotomous subdivision of an epithelial terminal unit	0.0507998	-2.97986	10	1	0.0116279	86	16543	1512	CTSH
GO:0032930	positive regulation of superoxide anion generation	0.0507998	-2.97986	10	1	0.0116279	86	16543	1956	EGFR
GO:0045955	negative regulation of calcium ion-dependent exocytosis	0.0507998	-2.97986	10	1	0.0116279	86	16543	5978	REST
GO:0072677	eosinophil migration	0.0507998	-2.97986	10	1	0.0116279	86	16543	7857	SCG2
GO:0043900	regulation of multi-organism process	0.0510269	-2.9754	268	4	0.0465116	86	16543	6.5906e+16	SLPI,REST,IFITM3,NR5A2
GO:0019233	sensory perception of pain	0.0513787	-2.96853	70	2	0.0232558	86	16543	1163375	ADCYAP1,IAPP
GO:0072001	renal system development	0.0521753	-2.95315	270	4	0.0465116	86	16543	4070531488421510	TACSTD2,PKHD1,PROM1,CTSH
GO:0045761	regulation of adenylate cyclase activity	0.0526938	-2.94326	71	2	0.0232558	86	16543	7077116	TIMP2,ADCYAP1
GO:0071260	cellular response to mechanical stimulus	0.0526938	-2.94326	71	2	0.0232558	86	16543	43161956	MMP7,EGFR
GO:0072376	protein activation cascade	0.0526938	-2.94326	71	2	0.0232558	86	16543	629710	CFB,SERPING1
GO:0048871	multicellular organismal homeostasis	0.0527548	-2.9421	271	4	0.0465116	86	16543	9076,8842,1512,12	CLDN1,PROM1,CTSH,SERPINA3
GO:0019932	second-messenger-mediated signaling	0.05313	-2.93501	163	3	0.0348837	86	16543	11616721956	ADCYAP1,DEFB1,EGFR
GO:0007188	adenylate cyclase-modulating G-protein coupled receptor signaling pathway	0.0539237	-2.92019	164	3	0.0348837	86	16543	26411161113	GCG,ADCYAP1,CHGA
GO:0015833	peptide transport	0.0540208	-2.91839	72	2	0.0232558	86	16543	1690265798	SLC30A8,PTPRN
GO:0048661	positive regulation of smooth muscle cell proliferation	0.0540208	-2.91839	72	2	0.0232558	86	16543	803101956	PDGFD,EGFR
GO:1901652	response to peptide	0.0544081	-2.91124	394	5	0.0581395	86	16543	2.64131e+19	GCG,HHEX,HADH,INS,PTPRN
GO:0001894	tissue homeostasis	0.054723	-2.90547	165	3	0.0348837	86	16543	8842,1512,12	PROM1,CTSH,SERPINA3
GO:0050830	defense response to Gram-positive bacterium	0.0553596	-2.89391	73	2	0.0232558	86	16543	16721113	DEFB1,CHGA
GO:1902882	regulation of response to oxidative stress	0.0553596	-2.89391	73	2	0.0232558	86	16543	88763630	VNN1,INS
GO:0031100	animal organ regeneration	0.0553596	-2.89391	73	2	0.0232558	86	16543	90761956	CLDN1,EGFR
GO:0030522	intracellular receptor signaling pathway	0.0555281	-2.89087	166	3	0.0348837	86	16543	4853569372494	NOTCH2,PMEPA1,NR5A2
GO:0002544	chronic inflammatory response	0.0557373	-2.88711	11	1	0.0116279	86	16543	8876	VNN1
GO:0002693	positive regulation of cellular extravasation	0.0557373	-2.88711	11	1	0.0116279	86	16543	80310	PDGFD
GO:1901317	regulation of flagellated sperm motility	0.0557373	-2.88711	11	1	0.0116279	86	16543	1672	DEFB1
GO:1901642	nucleoside transmembrane transport	0.0557373	-2.88711	11	1	0.0116279	86	16543	64078	SLC28A3
GO:0002862	negative regulation of inflammatory response to antigenic stimulus	0.0557373	-2.88711	11	1	0.0116279	86	16543	116	ADCYAP1
GO:0035413	positive regulation of catenin import into nucleus	0.0557373	-2.88711	11	1	0.0116279	86	16543	1956	EGFR
GO:0090009	primitive streak formation	0.0557373	-2.88711	11	1	0.0116279	86	16543	3087	HHEX
GO:0033089	positive regulation of T cell differentiation in thymus	0.0557373	-2.88711	11	1	0.0116279	86	16543	8876	VNN1
GO:0031581	hemidesmosome assembly	0.0557373	-2.88711	11	1	0.0116279	86	16543	3914	LAMB3
GO:0002921	negative regulation of humoral immune response	0.0557373	-2.88711	11	1	0.0116279	86	16543	710	SERPING1
GO:0007097	nuclear migration	0.0557373	-2.88711	11	1	0.0116279	86	16543	23224	SYNE2
GO:0061081	positive regulation of myeloid leukocyte cytokine production involved in immune response	0.0557373	-2.88711	11	1	0.0116279	86	16543	51704	GPRC5B
GO:0060452	positive regulation of cardiac muscle contraction	0.0557373	-2.88711	11	1	0.0116279	86	16543	1113	CHGA
GO:0010960	magnesium ion homeostasis	0.0557373	-2.88711	11	1	0.0116279	86	16543	1956	EGFR
GO:2000400	positive regulation of thymocyte aggregation	0.0557373	-2.88711	11	1	0.0116279	86	16543	8876	VNN1
GO:0048246	macrophage chemotaxis	0.0557373	-2.88711	11	1	0.0116279	86	16543	6347	CCL2
GO:0071257	cellular response to electrical stimulus	0.0557373	-2.88711	11	1	0.0116279	86	16543	5978	REST
GO:0090084	negative regulation of inclusion body assembly	0.0557373	-2.88711	11	1	0.0116279	86	16543	6653	SORL1
GO:1903798	regulation of production of miRNAs involved in gene silencing by miRNA	0.0557373	-2.88711	11	1	0.0116279	86	16543	1956	EGFR
GO:0060081	membrane hyperpolarization	0.0557373	-2.88711	11	1	0.0116279	86	16543	1080	CFTR
GO:1902003	regulation of beta-amyloid formation	0.0557373	-2.88711	11	1	0.0116279	86	16543	6653	SORL1
GO:0048646	anatomical structure formation involved in morphogenesis	0.0560026	-2.88236	800	8	0.0930233	86	16543	2.19131e+30	FAP,HHEX,PROM1,CCL2,SCG2,KRT19,BMP5,LAMB3
GO:0007584	response to nutrient	0.0563389	-2.87637	167	3	0.0348837	86	16543	8644104001956	AKR1C3,PEMT,EGFR
GO:0070098	chemokine-mediated signaling pathway	0.0567101	-2.8698	74	2	0.0232558	86	16543	29206347	CXCL2,CCL2
GO:0010631	epithelial cell migration	0.0567101	-2.8698	74	2	0.0232558	86	16543	21917857	FAP,SCG2
GO:0043627	response to estrogen	0.0567101	-2.8698	74	2	0.0232558	86	16543	38805798	KRT19,PTPRN
GO:0035050	embryonic heart tube development	0.0567101	-2.8698	74	2	0.0232558	86	16543	104133087	YAP1,HHEX
GO:0006518	peptide metabolic process	0.0568714	-2.86696	528	6	0.0697674	86	16543	5.12614e+23	PCSK2,CPE,PCSK1,SCG5,CTSH,EGFR
GO:0034504	protein localization to nucleus	0.0571553	-2.86198	168	3	0.0348837	86	16543	3087864423224	HHEX,AKR1C3,SYNE2
GO:0001763	morphogenesis of a branching structure	0.0571553	-2.86198	168	3	0.0348837	86	16543	1041330871512	YAP1,HHEX,CTSH
GO:0070509	calcium ion import	0.0580721	-2.84607	75	2	0.0232558	86	16543	55503846	TRPV6,CASR
GO:0097530	granulocyte migration	0.0580721	-2.84607	75	2	0.0232558	86	16543	63477857	CCL2,SCG2
GO:0010721	negative regulation of cell development	0.0587434	-2.83458	281	4	0.0465116	86	16543	665340701165978	SORL1,TACSTD2,ADCYAP1,REST
GO:0032270	positive regulation of cellular protein metabolic process	0.0596919	-2.81856	1407	12	0.139535	86	16543	2.64156e+48	GCG,PDGFC,TIMP2,GPRC5B,CCL2,PDGFD,ADCYAP1,REST,CTSH,EGFR,INS,BMP5
GO:0048511	rhythmic process	0.0606084	-2.80332	284	4	0.0465116	86	16543	116431619565798	ADCYAP1,MMP7,EGFR,PTPRN
GO:0090335	regulation of brown fat cell differentiation	0.0606494	-2.80265	12	1	0.0116279	86	16543	3630	INS
GO:0007342	fusion of sperm to egg plasma membrane	0.0606494	-2.80265	12	1	0.0116279	86	16543	5104	SERPINA5
GO:0003184	pulmonary valve morphogenesis	0.0606494	-2.80265	12	1	0.0116279	86	16543	4853	NOTCH2
GO:0043922	negative regulation by host of viral transcription	0.0606494	-2.80265	12	1	0.0116279	86	16543	5978	REST
GO:0071711	basement membrane organization	0.0606494	-2.80265	12	1	0.0116279	86	16543	23768	FLRT2
GO:0036499	PERK-mediated unfolded protein response	0.0606494	-2.80265	12	1	0.0116279	86	16543	6347	CCL2
GO:0048368	lateral mesoderm development	0.0606494	-2.80265	12	1	0.0116279	86	16543	10413	YAP1
GO:0033604	negative regulation of catecholamine secretion	0.0606494	-2.80265	12	1	0.0116279	86	16543	1113	CHGA
GO:0042574	retinal metabolic process	0.0606494	-2.80265	12	1	0.0116279	86	16543	8644	AKR1C3
GO:0090557	establishment of endothelial intestinal barrier	0.0606494	-2.80265	12	1	0.0116279	86	16543	9076	CLDN1
GO:0002864	regulation of acute inflammatory response to antigenic stimulus	0.0606494	-2.80265	12	1	0.0116279	86	16543	116	ADCYAP1
GO:0003177	pulmonary valve development	0.0606494	-2.80265	12	1	0.0116279	86	16543	4853	NOTCH2
GO:1900119	positive regulation of execution phase of apoptosis	0.0606494	-2.80265	12	1	0.0116279	86	16543	2191	FAP
GO:0010935	regulation of macrophage cytokine production	0.0606494	-2.80265	12	1	0.0116279	86	16543	51704	GPRC5B
GO:0060628	regulation of ER to Golgi vesicle-mediated transport	0.0606494	-2.80265	12	1	0.0116279	86	16543	6653	SORL1
GO:1901678	iron coordination entity transport	0.0606494	-2.80265	12	1	0.0116279	86	16543	3934	LCN2
GO:1905517	macrophage migration	0.0606494	-2.80265	12	1	0.0116279	86	16543	6347	CCL2
GO:0043471	regulation of cellular carbohydrate catabolic process	0.0606494	-2.80265	12	1	0.0116279	86	16543	3630	INS
GO:0045722	positive regulation of gluconeogenesis	0.0606494	-2.80265	12	1	0.0116279	86	16543	2641	GCG
GO:0060123	regulation of growth hormone secretion	0.0606494	-2.80265	12	1	0.0116279	86	16543	116	ADCYAP1
GO:0070920	regulation of production of small RNA involved in gene silencing by RNA	0.0606494	-2.80265	12	1	0.0116279	86	16543	1956	EGFR
GO:0030656	regulation of vitamin metabolic process	0.0606494	-2.80265	12	1	0.0116279	86	16543	8644	AKR1C3
GO:0042359	vitamin D metabolic process	0.0606494	-2.80265	12	1	0.0116279	86	16543	2638	GC
GO:0007494	midgut development	0.0606494	-2.80265	12	1	0.0116279	86	16543	1956	EGFR
GO:0045779	negative regulation of bone resorption	0.0606494	-2.80265	12	1	0.0116279	86	16543	3375	IAPP
GO:0060263	regulation of respiratory burst	0.0606494	-2.80265	12	1	0.0116279	86	16543	3630	INS
GO:0009914	hormone transport	0.0608301	-2.79967	77	2	0.0232558	86	16543	1690265798	SLC30A8,PTPRN
GO:0090132	epithelium migration	0.0608301	-2.79967	77	2	0.0232558	86	16543	21917857	FAP,SCG2
GO:0022602	ovulation cycle process	0.0608301	-2.79967	77	2	0.0232558	86	16543	1165798	ADCYAP1,PTPRN
GO:0032388	positive regulation of intracellular transport	0.0618692	-2.78273	286	4	0.0465116	86	16543	6.65357e+17	SORL1,C8orf4,PEMT,EGFR
GO:0032147	activation of protein kinase activity	0.0618692	-2.78273	286	4	0.0465116	86	16543	5.60345e+17	PDGFC,GPRC5B,EGFR,INS
GO:1901654	response to ketone	0.0621719	-2.77785	174	3	0.0348837	86	16543	907616721956	CLDN1,DEFB1,EGFR
GO:0046916	cellular transition metal ion homeostasis	0.0622258	-2.77699	78	2	0.0232558	86	16543	1690263934	SLC30A8,LCN2
GO:0008283	cell proliferation	0.0622523	-2.77656	677	7	0.0813953	86	16543	1.04133e+29	YAP1,GCG,FAP,HHEX,TACSTD2,PEMT,EGFR
GO:0023014	signal transduction by protein phosphorylation	0.0623967	-2.77424	410	5	0.0581395	86	16543	6.34779e+19	CCL2,SCG2,CTSH,EGFR,INS
GO:0040007	growth	0.0623967	-2.77424	410	5	0.0581395	86	16543	1.04133e+19	YAP1,HHEX,NOTCH2,TM4SF4,BMP5
GO:0044259	multicellular organismal macromolecule metabolic process	0.0636323	-2.75463	79	2	0.0232558	86	16543	43168644	MMP7,AKR1C3
GO:0002690	positive regulation of leukocyte chemotaxis	0.0636323	-2.75463	79	2	0.0232558	86	16543	292057402	CXCL2,S100A14
GO:0023061	signal release	0.0638885	-2.75062	176	3	0.0348837	86	16543	169026575865798	SLC30A8,SYT13,PTPRN
GO:0048568	embryonic organ development	0.064493	-2.7412	414	5	0.0581395	86	16543	1.04133e+19	YAP1,HHEX,KRT19,EGFR,BMP5
GO:0002064	epithelial cell development	0.064755	-2.73714	177	3	0.0348837	86	16543	90763175653	CLDN1,ONECUT1,BMP5
GO:1901215	negative regulation of neuron death	0.064755	-2.73714	177	3	0.0348837	86	16543	665363471113	SORL1,CCL2,CHGA
GO:0070542	response to fatty acid	0.0650497	-2.7326	80	2	0.0232558	86	16543	90768644	CLDN1,AKR1C3
GO:0050930	induction of positive chemotaxis	0.0655362	-2.72515	13	1	0.0116279	86	16543	7857	SCG2
GO:2000105	positive regulation of DNA-dependent DNA replication	0.0655362	-2.72515	13	1	0.0116279	86	16543	653	BMP5
GO:0042448	progesterone metabolic process	0.0655362	-2.72515	13	1	0.0116279	86	16543	8644	AKR1C3
GO:1905208	negative regulation of cardiocyte differentiation	0.0655362	-2.72515	13	1	0.0116279	86	16543	1956	EGFR
GO:0045780	positive regulation of bone resorption	0.0655362	-2.72515	13	1	0.0116279	86	16543	1956	EGFR
GO:0045721	negative regulation of gluconeogenesis	0.0655362	-2.72515	13	1	0.0116279	86	16543	3630	INS
GO:0046628	positive regulation of insulin receptor signaling pathway	0.0655362	-2.72515	13	1	0.0116279	86	16543	3630	INS
GO:0060253	negative regulation of glial cell proliferation	0.0655362	-2.72515	13	1	0.0116279	86	16543	116	ADCYAP1
GO:0070293	renal absorption	0.0655362	-2.72515	13	1	0.0116279	86	16543	8644	AKR1C3
GO:0045821	positive regulation of glycolytic process	0.0655362	-2.72515	13	1	0.0116279	86	16543	3630	INS
GO:0003323	type B pancreatic cell development	0.0655362	-2.72515	13	1	0.0116279	86	16543	653	BMP5
GO:0051770	positive regulation of nitric-oxide synthase biosynthetic process	0.0655362	-2.72515	13	1	0.0116279	86	16543	6347	CCL2
GO:0006957	complement activation, alternative pathway	0.0655362	-2.72515	13	1	0.0116279	86	16543	629	CFB
GO:1900025	negative regulation of substrate adhesion-dependent cell spreading	0.0655362	-2.72515	13	1	0.0116279	86	16543	4070	TACSTD2
GO:0032928	regulation of superoxide anion generation	0.0655362	-2.72515	13	1	0.0116279	86	16543	1956	EGFR
GO:0055119	relaxation of cardiac muscle	0.0655362	-2.72515	13	1	0.0116279	86	16543	1113	CHGA
GO:0010002	cardioblast differentiation	0.0655362	-2.72515	13	1	0.0116279	86	16543	5978	REST
GO:0061029	eyelid development in camera-type eye	0.0655362	-2.72515	13	1	0.0116279	86	16543	1956	EGFR
GO:0005513	detection of calcium ion	0.0655362	-2.72515	13	1	0.0116279	86	16543	846	CASR
GO:0007171	activation of transmembrane receptor protein tyrosine kinase activity	0.0655362	-2.72515	13	1	0.0116279	86	16543	56034	PDGFC
GO:0048521	negative regulation of behavior	0.0655362	-2.72515	13	1	0.0116279	86	16543	3630	INS
GO:0071850	mitotic cell cycle arrest	0.0655362	-2.72515	13	1	0.0116279	86	16543	2191	FAP
GO:0046852	positive regulation of bone remodeling	0.0655362	-2.72515	13	1	0.0116279	86	16543	1956	EGFR
GO:0055089	fatty acid homeostasis	0.0655362	-2.72515	13	1	0.0116279	86	16543	3630	INS
GO:0072531	pyrimidine-containing compound transmembrane transport	0.0655362	-2.72515	13	1	0.0116279	86	16543	64078	SLC28A3
GO:0031330	negative regulation of cellular catabolic process	0.0664776	-2.71089	81	2	0.0232558	86	16543	70773630	TIMP2,INS
GO:0070613	regulation of protein processing	0.0664776	-2.71089	81	2	0.0232558	86	16543	629710	CFB,SERPING1
GO:0043393	regulation of protein binding	0.0665044	-2.71049	179	3	0.0348837	86	16543	659026416653	SLPI,GCG,SORL1
GO:0031401	positive regulation of protein modification process	0.0669749	-2.70344	1127	10	0.116279	86	16543	2.64156e+40	GCG,PDGFC,TIMP2,GPRC5B,CCL2,PDGFD,ADCYAP1,EGFR,INS,BMP5
GO:0045321	leukocyte activation	0.0677116	-2.6925	420	5	0.0581395	86	16543	3.17531e+19	ONECUT1,HHEX,NOTCH2,CHGA,INS
GO:1903317	regulation of protein maturation	0.0679161	-2.68948	82	2	0.0232558	86	16543	629710	CFB,SERPING1
GO:0051781	positive regulation of cell division	0.0679161	-2.68948	82	2	0.0232558	86	16543	8031056034	PDGFD,PDGFC
GO:0000079	regulation of cyclin-dependent protein serine/threonine kinase activity	0.0679161	-2.68948	82	2	0.0232558	86	16543	30871956	HHEX,EGFR
GO:0051726	regulation of cell cycle	0.0681711	-2.68573	981	9	0.104651	86	16543	2.19131e+35	FAP,HHEX,TIMP2,PKHD1,NOTCH2,ADCYAP1,C8orf4,EGFR,INS
GO:0050776	regulation of immune response	0.06838	-2.68268	835	8	0.0930233	86	16543	5.17047e+32	GPRC5B,SERPING1,PIK3AP1,S100A14,CFB,ADCYAP1,CTSH,INS
GO:0045664	regulation of neuron differentiation	0.0684467	-2.6817	554	6	0.0697674	86	16543	7.07712e+22	TIMP2,ADCYAP1,ENC1,REST,GPRC5B,BMP5
GO:1903522	regulation of blood circulation	0.0690512	-2.67291	297	4	0.0465116	86	16543	116195611133630	ADCYAP1,EGFR,CHGA,INS
GO:0007167	enzyme linked receptor protein signaling pathway	0.0691487	-2.6715	694	7	0.0813953	86	16543	8.03106e+29	PDGFD,PDGFC,LTBP1,EGFR,FLRT2,INS,BMP5
GO:0044763	single-organism cellular process	0.0691638	-2.67128	9376	56	0.651163	86	16543	9076,7276,3934,6347,4885,116,4853,2920,1080,1113,3914,4316,710,3375,79679,6653,3880,57402,5978,3694,846,1363,29106,56892,1512,8788,2191,7077,8876,23224,23768,10413,5314,1672,8507,2494,8644,1956,3630,653,5104,3175,3087,8842,51704,8671,3033,7857,5122,10400,12,5798,169026,79799,57586,10590	CLDN1,TTR,LCN2,CCL2,NPTX2,ADCYAP1,NOTCH2,CXCL2,CFTR,CHGA,LAMB3,MMP7,SERPING1,IAPP,VTCN1,SORL1,KRT19,S100A14,REST,ITGB6,CASR,CPE,SCG3,C8orf4,CTSH,DLK1,FAP,TIMP2,VNN1,SYNE2,FLRT2,YAP1,PKHD1,DEFB1,ENC1,NR5A2,AKR1C3,EGFR,INS,BMP5,SERPINA5,ONECUT1,HHEX,PROM1,GPRC5B,SLC4A4,HADH,SCG2,PCSK1,PEMT,SERPINA3,PTPRN,SLC30A8,UGT2A3,SYT13,SCGN
GO:0034599	cellular response to oxidative stress	0.0691691	-2.6712	182	3	0.0348837	86	16543	8031039348644	PDGFD,LCN2,AKR1C3
GO:1904029	regulation of cyclin-dependent protein kinase activity	0.0693648	-2.66838	83	2	0.0232558	86	16543	30871956	HHEX,EGFR
GO:0043255	regulation of carbohydrate biosynthetic process	0.0693648	-2.66838	83	2	0.0232558	86	16543	26413630	GCG,INS
GO:0032091	negative regulation of protein binding	0.0693648	-2.66838	83	2	0.0232558	86	16543	65906653	SLPI,SORL1
GO:1900115	extracellular regulation of signal transduction	0.0703979	-2.65359	14	1	0.0116279	86	16543	4052	LTBP1
GO:0051238	sequestering of metal ion	0.0703979	-2.65359	14	1	0.0116279	86	16543	169026	SLC30A8
GO:1901722	regulation of cell proliferation involved in kidney development	0.0703979	-2.65359	14	1	0.0116279	86	16543	80310	PDGFD
GO:0051197	positive regulation of coenzyme metabolic process	0.0703979	-2.65359	14	1	0.0116279	86	16543	3630	INS
GO:0046851	negative regulation of bone remodeling	0.0703979	-2.65359	14	1	0.0116279	86	16543	3375	IAPP
GO:0042982	amyloid precursor protein metabolic process	0.0703979	-2.65359	14	1	0.0116279	86	16543	6653	SORL1
GO:1902991	regulation of amyloid precursor protein catabolic process	0.0703979	-2.65359	14	1	0.0116279	86	16543	6653	SORL1
GO:0051917	regulation of fibrinolysis	0.0703979	-2.65359	14	1	0.0116279	86	16543	2191	FAP
GO:0002689	negative regulation of leukocyte chemotaxis	0.0703979	-2.65359	14	1	0.0116279	86	16543	6347	CCL2
GO:1900116	extracellular negative regulation of signal transduction	0.0703979	-2.65359	14	1	0.0116279	86	16543	4052	LTBP1
GO:0046500	S-adenosylmethionine metabolic process	0.0703979	-2.65359	14	1	0.0116279	86	16543	10400	PEMT
GO:0051194	positive regulation of cofactor metabolic process	0.0703979	-2.65359	14	1	0.0116279	86	16543	3630	INS
GO:0002313	mature B cell differentiation involved in immune response	0.0703979	-2.65359	14	1	0.0116279	86	16543	4853	NOTCH2
GO:0097067	cellular response to thyroid hormone stimulus	0.0703979	-2.65359	14	1	0.0116279	86	16543	1512	CTSH
GO:0006768	biotin metabolic process	0.0703979	-2.65359	14	1	0.0116279	86	16543	8876	VNN1
GO:2000353	positive regulation of endothelial cell apoptotic process	0.0703979	-2.65359	14	1	0.0116279	86	16543	8644	AKR1C3
GO:0003214	cardiac left ventricle morphogenesis	0.0703979	-2.65359	14	1	0.0116279	86	16543	1363	CPE
GO:0006684	sphingomyelin metabolic process	0.0703979	-2.65359	14	1	0.0116279	86	16543	10400	PEMT
GO:0048853	forebrain morphogenesis	0.0703979	-2.65359	14	1	0.0116279	86	16543	3087	HHEX
GO:0045989	positive regulation of striated muscle contraction	0.0703979	-2.65359	14	1	0.0116279	86	16543	1113	CHGA
GO:0033273	response to vitamin	0.0708237	-2.64756	84	2	0.0232558	86	16543	104001956	PEMT,EGFR
GO:0008585	female gonad development	0.0708237	-2.64756	84	2	0.0232558	86	16543	1165798	ADCYAP1,PTPRN
GO:0090130	tissue migration	0.0708237	-2.64756	84	2	0.0232558	86	16543	21917857	FAP,SCG2
GO:0007267	cell-cell signaling	0.0721646	-2.62881	1143	10	0.116279	86	16543	3.08751e+41	HHEX,PCSK1,PTPRN,IAPP,SLC30A8,NPTX2,SYT13,ADCYAP1,CPE,INS
GO:0002224	toll-like receptor signaling pathway	0.0722927	-2.62703	85	2	0.0232558	86	16543	57402118788	S100A14,PIK3AP1
GO:0051341	regulation of oxidoreductase activity	0.0722927	-2.62703	85	2	0.0232558	86	16543	19563630	EGFR,INS
GO:0071347	cellular response to interleukin-1	0.0722927	-2.62703	85	2	0.0232558	86	16543	39346347	LCN2,CCL2
GO:0001655	urogenital system development	0.0724531	-2.62482	302	4	0.0465116	86	16543	4070531488421510	TACSTD2,PKHD1,PROM1,CTSH
GO:0042063	gliogenesis	0.0727967	-2.62008	186	3	0.0348837	86	16543	6347195623224	CCL2,EGFR,SYNE2
GO:0031279	regulation of cyclase activity	0.0737716	-2.60678	86	2	0.0232558	86	16543	7077116	TIMP2,ADCYAP1
GO:0051224	negative regulation of protein transport	0.0746421	-2.59505	188	3	0.0348837	86	16543	597830333630	REST,HADH,INS
GO:0090026	positive regulation of monocyte chemotaxis	0.0752346	-2.58714	15	1	0.0116279	86	16543	57402	S100A14
GO:0034162	toll-like receptor 9 signaling pathway	0.0752346	-2.58714	15	1	0.0116279	86	16543	118788	PIK3AP1
GO:2000738	positive regulation of stem cell differentiation	0.0752346	-2.58714	15	1	0.0116279	86	16543	4070	TACSTD2
GO:0010715	regulation of extracellular matrix disassembly	0.0752346	-2.58714	15	1	0.0116279	86	16543	2191	FAP
GO:0045725	positive regulation of glycogen biosynthetic process	0.0752346	-2.58714	15	1	0.0116279	86	16543	3630	INS
GO:0016973	poly(A)+ mRNA export from nucleus	0.0752346	-2.58714	15	1	0.0116279	86	16543	3087	HHEX
GO:0032609	interferon-gamma production	0.0752346	-2.58714	15	1	0.0116279	86	16543	79679	VTCN1
GO:0045117	azole transport	0.0752346	-2.58714	15	1	0.0116279	86	16543	116	ADCYAP1
GO:0015858	nucleoside transport	0.0752346	-2.58714	15	1	0.0116279	86	16543	64078	SLC28A3
GO:0040023	establishment of nucleus localization	0.0752346	-2.58714	15	1	0.0116279	86	16543	23224	SYNE2
GO:0030277	maintenance of gastrointestinal epithelium	0.0752346	-2.58714	15	1	0.0116279	86	16543	12	SERPINA3
GO:0090192	regulation of glomerulus development	0.0752346	-2.58714	15	1	0.0116279	86	16543	80310	PDGFD
GO:0032507	maintenance of protein location in cell	0.0752603	-2.5868	87	2	0.0232558	86	16543	665323224	SORL1,SYNE2
GO:0046718	viral entry into host cell	0.0752603	-2.5868	87	2	0.0232558	86	16543	90763694	CLDN1,ITGB6
GO:0051828	entry into other organism involved in symbiotic interaction	0.0752603	-2.5868	87	2	0.0232558	86	16543	90763694	CLDN1,ITGB6
GO:0051453	regulation of intracellular pH	0.0752603	-2.5868	87	2	0.0232558	86	16543	86711080	SLC4A4,CFTR
GO:0044409	entry into host	0.0752603	-2.5868	87	2	0.0232558	86	16543	90763694	CLDN1,ITGB6
GO:0030260	entry into host cell	0.0752603	-2.5868	87	2	0.0232558	86	16543	90763694	CLDN1,ITGB6
GO:0051339	regulation of lyase activity	0.0752603	-2.5868	87	2	0.0232558	86	16543	7077116	TIMP2,ADCYAP1
GO:0051806	entry into cell of other organism involved in symbiotic interaction	0.0752603	-2.5868	87	2	0.0232558	86	16543	90763694	CLDN1,ITGB6
GO:0051051	negative regulation of transport	0.0755661	-2.58275	434	5	0.0581395	86	16543	1.16598e+18	ADCYAP1,REST,HADH,CHGA,INS
GO:0001523	retinoid metabolic process	0.0767585	-2.56709	88	2	0.0232558	86	16543	72768644	TTR,AKR1C3
GO:0046545	development of primary female sexual characteristics	0.0767585	-2.56709	88	2	0.0232558	86	16543	1165798	ADCYAP1,PTPRN
GO:0030111	regulation of Wnt signaling pathway	0.0773578	-2.55931	309	4	0.0465116	86	16543	1.04133e+18	YAP1,HHEX,GPRC5B,BICC1
GO:0030641	regulation of cellular pH	0.0782663	-2.54764	89	2	0.0232558	86	16543	86711080	SLC4A4,CFTR
GO:0007417	central nervous system development	0.079421	-2.53299	863	8	0.0930233	86	16543	3.08756e+31	HHEX,PDGFC,TIMP2,VNN1,SYNE2,ADCYAP1,EGFR,BMP5
GO:0060219	camera-type eye photoreceptor cell differentiation	0.0800464	-2.52515	16	1	0.0116279	86	16543	8842	PROM1
GO:0060413	atrial septum morphogenesis	0.0800464	-2.52515	16	1	0.0116279	86	16543	4853	NOTCH2
GO:0050746	regulation of lipoprotein metabolic process	0.0800464	-2.52515	16	1	0.0116279	86	16543	10400	PEMT
GO:0051571	positive regulation of histone H3-K4 methylation	0.0800464	-2.52515	16	1	0.0116279	86	16543	2641	GCG
GO:0044849	estrous cycle	0.0800464	-2.52515	16	1	0.0116279	86	16543	4316	MMP7
GO:0002279	mast cell activation involved in immune response	0.0800464	-2.52515	16	1	0.0116279	86	16543	1113	CHGA
GO:0090083	regulation of inclusion body assembly	0.0800464	-2.52515	16	1	0.0116279	86	16543	6653	SORL1
GO:2000810	regulation of bicellular tight junction assembly	0.0800464	-2.52515	16	1	0.0116279	86	16543	9076	CLDN1
GO:0006622	protein targeting to lysosome	0.0800464	-2.52515	16	1	0.0116279	86	16543	6653	SORL1
GO:0048385	regulation of retinoic acid receptor signaling pathway	0.0800464	-2.52515	16	1	0.0116279	86	16543	8644	AKR1C3
GO:0070875	positive regulation of glycogen metabolic process	0.0800464	-2.52515	16	1	0.0116279	86	16543	3630	INS
GO:0016137	glycoside metabolic process	0.0800464	-2.52515	16	1	0.0116279	86	16543	8644	AKR1C3
GO:0033627	cell adhesion mediated by integrin	0.0800464	-2.52515	16	1	0.0116279	86	16543	3694	ITGB6
GO:2000637	positive regulation of gene silencing by miRNA	0.0800464	-2.52515	16	1	0.0116279	86	16543	1956	EGFR
GO:1905314	semi-lunar valve development	0.0800464	-2.52515	16	1	0.0116279	86	16543	4853	NOTCH2
GO:0043303	mast cell degranulation	0.0800464	-2.52515	16	1	0.0116279	86	16543	1113	CHGA
GO:0031324	negative regulation of cellular metabolic process	0.0809998	-2.51331	2295	17	0.197674	86	16543	7980,7077,10410,23768,10413,6590,8507,8644,3630,653,5104,3087,710,56937,12,6653,5978	TFPI2,TIMP2,IFITM3,FLRT2,YAP1,SLPI,ENC1,AKR1C3,INS,BMP5,SERPINA5,HHEX,SERPING1,PMEPA1,SERPINA3,SORL1,REST
GO:0007189	adenylate cyclase-activating G-protein coupled receptor signaling pathway	0.0813097	-2.50949	91	2	0.0232558	86	16543	1161113	ADCYAP1,CHGA
GO:2001243	negative regulation of intrinsic apoptotic signaling pathway	0.0813097	-2.50949	91	2	0.0232558	86	16543	88763630	VNN1,INS
GO:0048699	generation of neurons	0.0814516	-2.50775	1325	11	0.127907	86	16543	7.07788e+44	TIMP2,PROM1,GPRC5B,FLRT2,SORL1,YAP1,ADCYAP1,ENC1,REST,EGFR,BMP5
GO:0010720	positive regulation of cell development	0.0814695	-2.50753	444	5	0.0581395	86	16543	7.07712e+18	TIMP2,ADCYAP1,GPRC5B,ENC1,BMP5
GO:0002697	regulation of immune effector process	0.0824264	-2.49585	316	4	0.0465116	86	16543	629517047103630	CFB,GPRC5B,SERPING1,INS
GO:0032844	regulation of homeostatic process	0.0826792	-2.49279	446	5	0.0581395	86	16543	2.64117e+21	GCG,SLC30A8,CFTR,EGFR,IAPP
GO:0016337	single organismal cell-cell adhesion	0.0826792	-2.49279	446	5	0.0581395	86	16543	5.31489e+18	PKHD1,VNN1,EGFR,INS,BMP5
GO:0009892	negative regulation of metabolic process	0.0826879	-2.49268	2469	18	0.209302	86	16543	7980,7077,10410,23768,10413,6590,8507,8644,1956,3630,653,5104,3087,710,56937,12,6653,5978	TFPI2,TIMP2,IFITM3,FLRT2,YAP1,SLPI,ENC1,AKR1C3,EGFR,INS,BMP5,SERPINA5,HHEX,SERPING1,PMEPA1,SERPINA3,SORL1,REST
GO:0050715	positive regulation of cytokine secretion	0.0828451	-2.49078	92	2	0.0232558	86	16543	796793630	VTCN1,INS
GO:0042307	positive regulation of protein import into nucleus	0.0828451	-2.49078	92	2	0.0232558	86	16543	568921956	C8orf4,EGFR
GO:0007631	feeding behavior	0.0828451	-2.49078	92	2	0.0232558	86	16543	26413375	GCG,IAPP
GO:0019722	calcium-mediated signaling	0.0843894	-2.47231	93	2	0.0232558	86	16543	16721956	DEFB1,EGFR
GO:0001701	in utero embryonic development	0.0846481	-2.46925	319	4	0.0465116	86	16543	308738801956653	HHEX,KRT19,EGFR,BMP5
GO:1905331	negative regulation of morphogenesis of an epithelium	0.0848335	-2.46706	17	1	0.0116279	86	16543	4070	TACSTD2
GO:0051497	negative regulation of stress fiber assembly	0.0848335	-2.46706	17	1	0.0116279	86	16543	4070	TACSTD2
GO:0051769	regulation of nitric-oxide synthase biosynthetic process	0.0848335	-2.46706	17	1	0.0116279	86	16543	6347	CCL2
GO:0072678	T cell migration	0.0848335	-2.46706	17	1	0.0116279	86	16543	6347	CCL2
GO:0060148	positive regulation of posttranscriptional gene silencing	0.0848335	-2.46706	17	1	0.0116279	86	16543	1956	EGFR
GO:0036120	cellular response to platelet-derived growth factor stimulus	0.0848335	-2.46706	17	1	0.0116279	86	16543	80310	PDGFD
GO:0007635	chemosensory behavior	0.0848335	-2.46706	17	1	0.0116279	86	16543	846	CASR
GO:0002367	cytokine production involved in immune response	0.0848335	-2.46706	17	1	0.0116279	86	16543	1113	CHGA
GO:0060602	branch elongation of an epithelium	0.0848335	-2.46706	17	1	0.0116279	86	16543	10413	YAP1
GO:0071498	cellular response to fluid shear stress	0.0848335	-2.46706	17	1	0.0116279	86	16543	7980	TFPI2
GO:0044702	single organism reproductive process	0.085501	-2.45923	1181	10	0.116279	86	16543	5.10443e+37	SERPINA5,MMP7,PTPRN,KRT19,ADCYAP1,DEFB1,CFTR,AKR1C3,EGFR,BMP5
GO:1904591	positive regulation of protein import	0.0859426	-2.45408	94	2	0.0232558	86	16543	568921956	C8orf4,EGFR
GO:1904950	negative regulation of establishment of protein localization	0.0861448	-2.45173	200	3	0.0348837	86	16543	597830333630	REST,HADH,INS
GO:0010628	positive regulation of gene expression	0.0867425	-2.44481	1659	13	0.151163	86	16543	2.64131e+50	GCG,HHEX,ONECUT1,LCN2,PTPRN,YAP1,ADCYAP1,REST,NR5A2,CTSH,EGFR,INS,BMP5
GO:0050870	positive regulation of T cell activation	0.0871358	-2.44029	201	3	0.0348837	86	16543	7967963478876	VTCN1,CCL2,VNN1
GO:0044236	multicellular organism metabolic process	0.0875044	-2.43607	95	2	0.0232558	86	16543	43168644	MMP7,AKR1C3
GO:0098609	cell-cell adhesion	0.0879322	-2.43119	883	8	0.0930233	86	16543	9.07689e+30	CLDN1,VNN1,LAD1,TACSTD2,PKHD1,INS,EGFR,BMP5
GO:0032868	response to insulin	0.0881317	-2.42892	202	3	0.0348837	86	16543	303336305798	HADH,INS,PTPRN
GO:0021700	developmental maturation	0.0881317	-2.42892	202	3	0.0348837	86	16543	167210805798	DEFB1,CFTR,PTPRN
GO:0002698	negative regulation of immune effector process	0.0890748	-2.41828	96	2	0.0232558	86	16543	7103630	SERPING1,INS
GO:0006885	regulation of pH	0.0890748	-2.41828	96	2	0.0232558	86	16543	86711080	SLC4A4,CFTR
GO:0005996	monosaccharide metabolic process	0.0891325	-2.41763	203	3	0.0348837	86	16543	7979931753630	UGT2A3,ONECUT1,INS
GO:0006352	DNA-templated transcription, initiation	0.0891325	-2.41763	203	3	0.0348837	86	16543	1041348532494	YAP1,NOTCH2,NR5A2
GO:0043405	regulation of MAP kinase activity	0.0891796	-2.4171	325	4	0.0465116	86	16543	8.03107e+17	PDGFD,SORL1,PDGFC,EGFR
GO:0003272	endocardial cushion formation	0.0895959	-2.41245	18	1	0.0116279	86	16543	653	BMP5
GO:0007597	blood coagulation, intrinsic pathway	0.0895959	-2.41245	18	1	0.0116279	86	16543	710	SERPING1
GO:0001516	prostaglandin biosynthetic process	0.0895959	-2.41245	18	1	0.0116279	86	16543	8644	AKR1C3
GO:0090185	negative regulation of kidney development	0.0895959	-2.41245	18	1	0.0116279	86	16543	4070	TACSTD2
GO:0003309	type B pancreatic cell differentiation	0.0895959	-2.41245	18	1	0.0116279	86	16543	653	BMP5
GO:0061436	establishment of skin barrier	0.0895959	-2.41245	18	1	0.0116279	86	16543	9076	CLDN1
GO:0048339	paraxial mesoderm development	0.0895959	-2.41245	18	1	0.0116279	86	16543	10413	YAP1
GO:0035455	response to interferon-alpha	0.0895959	-2.41245	18	1	0.0116279	86	16543	10410	IFITM3
GO:0046457	prostanoid biosynthetic process	0.0895959	-2.41245	18	1	0.0116279	86	16543	8644	AKR1C3
GO:0010288	response to lead ion	0.0895959	-2.41245	18	1	0.0116279	86	16543	9076	CLDN1
GO:0002448	mast cell mediated immunity	0.0895959	-2.41245	18	1	0.0116279	86	16543	1113	CHGA
GO:0036119	response to platelet-derived growth factor	0.0895959	-2.41245	18	1	0.0116279	86	16543	80310	PDGFD
GO:0071276	cellular response to cadmium ion	0.0895959	-2.41245	18	1	0.0116279	86	16543	8644	AKR1C3
GO:0035584	calcium-mediated signaling using intracellular calcium source	0.0895959	-2.41245	18	1	0.0116279	86	16543	1672	DEFB1
GO:0002335	mature B cell differentiation	0.0895959	-2.41245	18	1	0.0116279	86	16543	4853	NOTCH2
GO:0002068	glandular epithelial cell development	0.0895959	-2.41245	18	1	0.0116279	86	16543	653	BMP5
GO:0008406	gonad development	0.090138	-2.40641	204	3	0.0348837	86	16543	11686445798	ADCYAP1,AKR1C3,PTPRN
GO:0072009	nephron epithelium development	0.0906536	-2.40071	97	2	0.0232558	86	16543	40708842	TACSTD2,PROM1
GO:0051591	response to cAMP	0.0906536	-2.40071	97	2	0.0232558	86	16543	10805798	CFTR,PTPRN
GO:0019221	cytokine-mediated signaling pathway	0.0914154	-2.39234	460	5	0.0581395	86	16543	2.9201e+21	CXCL2,IFITM3,CCL2,FLRT2,PTPRN
GO:0010906	regulation of glucose metabolic process	0.0922407	-2.38335	98	2	0.0232558	86	16543	26413630	GCG,INS
GO:0090279	regulation of calcium ion import	0.0922407	-2.38335	98	2	0.0232558	86	16543	26416347	GCG,CCL2
GO:0042886	amide transport	0.093836	-2.36621	99	2	0.0232558	86	16543	1690265798	SLC30A8,PTPRN
GO:0051928	positive regulation of calcium ion transport	0.093836	-2.36621	99	2	0.0232558	86	16543	26416347	GCG,CCL2
GO:2000036	regulation of stem cell population maintenance	0.0943339	-2.36091	19	1	0.0116279	86	16543	10413	YAP1
GO:0072112	glomerular visceral epithelial cell differentiation	0.0943339	-2.36091	19	1	0.0116279	86	16543	8842	PROM1
GO:0046597	negative regulation of viral entry into host cell	0.0943339	-2.36091	19	1	0.0116279	86	16543	10410	IFITM3
GO:0035883	enteroendocrine cell differentiation	0.0943339	-2.36091	19	1	0.0116279	86	16543	653	BMP5
GO:0009813	flavonoid biosynthetic process	0.0943339	-2.36091	19	1	0.0116279	86	16543	79799	UGT2A3
GO:0030903	notochord development	0.0943339	-2.36091	19	1	0.0116279	86	16543	10413	YAP1
GO:0061318	renal filtration cell differentiation	0.0943339	-2.36091	19	1	0.0116279	86	16543	8842	PROM1
GO:0000042	protein targeting to Golgi	0.0943339	-2.36091	19	1	0.0116279	86	16543	6653	SORL1
GO:0034104	negative regulation of tissue remodeling	0.0943339	-2.36091	19	1	0.0116279	86	16543	3375	IAPP
GO:0032846	positive regulation of homeostatic process	0.0952373	-2.35138	209	3	0.0348837	86	16543	264110801956	GCG,CFTR,EGFR
GO:0045137	development of primary sexual characteristics	0.0952373	-2.35138	209	3	0.0348837	86	16543	11686445798	ADCYAP1,AKR1C3,PTPRN
GO:0071900	regulation of protein serine/threonine kinase activity	0.0959576	-2.34385	467	5	0.0581395	86	16543	8.03107e+21	PDGFD,SORL1,HHEX,PDGFC,EGFR
GO:1903039	positive regulation of leukocyte cell-cell adhesion	0.0962713	-2.34059	210	3	0.0348837	86	16543	7967963478876	VTCN1,CCL2,VNN1
GO:0045930	negative regulation of mitotic cell cycle	0.0962713	-2.34059	210	3	0.0348837	86	16543	219170771956	FAP,TIMP2,EGFR
GO:0030216	keratinocyte differentiation	0.0970506	-2.33252	101	2	0.0232558	86	16543	104138644	YAP1,AKR1C3
GO:0098602	single organism cell adhesion	0.0972764	-2.3302	469	5	0.0581395	86	16543	5.31489e+18	PKHD1,VNN1,EGFR,INS,BMP5
GO:0030336	negative regulation of cell migration	0.0973099	-2.32985	211	3	0.0348837	86	16543	40706347653	TACSTD2,CCL2,BMP5
GO:0009790	embryo development	0.0974287	-2.32863	904	8	0.0930233	86	16543	3.08756e+32	HHEX,PDGFC,YAP1,KRT19,NR5A2,EGFR,LAMB3,BMP5
GO:0048609	multicellular organismal reproductive process	0.0975636	-2.32725	755	7	0.0813953	86	16543	5.10412e+26	SERPINA5,ADCYAP1,MMP7,CFTR,DEFB1,EGFR,PTPRN
GO:0050806	positive regulation of synaptic transmission	0.0986697	-2.31598	102	2	0.0232558	86	16543	1161956	ADCYAP1,EGFR
GO:0050728	negative regulation of inflammatory response	0.0986697	-2.31598	102	2	0.0232558	86	16543	1163630	ADCYAP1,INS
GO:0046660	female sex differentiation	0.0986697	-2.31598	102	2	0.0232558	86	16543	1165798	ADCYAP1,PTPRN
GO:0090075	relaxation of muscle	0.0990475	-2.31216	20	1	0.0116279	86	16543	1113	CHGA
GO:0071880	adenylate cyclase-activating adrenergic receptor signaling pathway	0.0990475	-2.31216	20	1	0.0116279	86	16543	1113	CHGA
GO:0033561	regulation of water loss via skin	0.0990475	-2.31216	20	1	0.0116279	86	16543	9076	CLDN1
GO:0043586	tongue development	0.0990475	-2.31216	20	1	0.0116279	86	16543	1956	EGFR
GO:0051000	positive regulation of nitric-oxide synthase activity	0.0990475	-2.31216	20	1	0.0116279	86	16543	3630	INS
GO:0072311	glomerular epithelial cell differentiation	0.0990475	-2.31216	20	1	0.0116279	86	16543	8842	PROM1
GO:1901623	regulation of lymphocyte chemotaxis	0.0990475	-2.31216	20	1	0.0116279	86	16543	6347	CCL2
GO:0032232	negative regulation of actin filament bundle assembly	0.0990475	-2.31216	20	1	0.0116279	86	16543	4070	TACSTD2
GO:0060039	pericardium development	0.0990475	-2.31216	20	1	0.0116279	86	16543	653	BMP5
GO:0060259	regulation of feeding behavior	0.0990475	-2.31216	20	1	0.0116279	86	16543	3630	INS
GO:0009651	response to salt stress	0.0990475	-2.31216	20	1	0.0116279	86	16543	9076	CLDN1
GO:0090025	regulation of monocyte chemotaxis	0.0990475	-2.31216	20	1	0.0116279	86	16543	57402	S100A14
GO:0006882	cellular zinc ion homeostasis	0.0990475	-2.31216	20	1	0.0116279	86	16543	169026	SLC30A8
GO:0003283	atrial septum development	0.0990475	-2.31216	20	1	0.0116279	86	16543	4853	NOTCH2
GO:0006874	cellular calcium ion homeostasis	0.0993924	-2.30868	338	4	0.0465116	86	16543	531411684610590	PKHD1,ADCYAP1,CASR,SCGN
GO:1900180	regulation of protein localization to nucleus	0.0994009	-2.30859	213	3	0.0348837	86	16543	5689219563630	C8orf4,EGFR,INS
GO:0034754	cellular hormone metabolic process	0.100296	-2.29963	103	2	0.0232558	86	16543	72768644	TTR,AKR1C3
GO:0051651	maintenance of location in cell	0.100296	-2.29963	103	2	0.0232558	86	16543	665323224	SORL1,SYNE2
GO:0032526	response to retinoic acid	0.100296	-2.29963	103	2	0.0232558	86	16543	104131512	YAP1,CTSH
GO:0042542	response to hydrogen peroxide	0.100296	-2.29963	103	2	0.0232558	86	16543	803103934	PDGFD,LCN2
GO:0043406	positive regulation of MAP kinase activity	0.10151	-2.2876	215	3	0.0348837	86	16543	80310560341956	PDGFD,PDGFC,EGFR
GO:0035821	modification of morphology or physiology of other organism	0.101931	-2.28346	104	2	0.0232558	86	16543	59781113	REST,CHGA
GO:0032504	multicellular organism reproduction	0.102238	-2.28045	764	7	0.0813953	86	16543	5.10412e+26	SERPINA5,ADCYAP1,MMP7,CFTR,DEFB1,EGFR,PTPRN
GO:0030098	lymphocyte differentiation	0.102571	-2.2772	216	3	0.0348837	86	16543	317530874853	ONECUT1,HHEX,NOTCH2
GO:0021987	cerebral cortex development	0.103572	-2.26748	105	2	0.0232558	86	16543	232241956	SYNE2,EGFR
GO:1903649	regulation of cytoplasmic transport	0.103737	-2.2659	21	1	0.0116279	86	16543	6653	SORL1
GO:0016338	calcium-independent cell-cell adhesion via plasma membrane cell-adhesion molecules	0.103737	-2.2659	21	1	0.0116279	86	16543	9076	CLDN1
GO:1903306	negative regulation of regulated secretory pathway	0.103737	-2.2659	21	1	0.0116279	86	16543	5978	REST
GO:0060713	labyrinthine layer morphogenesis	0.103737	-2.2659	21	1	0.0116279	86	16543	653	BMP5
GO:0045576	mast cell activation	0.103737	-2.2659	21	1	0.0116279	86	16543	1113	CHGA
GO:0070861	regulation of protein exit from endoplasmic reticulum	0.103737	-2.2659	21	1	0.0116279	86	16543	6653	SORL1
GO:0061462	protein localization to lysosome	0.103737	-2.2659	21	1	0.0116279	86	16543	6653	SORL1
GO:0042730	fibrinolysis	0.103737	-2.2659	21	1	0.0116279	86	16543	710	SERPING1
GO:0002861	regulation of inflammatory response to antigenic stimulus	0.103737	-2.2659	21	1	0.0116279	86	16543	116	ADCYAP1
GO:0061311	cell surface receptor signaling pathway involved in heart development	0.103737	-2.2659	21	1	0.0116279	86	16543	4853	NOTCH2
GO:0052696	flavonoid glucuronidation	0.103737	-2.2659	21	1	0.0116279	86	16543	79799	UGT2A3
GO:0070207	protein homotrimerization	0.103737	-2.2659	21	1	0.0116279	86	16543	3934	LCN2
GO:0002227	innate immune response in mucosa	0.103737	-2.2659	21	1	0.0116279	86	16543	1672	DEFB1
GO:0001562	response to protozoan	0.103737	-2.2659	21	1	0.0116279	86	16543	79679	VTCN1
GO:0071480	cellular response to gamma radiation	0.103737	-2.2659	21	1	0.0116279	86	16543	10413	YAP1
GO:0046649	lymphocyte activation	0.105939	-2.2449	346	4	0.0465116	86	16543	3175308748533630	ONECUT1,HHEX,NOTCH2,INS
GO:0044281	small molecule metabolic process	0.106643	-2.23827	1718	13	0.151163	86	16543	7.27632e+52	TTR,ONECUT1,HADH,VNN1,PEMT,SORL1,UGT2A3,ADCYAP1,CFTR,AKR1C3,NR5A2,GC,INS
GO:0055076	transition metal ion homeostasis	0.106878	-2.23607	107	2	0.0232558	86	16543	1690263934	SLC30A8,LCN2
GO:0051704	multi-organism process	0.107449	-2.23074	1557	12	0.139535	86	16543	9.07651e+46	CLDN1,SERPINA5,MMP7,KRT7,CCL2,ADCYAP1,KRT19,REST,DEFB1,CFTR,ITGB6,CHGA
GO:0071356	cellular response to tumor necrosis factor	0.107945	-2.22613	221	3	0.0348837	86	16543	907639346347	CLDN1,LCN2,CCL2
GO:0010669	epithelial structure maintenance	0.108402	-2.22191	22	1	0.0116279	86	16543	12	SERPINA3
GO:0051953	negative regulation of amine transport	0.108402	-2.22191	22	1	0.0116279	86	16543	1113	CHGA
GO:0006972	hyperosmotic response	0.108402	-2.22191	22	1	0.0116279	86	16543	9076	CLDN1
GO:0002691	regulation of cellular extravasation	0.108402	-2.22191	22	1	0.0116279	86	16543	80310	PDGFD
GO:0010842	retina layer formation	0.108402	-2.22191	22	1	0.0116279	86	16543	8842	PROM1
GO:0052695	cellular glucuronidation	0.108402	-2.22191	22	1	0.0116279	86	16543	79799	UGT2A3
GO:0050995	negative regulation of lipid catabolic process	0.108402	-2.22191	22	1	0.0116279	86	16543	3630	INS
GO:0072600	establishment of protein localization to Golgi	0.108402	-2.22191	22	1	0.0116279	86	16543	6653	SORL1
GO:0072010	glomerular epithelium development	0.108402	-2.22191	22	1	0.0116279	86	16543	8842	PROM1
GO:0051642	centrosome localization	0.108402	-2.22191	22	1	0.0116279	86	16543	23224	SYNE2
GO:0051354	negative regulation of oxidoreductase activity	0.108402	-2.22191	22	1	0.0116279	86	16543	3630	INS
GO:0097066	response to thyroid hormone	0.108402	-2.22191	22	1	0.0116279	86	16543	1512	CTSH
GO:0051043	regulation of membrane protein ectodomain proteolysis	0.108402	-2.22191	22	1	0.0116279	86	16543	7077	TIMP2
GO:0071875	adrenergic receptor signaling pathway	0.108402	-2.22191	22	1	0.0116279	86	16543	1113	CHGA
GO:0090023	positive regulation of neutrophil chemotaxis	0.108402	-2.22191	22	1	0.0116279	86	16543	2920	CXCL2
GO:1900027	regulation of ruffle assembly	0.108402	-2.22191	22	1	0.0116279	86	16543	4070	TACSTD2
GO:0051205	protein insertion into membrane	0.108402	-2.22191	22	1	0.0116279	86	16543	1956	EGFR
GO:0006694	steroid biosynthetic process	0.108541	-2.22063	108	2	0.0232558	86	16543	10808644	CFTR,AKR1C3
GO:0045088	regulation of innate immune response	0.109284	-2.2138	350	4	0.0465116	86	16543	5.74027e+17	S100A14,SERPING1,PIK3AP1,INS
GO:0040011	locomotion	0.110094	-2.20642	1085	9	0.104651	86	16543	2.19163e+37	FAP,CCL2,SCG2,SYNE2,FLRT2,CXCL2,DEFB1,EGFR,CHGA
GO:2000146	negative regulation of cell motility	0.110125	-2.20614	223	3	0.0348837	86	16543	40706347653	TACSTD2,CCL2,BMP5
GO:0002221	pattern recognition receptor signaling pathway	0.110211	-2.20536	109	2	0.0232558	86	16543	57402118788	S100A14,PIK3AP1
GO:0044403	symbiosis, encompassing mutualism through parasitism	0.110825	-2.19981	632	6	0.0697674	86	16543	9.07639e+23	CLDN1,KRT19,REST,KRT7,ITGB6,CCL2
GO:0008203	cholesterol metabolic process	0.111888	-2.19025	110	2	0.0232558	86	16543	66531080	SORL1,CFTR
GO:0030004	cellular monovalent inorganic cation homeostasis	0.111888	-2.19025	110	2	0.0232558	86	16543	86711080	SLC4A4,CFTR
GO:0044419	interspecies interaction between organisms	0.112058	-2.18873	634	6	0.0697674	86	16543	9.07639e+23	CLDN1,KRT19,REST,KRT7,ITGB6,CCL2
GO:0016477	cell migration	0.112507	-2.18474	783	7	0.0813953	86	16543	2.19129e+28	FAP,CXCL2,CCL2,SCG2,EGFR,CHGA,SYNE2
GO:0021801	cerebral cortex radial glia guided migration	0.113043	-2.17998	23	1	0.0116279	86	16543	23224	SYNE2
GO:0072215	regulation of metanephros development	0.113043	-2.17998	23	1	0.0116279	86	16543	10413	YAP1
GO:0071379	cellular response to prostaglandin stimulus	0.113043	-2.17998	23	1	0.0116279	86	16543	8644	AKR1C3
GO:0045979	positive regulation of nucleoside metabolic process	0.113043	-2.17998	23	1	0.0116279	86	16543	3630	INS
GO:0055069	zinc ion homeostasis	0.113043	-2.17998	23	1	0.0116279	86	16543	169026	SLC30A8
GO:0052472	modulation by host of symbiont transcription	0.113043	-2.17998	23	1	0.0116279	86	16543	5978	REST
GO:0045922	negative regulation of fatty acid metabolic process	0.113043	-2.17998	23	1	0.0116279	86	16543	3630	INS
GO:0071577	zinc II ion transmembrane transport	0.113043	-2.17998	23	1	0.0116279	86	16543	169026	SLC30A8
GO:0043567	regulation of insulin-like growth factor receptor signaling pathway	0.113043	-2.17998	23	1	0.0116279	86	16543	653	BMP5
GO:1903580	positive regulation of ATP metabolic process	0.113043	-2.17998	23	1	0.0116279	86	16543	3630	INS
GO:0043921	modulation by host of viral transcription	0.113043	-2.17998	23	1	0.0116279	86	16543	5978	REST
GO:0050927	positive regulation of positive chemotaxis	0.113043	-2.17998	23	1	0.0116279	86	16543	7857	SCG2
GO:0022030	telencephalon glial cell migration	0.113043	-2.17998	23	1	0.0116279	86	16543	23224	SYNE2
GO:0090189	regulation of branching involved in ureteric bud morphogenesis	0.113043	-2.17998	23	1	0.0116279	86	16543	4070	TACSTD2
GO:0043270	positive regulation of ion transport	0.113427	-2.1766	226	3	0.0348837	86	16543	264110806347	GCG,CFTR,CCL2
GO:0048660	regulation of smooth muscle cell proliferation	0.115263	-2.16054	112	2	0.0232558	86	16543	803101956	PDGFD,EGFR
GO:0046824	positive regulation of nucleocytoplasmic transport	0.115263	-2.16054	112	2	0.0232558	86	16543	568921956	C8orf4,EGFR
GO:0030900	forebrain development	0.116118	-2.15315	358	4	0.0465116	86	16543	3087116232241950	HHEX,ADCYAP1,SYNE2,EGFR
GO:0044344	cellular response to fibroblast growth factor stimulus	0.11696	-2.14593	113	2	0.0232558	86	16543	634723768	CCL2,FLRT2
GO:0006144	purine nucleobase metabolic process	0.117661	-2.13995	24	1	0.0116279	86	16543	7276	TTR
GO:0060669	embryonic placenta morphogenesis	0.117661	-2.13995	24	1	0.0116279	86	16543	653	BMP5
GO:0050926	regulation of positive chemotaxis	0.117661	-2.13995	24	1	0.0116279	86	16543	7857	SCG2
GO:1904030	negative regulation of cyclin-dependent protein kinase activity	0.117661	-2.13995	24	1	0.0116279	86	16543	3087	HHEX
GO:0042346	positive regulation of NF-kappaB import into nucleus	0.117661	-2.13995	24	1	0.0116279	86	16543	56892	C8orf4
GO:0035456	response to interferon-beta	0.117661	-2.13995	24	1	0.0116279	86	16543	10410	IFITM3
GO:0030878	thyroid gland development	0.117661	-2.13995	24	1	0.0116279	86	16543	3087	HHEX
GO:0030539	male genitalia development	0.117661	-2.13995	24	1	0.0116279	86	16543	653	BMP5
GO:0060487	lung epithelial cell differentiation	0.117661	-2.13995	24	1	0.0116279	86	16543	10413	YAP1
GO:0052312	modulation of transcription in other organism involved in symbiotic interaction	0.117661	-2.13995	24	1	0.0116279	86	16543	5978	REST
GO:0045736	negative regulation of cyclin-dependent protein serine/threonine kinase activity	0.117661	-2.13995	24	1	0.0116279	86	16543	3087	HHEX
GO:0090322	regulation of superoxide metabolic process	0.117661	-2.13995	24	1	0.0116279	86	16543	1956	EGFR
GO:2000398	regulation of thymocyte aggregation	0.117661	-2.13995	24	1	0.0116279	86	16543	8876	VNN1
GO:0070371	ERK1 and ERK2 cascade	0.117661	-2.13995	24	1	0.0116279	86	16543	1512	CTSH
GO:0033081	regulation of T cell differentiation in thymus	0.117661	-2.13995	24	1	0.0116279	86	16543	8876	VNN1
GO:0032787	monocarboxylic acid metabolic process	0.119618	-2.12345	501	5	0.0581395	86	16543	7.97993e+20	UGT2A3,HADH,NR5A2,AKR1C3,VNN1
GO:0009894	regulation of catabolic process	0.119618	-2.12345	501	5	0.0581395	86	16543	6.65322e+19	SORL1,FAP,TIMP2,EGFR,INS
GO:0006469	negative regulation of protein kinase activity	0.120143	-2.11907	232	3	0.0348837	86	16543	6653308723768	SORL1,HHEX,FLRT2
GO:0007169	transmembrane receptor protein tyrosine kinase signaling pathway	0.120352	-2.11733	502	5	0.0581395	86	16543	8.03106e+22	PDGFD,PDGFC,EGFR,FLRT2,INS
GO:0071705	nitrogen compound transport	0.120352	-2.11733	502	5	0.0581395	86	16543	1.69026e+21	SLC30A8,HHEX,ADCYAP1,SLC28A3,PTPRN
GO:1902652	secondary alcohol metabolic process	0.120373	-2.11716	115	2	0.0232558	86	16543	66531080	SORL1,CFTR
GO:0033157	regulation of intracellular protein transport	0.120484	-2.11624	363	4	0.0465116	86	16543	6.65357e+17	SORL1,C8orf4,PEMT,EGFR
GO:0001819	positive regulation of cytokine production	0.121365	-2.10895	364	4	0.0465116	86	16543	7.96791e+16	VTCN1,ADCYAP1,GPRC5B,INS
GO:0042176	regulation of protein catabolic process	0.12225	-2.10169	365	4	0.0465116	86	16543	6653707719563630	SORL1,TIMP2,EGFR,INS
GO:0044364	disruption of cells of other organism	0.122254	-2.10165	25	1	0.0116279	86	16543	1113	CHGA
GO:0000301	retrograde transport, vesicle recycling within Golgi	0.122254	-2.10165	25	1	0.0116279	86	16543	6653	SORL1
GO:0045745	positive regulation of G-protein coupled receptor protein signaling pathway	0.122254	-2.10165	25	1	0.0116279	86	16543	1113	CHGA
GO:0010719	negative regulation of epithelial to mesenchymal transition	0.122254	-2.10165	25	1	0.0116279	86	16543	653	BMP5
GO:0060479	lung cell differentiation	0.122254	-2.10165	25	1	0.0116279	86	16543	10413	YAP1
GO:0060251	regulation of glial cell proliferation	0.122254	-2.10165	25	1	0.0116279	86	16543	116	ADCYAP1
GO:0008207	C21-steroid hormone metabolic process	0.122254	-2.10165	25	1	0.0116279	86	16543	8644	AKR1C3
GO:0007202	activation of phospholipase C activity	0.122254	-2.10165	25	1	0.0116279	86	16543	1956	EGFR
GO:1904037	positive regulation of epithelial cell apoptotic process	0.122254	-2.10165	25	1	0.0116279	86	16543	8644	AKR1C3
GO:1902624	positive regulation of neutrophil migration	0.122254	-2.10165	25	1	0.0116279	86	16543	2920	CXCL2
GO:0030947	regulation of vascular endothelial growth factor receptor signaling pathway	0.122254	-2.10165	25	1	0.0116279	86	16543	3087	HHEX
GO:0014002	astrocyte development	0.122254	-2.10165	25	1	0.0116279	86	16543	1956	EGFR
GO:0045123	cellular extravasation	0.122254	-2.10165	25	1	0.0116279	86	16543	6347	CCL2
GO:0031640	killing of cells of other organism	0.122254	-2.10165	25	1	0.0116279	86	16543	1113	CHGA
GO:0060037	pharyngeal system development	0.122254	-2.10165	25	1	0.0116279	86	16543	653	BMP5
GO:0002449	lymphocyte mediated immunity	0.123811	-2.089	117	2	0.0232558	86	16543	7101512	SERPING1,CTSH
GO:0043280	positive regulation of cysteine-type endopeptidase activity involved in apoptotic process	0.123811	-2.089	117	2	0.0232558	86	16543	59781512	REST,CTSH
GO:0003231	cardiac ventricle development	0.123811	-2.089	117	2	0.0232558	86	16543	40521363	LTBP1,CPE
GO:1901342	regulation of vasculature development	0.124701	-2.08183	236	3	0.0348837	86	16543	8031030871512	PDGFD,HHEX,CTSH
GO:0060828	regulation of canonical Wnt signaling pathway	0.124701	-2.08183	236	3	0.0348837	86	16543	104135170480114	YAP1,GPRC5B,BICC1
GO:0055088	lipid homeostasis	0.125538	-2.07514	118	2	0.0232558	86	16543	24943630	NR5A2,INS
GO:0006006	glucose metabolic process	0.125538	-2.07514	118	2	0.0232558	86	16543	31753630	ONECUT1,INS
GO:0019222	regulation of metabolic process	0.126556	-2.06707	6040	37	0.430233	86	16543	3934,6347,6590,116,4853,25849,1113,710,6653,5978,1512,56892,2191,7980,56034,7077,10410,23768,10413,5314,8507,8644,2494,3630,1956,653,5104,2641,3175,3087,51704,56937,10400,12,5798,80310,629	LCN2,CCL2,SLPI,ADCYAP1,NOTCH2,PARM1,CHGA,SERPING1,SORL1,REST,CTSH,C8orf4,FAP,TFPI2,PDGFC,TIMP2,IFITM3,FLRT2,YAP1,PKHD1,ENC1,AKR1C3,NR5A2,INS,EGFR,BMP5,SERPINA5,GCG,ONECUT1,HHEX,GPRC5B,PMEPA1,PEMT,SERPINA3,PTPRN,PDGFD,CFB
GO:0010605	negative regulation of macromolecule metabolic process	0.126565	-2.067	2276	16	0.186047	86	16543	7980,7077,10410,23768,10413,6590,8507,1956,3630,5104,3087,710,56937,12,6653,5978	TFPI2,TIMP2,IFITM3,FLRT2,YAP1,SLPI,ENC1,EGFR,INS,SERPINA5,HHEX,SERPING1,PMEPA1,SERPINA3,SORL1,REST
GO:0006829	zinc II ion transport	0.126824	-2.06495	26	1	0.0116279	86	16543	169026	SLC30A8
GO:0006656	phosphatidylcholine biosynthetic process	0.126824	-2.06495	26	1	0.0116279	86	16543	10400	PEMT
GO:0032148	activation of protein kinase B activity	0.126824	-2.06495	26	1	0.0116279	86	16543	3630	INS
GO:0043267	negative regulation of potassium ion transport	0.126824	-2.06495	26	1	0.0116279	86	16543	116	ADCYAP1
GO:0072378	blood coagulation, fibrin clot formation	0.126824	-2.06495	26	1	0.0116279	86	16543	710	SERPING1
GO:0034105	positive regulation of tissue remodeling	0.126824	-2.06495	26	1	0.0116279	86	16543	1956	EGFR
GO:1900078	positive regulation of cellular response to insulin stimulus	0.126824	-2.06495	26	1	0.0116279	86	16543	3630	INS
GO:0061217	regulation of mesonephros development	0.126824	-2.06495	26	1	0.0116279	86	16543	4070	TACSTD2
GO:0060706	cell differentiation involved in embryonic placenta development	0.126824	-2.06495	26	1	0.0116279	86	16543	3880	KRT19
GO:0015893	drug transport	0.126824	-2.06495	26	1	0.0116279	86	16543	9076	CLDN1
GO:0035412	regulation of catenin import into nucleus	0.126824	-2.06495	26	1	0.0116279	86	16543	1956	EGFR
GO:0090263	positive regulation of canonical Wnt signaling pathway	0.127272	-2.06143	119	2	0.0232558	86	16543	1041351704	YAP1,GPRC5B
GO:0071774	response to fibroblast growth factor	0.127272	-2.06143	119	2	0.0232558	86	16543	634723768	CCL2,FLRT2
GO:0022409	positive regulation of cell-cell adhesion	0.128161	-2.05447	239	3	0.0348837	86	16543	7967963478876	VTCN1,CCL2,VNN1
GO:0006766	vitamin metabolic process	0.129012	-2.04785	120	2	0.0232558	86	16543	26388876	GC,VNN1
GO:0045927	positive regulation of growth	0.129322	-2.04545	240	3	0.0348837	86	16543	1041319563630	YAP1,EGFR,INS
GO:0072006	nephron development	0.130757	-2.03442	121	2	0.0232558	86	16543	40708842	TACSTD2,PROM1
GO:0071901	negative regulation of protein serine/threonine kinase activity	0.130757	-2.03442	121	2	0.0232558	86	16543	66533087	SORL1,HHEX
GO:0021846	cell proliferation in forebrain	0.13137	-2.02973	27	1	0.0116279	86	16543	3087	HHEX
GO:0032770	positive regulation of monooxygenase activity	0.13137	-2.02973	27	1	0.0116279	86	16543	3630	INS
GO:0031638	zymogen activation	0.13137	-2.02973	27	1	0.0116279	86	16543	1512	CTSH
GO:0060964	regulation of gene silencing by miRNA	0.13137	-2.02973	27	1	0.0116279	86	16543	1956	EGFR
GO:0010800	positive regulation of peptidyl-threonine phosphorylation	0.13137	-2.02973	27	1	0.0116279	86	16543	2641	GCG
GO:0090022	regulation of neutrophil chemotaxis	0.13137	-2.02973	27	1	0.0116279	86	16543	2920	CXCL2
GO:0035329	hippo signaling	0.13137	-2.02973	27	1	0.0116279	86	16543	10413	YAP1
GO:0006063	uronic acid metabolic process	0.13137	-2.02973	27	1	0.0116279	86	16543	79799	UGT2A3
GO:0010962	regulation of glucan biosynthetic process	0.13137	-2.02973	27	1	0.0116279	86	16543	3630	INS
GO:0019585	glucuronate metabolic process	0.13137	-2.02973	27	1	0.0116279	86	16543	79799	UGT2A3
GO:0003401	axis elongation	0.13137	-2.02973	27	1	0.0116279	86	16543	10413	YAP1
GO:0009812	flavonoid metabolic process	0.13137	-2.02973	27	1	0.0116279	86	16543	79799	UGT2A3
GO:0051569	regulation of histone H3-K4 methylation	0.13137	-2.02973	27	1	0.0116279	86	16543	2641	GCG
GO:0005979	regulation of glycogen biosynthetic process	0.13137	-2.02973	27	1	0.0116279	86	16543	3630	INS
GO:0019079	viral genome replication	0.13137	-2.02973	27	1	0.0116279	86	16543	6347	CCL2
GO:0045214	sarcomere organization	0.13137	-2.02973	27	1	0.0116279	86	16543	3880	KRT19
GO:0034612	response to tumor necrosis factor	0.131656	-2.02757	242	3	0.0348837	86	16543	907639346347	CLDN1,LCN2,CCL2
GO:0030856	regulation of epithelial cell differentiation	0.132508	-2.02112	122	2	0.0232558	86	16543	104138842	YAP1,PROM1
GO:0044708	single-organism behavior	0.133079	-2.01681	377	4	0.0465116	86	16543	48851168461956	NPTX2,ADCYAP1,CASR,EGFR
GO:0050768	negative regulation of neurogenesis	0.134004	-2.00989	244	3	0.0348837	86	16543	66531165978	SORL1,ADCYAP1,REST
GO:0060255	regulation of macromolecule metabolic process	0.134235	-2.00817	5699	35	0.406977	86	16543	3934,6347,6590,116,4853,25849,710,6653,5978,1512,56892,2191,56034,7980,7077,10410,23768,10413,5314,8507,2494,3630,1956,653,5104,2641,3175,3087,51704,56937,10400,12,5798,80310,629	LCN2,CCL2,SLPI,ADCYAP1,NOTCH2,PARM1,SERPING1,SORL1,REST,CTSH,C8orf4,FAP,PDGFC,TFPI2,TIMP2,IFITM3,FLRT2,YAP1,PKHD1,ENC1,NR5A2,INS,EGFR,BMP5,SERPINA5,GCG,ONECUT1,HHEX,GPRC5B,PMEPA1,PEMT,SERPINA3,PTPRN,PDGFD,CFB
GO:0002460	adaptive immune response based on somatic recombination of immune receptors built from immunoglobulin superfamily domains	0.134264	-2.00795	123	2	0.0232558	86	16543	7101512	SERPING1,CTSH
GO:0001816	cytokine production	0.134264	-2.00795	123	2	0.0232558	86	16543	796791113	VTCN1,CHGA
GO:0045026	plasma membrane fusion	0.135894	-1.99588	28	1	0.0116279	86	16543	5104	SERPINA5
GO:1901890	positive regulation of cell junction assembly	0.135894	-1.99588	28	1	0.0116279	86	16543	9076	CLDN1
GO:0006693	prostaglandin metabolic process	0.135894	-1.99588	28	1	0.0116279	86	16543	8644	AKR1C3
GO:2000352	negative regulation of endothelial cell apoptotic process	0.135894	-1.99588	28	1	0.0116279	86	16543	7857	SCG2
GO:0001702	gastrulation with mouth forming second	0.135894	-1.99588	28	1	0.0116279	86	16543	3087	HHEX
GO:0046596	regulation of viral entry into host cell	0.135894	-1.99588	28	1	0.0116279	86	16543	10410	IFITM3
GO:0006692	prostanoid metabolic process	0.135894	-1.99588	28	1	0.0116279	86	16543	8644	AKR1C3
GO:0002026	regulation of the force of heart contraction	0.135894	-1.99588	28	1	0.0116279	86	16543	1113	CHGA
GO:0010675	regulation of cellular carbohydrate metabolic process	0.136025	-1.99492	124	2	0.0232558	86	16543	26413630	GCG,INS
GO:0043401	steroid hormone mediated signaling pathway	0.136025	-1.99492	124	2	0.0232558	86	16543	569372494	PMEPA1,NR5A2
GO:0016125	sterol metabolic process	0.136025	-1.99492	124	2	0.0232558	86	16543	66531080	SORL1,CFTR
GO:0071702	organic substance transport	0.137634	-1.98316	1966	14	0.162791	86	16543	5.10431e+58	SERPINA5,HHEX,SLC4A4,SCG2,SLC28A3,SCG5,PTPRN,VTCN1,SORL1,SLC30A8,ADCYAP1,CFTR,AKR1C3,INS
GO:0060341	regulation of cellular localization	0.137698	-1.98269	826	7	0.0813953	86	16543	2.64167e+29	GCG,SORL1,CFTR,C8orf4,PEMT,EGFR,INS
GO:0009749	response to glucose	0.137792	-1.98201	125	2	0.0232558	86	16543	1690265798	SLC30A8,PTPRN
GO:0071346	cellular response to interferon-gamma	0.137792	-1.98201	125	2	0.0232558	86	16543	90766347	CLDN1,CCL2
GO:0009615	response to virus	0.138744	-1.97512	248	3	0.0348837	86	16543	3934104102635	LCN2,IFITM3,GBP3
GO:2001056	positive regulation of cysteine-type endopeptidase activity	0.139564	-1.96923	126	2	0.0232558	86	16543	59781512	REST,CTSH
GO:0001503	ossification	0.139939	-1.96655	249	3	0.0348837	86	16543	8461956653	CASR,EGFR,BMP5
GO:0032743	positive regulation of interleukin-2 production	0.140393	-1.96331	29	1	0.0116279	86	16543	79679	VTCN1
GO:0042181	ketone biosynthetic process	0.140393	-1.96331	29	1	0.0116279	86	16543	8644	AKR1C3
GO:0003203	endocardial cushion morphogenesis	0.140393	-1.96331	29	1	0.0116279	86	16543	653	BMP5
GO:1903053	regulation of extracellular matrix organization	0.140393	-1.96331	29	1	0.0116279	86	16543	2191	FAP
GO:0045920	negative regulation of exocytosis	0.140393	-1.96331	29	1	0.0116279	86	16543	5978	REST
GO:0001662	behavioral fear response	0.140393	-1.96331	29	1	0.0116279	86	16543	116	ADCYAP1
GO:0000060	protein import into nucleus, translocation	0.140393	-1.96331	29	1	0.0116279	86	16543	8644	AKR1C3
GO:2001222	regulation of neuron migration	0.140393	-1.96331	29	1	0.0116279	86	16543	23768	FLRT2
GO:0002456	T cell mediated immunity	0.140393	-1.96331	29	1	0.0116279	86	16543	1512	CTSH
GO:0002209	behavioral defense response	0.140393	-1.96331	29	1	0.0116279	86	16543	116	ADCYAP1
GO:0042743	hydrogen peroxide metabolic process	0.140393	-1.96331	29	1	0.0116279	86	16543	1956	EGFR
GO:0002385	mucosal immune response	0.140393	-1.96331	29	1	0.0116279	86	16543	1672	DEFB1
GO:0033673	negative regulation of kinase activity	0.141136	-1.95803	250	3	0.0348837	86	16543	6653308723768	SORL1,HHEX,FLRT2
GO:0008277	regulation of G-protein coupled receptor protein signaling pathway	0.141341	-1.95658	127	2	0.0232558	86	16543	1161113	ADCYAP1,CHGA
GO:0001933	negative regulation of protein phosphorylation	0.141454	-1.95578	386	4	0.0465116	86	16543	6.65331e+17	SORL1,HHEX,PMEPA1,FLRT2
GO:0034329	cell junction assembly	0.143122	-1.94406	128	2	0.0232558	86	16543	90763914	CLDN1,LAMB3
GO:0022414	reproductive process	0.143925	-1.93846	1315	10	0.116279	86	16543	5.10443e+37	SERPINA5,MMP7,PTPRN,KRT19,ADCYAP1,DEFB1,CFTR,AKR1C3,EGFR,BMP5
GO:0006869	lipid transport	0.14475	-1.93275	253	3	0.0348837	86	16543	510466531080	SERPINA5,SORL1,CFTR
GO:0043299	leukocyte degranulation	0.14487	-1.93192	30	1	0.0116279	86	16543	1113	CHGA
GO:0060966	regulation of gene silencing by RNA	0.14487	-1.93192	30	1	0.0116279	86	16543	1956	EGFR
GO:0050873	brown fat cell differentiation	0.14487	-1.93192	30	1	0.0116279	86	16543	3914	LAMB3
GO:0043171	peptide catabolic process	0.14487	-1.93192	30	1	0.0116279	86	16543	1512	CTSH
GO:0010656	negative regulation of muscle cell apoptotic process	0.14487	-1.93192	30	1	0.0116279	86	16543	116	ADCYAP1
GO:0007435	salivary gland morphogenesis	0.14487	-1.93192	30	1	0.0116279	86	16543	1956	EGFR
GO:0061028	establishment of endothelial barrier	0.14487	-1.93192	30	1	0.0116279	86	16543	9076	CLDN1
GO:0042755	eating behavior	0.14487	-1.93192	30	1	0.0116279	86	16543	3375	IAPP
GO:0060147	regulation of posttranscriptional gene silencing	0.14487	-1.93192	30	1	0.0116279	86	16543	1956	EGFR
GO:0072073	kidney epithelium development	0.144909	-1.93165	129	2	0.0232558	86	16543	40708842	TACSTD2,PROM1
GO:0007286	spermatid development	0.144909	-1.93165	129	2	0.0232558	86	16543	16721080	DEFB1,CFTR
GO:0000003	reproduction	0.144929	-1.93151	1317	10	0.116279	86	16543	5.10443e+37	SERPINA5,MMP7,PTPRN,KRT19,ADCYAP1,DEFB1,CFTR,AKR1C3,EGFR,BMP5
GO:1903508	positive regulation of nucleic acid-templated transcription	0.145936	-1.92459	1319	10	0.116279	86	16543	2.64131e+38	GCG,HHEX,ONECUT1,PTPRN,YAP1,ADCYAP1,REST,NR5A2,EGFR,BMP5
GO:0045893	positive regulation of transcription, DNA-templated	0.145936	-1.92459	1319	10	0.116279	86	16543	2.64131e+38	GCG,HHEX,ONECUT1,PTPRN,YAP1,ADCYAP1,REST,NR5A2,EGFR,BMP5
GO:0046683	response to organophosphorus	0.1467	-1.91936	130	2	0.0232558	86	16543	10805798	CFTR,PTPRN
GO:0055067	monovalent inorganic cation homeostasis	0.1467	-1.91936	130	2	0.0232558	86	16543	86711080	SLC4A4,CFTR
GO:0009746	response to hexose	0.1467	-1.91936	130	2	0.0232558	86	16543	1690265798	SLC30A8,PTPRN
GO:0022412	cellular process involved in reproduction in multicellular organism	0.147177	-1.91612	255	3	0.0348837	86	16543	510410801672	SERPINA5,CFTR,DEFB1
GO:0002250	adaptive immune response	0.148395	-1.90788	256	3	0.0348837	86	16543	796797101512	VTCN1,SERPING1,CTSH
GO:0048565	digestive tract development	0.148496	-1.90719	131	2	0.0232558	86	16543	560341956	PDGFC,EGFR
GO:0050778	positive regulation of immune response	0.14901	-1.90374	539	5	0.0581395	86	16543	6.29574e+21	CFB,S100A14,GPRC5B,SERPING1,PIK3AP1
GO:0045907	positive regulation of vasoconstriction	0.149323	-1.90164	31	1	0.0116279	86	16543	1956	EGFR
GO:0010837	regulation of keratinocyte proliferation	0.149323	-1.90164	31	1	0.0116279	86	16543	10413	YAP1
GO:0071549	cellular response to dexamethasone stimulus	0.149323	-1.90164	31	1	0.0116279	86	16543	1956	EGFR
GO:0070830	bicellular tight junction assembly	0.149323	-1.90164	31	1	0.0116279	86	16543	9076	CLDN1
GO:0042596	fear response	0.149323	-1.90164	31	1	0.0116279	86	16543	116	ADCYAP1
GO:0045737	positive regulation of cyclin-dependent protein serine/threonine kinase activity	0.149323	-1.90164	31	1	0.0116279	86	16543	1956	EGFR
GO:0001937	negative regulation of endothelial cell proliferation	0.149323	-1.90164	31	1	0.0116279	86	16543	7857	SCG2
GO:0051973	positive regulation of telomerase activity	0.149323	-1.90164	31	1	0.0116279	86	16543	25849	PARM1
GO:0021799	cerebral cortex radially oriented cell migration	0.149323	-1.90164	31	1	0.0116279	86	16543	23224	SYNE2
GO:0033363	secretory granule organization	0.149323	-1.90164	31	1	0.0116279	86	16543	5798	PTPRN
GO:1903959	regulation of anion transmembrane transport	0.149323	-1.90164	31	1	0.0116279	86	16543	1080	CFTR
GO:0002251	organ or tissue specific immune response	0.149323	-1.90164	31	1	0.0116279	86	16543	1672	DEFB1
GO:0070873	regulation of glycogen metabolic process	0.149323	-1.90164	31	1	0.0116279	86	16543	3630	INS
GO:0003209	cardiac atrium morphogenesis	0.149323	-1.90164	31	1	0.0116279	86	16543	4853	NOTCH2
GO:1902622	regulation of neutrophil migration	0.149323	-1.90164	31	1	0.0116279	86	16543	2920	CXCL2
GO:0031663	lipopolysaccharide-mediated signaling pathway	0.149323	-1.90164	31	1	0.0116279	86	16543	6347	CCL2
GO:0051251	positive regulation of lymphocyte activation	0.149617	-1.89968	257	3	0.0348837	86	16543	7967963478876	VTCN1,CCL2,VNN1
GO:0019827	stem cell population maintenance	0.150297	-1.89514	132	2	0.0232558	86	16543	104134853	YAP1,NOTCH2
GO:0051302	regulation of cell division	0.150297	-1.89514	132	2	0.0232558	86	16543	8031056034	PDGFD,PDGFC
GO:1901214	regulation of neuron death	0.153301	-1.87535	260	3	0.0348837	86	16543	665363471113	SORL1,CCL2,CHGA
GO:0006958	complement activation, classical pathway	0.153754	-1.8724	32	1	0.0116279	86	16543	710	SERPING1
GO:0002720	positive regulation of cytokine production involved in immune response	0.153754	-1.8724	32	1	0.0116279	86	16543	51704	GPRC5B
GO:0006623	protein targeting to vacuole	0.153754	-1.8724	32	1	0.0116279	86	16543	6653	SORL1
GO:0034694	response to prostaglandin	0.153754	-1.8724	32	1	0.0116279	86	16543	8644	AKR1C3
GO:1901661	quinone metabolic process	0.153754	-1.8724	32	1	0.0116279	86	16543	8644	AKR1C3
GO:0032418	lysosome localization	0.153754	-1.8724	32	1	0.0116279	86	16543	1113	CHGA
GO:0014911	positive regulation of smooth muscle cell migration	0.153754	-1.8724	32	1	0.0116279	86	16543	80310	PDGFD
GO:0044801	single-organism membrane fusion	0.153911	-1.87138	134	2	0.0232558	86	16543	510457586	SERPINA5,SYT13
GO:0071248	cellular response to metal ion	0.153911	-1.87138	134	2	0.0232558	86	16543	90768644	CLDN1,AKR1C3
GO:0048515	spermatid differentiation	0.153911	-1.87138	134	2	0.0232558	86	16543	16721080	DEFB1,CFTR
GO:0007586	digestion	0.153911	-1.87138	134	2	0.0232558	86	16543	121510	SERPINA3,CTSE
GO:0098727	maintenance of cell number	0.153911	-1.87138	134	2	0.0232558	86	16543	104134853	YAP1,NOTCH2
GO:0006629	lipid metabolic process	0.154348	-1.86855	1172	9	0.104651	86	16543	7.2763e+36	TTR,HADH,PEMT,SORL1,CFTR,AKR1C3,NR5A2,GC,EGFR
GO:0002253	activation of immune response	0.15489	-1.86504	400	4	0.0465116	86	16543	6.29574e+16	CFB,S100A14,SERPING1,PIK3AP1
GO:0034284	response to monosaccharide	0.155725	-1.85966	135	2	0.0232558	86	16543	1690265798	SLC30A8,PTPRN
GO:0051961	negative regulation of nervous system development	0.157015	-1.85142	263	3	0.0348837	86	16543	66531165978	SORL1,ADCYAP1,REST
GO:1902680	positive regulation of RNA biosynthetic process	0.157259	-1.84986	1341	10	0.116279	86	16543	2.64131e+38	GCG,HHEX,ONECUT1,PTPRN,YAP1,ADCYAP1,REST,NR5A2,EGFR,BMP5
GO:0072666	establishment of protein localization to vacuole	0.158162	-1.84414	33	1	0.0116279	86	16543	6653	SORL1
GO:0043491	protein kinase B signaling	0.158162	-1.84414	33	1	0.0116279	86	16543	6347	CCL2
GO:1904031	positive regulation of cyclin-dependent protein kinase activity	0.158162	-1.84414	33	1	0.0116279	86	16543	1956	EGFR
GO:0031062	positive regulation of histone methylation	0.158162	-1.84414	33	1	0.0116279	86	16543	2641	GCG
GO:0045070	positive regulation of viral genome replication	0.158162	-1.84414	33	1	0.0116279	86	16543	2494	NR5A2
GO:0099587	inorganic ion import into cell	0.158162	-1.84414	33	1	0.0116279	86	16543	55503	TRPV6
GO:0050832	defense response to fungus	0.158162	-1.84414	33	1	0.0116279	86	16543	1113	CHGA
GO:0007431	salivary gland development	0.158162	-1.84414	33	1	0.0116279	86	16543	1956	EGFR
GO:0060428	lung epithelium development	0.158162	-1.84414	33	1	0.0116279	86	16543	10413	YAP1
GO:0048854	brain morphogenesis	0.158162	-1.84414	33	1	0.0116279	86	16543	3087	HHEX
GO:0071392	cellular response to estradiol stimulus	0.158162	-1.84414	33	1	0.0116279	86	16543	1956	EGFR
GO:0006110	regulation of glycolytic process	0.158162	-1.84414	33	1	0.0116279	86	16543	3630	INS
GO:0034405	response to fluid shear stress	0.158162	-1.84414	33	1	0.0116279	86	16543	7980	TFPI2
GO:0098659	inorganic cation import into cell	0.158162	-1.84414	33	1	0.0116279	86	16543	55503	TRPV6
GO:1903318	negative regulation of protein maturation	0.158162	-1.84414	33	1	0.0116279	86	16543	710	SERPING1
GO:0006775	fat-soluble vitamin metabolic process	0.158162	-1.84414	33	1	0.0116279	86	16543	2638	GC
GO:0010955	negative regulation of protein processing	0.158162	-1.84414	33	1	0.0116279	86	16543	710	SERPING1
GO:0071222	cellular response to lipopolysaccharide	0.159365	-1.83656	137	2	0.0232558	86	16543	39346347	LCN2,CCL2
GO:0051100	negative regulation of binding	0.159365	-1.83656	137	2	0.0232558	86	16543	65906653	SLPI,SORL1
GO:1904018	positive regulation of vasculature development	0.159365	-1.83656	137	2	0.0232558	86	16543	803101512	PDGFD,CTSH
GO:0002366	leukocyte activation involved in immune response	0.161191	-1.82517	138	2	0.0232558	86	16543	48531113	NOTCH2,CHGA
GO:0048469	cell maturation	0.161191	-1.82517	138	2	0.0232558	86	16543	16721080	DEFB1,CFTR
GO:0071560	cellular response to transforming growth factor beta stimulus	0.161191	-1.82517	138	2	0.0232558	86	16543	907680310	CLDN1,PDGFD
GO:0051701	interaction with host	0.161191	-1.82517	138	2	0.0232558	86	16543	90763694	CLDN1,ITGB6
GO:0010712	regulation of collagen metabolic process	0.162547	-1.81679	34	1	0.0116279	86	16543	2191	FAP
GO:0071364	cellular response to epidermal growth factor stimulus	0.162547	-1.81679	34	1	0.0116279	86	16543	1956	EGFR
GO:0061384	heart trabecula morphogenesis	0.162547	-1.81679	34	1	0.0116279	86	16543	653	BMP5
GO:0031648	protein destabilization	0.162547	-1.81679	34	1	0.0116279	86	16543	1512	CTSH
GO:0032885	regulation of polysaccharide biosynthetic process	0.162547	-1.81679	34	1	0.0116279	86	16543	3630	INS
GO:0046849	bone remodeling	0.162547	-1.81679	34	1	0.0116279	86	16543	4853	NOTCH2
GO:0038034	signal transduction in absence of ligand	0.162547	-1.81679	34	1	0.0116279	86	16543	3934	LCN2
GO:0045445	myoblast differentiation	0.162547	-1.81679	34	1	0.0116279	86	16543	5978	REST
GO:0045823	positive regulation of heart contraction	0.162547	-1.81679	34	1	0.0116279	86	16543	1113	CHGA
GO:0051180	vitamin transport	0.162547	-1.81679	34	1	0.0116279	86	16543	2638	GC
GO:1902042	negative regulation of extrinsic apoptotic signaling pathway via death domain receptors	0.162547	-1.81679	34	1	0.0116279	86	16543	653	BMP5
GO:0097192	extrinsic apoptotic signaling pathway in absence of ligand	0.162547	-1.81679	34	1	0.0116279	86	16543	3934	LCN2
GO:0035850	epithelial cell differentiation involved in kidney development	0.162547	-1.81679	34	1	0.0116279	86	16543	8842	PROM1
GO:0048645	animal organ formation	0.162547	-1.81679	34	1	0.0116279	86	16543	3087	HHEX
GO:0045494	photoreceptor cell maintenance	0.162547	-1.81679	34	1	0.0116279	86	16543	8842	PROM1
GO:0010863	positive regulation of phospholipase C activity	0.162547	-1.81679	34	1	0.0116279	86	16543	1956	EGFR
GO:0010950	positive regulation of endopeptidase activity	0.163021	-1.81388	139	2	0.0232558	86	16543	59781512	REST,CTSH
GO:0040013	negative regulation of locomotion	0.163266	-1.81237	268	3	0.0348837	86	16543	40706347653	TACSTD2,CCL2,BMP5
GO:0010975	regulation of neuron projection development	0.163776	-1.80926	409	4	0.0465116	86	16543	116850751704653	ADCYAP1,ENC1,GPRC5B,BMP5
GO:0016331	morphogenesis of embryonic epithelium	0.164854	-1.80269	140	2	0.0232558	86	16543	3087653	HHEX,BMP5
GO:0009913	epidermal cell differentiation	0.164854	-1.80269	140	2	0.0232558	86	16543	104138644	YAP1,AKR1C3
GO:0034249	negative regulation of cellular amide metabolic process	0.164854	-1.80269	140	2	0.0232558	86	16543	66538507	SORL1,ENC1
GO:0050707	regulation of cytokine secretion	0.164854	-1.80269	140	2	0.0232558	86	16543	796793630	VTCN1,INS
GO:0048870	cell motility	0.165449	-1.79909	869	7	0.0813953	86	16543	2.19129e+28	FAP,CXCL2,CCL2,SCG2,EGFR,CHGA,SYNE2
GO:0051674	localization of cell	0.165449	-1.79909	869	7	0.0813953	86	16543	2.19129e+28	FAP,CXCL2,CCL2,SCG2,EGFR,SYNE2,CHGA
GO:0010564	regulation of cell cycle process	0.165621	-1.79806	559	5	0.0581395	86	16543	2.19153e+20	FAP,PKHD1,C8orf4,EGFR,INS
GO:1903827	regulation of cellular protein localization	0.16647	-1.79294	560	5	0.0581395	86	16543	6.65357e+21	SORL1,C8orf4,PEMT,EGFR,INS
GO:0001909	leukocyte mediated cytotoxicity	0.166909	-1.7903	35	1	0.0116279	86	16543	1512	CTSH
GO:0003179	heart valve morphogenesis	0.166909	-1.7903	35	1	0.0116279	86	16543	4853	NOTCH2
GO:0003230	cardiac atrium development	0.166909	-1.7903	35	1	0.0116279	86	16543	4853	NOTCH2
GO:0006904	vesicle docking involved in exocytosis	0.166909	-1.7903	35	1	0.0116279	86	16543	1080	CFTR
GO:0006984	ER-nucleus signaling pathway	0.166909	-1.7903	35	1	0.0116279	86	16543	6347	CCL2
GO:0008206	bile acid metabolic process	0.166909	-1.7903	35	1	0.0116279	86	16543	2494	NR5A2
GO:0044246	regulation of multicellular organismal metabolic process	0.166909	-1.7903	35	1	0.0116279	86	16543	2191	FAP
GO:0034067	protein localization to Golgi apparatus	0.166909	-1.7903	35	1	0.0116279	86	16543	6653	SORL1
GO:0050900	leukocyte migration	0.168322	-1.78188	272	3	0.0348837	86	16543	634778571113	CCL2,SCG2,CHGA
GO:0071559	response to transforming growth factor beta	0.168533	-1.78062	142	2	0.0232558	86	16543	907680310	CLDN1,PDGFD
GO:0048863	stem cell differentiation	0.168533	-1.78062	142	2	0.0232558	86	16543	30875978	HHEX,REST
GO:0070838	divalent metal ion transport	0.169593	-1.77436	273	3	0.0348837	86	16543	55503169026846	TRPV6,SLC30A8,CASR
GO:1901617	organic hydroxy compound biosynthetic process	0.170378	-1.76974	143	2	0.0232558	86	16543	10808644	CFTR,AKR1C3
GO:0071219	cellular response to molecule of bacterial origin	0.170378	-1.76974	143	2	0.0232558	86	16543	39346347	LCN2,CCL2
GO:0014074	response to purine-containing compound	0.170378	-1.76974	143	2	0.0232558	86	16543	10805798	CFTR,PTPRN
GO:0002455	humoral immune response mediated by circulating immunoglobulin	0.171249	-1.76463	36	1	0.0116279	86	16543	710	SERPING1
GO:0010824	regulation of centrosome duplication	0.171249	-1.76463	36	1	0.0116279	86	16543	5314	PKHD1
GO:0033619	membrane protein proteolysis	0.171249	-1.76463	36	1	0.0116279	86	16543	1512	CTSH
GO:0050918	positive chemotaxis	0.171249	-1.76463	36	1	0.0116279	86	16543	7857	SCG2
GO:0030857	negative regulation of epithelial cell differentiation	0.171249	-1.76463	36	1	0.0116279	86	16543	10413	YAP1
GO:0051898	negative regulation of protein kinase B signaling	0.171249	-1.76463	36	1	0.0116279	86	16543	5314	PKHD1
GO:0010876	lipid localization	0.172143	-1.75943	275	3	0.0348837	86	16543	510466531080	SERPINA5,SORL1,CFTR
GO:0055123	digestive system development	0.172226	-1.75895	144	2	0.0232558	86	16543	560341956	PDGFC,EGFR
GO:0015698	inorganic anion transport	0.174077	-1.74826	145	2	0.0232558	86	16543	86711080	SLC4A4,CFTR
GO:0072511	divalent inorganic cation transport	0.174705	-1.74466	277	3	0.0348837	86	16543	55503169026846	TRPV6,SLC30A8,CASR
GO:0002312	B cell activation involved in immune response	0.175567	-1.73973	37	1	0.0116279	86	16543	4853	NOTCH2
GO:1900274	regulation of phospholipase C activity	0.175567	-1.73973	37	1	0.0116279	86	16543	1956	EGFR
GO:0048536	spleen development	0.175567	-1.73973	37	1	0.0116279	86	16543	3175	ONECUT1
GO:0006915	apoptotic process	0.177773	-1.72725	887	7	0.0813953	86	16543	2.19149e+29	FAP,NOTCH2,S100A14,LCN2,C8orf4,CTSH,IAPP
GO:1902806	regulation of cell cycle G1/S phase transition	0.17779	-1.72715	147	2	0.0232558	86	16543	568921956	C8orf4,EGFR
GO:0006109	regulation of carbohydrate metabolic process	0.17779	-1.72715	147	2	0.0232558	86	16543	26413630	GCG,INS
GO:0007050	cell cycle arrest	0.17779	-1.72715	147	2	0.0232558	86	16543	21914853	FAP,NOTCH2
GO:0042326	negative regulation of phosphorylation	0.177959	-1.7262	423	4	0.0465116	86	16543	6.65331e+17	SORL1,HHEX,PMEPA1,FLRT2
GO:2001242	regulation of intrinsic apoptotic signaling pathway	0.179651	-1.71674	148	2	0.0232558	86	16543	88763630	VNN1,INS
GO:0002696	positive regulation of leukocyte activation	0.179861	-1.71557	281	3	0.0348837	86	16543	7967963478876	VTCN1,CCL2,VNN1
GO:1904036	negative regulation of epithelial cell apoptotic process	0.179863	-1.71556	38	1	0.0116279	86	16543	7857	SCG2
GO:0070849	response to epidermal growth factor	0.179863	-1.71556	38	1	0.0116279	86	16543	1956	EGFR
GO:0010677	negative regulation of cellular carbohydrate metabolic process	0.179863	-1.71556	38	1	0.0116279	86	16543	3630	INS
GO:0014014	negative regulation of gliogenesis	0.179863	-1.71556	38	1	0.0116279	86	16543	116	ADCYAP1
GO:0003197	endocardial cushion development	0.179863	-1.71556	38	1	0.0116279	86	16543	653	BMP5
GO:0007190	activation of adenylate cyclase activity	0.179863	-1.71556	38	1	0.0116279	86	16543	116	ADCYAP1
GO:0002067	glandular epithelial cell differentiation	0.179863	-1.71556	38	1	0.0116279	86	16543	653	BMP5
GO:0061098	positive regulation of protein tyrosine kinase activity	0.179863	-1.71556	38	1	0.0116279	86	16543	51704	GPRC5B
GO:1905207	regulation of cardiocyte differentiation	0.179863	-1.71556	38	1	0.0116279	86	16543	1956	EGFR
GO:0032881	regulation of polysaccharide metabolic process	0.179863	-1.71556	38	1	0.0116279	86	16543	3630	INS
GO:0060249	anatomical structure homeostasis	0.181157	-1.70839	282	3	0.0348837	86	16543	8842,1512,12	PROM1,CTSH,SERPINA3
GO:0051129	negative regulation of cellular component organization	0.181181	-1.70826	577	5	0.0581395	86	16543	6.65322e+20	SORL1,FAP,TACSTD2,PMEPA1,INS
GO:0098660	inorganic ion transmembrane transport	0.181181	-1.70826	577	5	0.0581395	86	16543	5.55032e+22	TRPV6,SLC30A8,REST,SLC4A4,CFTR
GO:0051254	positive regulation of RNA metabolic process	0.181766	-1.70504	1386	10	0.116279	86	16543	2.64131e+38	GCG,HHEX,ONECUT1,PTPRN,YAP1,ADCYAP1,REST,NR5A2,EGFR,BMP5
GO:0080090	regulation of primary metabolic process	0.183592	-1.69504	5684	34	0.395349	86	16543	6347,6590,116,4853,25849,1113,710,6653,5978,1512,56892,56034,7980,7077,10410,23768,10413,5314,8507,8644,2494,3630,1956,653,5104,2641,3175,3087,51704,56937,12,5798,80310,629	CCL2,SLPI,ADCYAP1,NOTCH2,PARM1,CHGA,SERPING1,SORL1,REST,CTSH,C8orf4,PDGFC,TFPI2,TIMP2,IFITM3,FLRT2,YAP1,PKHD1,ENC1,AKR1C3,NR5A2,INS,EGFR,BMP5,SERPINA5,GCG,ONECUT1,HHEX,GPRC5B,PMEPA1,SERPINA3,PTPRN,PDGFD,CFB
GO:0071377	cellular response to glucagon stimulus	0.184136	-1.69208	39	1	0.0116279	86	16543	2641	GCG
GO:2000401	regulation of lymphocyte migration	0.184136	-1.69208	39	1	0.0116279	86	16543	6347	CCL2
GO:0034605	cellular response to heat	0.184136	-1.69208	39	1	0.0116279	86	16543	56892	C8orf4
GO:0010799	regulation of peptidyl-threonine phosphorylation	0.184136	-1.69208	39	1	0.0116279	86	16543	2641	GCG
GO:0006695	cholesterol biosynthetic process	0.184136	-1.69208	39	1	0.0116279	86	16543	1080	CFTR
GO:0072665	protein localization to vacuole	0.184136	-1.69208	39	1	0.0116279	86	16543	6653	SORL1
GO:0038128	ERBB2 signaling pathway	0.184136	-1.69208	39	1	0.0116279	86	16543	1956	EGFR
GO:0002275	myeloid cell activation involved in immune response	0.184136	-1.69208	39	1	0.0116279	86	16543	1113	CHGA
GO:0050919	negative chemotaxis	0.184136	-1.69208	39	1	0.0116279	86	16543	23768	FLRT2
GO:0051602	response to electrical stimulus	0.184136	-1.69208	39	1	0.0116279	86	16543	5978	REST
GO:0048791	calcium ion-regulated exocytosis of neurotransmitter	0.184136	-1.69208	39	1	0.0116279	86	16543	57586	SYT13
GO:0003170	heart valve development	0.184136	-1.69208	39	1	0.0116279	86	16543	4853	NOTCH2
GO:0030307	positive regulation of cell growth	0.187126	-1.67597	152	2	0.0232558	86	16543	19563630	EGFR,INS
GO:0001525	angiogenesis	0.187674	-1.67305	287	3	0.0348837	86	16543	219163477857	FAP,CCL2,SCG2
GO:0007044	cell-substrate junction assembly	0.188387	-1.66925	40	1	0.0116279	86	16543	3914	LAMB3
GO:1902653	secondary alcohol biosynthetic process	0.188387	-1.66925	40	1	0.0116279	86	16543	1080	CFTR
GO:1904377	positive regulation of protein localization to cell periphery	0.188387	-1.66925	40	1	0.0116279	86	16543	1956	EGFR
GO:1903078	positive regulation of protein localization to plasma membrane	0.188387	-1.66925	40	1	0.0116279	86	16543	1956	EGFR
GO:0033574	response to testosterone	0.188387	-1.66925	40	1	0.0116279	86	16543	1672	DEFB1
GO:0046164	alcohol catabolic process	0.188387	-1.66925	40	1	0.0116279	86	16543	8644	AKR1C3
GO:0035987	endodermal cell differentiation	0.188387	-1.66925	40	1	0.0116279	86	16543	3914	LAMB3
GO:0043297	apical junction assembly	0.188387	-1.66925	40	1	0.0116279	86	16543	9076	CLDN1
GO:0050663	cytokine secretion	0.188387	-1.66925	40	1	0.0116279	86	16543	79679	VTCN1
GO:1901570	fatty acid derivative biosynthetic process	0.188387	-1.66925	40	1	0.0116279	86	16543	8644	AKR1C3
GO:0046456	icosanoid biosynthetic process	0.188387	-1.66925	40	1	0.0116279	86	16543	8644	AKR1C3
GO:0060976	coronary vasculature development	0.188387	-1.66925	40	1	0.0116279	86	16543	4052	LTBP1
GO:0045933	positive regulation of muscle contraction	0.188387	-1.66925	40	1	0.0116279	86	16543	1113	CHGA
GO:0009743	response to carbohydrate	0.189001	-1.666	153	2	0.0232558	86	16543	1690265798	SLC30A8,PTPRN
GO:0016032	viral process	0.190059	-1.66042	587	5	0.0581395	86	16543	9.07639e+19	CLDN1,KRT19,KRT7,ITGB6,CCL2
GO:0010952	positive regulation of peptidase activity	0.19088	-1.65611	154	2	0.0232558	86	16543	59781512	REST,CTSH
GO:0050867	positive regulation of cell activation	0.191614	-1.65227	290	3	0.0348837	86	16543	7967963478876	VTCN1,CCL2,VNN1
GO:0012501	programmed cell death	0.191922	-1.65067	907	7	0.0813953	86	16543	2.19149e+29	FAP,NOTCH2,S100A14,LCN2,C8orf4,CTSH,IAPP
GO:0046580	negative regulation of Ras protein signal transduction	0.192617	-1.64705	41	1	0.0116279	86	16543	7077	TIMP2
GO:0002548	monocyte chemotaxis	0.192617	-1.64705	41	1	0.0116279	86	16543	6347	CCL2
GO:0038083	peptidyl-tyrosine autophosphorylation	0.192617	-1.64705	41	1	0.0116279	86	16543	1956	EGFR
GO:0045912	negative regulation of carbohydrate metabolic process	0.192617	-1.64705	41	1	0.0116279	86	16543	3630	INS
GO:0030521	androgen receptor signaling pathway	0.192617	-1.64705	41	1	0.0116279	86	16543	56937	PMEPA1
GO:0046326	positive regulation of glucose import	0.192617	-1.64705	41	1	0.0116279	86	16543	3630	INS
GO:0050433	regulation of catecholamine secretion	0.192617	-1.64705	41	1	0.0116279	86	16543	1113	CHGA
GO:0030163	protein catabolic process	0.192754	-1.64634	590	5	0.0581395	86	16543	2.19164e+20	FAP,TINAGL1,ENC1,CTSH,CTSE
GO:0046661	male sex differentiation	0.192761	-1.64631	155	2	0.0232558	86	16543	8644653	AKR1C3,BMP5
GO:1903533	regulation of protein targeting	0.194252	-1.6386	292	3	0.0348837	86	16543	56892104001956	C8orf4,PEMT,EGFR
GO:0030001	metal ion transport	0.194557	-1.63703	592	5	0.0581395	86	16543	5.55032e+21	TRPV6,SLC30A8,REST,SLC4A4,CASR
GO:0044764	multi-organism cellular process	0.194557	-1.63703	592	5	0.0581395	86	16543	9.07639e+19	CLDN1,KRT19,KRT7,ITGB6,CCL2
GO:0007369	gastrulation	0.194644	-1.63658	156	2	0.0232558	86	16543	30873914	HHEX,LAMB3
GO:0031669	cellular response to nutrient levels	0.194644	-1.63658	156	2	0.0232558	86	16543	39348644	LCN2,AKR1C3
GO:0016192	vesicle-mediated transport	0.195541	-1.63199	1242	9	0.104651	86	16543	710,12,6653,57586,64129,1080,29106,3630,1113	SERPING1,SERPINA3,SORL1,SYT13,TINAGL1,CFTR,SCG3,INS,CHGA
GO:0050863	regulation of T cell activation	0.195575	-1.63181	293	3	0.0348837	86	16543	7967963478876	VTCN1,CCL2,VNN1
GO:0019318	hexose metabolic process	0.19653	-1.62694	157	2	0.0232558	86	16543	31753630	ONECUT1,INS
GO:0071241	cellular response to inorganic substance	0.19653	-1.62694	157	2	0.0232558	86	16543	90768644	CLDN1,AKR1C3
GO:0051058	negative regulation of small GTPase mediated signal transduction	0.196824	-1.62544	42	1	0.0116279	86	16543	7077	TIMP2
GO:0070206	protein trimerization	0.196824	-1.62544	42	1	0.0116279	86	16543	3934	LCN2
GO:0034260	negative regulation of GTPase activity	0.196824	-1.62544	42	1	0.0116279	86	16543	116	ADCYAP1
GO:0055081	anion homeostasis	0.196824	-1.62544	42	1	0.0116279	86	16543	3630	INS
GO:0001754	eye photoreceptor cell differentiation	0.196824	-1.62544	42	1	0.0116279	86	16543	8842	PROM1
GO:0009112	nucleobase metabolic process	0.196824	-1.62544	42	1	0.0116279	86	16543	7276	TTR
GO:0001709	cell fate determination	0.196824	-1.62544	42	1	0.0116279	86	16543	4853	NOTCH2
GO:0043470	regulation of carbohydrate catabolic process	0.196824	-1.62544	42	1	0.0116279	86	16543	3630	INS
GO:0045840	positive regulation of mitotic nuclear division	0.196824	-1.62544	42	1	0.0116279	86	16543	3630	INS
GO:1903793	positive regulation of anion transport	0.196824	-1.62544	42	1	0.0116279	86	16543	1080	CFTR
GO:0071902	positive regulation of protein serine/threonine kinase activity	0.198227	-1.61834	295	3	0.0348837	86	16543	80310560341956	PDGFD,PDGFC,EGFR
GO:0019058	viral life cycle	0.198227	-1.61834	295	3	0.0348837	86	16543	907636946347	CLDN1,ITGB6,CCL2
GO:0021543	pallium development	0.198418	-1.61738	158	2	0.0232558	86	16543	232241956	SYNE2,EGFR
GO:0031323	regulation of cellular metabolic process	0.198583	-1.61655	5730	34	0.395349	86	16543	6347,6590,116,4853,25849,1113,710,6653,5978,1512,56892,56034,7980,7077,10410,23768,10413,5314,8507,8644,2494,3630,1956,653,5104,2641,3175,3087,51704,56937,10400,12,5798,80310	CCL2,SLPI,ADCYAP1,NOTCH2,PARM1,CHGA,SERPING1,SORL1,REST,CTSH,C8orf4,PDGFC,TFPI2,TIMP2,IFITM3,FLRT2,YAP1,PKHD1,ENC1,AKR1C3,NR5A2,INS,EGFR,BMP5,SERPINA5,GCG,ONECUT1,HHEX,GPRC5B,PMEPA1,PEMT,SERPINA3,PTPRN,PDGFD
GO:0051640	organelle localization	0.198916	-1.61487	443	4	0.0465116	86	16543	3.08758e+17	HHEX,SYT13,SYNE2,CHGA
GO:0051056	regulation of small GTPase mediated signal transduction	0.200888	-1.60501	297	3	0.0348837	86	16543	70771169844853	TIMP2,ARAP2,NOTCH2
GO:0002521	leukocyte differentiation	0.200888	-1.60501	297	3	0.0348837	86	16543	317530874853	ONECUT1,HHEX,NOTCH2
GO:0008104	protein localization	0.20099	-1.6045	1761	12	0.139535	86	16543	4.05231e+51	LTBP1,HHEX,SCG2,SCG5,SYNE2,PTPRN,VTCN1,SORL1,SLC30A8,AKR1C3,CPE,EGFR
GO:0048708	astrocyte differentiation	0.20101	-1.6044	43	1	0.0116279	86	16543	1956	EGFR
GO:0046605	regulation of centrosome cycle	0.20101	-1.6044	43	1	0.0116279	86	16543	5314	PKHD1
GO:0045739	positive regulation of DNA repair	0.20101	-1.6044	43	1	0.0116279	86	16543	1956	EGFR
GO:0021983	pituitary gland development	0.20101	-1.6044	43	1	0.0116279	86	16543	116	ADCYAP1
GO:0046686	response to cadmium ion	0.20101	-1.6044	43	1	0.0116279	86	16543	8644	AKR1C3
GO:0071674	mononuclear cell migration	0.20101	-1.6044	43	1	0.0116279	86	16543	6347	CCL2
GO:0002444	myeloid leukocyte mediated immunity	0.20101	-1.6044	43	1	0.0116279	86	16543	1113	CHGA
GO:0060348	bone development	0.202201	-1.59849	160	2	0.0232558	86	16543	5603460676	PDGFC,PAPPA2
GO:0033036	macromolecule localization	0.203077	-1.59417	2112	14	0.162791	86	16543	5.10441e+59	SERPINA5,LTBP1,HHEX,SCG2,SCG5,SYNE2,PTPRN,VTCN1,SORL1,SLC30A8,CFTR,AKR1C3,CPE,EGFR
GO:0051972	regulation of telomerase activity	0.205175	-1.58389	44	1	0.0116279	86	16543	25849	PARM1
GO:0046426	negative regulation of JAK-STAT cascade	0.205175	-1.58389	44	1	0.0116279	86	16543	23768	FLRT2
GO:0002011	morphogenesis of an epithelial sheet	0.205175	-1.58389	44	1	0.0116279	86	16543	653	BMP5
GO:0090329	regulation of DNA-dependent DNA replication	0.205175	-1.58389	44	1	0.0116279	86	16543	653	BMP5
GO:0046622	positive regulation of organ growth	0.205175	-1.58389	44	1	0.0116279	86	16543	10413	YAP1
GO:0042345	regulation of NF-kappaB import into nucleus	0.205175	-1.58389	44	1	0.0116279	86	16543	56892	C8orf4
GO:0048806	genitalia development	0.205175	-1.58389	44	1	0.0116279	86	16543	653	BMP5
GO:0050766	positive regulation of phagocytosis	0.205175	-1.58389	44	1	0.0116279	86	16543	6347	CCL2
GO:2000273	positive regulation of receptor activity	0.205175	-1.58389	44	1	0.0116279	86	16543	1080	CFTR
GO:1904893	negative regulation of STAT cascade	0.205175	-1.58389	44	1	0.0116279	86	16543	23768	FLRT2
GO:0072132	mesenchyme morphogenesis	0.205175	-1.58389	44	1	0.0116279	86	16543	653	BMP5
GO:0009755	hormone-mediated signaling pathway	0.205993	-1.57991	162	2	0.0232558	86	16543	569372494	PMEPA1,NR5A2
GO:0044242	cellular lipid catabolic process	0.205993	-1.57991	162	2	0.0232558	86	16543	30338644	HADH,AKR1C3
GO:0071216	cellular response to biotic stimulus	0.207892	-1.57074	163	2	0.0232558	86	16543	39346347	LCN2,CCL2
GO:0042059	negative regulation of epidermal growth factor receptor signaling pathway	0.209318	-1.5639	45	1	0.0116279	86	16543	1956	EGFR
GO:0001885	endothelial cell development	0.209318	-1.5639	45	1	0.0116279	86	16543	9076	CLDN1
GO:0061005	cell differentiation involved in kidney development	0.209318	-1.5639	45	1	0.0116279	86	16543	8842	PROM1
GO:0016126	sterol biosynthetic process	0.209318	-1.5639	45	1	0.0116279	86	16543	1080	CFTR
GO:0010828	positive regulation of glucose transport	0.209318	-1.5639	45	1	0.0116279	86	16543	3630	INS
GO:0035272	exocrine system development	0.209318	-1.5639	45	1	0.0116279	86	16543	1956	EGFR
GO:0050731	positive regulation of peptidyl-tyrosine phosphorylation	0.209793	-1.56163	164	2	0.0232558	86	16543	517043630	GPRC5B,INS
GO:0035904	aorta development	0.21344	-1.5444	46	1	0.0116279	86	16543	4052	LTBP1
GO:1900024	regulation of substrate adhesion-dependent cell spreading	0.21344	-1.5444	46	1	0.0116279	86	16543	4070	TACSTD2
GO:0009620	response to fungus	0.21344	-1.5444	46	1	0.0116279	86	16543	1113	CHGA
GO:0046579	positive regulation of Ras protein signal transduction	0.21344	-1.5444	46	1	0.0116279	86	16543	4853	NOTCH2
GO:1901185	negative regulation of ERBB signaling pathway	0.21344	-1.5444	46	1	0.0116279	86	16543	1956	EGFR
GO:0051353	positive regulation of oxidoreductase activity	0.21344	-1.5444	46	1	0.0116279	86	16543	3630	INS
GO:0019748	secondary metabolic process	0.21344	-1.5444	46	1	0.0116279	86	16543	8644	AKR1C3
GO:0042306	regulation of protein import into nucleus	0.2136	-1.54365	166	2	0.0232558	86	16543	568921956	C8orf4,EGFR
GO:0051098	regulation of binding	0.21432	-1.54028	307	3	0.0348837	86	16543	659026416653	SLPI,GCG,SORL1
GO:0060491	regulation of cell projection assembly	0.215506	-1.53477	167	2	0.0232558	86	16543	407023224	TACSTD2,SYNE2
GO:1903037	regulation of leukocyte cell-cell adhesion	0.215675	-1.53398	308	3	0.0348837	86	16543	7967963478876	VTCN1,CCL2,VNN1
GO:0061025	membrane fusion	0.217414	-1.52595	168	2	0.0232558	86	16543	510457586	SERPINA5,SYT13
GO:0042993	positive regulation of transcription factor import into nucleus	0.21754	-1.52537	47	1	0.0116279	86	16543	56892	C8orf4
GO:0006879	cellular iron ion homeostasis	0.21754	-1.52537	47	1	0.0116279	86	16543	3934	LCN2
GO:0010332	response to gamma radiation	0.21754	-1.52537	47	1	0.0116279	86	16543	10413	YAP1
GO:0060042	retina morphogenesis in camera-type eye	0.21754	-1.52537	47	1	0.0116279	86	16543	8842	PROM1
GO:0061383	trabecula morphogenesis	0.21754	-1.52537	47	1	0.0116279	86	16543	653	BMP5
GO:0051607	defense response to virus	0.219324	-1.51721	169	2	0.0232558	86	16543	104102635	IFITM3,GBP3
GO:1904589	regulation of protein import	0.219324	-1.51721	169	2	0.0232558	86	16543	568921956	C8orf4,EGFR
GO:0010632	regulation of epithelial cell migration	0.219324	-1.51721	169	2	0.0232558	86	16543	40701512	TACSTD2,CTSH
GO:0008219	cell death	0.220785	-1.51056	946	7	0.0813953	86	16543	2.19149e+29	FAP,NOTCH2,S100A14,LCN2,C8orf4,CTSH,IAPP
GO:0006891	intra-Golgi vesicle-mediated transport	0.221619	-1.50679	48	1	0.0116279	86	16543	6653	SORL1
GO:0007585	respiratory gaseous exchange	0.221619	-1.50679	48	1	0.0116279	86	16543	1080	CFTR
GO:0010660	regulation of muscle cell apoptotic process	0.221619	-1.50679	48	1	0.0116279	86	16543	116	ADCYAP1
GO:0019369	arachidonic acid metabolic process	0.221619	-1.50679	48	1	0.0116279	86	16543	8644	AKR1C3
GO:0010862	positive regulation of pathway-restricted SMAD protein phosphorylation	0.221619	-1.50679	48	1	0.0116279	86	16543	653	BMP5
GO:0002066	columnar/cuboidal epithelial cell development	0.221619	-1.50679	48	1	0.0116279	86	16543	653	BMP5
GO:0033762	response to glucagon	0.221619	-1.50679	48	1	0.0116279	86	16543	2641	GCG
GO:0046626	regulation of insulin receptor signaling pathway	0.221619	-1.50679	48	1	0.0116279	86	16543	3630	INS
GO:0060711	labyrinthine layer development	0.221619	-1.50679	48	1	0.0116279	86	16543	653	BMP5
GO:0009948	anterior/posterior axis specification	0.221619	-1.50679	48	1	0.0116279	86	16543	3087	HHEX
GO:0097164	ammonium ion metabolic process	0.223147	-1.49993	171	2	0.0232558	86	16543	864410400	AKR1C3,PEMT
GO:0010959	regulation of metal ion transport	0.225205	-1.49074	315	3	0.0348837	86	16543	26411166347	GCG,ADCYAP1,CCL2
GO:0032663	regulation of interleukin-2 production	0.225677	-1.48865	49	1	0.0116279	86	16543	79679	VTCN1
GO:0032722	positive regulation of chemokine production	0.225677	-1.48865	49	1	0.0116279	86	16543	116	ADCYAP1
GO:0010518	positive regulation of phospholipase activity	0.225677	-1.48865	49	1	0.0116279	86	16543	1956	EGFR
GO:0048546	digestive tract morphogenesis	0.225677	-1.48865	49	1	0.0116279	86	16543	1956	EGFR
GO:0015696	ammonium transport	0.225677	-1.48865	49	1	0.0116279	86	16543	116	ADCYAP1
GO:0030239	myofibril assembly	0.225677	-1.48865	49	1	0.0116279	86	16543	3880	KRT19
GO:0030155	regulation of cell adhesion	0.228008	-1.47837	628	5	0.0581395	86	16543	7.96793e+20	VTCN1,ONECUT1,TACSTD2,CCL2,VNN1
GO:0006812	cation transport	0.228658	-1.47553	791	6	0.0697674	86	16543	5.55032e+24	TRPV6,SLC30A8,ADCYAP1,REST,SLC4A4,CASR
GO:0007565	female pregnancy	0.228892	-1.47451	174	2	0.0232558	86	16543	1164316	ADCYAP1,MMP7
GO:0042246	tissue regeneration	0.229715	-1.47092	50	1	0.0116279	86	16543	7104	TM4SF4
GO:0071320	cellular response to cAMP	0.229715	-1.47092	50	1	0.0116279	86	16543	1080	CFTR
GO:0007259	JAK-STAT cascade	0.229715	-1.47092	50	1	0.0116279	86	16543	6347	CCL2
GO:0001706	endoderm formation	0.229715	-1.47092	50	1	0.0116279	86	16543	3914	LAMB3
GO:0097696	STAT cascade	0.229715	-1.47092	50	1	0.0116279	86	16543	6347	CCL2
GO:0043123	positive regulation of I-kappaB kinase/NF-kappaB signaling	0.232728	-1.45788	176	2	0.0232558	86	16543	5170456892	GPRC5B,C8orf4
GO:0010810	regulation of cell-substrate adhesion	0.232728	-1.45788	176	2	0.0232558	86	16543	31754070	ONECUT1,TACSTD2
GO:0030301	cholesterol transport	0.233731	-1.45358	51	1	0.0116279	86	16543	1080	CFTR
GO:0010812	negative regulation of cell-substrate adhesion	0.233731	-1.45358	51	1	0.0116279	86	16543	4070	TACSTD2
GO:1903578	regulation of ATP metabolic process	0.233731	-1.45358	51	1	0.0116279	86	16543	3630	INS
GO:0071277	cellular response to calcium ion	0.233731	-1.45358	51	1	0.0116279	86	16543	8644	AKR1C3
GO:0046530	photoreceptor cell differentiation	0.233731	-1.45358	51	1	0.0116279	86	16543	8842	PROM1
GO:1901264	carbohydrate derivative transport	0.233731	-1.45358	51	1	0.0116279	86	16543	64078	SLC28A3
GO:0009118	regulation of nucleoside metabolic process	0.233731	-1.45358	51	1	0.0116279	86	16543	3630	INS
GO:0015758	glucose transport	0.233731	-1.45358	51	1	0.0116279	86	16543	3630	INS
GO:0006636	unsaturated fatty acid biosynthetic process	0.233731	-1.45358	51	1	0.0116279	86	16543	8644	AKR1C3
GO:0090066	regulation of anatomical structure size	0.233901	-1.45286	475	4	0.0465116	86	16543	116195611133630	ADCYAP1,EGFR,CHGA,INS
GO:0050922	negative regulation of chemotaxis	0.237727	-1.43663	52	1	0.0116279	86	16543	6347	CCL2
GO:0000186	activation of MAPKK activity	0.237727	-1.43663	52	1	0.0116279	86	16543	1956	EGFR
GO:0032835	glomerulus development	0.237727	-1.43663	52	1	0.0116279	86	16543	8842	PROM1
GO:0001541	ovarian follicle development	0.237727	-1.43663	52	1	0.0116279	86	16543	116	ADCYAP1
GO:0003407	neural retina development	0.237727	-1.43663	52	1	0.0116279	86	16543	8842	PROM1
GO:0060675	ureteric bud morphogenesis	0.237727	-1.43663	52	1	0.0116279	86	16543	4070	TACSTD2
GO:0051193	regulation of cofactor metabolic process	0.241702	-1.42005	53	1	0.0116279	86	16543	3630	INS
GO:0045600	positive regulation of fat cell differentiation	0.241702	-1.42005	53	1	0.0116279	86	16543	3630	INS
GO:0015918	sterol transport	0.241702	-1.42005	53	1	0.0116279	86	16543	1080	CFTR
GO:0051785	positive regulation of nuclear division	0.241702	-1.42005	53	1	0.0116279	86	16543	3630	INS
GO:0008645	hexose transport	0.241702	-1.42005	53	1	0.0116279	86	16543	3630	INS
GO:0072676	lymphocyte migration	0.241702	-1.42005	53	1	0.0116279	86	16543	6347	CCL2
GO:0051196	regulation of coenzyme metabolic process	0.241702	-1.42005	53	1	0.0116279	86	16543	3630	INS
GO:0051057	positive regulation of small GTPase mediated signal transduction	0.241702	-1.42005	53	1	0.0116279	86	16543	4853	NOTCH2
GO:0072171	mesonephric tubule morphogenesis	0.241702	-1.42005	53	1	0.0116279	86	16543	4070	TACSTD2
GO:0010043	response to zinc ion	0.241702	-1.42005	53	1	0.0116279	86	16543	169026	SLC30A8
GO:0051851	modification by host of symbiont morphology or physiology	0.241702	-1.42005	53	1	0.0116279	86	16543	5978	REST
GO:0045787	positive regulation of cell cycle	0.243118	-1.41421	328	3	0.0348837	86	16543	219119563630	FAP,EGFR,INS
GO:0007346	regulation of mitotic cell cycle	0.244012	-1.41054	484	4	0.0465116	86	16543	2191707719563630	FAP,TIMP2,EGFR,INS
GO:0060078	regulation of postsynaptic membrane potential	0.245657	-1.40382	54	1	0.0116279	86	16543	116	ADCYAP1
GO:0030858	positive regulation of epithelial cell differentiation	0.245657	-1.40382	54	1	0.0116279	86	16543	8842	PROM1
GO:0060688	regulation of morphogenesis of a branching structure	0.245657	-1.40382	54	1	0.0116279	86	16543	4070	TACSTD2
GO:0010633	negative regulation of epithelial cell migration	0.245657	-1.40382	54	1	0.0116279	86	16543	4070	TACSTD2
GO:0098662	inorganic cation transmembrane transport	0.246272	-1.40132	486	4	0.0465116	86	16543	5.55032e+18	TRPV6,SLC30A8,REST,SLC4A4
GO:0006928	movement of cell or subcellular component	0.246467	-1.40053	1320	9	0.104651	86	16543	2.19163e+37	FAP,CCL2,SCG2,VNN1,SYNE2,FLRT2,CXCL2,EGFR,CHGA
GO:0031668	cellular response to extracellular stimulus	0.24811	-1.39388	184	2	0.0232558	86	16543	39348644	LCN2,AKR1C3
GO:0022898	regulation of transmembrane transporter activity	0.24811	-1.39388	184	2	0.0232558	86	16543	10803630	CFTR,INS
GO:0051186	cofactor metabolic process	0.248679	-1.39159	332	3	0.0348837	86	16543	8644887610400	AKR1C3,VNN1,PEMT
GO:0014823	response to activity	0.249591	-1.38793	55	1	0.0116279	86	16543	3033	HADH
GO:0051702	interaction with symbiont	0.249591	-1.38793	55	1	0.0116279	86	16543	5978	REST
GO:0015749	monosaccharide transport	0.249591	-1.38793	55	1	0.0116279	86	16543	3630	INS
GO:1902041	regulation of extrinsic apoptotic signaling pathway via death domain receptors	0.249591	-1.38793	55	1	0.0116279	86	16543	653	BMP5
GO:0050994	regulation of lipid catabolic process	0.249591	-1.38793	55	1	0.0116279	86	16543	3630	INS
GO:0034330	cell junction organization	0.250036	-1.38615	185	2	0.0232558	86	16543	90763914	CLDN1,LAMB3
GO:0032386	regulation of intracellular transport	0.251945	-1.37854	491	4	0.0465116	86	16543	6.65357e+17	SORL1,C8orf4,PEMT,EGFR
GO:0048589	developmental growth	0.252863	-1.37491	335	3	0.0348837	86	16543	1041330877104	YAP1,HHEX,TM4SF4
GO:1901616	organic hydroxy compound catabolic process	0.253505	-1.37237	56	1	0.0116279	86	16543	8644	AKR1C3
GO:0048278	vesicle docking	0.253505	-1.37237	56	1	0.0116279	86	16543	1080	CFTR
GO:0046631	alpha-beta T cell activation	0.253505	-1.37237	56	1	0.0116279	86	16543	3630	INS
GO:0007173	epidermal growth factor receptor signaling pathway	0.253505	-1.37237	56	1	0.0116279	86	16543	1956	EGFR
GO:0007178	transmembrane receptor protein serine/threonine kinase signaling pathway	0.25389	-1.37086	187	2	0.0232558	86	16543	4052653	LTBP1,BMP5
GO:0031060	regulation of histone methylation	0.257399	-1.35713	57	1	0.0116279	86	16543	2641	GCG
GO:0006635	fatty acid beta-oxidation	0.257399	-1.35713	57	1	0.0116279	86	16543	3033	HADH
GO:0016575	histone deacetylation	0.257399	-1.35713	57	1	0.0116279	86	16543	5978	REST
GO:0007420	brain development	0.261066	-1.34298	662	5	0.0581395	86	16543	3.08712e+18	HHEX,ADCYAP1,SYNE2,EGFR,BMP5
GO:0019229	regulation of vasoconstriction	0.261273	-1.34219	58	1	0.0116279	86	16543	1956	EGFR
GO:0002718	regulation of cytokine production involved in immune response	0.261273	-1.34219	58	1	0.0116279	86	16543	51704	GPRC5B
GO:2000573	positive regulation of DNA biosynthetic process	0.261273	-1.34219	58	1	0.0116279	86	16543	25849	PARM1
GO:0071479	cellular response to ionizing radiation	0.261273	-1.34219	58	1	0.0116279	86	16543	10413	YAP1
GO:0060135	maternal process involved in female pregnancy	0.261273	-1.34219	58	1	0.0116279	86	16543	4316	MMP7
GO:0060395	SMAD protein signal transduction	0.261273	-1.34219	58	1	0.0116279	86	16543	653	BMP5
GO:0071333	cellular response to glucose stimulus	0.261273	-1.34219	58	1	0.0116279	86	16543	5798	PTPRN
GO:0019752	carboxylic acid metabolic process	0.261576	-1.34103	829	6	0.0697674	86	16543	7.97993e+25	UGT2A3,HADH,NR5A2,AKR1C3,PEMT,VNN1
GO:1902580	single-organism cellular localization	0.264231	-1.33093	832	6	0.0697674	86	16543	5.75861e+25	SYT13,CPE,AKR1C3,EGFR,SYNE2,CHGA
GO:0050891	multicellular organismal water homeostasis	0.265127	-1.32755	59	1	0.0116279	86	16543	9076	CLDN1
GO:0098657	import into cell	0.265127	-1.32755	59	1	0.0116279	86	16543	55503	TRPV6
GO:0072091	regulation of stem cell proliferation	0.265127	-1.32755	59	1	0.0116279	86	16543	10413	YAP1
GO:0051348	negative regulation of transferase activity	0.266884	-1.32094	345	3	0.0348837	86	16543	6653308723768	SORL1,HHEX,FLRT2
GO:0006476	protein deacetylation	0.268961	-1.31319	60	1	0.0116279	86	16543	5978	REST
GO:0022600	digestive system process	0.268961	-1.31319	60	1	0.0116279	86	16543	12	SERPINA3
GO:0006521	regulation of cellular amino acid metabolic process	0.268961	-1.31319	60	1	0.0116279	86	16543	3630	INS
GO:0010517	regulation of phospholipase activity	0.268961	-1.31319	60	1	0.0116279	86	16543	1956	EGFR
GO:0002758	innate immune response-activating signal transduction	0.269316	-1.31187	195	2	0.0232558	86	16543	57402118788	S100A14,PIK3AP1
GO:0044057	regulation of system process	0.270283	-1.30829	507	4	0.0465116	86	16543	116195611133630	ADCYAP1,EGFR,CHGA,INS
GO:0043281	regulation of cysteine-type endopeptidase activity involved in apoptotic process	0.271244	-1.30473	196	2	0.0232558	86	16543	59781512	REST,CTSH
GO:0030097	hemopoiesis	0.272593	-1.29978	509	4	0.0465116	86	16543	3087317548535970	HHEX,ONECUT1,NOTCH2,REST
GO:0042632	cholesterol homeostasis	0.272775	-1.29911	61	1	0.0116279	86	16543	2494	NR5A2
GO:0055092	sterol homeostasis	0.272775	-1.29911	61	1	0.0116279	86	16543	2494	NR5A2
GO:0071331	cellular response to hexose stimulus	0.272775	-1.29911	61	1	0.0116279	86	16543	5798	PTPRN
GO:0050795	regulation of behavior	0.272775	-1.29911	61	1	0.0116279	86	16543	3630	INS
GO:0051924	regulation of calcium ion transport	0.273173	-1.29765	197	2	0.0232558	86	16543	26416347	GCG,CCL2
GO:0009612	response to mechanical stimulus	0.273173	-1.29765	197	2	0.0232558	86	16543	43161956	MMP7,EGFR
GO:0060485	mesenchyme development	0.275102	-1.29061	198	2	0.0232558	86	16543	10413653	YAP1,BMP5
GO:0015931	nucleobase-containing compound transport	0.275102	-1.29061	198	2	0.0232558	86	16543	308764078	HHEX,SLC28A3
GO:0032409	regulation of transporter activity	0.275102	-1.29061	198	2	0.0232558	86	16543	10803630	CFTR,INS
GO:0051965	positive regulation of synapse assembly	0.27657	-1.28529	62	1	0.0116279	86	16543	23768	FLRT2
GO:0046889	positive regulation of lipid biosynthetic process	0.27657	-1.28529	62	1	0.0116279	86	16543	3630	INS
GO:0071326	cellular response to monosaccharide stimulus	0.27657	-1.28529	62	1	0.0116279	86	16543	5798	PTPRN
GO:0060193	positive regulation of lipase activity	0.27657	-1.28529	62	1	0.0116279	86	16543	1956	EGFR
GO:0044723	single-organism carbohydrate metabolic process	0.27817	-1.27952	353	3	0.0348837	86	16543	7979931753630	UGT2A3,ONECUT1,INS
GO:0032755	positive regulation of interleukin-6 production	0.280345	-1.27174	63	1	0.0116279	86	16543	116	ADCYAP1
GO:0030593	neutrophil chemotaxis	0.280345	-1.27174	63	1	0.0116279	86	16543	6347	CCL2
GO:0072384	organelle transport along microtubule	0.280345	-1.27174	63	1	0.0116279	86	16543	23224	SYNE2
GO:0046324	regulation of glucose import	0.280345	-1.27174	63	1	0.0116279	86	16543	3630	INS
GO:0046470	phosphatidylcholine metabolic process	0.280345	-1.27174	63	1	0.0116279	86	16543	10400	PEMT
GO:0060968	regulation of gene silencing	0.280345	-1.27174	63	1	0.0116279	86	16543	1956	EGFR
GO:0003281	ventricular septum development	0.280345	-1.27174	63	1	0.0116279	86	16543	4052	LTBP1
GO:0072078	nephron tubule morphogenesis	0.280345	-1.27174	63	1	0.0116279	86	16543	4070	TACSTD2
GO:0030574	collagen catabolic process	0.280345	-1.27174	63	1	0.0116279	86	16543	4316	MMP7
GO:1900006	positive regulation of dendrite development	0.280345	-1.27174	63	1	0.0116279	86	16543	653	BMP5
GO:0046578	regulation of Ras protein signal transduction	0.280886	-1.26981	201	2	0.0232558	86	16543	70774853	TIMP2,NOTCH2
GO:0071357	cellular response to type I interferon	0.2841	-1.25843	64	1	0.0116279	86	16543	10410	IFITM3
GO:0060337	type I interferon signaling pathway	0.2841	-1.25843	64	1	0.0116279	86	16543	10410	IFITM3
GO:0061097	regulation of protein tyrosine kinase activity	0.2841	-1.25843	64	1	0.0116279	86	16543	51704	GPRC5B
GO:0003143	embryonic heart tube morphogenesis	0.2841	-1.25843	64	1	0.0116279	86	16543	10413	YAP1
GO:0009636	response to toxic substance	0.284741	-1.25618	203	2	0.0232558	86	16543	90763934	CLDN1,LCN2
GO:0002218	activation of innate immune response	0.284741	-1.25618	203	2	0.0232558	86	16543	57402118788	S100A14,PIK3AP1
GO:0044706	multi-multicellular organism process	0.284741	-1.25618	203	2	0.0232558	86	16543	1164316	ADCYAP1,MMP7
GO:0072088	nephron epithelium morphogenesis	0.287836	-1.24536	65	1	0.0116279	86	16543	4070	TACSTD2
GO:0002440	production of molecular mediator of immune response	0.287836	-1.24536	65	1	0.0116279	86	16543	1113	CHGA
GO:1900076	regulation of cellular response to insulin stimulus	0.287836	-1.24536	65	1	0.0116279	86	16543	3630	INS
GO:0035601	protein deacylation	0.287836	-1.24536	65	1	0.0116279	86	16543	5978	REST
GO:0001895	retina homeostasis	0.287836	-1.24536	65	1	0.0116279	86	16543	8842	PROM1
GO:0050764	regulation of phagocytosis	0.287836	-1.24536	65	1	0.0116279	86	16543	6347	CCL2
GO:1902017	regulation of cilium assembly	0.287836	-1.24536	65	1	0.0116279	86	16543	23224	SYNE2
GO:0032088	negative regulation of NF-kappaB transcription factor activity	0.291553	-1.23253	66	1	0.0116279	86	16543	5314	PKHD1
GO:0016064	immunoglobulin mediated immune response	0.291553	-1.23253	66	1	0.0116279	86	16543	710	SERPING1
GO:0035019	somatic stem cell population maintenance	0.291553	-1.23253	66	1	0.0116279	86	16543	10413	YAP1
GO:0098732	macromolecule deacylation	0.291553	-1.23253	66	1	0.0116279	86	16543	5978	REST
GO:0072028	nephron morphogenesis	0.291553	-1.23253	66	1	0.0116279	86	16543	4070	TACSTD2
GO:0034248	regulation of cellular amide metabolic process	0.292345	-1.22982	363	3	0.0348837	86	16543	665385071956	SORL1,ENC1,EGFR
GO:0046822	regulation of nucleocytoplasmic transport	0.292445	-1.22948	207	2	0.0232558	86	16543	568921956	C8orf4,EGFR
GO:0006898	receptor-mediated endocytosis	0.294369	-1.22292	208	2	0.0232558	86	16543	665364129	SORL1,TINAGL1
GO:0051492	regulation of stress fiber assembly	0.295251	-1.21993	67	1	0.0116279	86	16543	4070	TACSTD2
GO:0061333	renal tubule morphogenesis	0.295251	-1.21993	67	1	0.0116279	86	16543	4070	TACSTD2
GO:0032414	positive regulation of ion transmembrane transporter activity	0.295251	-1.21993	67	1	0.0116279	86	16543	1080	CFTR
GO:0032642	regulation of chemokine production	0.295251	-1.21993	67	1	0.0116279	86	16543	116	ADCYAP1
GO:0060322	head development	0.297244	-1.2132	698	5	0.0581395	86	16543	3.08712e+18	HHEX,ADCYAP1,EGFR,SYNE2,BMP5
GO:0034340	response to type I interferon	0.298929	-1.20755	68	1	0.0116279	86	16543	10410	IFITM3
GO:0033555	multicellular organismal response to stress	0.298929	-1.20755	68	1	0.0116279	86	16543	116	ADCYAP1
GO:1903076	regulation of protein localization to plasma membrane	0.298929	-1.20755	68	1	0.0116279	86	16543	1956	EGFR
GO:1990266	neutrophil migration	0.298929	-1.20755	68	1	0.0116279	86	16543	6347	CCL2
GO:0071300	cellular response to retinoic acid	0.298929	-1.20755	68	1	0.0116279	86	16543	10413	YAP1
GO:0002702	positive regulation of production of molecular mediator of immune response	0.298929	-1.20755	68	1	0.0116279	86	16543	51704	GPRC5B
GO:0019724	B cell mediated immunity	0.298929	-1.20755	68	1	0.0116279	86	16543	710	SERPING1
GO:0001938	positive regulation of endothelial cell proliferation	0.298929	-1.20755	68	1	0.0116279	86	16543	7857	SCG2
GO:0019882	antigen processing and presentation	0.300139	-1.20351	211	2	0.0232558	86	16543	15121510	CTSH,CTSE
GO:0043254	regulation of protein complex assembly	0.300878	-1.20105	369	3	0.0348837	86	16543	6653569373630	SORL1,PMEPA1,INS
GO:1901657	glycosyl compound metabolic process	0.300878	-1.20105	369	3	0.0348837	86	16543	116864410400	ADCYAP1,AKR1C3,PEMT
GO:0045765	regulation of angiogenesis	0.302061	-1.19713	212	2	0.0232558	86	16543	30871512	HHEX,CTSH
GO:0060271	cilium assembly	0.302061	-1.19713	212	2	0.0232558	86	16543	31755314	ONECUT1,PKHD1
GO:0045582	positive regulation of T cell differentiation	0.302589	-1.19538	69	1	0.0116279	86	16543	8876	VNN1
GO:1904375	regulation of protein localization to cell periphery	0.302589	-1.19538	69	1	0.0116279	86	16543	1956	EGFR
GO:0061351	neural precursor cell proliferation	0.302589	-1.19538	69	1	0.0116279	86	16543	3087	HHEX
GO:0043620	regulation of DNA-templated transcription in response to stress	0.302589	-1.19538	69	1	0.0116279	86	16543	56892	C8orf4
GO:0051603	proteolysis involved in cellular protein catabolic process	0.304091	-1.19043	536	4	0.0465116	86	16543	2.19164e+16	FAP,TINAGL1,ENC1,CTSH
GO:0045785	positive regulation of cell adhesion	0.30515	-1.18695	372	3	0.0348837	86	16543	7967963478876	VTCN1,CCL2,VNN1
GO:0030104	water homeostasis	0.30623	-1.18342	70	1	0.0116279	86	16543	9076	CLDN1
GO:0007422	peripheral nervous system development	0.30623	-1.18342	70	1	0.0116279	86	16543	9076	CLDN1
GO:0044243	multicellular organismal catabolic process	0.30623	-1.18342	70	1	0.0116279	86	16543	4316	MMP7
GO:0071322	cellular response to carbohydrate stimulus	0.30623	-1.18342	70	1	0.0116279	86	16543	5798	PTPRN
GO:0016525	negative regulation of angiogenesis	0.30623	-1.18342	70	1	0.0116279	86	16543	3087	HHEX
GO:0001942	hair follicle development	0.30623	-1.18342	70	1	0.0116279	86	16543	1956	EGFR
GO:0010717	regulation of epithelial to mesenchymal transition	0.30623	-1.18342	70	1	0.0116279	86	16543	653	BMP5
GO:0008306	associative learning	0.30623	-1.18342	70	1	0.0116279	86	16543	4885	NPTX2
GO:0055072	iron ion homeostasis	0.30623	-1.18342	70	1	0.0116279	86	16543	3934	LCN2
GO:0007162	negative regulation of cell adhesion	0.309739	-1.17202	216	2	0.0232558	86	16543	796794070	VTCN1,TACSTD2
GO:0022405	hair cycle process	0.309852	-1.17166	71	1	0.0116279	86	16543	1956	EGFR
GO:0030518	intracellular steroid hormone receptor signaling pathway	0.309852	-1.17166	71	1	0.0116279	86	16543	56937	PMEPA1
GO:0051952	regulation of amine transport	0.309852	-1.17166	71	1	0.0116279	86	16543	1113	CHGA
GO:0043407	negative regulation of MAP kinase activity	0.309852	-1.17166	71	1	0.0116279	86	16543	6653	SORL1
GO:0022406	membrane docking	0.309852	-1.17166	71	1	0.0116279	86	16543	1080	CFTR
GO:0055117	regulation of cardiac muscle contraction	0.309852	-1.17166	71	1	0.0116279	86	16543	1113	CHGA
GO:0022404	molting cycle process	0.309852	-1.17166	71	1	0.0116279	86	16543	1956	EGFR
GO:0045936	negative regulation of phosphate metabolic process	0.311155	-1.16746	542	4	0.0465116	86	16543	6.65331e+17	SORL1,HHEX,PMEPA1,FLRT2
GO:0007611	learning or memory	0.311657	-1.16585	217	2	0.0232558	86	16543	48851956	NPTX2,EGFR
GO:0048598	embryonic morphogenesis	0.312334	-1.16368	543	4	0.0465116	86	16543	1041330873914650	YAP1,HHEX,LAMB3,BMP5
GO:0010563	negative regulation of phosphorus metabolic process	0.312334	-1.16368	543	4	0.0465116	86	16543	6.65331e+17	SORL1,HHEX,PMEPA1,FLRT2
GO:0045446	endothelial cell differentiation	0.313455	-1.1601	72	1	0.0116279	86	16543	9076	CLDN1
GO:2000181	negative regulation of blood vessel morphogenesis	0.313455	-1.1601	72	1	0.0116279	86	16543	3087	HHEX
GO:0003208	cardiac ventricle morphogenesis	0.313455	-1.1601	72	1	0.0116279	86	16543	1363	CPE
GO:0042180	cellular ketone metabolic process	0.313455	-1.1601	72	1	0.0116279	86	16543	8644	AKR1C3
GO:0046165	alcohol biosynthetic process	0.313455	-1.1601	72	1	0.0116279	86	16543	1080	CFTR
GO:1901888	regulation of cell junction assembly	0.313455	-1.1601	72	1	0.0116279	86	16543	9076	CLDN1
GO:0098773	skin epidermis development	0.313455	-1.1601	72	1	0.0116279	86	16543	1956	EGFR
GO:2001022	positive regulation of response to DNA damage stimulus	0.313455	-1.1601	72	1	0.0116279	86	16543	1956	EGFR
GO:0007281	germ cell development	0.313573	-1.15972	218	2	0.0232558	86	16543	16721080	DEFB1,CFTR
GO:0048468	cell development	0.313995	-1.15838	1415	9	0.104651	86	16543	9.07632e+34	CLDN1,ONECUT1,FLRT2,ADCYAP1,KRT19,CFTR,DEFB1,EGFR,BMP5
GO:2000116	regulation of cysteine-type endopeptidase activity	0.315488	-1.15363	219	2	0.0232558	86	16543	59781512	REST,CTSH
GO:0001678	cellular glucose homeostasis	0.31704	-1.14873	73	1	0.0116279	86	16543	5798	PTPRN
GO:0098655	cation transmembrane transport	0.317055	-1.14868	547	4	0.0465116	86	16543	5.55032e+18	TRPV6,SLC30A8,REST,SLC4A4
GO:0022407	regulation of cell-cell adhesion	0.317983	-1.14576	381	3	0.0348837	86	16543	7967963478876	VTCN1,CCL2,VNN1
GO:0051249	regulation of lymphocyte activation	0.31941	-1.14128	382	3	0.0348837	86	16543	7967963478876	VTCN1,CCL2,VNN1
GO:0051656	establishment of organelle localization	0.31941	-1.14128	382	3	0.0348837	86	16543	57586232241113	SYT13,SYNE2,CHGA
GO:0007043	cell-cell junction assembly	0.320606	-1.13754	74	1	0.0116279	86	16543	9076	CLDN1
GO:0032963	collagen metabolic process	0.320606	-1.13754	74	1	0.0116279	86	16543	4316	MMP7
GO:0002764	immune response-regulating signaling pathway	0.320838	-1.13682	383	3	0.0348837	86	16543	574021187881512	S100A14,PIK3AP1,CTSH
GO:0016079	synaptic vesicle exocytosis	0.324153	-1.12654	75	1	0.0116279	86	16543	57586	SYT13
GO:0032006	regulation of TOR signaling	0.324153	-1.12654	75	1	0.0116279	86	16543	5314	PKHD1
GO:0019395	fatty acid oxidation	0.324153	-1.12654	75	1	0.0116279	86	16543	3033	HADH
GO:2000177	regulation of neural precursor cell proliferation	0.324153	-1.12654	75	1	0.0116279	86	16543	116	ADCYAP1
GO:0044257	cellular protein catabolic process	0.325333	-1.12291	554	4	0.0465116	86	16543	2.19164e+16	FAP,TINAGL1,ENC1,CTSH
GO:0043009	chordate embryonic development	0.326517	-1.11927	555	4	0.0465116	86	16543	308738801956653	HHEX,KRT19,EGFR,BMP5
GO:0006366	transcription from RNA polymerase II promoter	0.327002	-1.11779	727	5	0.0581395	86	16543	1.04133e+20	YAP1,ONECUT1,NOTCH2,REST,NR5A2
GO:0072080	nephron tubule development	0.327683	-1.11571	76	1	0.0116279	86	16543	4070	TACSTD2
GO:0032411	positive regulation of transporter activity	0.327683	-1.11571	76	1	0.0116279	86	16543	1080	CFTR
GO:1901655	cellular response to ketone	0.327683	-1.11571	76	1	0.0116279	86	16543	1956	EGFR
GO:0033238	regulation of cellular amine metabolic process	0.327683	-1.11571	76	1	0.0116279	86	16543	3630	INS
GO:0045921	positive regulation of exocytosis	0.327683	-1.11571	76	1	0.0116279	86	16543	1080	CFTR
GO:0043266	regulation of potassium ion transport	0.327683	-1.11571	76	1	0.0116279	86	16543	116	ADCYAP1
GO:0034440	lipid oxidation	0.327683	-1.11571	76	1	0.0116279	86	16543	3033	HADH
GO:0048534	hematopoietic or lymphoid organ development	0.327701	-1.11565	556	4	0.0465116	86	16543	3087317548535970	HHEX,ONECUT1,NOTCH2,REST
GO:0044782	cilium organization	0.32886	-1.11212	226	2	0.0232558	86	16543	31755314	ONECUT1,PKHD1
GO:0043065	positive regulation of apoptotic process	0.33007	-1.10845	558	4	0.0465116	86	16543	2191597886441510	FAP,REST,AKR1C3,CTSH
GO:0021536	diencephalon development	0.331194	-1.10505	77	1	0.0116279	86	16543	116	ADCYAP1
GO:0060840	artery development	0.331194	-1.10505	77	1	0.0116279	86	16543	4052	LTBP1
GO:0009792	embryo development ending in birth or egg hatching	0.331256	-1.10486	559	4	0.0465116	86	16543	308738801956653	HHEX,KRT19,EGFR,BMP5
GO:0001817	regulation of cytokine production	0.332441	-1.10129	560	4	0.0465116	86	16543	7.96791e+16	VTCN1,ADCYAP1,GPRC5B,INS
GO:0072521	purine-containing compound metabolic process	0.333685	-1.09756	392	3	0.0348837	86	16543	727611610400	TTR,ADCYAP1,PEMT
GO:0001558	regulation of cell growth	0.333685	-1.09756	392	3	0.0348837	86	16543	1956363060676	EGFR,INS,PAPPA2
GO:0006816	calcium ion transport	0.334571	-1.0949	229	2	0.0232558	86	16543	55503846	TRPV6,CASR
GO:1901343	negative regulation of vasculature development	0.334687	-1.09456	78	1	0.0116279	86	16543	3087	HHEX
GO:0019217	regulation of fatty acid metabolic process	0.334687	-1.09456	78	1	0.0116279	86	16543	3630	INS
GO:0007041	lysosomal transport	0.334687	-1.09456	78	1	0.0116279	86	16543	6653	SORL1
GO:1903729	regulation of plasma membrane organization	0.334687	-1.09456	78	1	0.0116279	86	16543	1956	EGFR
GO:0043068	positive regulation of programmed cell death	0.335999	-1.09065	563	4	0.0465116	86	16543	2191597886441510	FAP,REST,AKR1C3,CTSH
GO:0051345	positive regulation of hydrolase activity	0.336289	-1.08979	911	6	0.0697674	86	16543	1.16117e+24	ADCYAP1,ARAP2,REST,CCL2,CTSH,EGFR
GO:0043122	regulation of I-kappaB kinase/NF-kappaB signaling	0.336472	-1.08924	230	2	0.0232558	86	16543	5170456892	GPRC5B,C8orf4
GO:0045165	cell fate commitment	0.336472	-1.08924	230	2	0.0232558	86	16543	31754853	ONECUT1,NOTCH2
GO:0032092	positive regulation of protein binding	0.338162	-1.08423	79	1	0.0116279	86	16543	2641	GCG
GO:0060191	regulation of lipase activity	0.338162	-1.08423	79	1	0.0116279	86	16543	1956	EGFR
GO:0061326	renal tubule development	0.338162	-1.08423	79	1	0.0116279	86	16543	4070	TACSTD2
GO:0031058	positive regulation of histone modification	0.338162	-1.08423	79	1	0.0116279	86	16543	2641	GCG
GO:0032231	regulation of actin filament bundle assembly	0.338162	-1.08423	79	1	0.0116279	86	16543	4070	TACSTD2
GO:0035264	multicellular organism growth	0.338162	-1.08423	79	1	0.0116279	86	16543	3087	HHEX
GO:0030509	BMP signaling pathway	0.338162	-1.08423	79	1	0.0116279	86	16543	653	BMP5
GO:0021537	telencephalon development	0.338371	-1.08361	231	2	0.0232558	86	16543	232241956	SYNE2,EGFR
GO:0051480	regulation of cytosolic calcium ion concentration	0.340269	-1.07802	232	2	0.0232558	86	16543	11610590	ADCYAP1,SCGN
GO:0009062	fatty acid catabolic process	0.341619	-1.07406	80	1	0.0116279	86	16543	3033	HADH
GO:0008286	insulin receptor signaling pathway	0.341619	-1.07406	80	1	0.0116279	86	16543	3630	INS
GO:0038127	ERBB signaling pathway	0.341619	-1.07406	80	1	0.0116279	86	16543	1956	EGFR
GO:0045621	positive regulation of lymphocyte differentiation	0.341619	-1.07406	80	1	0.0116279	86	16543	8876	VNN1
GO:0030258	lipid modification	0.342165	-1.07246	233	2	0.0232558	86	16543	30331956	HADH,EGFR
GO:0031400	negative regulation of protein modification process	0.344309	-1.06622	570	4	0.0465116	86	16543	6.65331e+17	SORL1,HHEX,PMEPA1,FLRT2
GO:0001656	metanephros development	0.345059	-1.06404	81	1	0.0116279	86	16543	1512	CTSH
GO:0010927	cellular component assembly involved in morphogenesis	0.345059	-1.06404	81	1	0.0116279	86	16543	3880	KRT19
GO:0051963	regulation of synapse assembly	0.345059	-1.06404	81	1	0.0116279	86	16543	23768	FLRT2
GO:0046620	regulation of organ growth	0.345059	-1.06404	81	1	0.0116279	86	16543	10413	YAP1
GO:0006811	ion transport	0.34516	-1.06375	1277	8	0.0930233	86	16543	8.67139e+32	SLC4A4,LCN2,TRPV6,SLC30A8,ADCYAP1,CFTR,REST,CASR
GO:0022411	cellular component disassembly	0.346528	-1.05979	401	3	0.0348837	86	16543	707743163914	TIMP2,MMP7,LAMB3
GO:0007229	integrin-mediated signaling pathway	0.34848	-1.05417	82	1	0.0116279	86	16543	3694	ITGB6
GO:0060993	kidney morphogenesis	0.34848	-1.05417	82	1	0.0116279	86	16543	4070	TACSTD2
GO:0021782	glial cell development	0.34848	-1.05417	82	1	0.0116279	86	16543	1956	EGFR
GO:0006282	regulation of DNA repair	0.34848	-1.05417	82	1	0.0116279	86	16543	1956	EGFR
GO:0060349	bone morphogenesis	0.34848	-1.05417	82	1	0.0116279	86	16543	60676	PAPPA2
GO:0006919	activation of cysteine-type endopeptidase activity involved in apoptotic process	0.34848	-1.05417	82	1	0.0116279	86	16543	1512	CTSH
GO:0002244	hematopoietic progenitor cell differentiation	0.351884	-1.04445	83	1	0.0116279	86	16543	5978	REST
GO:0071158	positive regulation of cell cycle arrest	0.351884	-1.04445	83	1	0.0116279	86	16543	2191	FAP
GO:0050673	epithelial cell proliferation	0.351884	-1.04445	83	1	0.0116279	86	16543	2191	FAP
GO:0007389	pattern specification process	0.352231	-1.04347	405	3	0.0348837	86	16543	308780114653	HHEX,BICC1,BMP5
GO:0043269	regulation of ion transport	0.353815	-1.03898	578	4	0.0465116	86	16543	264111610806347	GCG,ADCYAP1,CFTR,CCL2
GO:0042303	molting cycle	0.35527	-1.03488	84	1	0.0116279	86	16543	1956	EGFR
GO:0008543	fibroblast growth factor receptor signaling pathway	0.35527	-1.03488	84	1	0.0116279	86	16543	23768	FLRT2
GO:0042633	hair cycle	0.35527	-1.03488	84	1	0.0116279	86	16543	1956	EGFR
GO:0042058	regulation of epidermal growth factor receptor signaling pathway	0.35527	-1.03488	84	1	0.0116279	86	16543	1956	EGFR
GO:0017156	calcium ion regulated exocytosis	0.35527	-1.03488	84	1	0.0116279	86	16543	57586	SYT13
GO:0009408	response to heat	0.35527	-1.03488	84	1	0.0116279	86	16543	56892	C8orf4
GO:0006081	cellular aldehyde metabolic process	0.35527	-1.03488	84	1	0.0116279	86	16543	8644	AKR1C3
GO:0006942	regulation of striated muscle contraction	0.35527	-1.03488	84	1	0.0116279	86	16543	1113	CHGA
GO:0042692	muscle cell differentiation	0.357272	-1.02926	241	2	0.0232558	86	16543	38805978	KRT19,REST
GO:0090068	positive regulation of cell cycle process	0.357272	-1.02926	241	2	0.0232558	86	16543	21913630	FAP,INS
GO:0006998	nuclear envelope organization	0.358639	-1.02544	85	1	0.0116279	86	16543	23224	SYNE2
GO:0001657	ureteric bud development	0.358639	-1.02544	85	1	0.0116279	86	16543	4070	TACSTD2
GO:0043467	regulation of generation of precursor metabolites and energy	0.358639	-1.02544	85	1	0.0116279	86	16543	3630	INS
GO:0043436	oxoacid metabolic process	0.359682	-1.02253	936	6	0.0697674	86	16543	7.97993e+25	UGT2A3,HADH,NR5A2,AKR1C3,PEMT,VNN1
GO:0046907	intracellular transport	0.360372	-1.02062	1296	8	0.0930233	86	16543	3.08764e+33	HHEX,SCG5,SYNE2,SORL1,SYT13,AKR1C3,INS,CHGA
GO:0033365	protein localization to organelle	0.360948	-1.01902	584	4	0.0465116	86	16543	6.65331e+16	SORL1,HHEX,AKR1C3,SYNE2
GO:1905269	positive regulation of chromatin organization	0.36199	-1.01614	86	1	0.0116279	86	16543	2641	GCG
GO:0072163	mesonephric epithelium development	0.36199	-1.01614	86	1	0.0116279	86	16543	4070	TACSTD2
GO:1903955	positive regulation of protein targeting to mitochondrion	0.36199	-1.01614	86	1	0.0116279	86	16543	10400	PEMT
GO:0006892	post-Golgi vesicle-mediated transport	0.36199	-1.01614	86	1	0.0116279	86	16543	6653	SORL1
GO:0050868	negative regulation of T cell activation	0.36199	-1.01614	86	1	0.0116279	86	16543	79679	VTCN1
GO:0072164	mesonephric tubule development	0.36199	-1.01614	86	1	0.0116279	86	16543	4070	TACSTD2
GO:0002520	immune system development	0.362137	-1.01573	585	4	0.0465116	86	16543	3087317548535970	HHEX,ONECUT1,NOTCH2,REST
GO:0098656	anion transmembrane transport	0.362906	-1.01361	244	2	0.0232558	86	16543	86711080	SLC4A4,CFTR
GO:0044802	single-organism membrane organization	0.364386	-1.00954	763	5	0.0581395	86	16543	5.10458e+21	SERPINA5,SYT13,CPE,EGFR,SYNE2
GO:0045089	positive regulation of innate immune response	0.364781	-1.00846	245	2	0.0232558	86	16543	57402118788	S100A14,PIK3AP1
GO:0031032	actomyosin structure organization	0.365325	-1.00697	87	1	0.0116279	86	16543	3880	KRT19
GO:0030148	sphingolipid biosynthetic process	0.365325	-1.00697	87	1	0.0116279	86	16543	10400	PEMT
GO:0006767	water-soluble vitamin metabolic process	0.365325	-1.00697	87	1	0.0116279	86	16543	8876	VNN1
GO:1901184	regulation of ERBB signaling pathway	0.365325	-1.00697	87	1	0.0116279	86	16543	1956	EGFR
GO:0048771	tissue remodeling	0.365325	-1.00697	87	1	0.0116279	86	16543	4853	NOTCH2
GO:0071375	cellular response to peptide hormone stimulus	0.366653	-1.00334	246	2	0.0232558	86	16543	26413630	GCG,INS
GO:0051817	modification of morphology or physiology of other organism involved in symbiotic interaction	0.368641	-0.997931	88	1	0.0116279	86	16543	5978	REST
GO:0042990	regulation of transcription factor import into nucleus	0.368641	-0.997931	88	1	0.0116279	86	16543	56892	C8orf4
GO:0051260	protein homooligomerization	0.370391	-0.993196	248	2	0.0232558	86	16543	90763934	CLDN1,LCN2
GO:0010771	negative regulation of cell morphogenesis involved in differentiation	0.371941	-0.98902	89	1	0.0116279	86	16543	4070	TACSTD2
GO:0010942	positive regulation of cell death	0.372834	-0.986621	594	4	0.0465116	86	16543	2191597886441510	FAP,REST,AKR1C3,CTSH
GO:0003015	heart process	0.375224	-0.980233	90	1	0.0116279	86	16543	1113	CHGA
GO:0033138	positive regulation of peptidyl-serine phosphorylation	0.375224	-0.980233	90	1	0.0116279	86	16543	2641	GCG
GO:0001823	mesonephros development	0.375224	-0.980233	90	1	0.0116279	86	16543	4070	TACSTD2
GO:0009798	axis specification	0.375224	-0.980233	90	1	0.0116279	86	16543	3087	HHEX
GO:0003158	endothelium development	0.375224	-0.980233	90	1	0.0116279	86	16543	9076	CLDN1
GO:0006082	organic acid metabolic process	0.375668	-0.97905	953	6	0.0697674	86	16543	7.97993e+25	UGT2A3,HADH,NR5A2,AKR1C3,PEMT,VNN1
GO:0050890	cognition	0.375983	-0.978212	251	2	0.0232558	86	16543	48851956	NPTX2,EGFR
GO:0051649	establishment of localization in cell	0.376912	-0.975743	1499	9	0.104651	86	16543	3.08764e+37	HHEX,SCG5,SYNE2,PTPRN,SORL1,SYT13,AKR1C3,INS,CHGA
GO:0071772	response to BMP	0.378489	-0.971567	91	1	0.0116279	86	16543	653	BMP5
GO:0014020	primary neural tube formation	0.378489	-0.971567	91	1	0.0116279	86	16543	653	BMP5
GO:2000278	regulation of DNA biosynthetic process	0.378489	-0.971567	91	1	0.0116279	86	16543	25849	PARM1
GO:0002065	columnar/cuboidal epithelial cell differentiation	0.378489	-0.971567	91	1	0.0116279	86	16543	653	BMP5
GO:0071773	cellular response to BMP stimulus	0.378489	-0.971567	91	1	0.0116279	86	16543	653	BMP5
GO:0016042	lipid catabolic process	0.3797	-0.968375	253	2	0.0232558	86	16543	30338644	HADH,AKR1C3
GO:0019886	antigen processing and presentation of exogenous peptide antigen via MHC class II	0.381738	-0.96302	92	1	0.0116279	86	16543	1510	CTSE
GO:1903902	positive regulation of viral life cycle	0.381738	-0.96302	92	1	0.0116279	86	16543	2494	NR5A2
GO:0001676	long-chain fatty acid metabolic process	0.381738	-0.96302	92	1	0.0116279	86	16543	8644	AKR1C3
GO:0002504	antigen processing and presentation of peptide or polysaccharide antigen via MHC class II	0.38497	-0.954589	93	1	0.0116279	86	16543	1510	CTSE
GO:0001952	regulation of cell-matrix adhesion	0.38497	-0.954589	93	1	0.0116279	86	16543	3175	ONECUT1
GO:0042102	positive regulation of T cell proliferation	0.38497	-0.954589	93	1	0.0116279	86	16543	79679	VTCN1
GO:1901568	fatty acid derivative metabolic process	0.38497	-0.954589	93	1	0.0116279	86	16543	8644	AKR1C3
GO:1903038	negative regulation of leukocyte cell-cell adhesion	0.38497	-0.954589	93	1	0.0116279	86	16543	79679	VTCN1
GO:0002495	antigen processing and presentation of peptide antigen via MHC class II	0.38497	-0.954589	93	1	0.0116279	86	16543	1510	CTSE
GO:0006690	icosanoid metabolic process	0.38497	-0.954589	93	1	0.0116279	86	16543	8644	AKR1C3
GO:0014013	regulation of gliogenesis	0.38497	-0.954589	93	1	0.0116279	86	16543	116	ADCYAP1
GO:1902476	chloride transmembrane transport	0.38497	-0.954589	93	1	0.0116279	86	16543	1080	CFTR
GO:1902582	single-organism intracellular transport	0.387083	-0.949117	606	4	0.0465116	86	16543	5.75869e+17	SYT13,AKR1C3,SYNE2,CHGA
GO:0002573	myeloid leukocyte differentiation	0.388186	-0.946271	94	1	0.0116279	86	16543	3087	HHEX
GO:0044089	positive regulation of cellular component biogenesis	0.389138	-0.943821	431	3	0.0348837	86	16543	9076237681113	CLDN1,FLRT2,CHGA
GO:0046854	phosphatidylinositol phosphorylation	0.391384	-0.938065	95	1	0.0116279	86	16543	1956	EGFR
GO:0035725	sodium ion transmembrane transport	0.391384	-0.938065	95	1	0.0116279	86	16543	8671	SLC4A4
GO:0008643	carbohydrate transport	0.394567	-0.929967	96	1	0.0116279	86	16543	3630	INS
GO:1903214	regulation of protein targeting to mitochondrion	0.394567	-0.929967	96	1	0.0116279	86	16543	10400	PEMT
GO:0006906	vesicle fusion	0.397732	-0.921976	97	1	0.0116279	86	16543	57586	SYT13
GO:1905477	positive regulation of protein localization to membrane	0.397732	-0.921976	97	1	0.0116279	86	16543	1956	EGFR
GO:0001936	regulation of endothelial cell proliferation	0.400882	-0.914089	98	1	0.0116279	86	16543	7857	SCG2
GO:0099504	synaptic vesicle cycle	0.400882	-0.914089	98	1	0.0116279	86	16543	57586	SYT13
GO:0048524	positive regulation of viral process	0.400882	-0.914089	98	1	0.0116279	86	16543	2494	NR5A2
GO:0022612	gland morphogenesis	0.400882	-0.914089	98	1	0.0116279	86	16543	1956	EGFR
GO:0002694	regulation of leukocyte activation	0.403218	-0.908277	441	3	0.0348837	86	16543	7967963478876	VTCN1,CCL2,VNN1
GO:0006732	coenzyme metabolic process	0.403631	-0.907255	266	2	0.0232558	86	16543	887610400	VNN1,PEMT
GO:1901653	cellular response to peptide	0.403631	-0.907255	266	2	0.0232558	86	16543	26413630	GCG,INS
GO:0035051	cardiocyte differentiation	0.404015	-0.906303	99	1	0.0116279	86	16543	5978	REST
GO:0090100	positive regulation of transmembrane receptor protein serine/threonine kinase signaling pathway	0.404015	-0.906303	99	1	0.0116279	86	16543	653	BMP5
GO:0010970	transport along microtubule	0.404015	-0.906303	99	1	0.0116279	86	16543	23224	SYNE2
GO:0090174	organelle membrane fusion	0.404015	-0.906303	99	1	0.0116279	86	16543	57586	SYT13
GO:0099111	microtubule-based transport	0.404015	-0.906303	99	1	0.0116279	86	16543	23224	SYNE2
GO:0045184	establishment of protein localization	0.404791	-0.904385	1351	8	0.0930233	86	16543	7.85764e+34	SCG2,SCG5,PTPRN,VTCN1,SORL1,SLC30A8,AKR1C3,EGFR
GO:0044070	regulation of anion transport	0.407132	-0.898618	100	1	0.0116279	86	16543	1080	CFTR
GO:0032675	regulation of interleukin-6 production	0.407132	-0.898618	100	1	0.0116279	86	16543	116	ADCYAP1
GO:0097191	extrinsic apoptotic signaling pathway	0.407132	-0.898618	100	1	0.0116279	86	16543	3934	LCN2
GO:0001841	neural tube formation	0.407132	-0.898618	100	1	0.0116279	86	16543	653	BMP5
GO:0002285	lymphocyte activation involved in immune response	0.407132	-0.898618	100	1	0.0116279	86	16543	4853	NOTCH2
GO:0003014	renal system process	0.407132	-0.898618	100	1	0.0116279	86	16543	8644	AKR1C3
[truncated: 12,967 more rows]

## Sheet: WikiPathways
TermID	Term	Enrichment	logP	Genes in Term	Target Genes in Term	Fraction of Targets in Term	Total Target Genes	Total Genes	Entrez Gene IDs	Gene Symbols
WP2870	Extracellular vesicle-mediated signaling in recipient cells	0.00119904	-6.72623	30	3	0.0789474	38	5314	884271031956	PROM1,TSPAN8,EGFR
WP501	GPCRs, Class C Metabotropic glutamate, pheromone	0.00560983	-5.18324	16	2	0.0526316	38	5314	51704846	GPRC5B,CASR
WP1533	Vitamin B12 Metabolism	0.0061784	-5.0867	53	3	0.0789474	38	5314	6347,12,3630	CCL2,SERPINA3,INS
WP661	Glucose Homeostasis	0.00715092	-4.94051	1	1	0.0263158	38	5314	3630	INS
WP558	Complement and Coagulation Cascades	0.0087207	-4.74206	60	3	0.0789474	38	5314	5104629710	SERPINA5,CFB,SERPING1
WP2324	AGE/RAGE pathway	0.011324	-4.48083	66	3	0.0789474	38	5314	431619563630	MMP7,EGFR,INS
WP306	Focal Adhesion	0.0118491	-4.43551	195	5	0.131579	38	5314	8.03106e+21	PDGFD,PDGFC,ITGB6,EGFR,LAMB3
WP176	Folate Metabolism	0.0127768	-4.36013	69	3	0.0789474	38	5314	6347,12,3630	CCL2,SERPINA3,INS
WP2865	IL1 and megakaryocytes in obesity	0.0134688	-4.30738	25	2	0.0526316	38	5314	70776347	TIMP2,CCL2
WP3845	Canonical and Non-canonical Notch signaling	0.0156179	-4.15934	27	2	0.0526316	38	5314	48538788	NOTCH2,DLK1
WP129	Matrix Metalloproteinases	0.0190973	-3.95821	30	2	0.0526316	38	5314	70774316	TIMP2,MMP7
WP15	Selenium Micronutrient Network	0.0236743	-3.74337	87	3	0.0789474	38	5314	6347,12,3630	CCL2,SERPINA3,INS
WP2868	TCA Cycle Nutrient Utilization and Invasiveness of Ovarian Cancer	0.03526	-3.34501	5	1	0.0263158	38	5314	1956	EGFR
WP528	Acetylcholine Synthesis	0.0490224	-3.01548	7	1	0.0263158	38	5314	10400	PEMT
WP2431	Spinal Cord Injury	0.0523645	-2.94953	119	3	0.0789474	38	5314	292063471956	CXCL2,CCL2,EGFR
WP696	Benzo(a)pyrene metabolism	0.0625936	-2.77109	9	1	0.0263158	38	5314	8644	AKR1C3
WP560	TGF-beta Receptor Signaling	0.0640777	-2.74766	58	2	0.0526316	38	5314	40523694	LTBP1,ITGB6
WP1531	Vitamin D Metabolism	0.0693083	-2.66919	10	1	0.0263158	38	5314	2638	GC
WP3624	Lung fibrosis	0.0740561	-2.60293	63	2	0.0526316	38	5314	29206347	CXCL2,CCL2
WP3672	LncRNA-mediated mechanisms of therapeutic resistance	0.0825975	-2.49378	12	1	0.0263158	38	5314	55384	MEG3
WP3303	Rac1/Pak1/p38/MMP-2 pathway	0.0845007	-2.471	68	2	0.0526316	38	5314	104131956	YAP1,EGFR
WP3853	ERK Pathway in Huntington's Disease	0.0957018	-2.34652	14	1	0.0263158	38	5314	1956	EGFR
WP1946	Cori Cycle	0.108624	-2.21986	16	1	0.0263158	38	5314	3630	INS
WP368	Mitochondrial LC-Fatty Acid Beta-Oxidation	0.115017	-2.16267	17	1	0.0263158	38	5314	3033	HADH
WP2533	Glycerophospholipid Biosynthetic Pathway	0.140147	-1.96506	21	1	0.0263158	38	5314	10400	PEMT
WP545	Complement Activation	0.14632	-1.92196	22	1	0.0263158	38	5314	629	CFB
WP357	Fatty Acid Biosynthesis	0.14632	-1.92196	22	1	0.0263158	38	5314	3033	HADH
WP2509	Nanoparticle triggered autophagic cell death	0.158538	-1.84176	24	1	0.0263158	38	5314	3630	INS
WP1539	Angiogenesis	0.158538	-1.84176	24	1	0.0263158	38	5314	7077	TIMP2
WP3668	Hypothesized Pathways in Pathogenesis of Cardiovascular Disease	0.164582	-1.80435	25	1	0.0263158	38	5314	4052	LTBP1
WP2377	Integrated Pancreatic Cancer Pathway	0.165291	-1.80005	197	3	0.0789474	38	5314	405219563375	LTBP1,EGFR,IAPP
WP698	Glucuronidation	0.170584	-1.76853	26	1	0.0263158	38	5314	79799	UGT2A3
WP530	Cytokines and Inflammatory Response	0.170584	-1.76853	26	1	0.0263158	38	5314	2920	CXCL2
WP2643	Nanoparticle-mediated activation of receptor signaling	0.18834	-1.66951	29	1	0.0263158	38	5314	1956	EGFR
WP34	Ovarian Infertility Genes	0.205726	-1.58121	32	1	0.0263158	38	5314	23224	SYNE2
WP2828	Bladder Cancer	0.205726	-1.58121	32	1	0.0263158	38	5314	1956	EGFR
WP2363	Gastric Cancer Network 2	0.21144	-1.55381	33	1	0.0263158	38	5314	1956	EGFR
WP143	Fatty Acid Beta Oxidation	0.217114	-1.52733	34	1	0.0263158	38	5314	3033	HADH
WP3617	Photodynamic therapy-induced NF-kB survival signaling	0.222749	-1.50171	35	1	0.0263158	38	5314	2920	CXCL2
WP244	Alpha 6 Beta 4 signaling pathway	0.222749	-1.50171	35	1	0.0263158	38	5314	3914	LAMB3
WP3529	Zinc homeostasis	0.233899	-1.45287	37	1	0.0263158	38	5314	169026	SLC30A8
WP236	Adipogenesis	0.240566	-1.42476	131	2	0.0526316	38	5314	36308788	INS,DLK1
WP170	Nuclear Receptors	0.244894	-1.40693	39	1	0.0263158	38	5314	2494	NR5A2
WP2036	TNF related weak inducer of apoptosis (TWEAK) Signaling Pathway	0.261099	-1.34286	42	1	0.0263158	38	5314	6347	CCL2
WP2911	miRNA targets in ECM and membrane receptors	0.266425	-1.32266	43	1	0.0263158	38	5314	3694	ITGB6
WP2853	Endoderm Differentiation	0.277985	-1.28019	145	2	0.0526316	38	5314	31753087	ONECUT1,HHEX
WP465	Tryptophan metabolism	0.282179	-1.26521	46	1	0.0263158	38	5314	3033	HADH
WP268	Notch Signaling Pathway	0.282179	-1.26521	46	1	0.0263158	38	5314	4853	NOTCH2
WP2873	Aryl Hydrocarbon Receptor Pathway	0.292498	-1.2293	48	1	0.0263158	38	5314	1956	EGFR
WP2848	Differentiation Pathway	0.292498	-1.2293	48	1	0.0263158	38	5314	3630	INS
WP2586	Aryl Hydrocarbon Receptor	0.292498	-1.2293	48	1	0.0263158	38	5314	1956	EGFR
WP3611	Photodynamic therapy-induced AP-1 survival signaling.	0.307707	-1.17861	51	1	0.0263158	38	5314	1956	EGFR
WP2406	Cardiac Progenitor Differentiation	0.317669	-1.14674	53	1	0.0263158	38	5314	3630	INS
WP673	ErbB Signaling Pathway	0.322598	-1.13135	54	1	0.0263158	38	5314	1956	EGFR
WP706	Sudden Infant Death Syndrome (SIDS) Susceptibility Pathways	0.323348	-1.12902	162	2	0.0526316	38	5314	1165978	ADCYAP1,REST
WP2272	Pathogenic Escherichia coli infection	0.327491	-1.11629	55	1	0.0263158	38	5314	9076	CLDN1
WP195	IL-1 signaling pathway	0.337176	-1.08715	57	1	0.0263158	38	5314	6347	CCL2
WP61	Notch Signaling Pathway	0.360797	-1.01944	62	1	0.0263158	38	5314	4853	NOTCH2
WP3584	MECP2 and Associated Rett Syndrome	0.360797	-1.01944	62	1	0.0263158	38	5314	5978	REST
WP702	Metapathway biotransformation	0.365487	-1.00652	178	2	0.0526316	38	5314	797998644	UGT2A3,AKR1C3
WP2374	Oncostatin M Signaling Pathway	0.379102	-0.969951	66	1	0.0263158	38	5314	6347	CCL2
WP3680	Association Between Physico-Chemical Features and Toxicity Associated Pathways	0.388062	-0.946591	68	1	0.0263158	38	5314	1956	EGFR
WP1982	Sterol Regulatory Element-Binding Proteins (SREBP) signalling	0.409914	-0.891807	73	1	0.0263158	38	5314	3630	INS
WP2572	Primary Focal Segmental Glomerulosclerosis FSGS	0.414193	-0.881424	74	1	0.0263158	38	5314	9076	CLDN1
WP2118	Arrhythmogenic Right Ventricular Cardiomyopathy	0.422659	-0.861189	76	1	0.0263158	38	5314	3694	ITGB6
WP2261	Signaling Pathways in Glioblastoma	0.451364	-0.795482	83	1	0.0263158	38	5314	1956	EGFR
WP138	Androgen receptor signaling pathway	0.478677	-0.736729	90	1	0.0263158	38	5314	1956	EGFR
WP3925	Amino Acid metabolism	0.482469	-0.728838	91	1	0.0263158	38	5314	3033	HADH
WP231	TNF alpha Signaling Pathway	0.493685	-0.705857	94	1	0.0263158	38	5314	6347	CCL2
WP23	B Cell Receptor Signaling Pathway	0.508272	-0.676738	98	1	0.0263158	38	5314	118788	PIK3AP1
WP2064	Neural Crest Differentiation	0.52245	-0.649226	102	1	0.0263158	38	5314	4853	NOTCH2
WP185	Integrin-mediated Cell Adhesion	0.525932	-0.642584	103	1	0.0263158	38	5314	3694	ITGB6
WP399	Wnt Signaling Pathway and Pluripotency	0.536229	-0.623193	106	1	0.0263158	38	5314	4316	MMP7
WP615	Senescence and Autophagy in Cancer	0.536229	-0.623193	106	1	0.0263158	38	5314	3630	INS
WP3915	Angiopoietin Like Protein 8 Regulatory Pathway	0.616812	-0.483191	132	1	0.0263158	38	5314	3630	INS
WP366	TGF-beta Signaling Pathway	0.619622	-0.478646	133	1	0.0263158	38	5314	10413	YAP1
WP2858	Ectoderm Differentiation	0.64664	-0.435965	143	1	0.0263158	38	5314	6347	CCL2
WP51	Regulation of Actin Cytoskeleton	0.661944	-0.412574	149	1	0.0263158	38	5314	1956	EGFR
WP1984	Integrated Breast Cancer Pathway	0.674203	-0.394224	154	1	0.0263158	38	5314	1956	EGFR
WP2857	Mesodermal Commitment Pathway	0.678985	-0.387157	156	1	0.0263158	38	5314	10413	YAP1
WP437	EGF/EGFR Signaling Pathway	0.692922	-0.366837	162	1	0.0263158	38	5314	1956	EGFR
WP382	MAPK Signaling Pathway	0.710593	-0.341656	170	1	0.0263158	38	5314	1956	EGFR
WP3678	Amplification and Expansion of Oncogenic Pathways as Metastatic Traits	1	-1.46637e-11	17	0	0	38	5314
WP2289	Drug Induction of Bile Acid Pathway	1	-1.46637e-11	17	0	0	38	5314
WP554	ACE Inhibitor Pathway	1	-1.46637e-11	17	0	0	38	5314
WP78	TCA Cycle	1	-1.46637e-11	17	0	0	38	5314
WP2916	Interactome of polycomb repressive complex 2 (PRC2)	1	-1.46637e-11	17	0	0	38	5314
WP3874	Canonical and Non-Canonical TGF-B signaling	1	-1.46637e-11	17	0	0	38	5314
WP466	DNA Replication	1	-1.39759e-11	42	0	0	38	5314
WP405	Eukaryotic Transcription Initiation	1	-1.39759e-11	42	0	0	38	5314
WP49	IL-2 Signaling Pathway	1	-1.39759e-11	42	0	0	38	5314
WP2636	Common Pathways Underlying Drug Addiction	1	-1.39759e-11	42	0	0	38	5314
WP3849	MAPK and NFkB Signalling Pathways Inhibited by Yersinia YopJ	1	-1.33233e-11	12	0	0	38	5314
WP1559	TFs Regulate miRNAs related to cardiac hypertrophy	1	-1.33233e-11	12	0	0	38	5314
WP1425	Bone Morphogenic Protein (BMP) Signalling and Regulation	1	-1.33233e-11	12	0	0	38	5314
WP106	Alanine and aspartate metabolism	1	-1.33233e-11	12	0	0	38	5314
WP2007	Iron metabolism in placenta	1	-1.33233e-11	12	0	0	38	5314
WP3301	MFAP5-mediated ovarian cancer cell motility and invasiveness	1	-1.33233e-11	12	0	0	38	5314
WP2290	RalA downstream regulated genes	1	-1.33233e-11	12	0	0	38	5314
WP623	Oxidative phosphorylation	1	-1.3143e-11	54	0	0	38	5314
WP3286	Copper homeostasis	1	-1.3143e-11	54	0	0	38	5314
WP2864	Apoptosis-related network due to altered Notch3 in ovarian cancer	1	-1.3143e-11	54	0	0	38	5314
WP127	IL-5 Signaling Pathway	1	-1.21545e-11	40	0	0	38	5314
WP2516	ATM Signaling Pathway	1	-1.21545e-11	40	0	0	38	5314
WP524	G13 Signaling Pathway	1	-1.21545e-11	40	0	0	38	5314
WP2249	Metastatic brain tumor	1	-1.19873e-11	28	0	0	38	5314
WP2361	Gastric Cancer Network 1	1	-1.19873e-11	28	0	0	38	5314
WP3408	Evolocumab Mechanism	1	-1.19486e-11	3	0	0	38	5314
WP2846	Proprotein convertase subtilisin/kexin type 9 (PCSK9) mediated LDL receptor degradation	1	-1.19486e-11	3	0	0	38	5314
WP2112	IL17 signaling pathway	1	-9.67677e-12	31	0	0	38	5314
WP408	Oxidative Stress	1	-9.67677e-12	31	0	0	38	5314
WP3850	Factors and pathways affecting insulin-like growth factor (IGF1)-Akt signaling	1	-9.67677e-12	31	0	0	38	5314
WP561	Heme Biosynthesis	1	-9.51543e-12	9	0	0	38	5314
WP3297	EV release from cardiac cells and their functional effects	1	-9.51543e-12	9	0	0	38	5314
WP3593	miR-148a/miR-31/FIH1/HIF1&alpha;-Notch signaling in glioblastoma	1	-9.51543e-12	9	0	0	38	5314
WP3875	ATR Signaling	1	-9.51543e-12	9	0	0	38	5314
WP3300	Dual hijack model of Vif in HIV infection	1	-9.51543e-12	9	0	0	38	5314
WP2942	DDX1 as a regulatory component of the Drosha microprocessor	1	-9.51543e-12	9	0	0	38	5314
WP288	NLR Proteins	1	-9.51543e-12	9	0	0	38	5314
WP531	Mismatch repair	1	-9.51543e-12	9	0	0	38	5314
WP3674	Tgif disruption of Shh signaling	1	-9.51543e-12	9	0	0	38	5314
WP3585	Cytosine methylation	1	-9.51543e-12	9	0	0	38	5314
WP3646	Hepatitis C and Hepatocellular Carcinoma	1	-9.16288e-12	51	0	0	38	5314
WP2596	Gastric acid production	1	-9.14248e-12	7	0	0	38	5314
WP1310	Selenium Micronutrient Network	1	-9.14248e-12	7	0	0	38	5314
WP1272	Selenium Micronutrient Network	1	-9.14248e-12	7	0	0	38	5314
WP134	Pentose Phosphate Pathway	1	-9.14248e-12	7	0	0	38	5314
WP699	Aflatoxin B1 metabolism	1	-9.14248e-12	7	0	0	38	5314
WP3924	Hfe effect on hepcidin production	1	-9.14248e-12	7	0	0	38	5314
WP2805	RNA interference	1	-9.14248e-12	7	0	0	38	5314
WP438	Non-homologous end joining	1	-9.14248e-12	7	0	0	38	5314
WP3595	mir-124 predicted interactions with cell cycle and differentiation	1	-9.14248e-12	7	0	0	38	5314
WP678	Arachidonate Epoxygenase / Epoxide Hydrolase	1	-9.14248e-12	7	0	0	38	5314
WP1995	Effects of Nitric Oxide	1	-9.14248e-12	7	0	0	38	5314
WP24	Peptide GPCRs	1	-8.61054e-12	74	0	0	38	5314
WP3893	Development and heterogeneity of the ILC family	1	-6.99316e-12	32	0	0	38	5314
WP727	Monoamine Transport	1	-6.99316e-12	32	0	0	38	5314
WP2525	Trans-sulfuration and one carbon metabolism	1	-6.99316e-12	32	0	0	38	5314
WP3858	Toll-like Receptor Signaling	1	-6.99316e-12	32	0	0	38	5314
WP2875	Constitutive Androstane Receptor Pathway	1	-6.99316e-12	32	0	0	38	5314
WP2034	Leptin signaling pathway	1	-6.58826e-12	76	0	0	38	5314
WP2037	Prolactin Signaling Pathway	1	-6.58826e-12	76	0	0	38	5314
WP262	EBV LMP1 signaling	1	-6.50079e-12	24	0	0	38	5314
WP334	GPCRs, Class B Secretin-like	1	-6.50079e-12	24	0	0	38	5314
WP3658	Wnt/beta-catenin Signaling Pathway in Leukemia	1	-6.50079e-12	24	0	0	38	5314
WP2332	Interleukin-11 Signaling Pathway	1	-6.33665e-12	44	0	0	38	5314
WP314	Fas Ligand (FasL) pathway and Stress induction of Heat Shock Proteins (HSP) regulation	1	-6.33665e-12	44	0	0	38	5314
WP716	Vitamin A and Carotenoid Metabolism	1	-6.33665e-12	44	0	0	38	5314
WP3892	Development of pulmonary dendritic cells and macrophage subsets	1	-6.30143e-12	13	0	0	38	5314
WP3871	Valproic acid pathway	1	-6.30143e-12	13	0	0	38	5314
WP1991	SRF and miRs in Smooth Muscle Differentiation and Proliferation	1	-6.30143e-12	13	0	0	38	5314
WP186	Homologous recombination	1	-6.30143e-12	13	0	0	38	5314
WP3876	BMP2-WNT4-FOXO1 Pathway in Human Primary Endometrial Stromal Cell Differentiation	1	-6.30143e-12	13	0	0	38	5314
WP1434	Osteopontin Signaling	1	-6.30143e-12	13	0	0	38	5314
WP3679	Cell-type Dependent Selectivity of CCK2R Signaling	1	-6.30143e-12	13	0	0	38	5314
WP1423	Ganglio Sphingolipid Metabolism	1	-6.30143e-12	13	0	0	38	5314
WP2881	Estrogen Receptor Pathway	1	-6.30143e-12	13	0	0	38	5314
WP2855	Dopaminergic Neurogenesis	1	-6.28056e-12	30	0	0	38	5314
WP3844	PI3K-AKT-mTOR signaling pathway and therapeutic opportunities	1	-6.28056e-12	30	0	0	38	5314
WP241	One Carbon Metabolism	1	-6.28056e-12	30	0	0	38	5314
WP3851	TLR4 Signaling and Tolerance	1	-6.28056e-12	30	0	0	38	5314
WP98	Prostaglandin Synthesis and Regulation	1	-6.28056e-12	30	0	0	38	5314
WP2637	Structural Pathway of Interleukin 1 (IL-1)	1	-6.15095e-12	50	0	0	38	5314
WP1545	miRNAs involved in DNA damage response	1	-6.15095e-12	50	0	0	38	5314
WP1971	Integrated Cancer Pathway	1	-5.85868e-12	46	0	0	38	5314
WP28	Selenium Metabolism and Selenoproteins	1	-5.85868e-12	46	0	0	38	5314
WP1591	Heart Development	1	-5.85868e-12	46	0	0	38	5314
WP3878	ATM Signaling Network in Development and Disease	1	-5.85868e-12	46	0	0	38	5314
WP1449	Regulation of toll-like receptor signaling pathway	1	-5.78319e-12	145	0	0	38	5314
WP3865	RIG-I-like Receptor Signaling	1	-5.72243e-12	61	0	0	38	5314
WP325	Triacylglyceride Synthesis	1	-5.29608e-12	26	0	0	38	5314
WP581	EPO Receptor Signaling	1	-5.29608e-12	26	0	0	38	5314
WP2878	PPAR Alpha Pathway	1	-5.29608e-12	26	0	0	38	5314
WP26	Signal Transduction of S1P Receptor	1	-5.29608e-12	26	0	0	38	5314
WP3596	miR-517 relationship with ARCN1 and USP1	1	-5.29299e-12	5	0	0	38	5314
WP688	Catalytic cycle of mammalian Flavin-containing MonoOxygenases (FMOs)	1	-5.29299e-12	5	0	0	38	5314
WP311	Synthesis and Degradation of Ketone Bodies	1	-5.29299e-12	5	0	0	38	5314
WP2597	Secretion of Hydrochloric Acid in Parietal Cells	1	-5.29299e-12	5	0	0	38	5314
WP2542	Sulindac Metabolic Pathway	1	-5.29299e-12	5	0	0	38	5314
WP712	Estrogen signaling pathway	1	-4.90501e-12	23	0	0	38	5314
WP3612	Photodynamic therapy-induced NFE2L2 (NRF2) survival signaling	1	-4.90501e-12	23	0	0	38	5314
WP179	Cell Cycle	1	-4.80065e-12	105	0	0	38	5314
WP2849	Hematopoietic Stem Cell Differentiation	1	-4.79876e-12	48	0	0	38	5314
WP400	p38 MAPK Signaling Pathway	1	-4.57123e-12	34	0	0	38	5314
WP1601	Fluoropyrimidine Activity	1	-4.57123e-12	34	0	0	38	5314
WP313	Signaling of Hepatocyte Growth Factor Receptor	1	-4.57123e-12	34	0	0	38	5314
WP322	Osteoblast Signaling	1	-4.52925e-12	14	0	0	38	5314
WP229	Irinotecan Pathway	1	-4.52925e-12	14	0	0	38	5314
WP2436	Dopamine metabolism	1	-4.52925e-12	14	0	0	38	5314
WP364	IL-6 signaling pathway	1	-4.43626e-12	43	0	0	38	5314
WP3676	BDNF-TrkB Signaling	1	-4.05969e-12	33	0	0	38	5314
WP2197	Endothelin Pathways	1	-4.05969e-12	33	0	0	38	5314
WP453	Inflammatory Response Pathway	1	-4.05969e-12	33	0	0	38	5314
WP430	Statin Pathway	1	-4.05969e-12	33	0	0	38	5314
WP58	Monoamine GPCRs	1	-4.05969e-12	33	0	0	38	5314
WP2267	Synaptic Vesicle Pathway	1	-3.97708e-12	52	0	0	38	5314
WP3651	Pathways Affected in Adenoid Cystic Carcinoma	1	-3.94135e-12	66	0	0	38	5314
WP183	Proteasome Degradation	1	-3.94135e-12	66	0	0	38	5314
WP474	Endochondral Ossification	1	-3.7883e-12	65	0	0	38	5314
WP2380	Brain-Derived Neurotrophic Factor (BDNF) signaling pathway	1	-3.74143e-12	144	0	0	38	5314
WP694	Arylamine metabolism	1	-3.68109e-12	6	0	0	38	5314
WP1981	Thyroxine (Thyroid Hormone) Production	1	-3.68109e-12	6	0	0	38	5314
WP1600	Nicotine Metabolism	1	-3.68109e-12	6	0	0	38	5314
WP3891	Benzene metabolism	1	-3.68109e-12	6	0	0	38	5314
WP254	Apoptosis	1	-3.62402e-12	86	0	0	38	5314
WP2795	Cardiac Hypertrophic Response	1	-3.61282e-12	57	0	0	38	5314
WP1528	Physiological and Pathological Hypertrophy of the Heart	1	-3.53396e-12	25	0	0	38	5314
WP2895	Differentiation of white and brown adipocyte	1	-3.53396e-12	25	0	0	38	5314
WP205	IL-7 Signaling Pathway	1	-3.53396e-12	25	0	0	38	5314
WP534	Glycolysis and Gluconeogenesis	1	-2.89092e-12	49	0	0	38	5314
WP410	Diurnally Regulated Genes with Circadian Orthologs	1	-2.89092e-12	49	0	0	38	5314
WP286	IL-3 Signaling Pathway	1	-2.89092e-12	49	0	0	38	5314
WP2276	Glial Cell Differentiation	1	-2.86749e-12	8	0	0	38	5314
WP2338	miRNA Biogenesis	1	-2.86749e-12	8	0	0	38	5314
WP237	Glucocorticoid &amp; Mineralcorticoid Metabolism	1	-2.86749e-12	8	0	0	38	5314
WP3407	FTO Obesity Variant Mechanism	1	-2.86749e-12	8	0	0	38	5314
WP1589	Folate-Alcohol and Cancer Pathway	1	-2.86749e-12	8	0	0	38	5314
WP3635	Insulin signalling in human adipocytes (diabetic condition)	1	-2.86749e-12	8	0	0	38	5314
WP136	Phase I biotransformations, non P450	1	-2.86749e-12	8	0	0	38	5314
WP3634	Insulin signalling in human adipocytes (normal condition)	1	-2.86749e-12	8	0	0	38	5314
WP1604	Codeine and Morphine Metabolism	1	-2.86749e-12	8	0	0	38	5314
WP3655	Hypothetical Craniofacial Development Pathway	1	-2.86749e-12	8	0	0	38	5314
WP2485	NAD Biosynthesis II (from tryptophan)	1	-2.86749e-12	8	0	0	38	5314
WP395	IL-4 Signaling Pathway	1	-2.74554e-12	55	0	0	38	5314
WP585	Interferon type I signaling pathways	1	-2.74554e-12	55	0	0	38	5314
WP2018	RANKL/RANK (Receptor activator of NFKB (ligand)) Signaling Pathway	1	-2.74554e-12	55	0	0	38	5314
WP3527	Preimplantation Embryo	1	-2.43883e-12	60	0	0	38	5314
WP304	Kit receptor signaling pathway	1	-2.43883e-12	60	0	0	38	5314
WP707	DNA Damage Response	1	-2.30645e-12	69	0	0	38	5314
WP2369	Histone Modifications	1	-2.30645e-12	69	0	0	38	5314
WP2035	Follicle Stimulating Hormone (FSH) signaling pathway	1	-2.30353e-12	27	0	0	38	5314
WP1772	Apoptosis Modulation and Signaling	1	-2.26632e-12	94	0	0	38	5314
WP2359	Parkin-Ubiquitin Proteasomal System pathway	1	-2.1827e-12	70	0	0	38	5314
WP428	Wnt Signaling Pathway	1	-2.1827e-12	70	0	0	38	5314
WP1403	AMP-activated Protein Kinase (AMPK) Signaling	1	-2.11298e-12	68	0	0	38	5314
WP45	G1 to S cell cycle control	1	-2.11298e-12	68	0	0	38	5314
WP2032	Human Thyroid Stimulating Hormone (TSH) signaling pathway	1	-2.11298e-12	68	0	0	38	5314
WP477	Cytoplasmic Ribosomal Proteins	1	-1.84054e-12	90	0	0	38	5314
WP3657	Hematopoietic Stem Cell Gene Regulation by GABP alpha/beta Complex	1	-1.73218e-12	22	0	0	38	5314
WP272	Blood Clotting Cascade	1	-1.73218e-12	22	0	0	38	5314
WP3872	Regulation of Apoptosis by Parathyroid Hormone-related Protein	1	-1.73218e-12	22	0	0	38	5314
WP3599	Transcription factor regulation in adipogenesis	1	-1.73218e-12	22	0	0	38	5314
WP167	Eicosanoid Synthesis	1	-1.73218e-12	22	0	0	38	5314
WP100	Glutathione metabolism	1	-1.73218e-12	22	0	0	38	5314
WP3645	NAD+ biosynthetic pathways	1	-1.73218e-12	22	0	0	38	5314
WP1584	Type II diabetes mellitus	1	-1.73218e-12	22	0	0	38	5314
WP1424	Globo Sphingolipid Metabolism	1	-1.73218e-12	22	0	0	38	5314
WP107	Translation Factors	1	-1.69259e-12	53	0	0	38	5314
WP363	Wnt Signaling Pathway Netpath	1	-1.69259e-12	53	0	0	38	5314
WP2526	PDGF Pathway	1	-1.57556e-12	38	0	0	38	5314
WP2447	Amyotrophic lateral sclerosis (ALS)	1	-1.57556e-12	38	0	0	38	5314
WP383	Striated Muscle Contraction	1	-1.57556e-12	38	0	0	38	5314
WP2029	Cell Differentiation - Index	1	-1.57556e-12	38	0	0	38	5314
WP3863	T-Cell antigen Receptor (TCR) pathway during Staphylococcus aureus infection	1	-1.5735e-12	62	0	0	38	5314
WP516	Hypertrophy Model	1	-1.03883e-12	20	0	0	38	5314
WP1742	TP53 Network	1	-1.03883e-12	20	0	0	38	5314
WP1422	Sphingolipid Metabolism	1	-1.03883e-12	20	0	0	38	5314
WP391	Mitochondrial Gene Expression	1	-1.03883e-12	20	0	0	38	5314
WP732	Serotonin Receptor 2 and ELK-SRF/GATA4 signaling	1	-1.03883e-12	20	0	0	38	5314
WP497	Urea cycle and metabolism of amino groups	1	-1.03883e-12	20	0	0	38	5314
WP2355	Corticotropin-releasing hormone signaling pathway	1	-1.03614e-12	93	0	0	38	5314
WP1530	miRNA Regulation of DNA Damage Response	1	-1.03614e-12	93	0	0	38	5314
WP111	Electron Transport Chain	1	-1.03614e-12	93	0	0	38	5314
WP411	mRNA Processing	1	-8.24544e-13	132	0	0	38	5314
WP2583	T-Cell Receptor and Co-stimulatory Signaling	1	-1.57183e-13	29	0	0	38	5314
WP422	MAPK Cascade	1	-1.57183e-13	29	0	0	38	5314
WP3613	Photodynamic therapy-induced unfolded protein response	1	-1.57183e-13	29	0	0	38	5314
WP1602	Nicotine Activity on Dopaminergic Neurons	1	7.83912e-14	21	0	0	38	5314
WP691	Tamoxifen metabolism	1	7.83912e-14	21	0	0	38	5314
WP2507	Nanomaterial induced apoptosis	1	7.83912e-14	21	0	0	38	5314
WP3670	Simplified Interaction Map Between LOXL4 and Oxidative Stress Pathway	1	7.83912e-14	21	0	0	38	5314
WP2190	One carbon donor	1	5.86056e-13	1	0	0	38	5314
WP1	Statin Pathway	1	5.86056e-13	1	0	0	38	5314
WP188	Focal Adhesion	1	5.86056e-13	1	0	0	38	5314
WP3191	TSLP Signaling Pathway	1	5.86056e-13	1	0	0	38	5314
WP3627	Gut-Liver Indole Metabolism	1	5.86056e-13	1	0	0	38	5314
WP108	Selenium metabolism/Selenoproteins	1	5.86056e-13	1	0	0	38	5314
WP2536	Colchicine Metabolic Pathway	1	5.86056e-13	1	0	0	38	5314
WP481	Insulin Signaling	1	8.92949e-13	161	0	0	38	5314
WP550	Biogenic Amine Synthesis	1	1.08796e-12	16	0	0	38	5314
WP12	Osteoclast Signaling	1	1.08796e-12	16	0	0	38	5314
WP2291	Deregulation of Rab and Rab Effector Genes in Bladder Cancer	1	1.08796e-12	16	0	0	38	5314
WP3644	NAD+ metabolism	1	1.08796e-12	16	0	0	38	5314
WP47	Hedgehog Signaling Pathway	1	1.08796e-12	16	0	0	38	5314
WP2453	TCA Cycle and Deficiency of Pyruvate Dehydrogenase complex (PDHc)	1	1.08796e-12	16	0	0	38	5314
WP53	ID signaling pathway	1	1.08796e-12	16	0	0	38	5314
WP2328	Allograft Rejection	1	1.33562e-12	80	0	0	38	5314
WP80	Nucleotide GPCRs	1	1.39477e-12	11	0	0	38	5314
WP2854	Gene regulatory network modelling somitogenesis	1	1.39477e-12	11	0	0	38	5314
WP3630	NAD metabolism, sirtuins and aging	1	1.39477e-12	11	0	0	38	5314
WP1455	Serotonin Transporter Activity	1	1.39477e-12	11	0	0	38	5314
WP2513	Nanoparticle triggered regulated necrosis	1	1.39477e-12	11	0	0	38	5314
WP1433	Nucleotide-binding Oligomerization Domain (NOD) pathway	1	1.60402e-12	41	0	0	38	5314
WP2491	Diclofenac Metabolic Pathway	1	1.82576e-12	4	0	0	38	5314
WP2889	Oxytocin signaling	1	1.82576e-12	4	0	0	38	5314
WP3633	Caffeine and Theobromine metabolism	1	1.82576e-12	4	0	0	38	5314
WP1941	Peroxisomal beta-oxidation of tetracosanoyl-CoA	1	1.82576e-12	4	0	0	38	5314
WP690	Polyol Pathway	1	1.82576e-12	4	0	0	38	5314
WP733	Serotonin Receptor 2 and STAT3 Signaling	1	1.82576e-12	4	0	0	38	5314
WP3302	eIF5A regulation in response to inhibition of the nuclear export system	1	1.82576e-12	4	0	0	38	5314
WP897	Androgen receptor signaling pathway	1	1.82576e-12	4	0	0	38	5314
WP521	Amino acid conjugation of benzoic acid	1	1.82576e-12	4	0	0	38	5314
WP2253	Pilocytic astrocytoma	1	1.82576e-12	4	0	0	38	5314
WP1603	Nicotine Activity on Chromaffin Cells	1	1.82576e-12	4	0	0	38	5314
WP1133	Androgen receptor signaling pathway	1	1.82576e-12	4	0	0	38	5314
WP3594	Circadian rythm related genes	1	2.09713e-12	207	0	0	38	5314
WP2884	NRF2 pathway	1	2.21335e-12	143	0	0	38	5314
WP3664	Regulation of Wnt/B-catenin Signaling by Small Molecule Compounds	1	2.41717e-12	18	0	0	38	5314
WP3859	TGF-B Signaling in Thyroid Cells for Epithelial-Mesenchymal Transition	1	2.41717e-12	18	0	0	38	5314
WP3413	NOTCH1 regulation of human endothelial cell calcification	1	2.41717e-12	18	0	0	38	5314
WP3879	4-hydroxytamoxifen, Dexamethasone, and Retinoic Acids Regulation of p27 Expression	1	2.41717e-12	18	0	0	38	5314
WP692	Sulfation Biotransformation Reaction	1	2.41717e-12	18	0	0	38	5314
WP536	Calcium Regulation in the Cardiac Cell	1	3.38907e-12	151	0	0	38	5314
WP299	Nuclear Receptors in Lipid Metabolism and Toxicity	1	3.56571e-12	35	0	0	38	5314
WP43	Oxidation by Cytochrome P450	1	3.64963e-12	63	0	0	38	5314
WP3601	Composition of Lipid Particles	1	3.77045e-12	10	0	0	38	5314
WP3656	Interleukin-1 Induced Activation of NF-kappa-B	1	3.77045e-12	10	0	0	38	5314
WP2874	Liver X Receptor Pathway	1	3.77045e-12	10	0	0	38	5314
WP2333	Trans-sulfuration pathway	1	3.77045e-12	10	0	0	38	5314
WP704	Methylation Pathways	1	3.77045e-12	10	0	0	38	5314
WP2113	Type III interferon signaling	1	3.77045e-12	10	0	0	38	5314
WP496	Steroid Biosynthesis	1	3.77045e-12	10	0	0	38	5314
WP206	Fatty Acid Omega Oxidation	1	3.80899e-12	15	0	0	38	5314
WP3	Transcriptional activation by NRF2	1	3.80899e-12	15	0	0	38	5314
WP2435	Quercetin and Nf-kB/ AP-1 Induced Cell Apoptosis	1	3.80899e-12	15	0	0	38	5314
WP197	Cholesterol Biosynthesis	1	3.80899e-12	15	0	0	38	5314
WP3414	Initiation of transcription and translation elongation at the HIV-1 LTR	1	3.81139e-12	37	0	0	38	5314
WP619	Type II interferon signaling (IFNG)	1	3.81139e-12	37	0	0	38	5314
WP3614	Photodynamic therapy-induced HIF-1 survival signaling	1	3.81139e-12	37	0	0	38	5314
WP1471	Target Of Rapamycin (TOR) Signaling	1	3.81139e-12	37	0	0	38	5314
WP2446	Retinoblastoma (RB) in Cancer	1	4.41508e-12	88	0	0	38	5314
WP710	DNA Damage Response (only ATM dependent)	1	4.63242e-12	114	0	0	38	5314
WP289	Myometrial Relaxation and Contraction Pathways	1	4.77469e-12	158	0	0	38	5314
WP3877	Simplified Depiction of MYD88 Distinct Input-Output Pathway	1	4.81091e-12	19	0	0	38	5314
WP22	IL-9 Signaling Pathway	1	4.81091e-12	19	0	0	38	5314
WP3287	Overview of nanoparticle effects	1	4.81091e-12	19	0	0	38	5314
WP2879	Farnesoid X Receptor Pathway	1	4.81091e-12	19	0	0	38	5314
WP404	Nucleotide Metabolism	1	4.81091e-12	19	0	0	38	5314
WP1992	TarBasePathway	1	4.81091e-12	19	0	0	38	5314
WP247	Small Ligand GPCRs	1	4.81091e-12	19	0	0	38	5314
WP734	Serotonin Receptor 4/6/7 and NR3C Signaling	1	4.81091e-12	19	0	0	38	5314
WP2011	SREBF and miR33 in cholesterol and lipid homeostasis	1	4.81091e-12	19	0	0	38	5314
WP697	Estrogen metabolism	1	4.81091e-12	19	0	0	38	5314
WP384	Apoptosis Modulation by HSP70	1	4.81091e-12	19	0	0	38	5314
WP2203	Thymic Stromal LymphoPoietin (TSLP) Signaling Pathway	1	4.84423e-12	47	0	0	38	5314
WP1438	Influenza A virus infection	1	4.85824e-12	2	0	0	38	5314
WP2816	Felbamate Metabolism	1	4.85824e-12	2	0	0	38	5314
WP1273	Folic Acid Network	1	4.85824e-12	2	0	0	38	5314
WP1311	Folic Acid Network	1	4.85824e-12	2	0	0	38	5314
WP2646	Lidocaine metabolism	1	4.85824e-12	2	0	0	38	5314
WP2901	Gonadotropin-releasing hormone (GnRH) signaling	1	4.85824e-12	2	0	0	38	5314
WP2866	mir34a and TGIF2 in osteoclastogenesis	1	4.85824e-12	2	0	0	38	5314
WP2943	Hypoxia-mediated EMT and Stemness	1	4.85824e-12	2	0	0	38	5314
WP2366	Butyrate-induced histone acetylation	1	4.85824e-12	2	0	0	38	5314
WP2059	Alzheimers Disease	1	5.14551e-12	148	0	0	38	5314
WP117	GPCRs, Other	1	5.29828e-12	95	0	0	38	5314
WP1544	MicroRNAs in cardiomyocyte hypertrophy	1	5.96152e-12	102	0	0	38	5314
WP2371	Parkinsons Disease Pathway	1	6.85659e-12	83	0	0	38	5314
WP69	T-Cell antigen Receptor (TCR) Signaling Pathway	1	7.43209e-12	91	0	0	38	5314
WP35	G Protein Signaling Pathways	1	7.89628e-12	96	0	0	38	5314
WP75	Toll-like Receptor Signaling Pathway	1	8.06888e-12	103	0	0	38	5314
WP3298	Melatonin metabolism and effects	1	8.91802e-12	36	0	0	38	5314
WP2012	miRs in Muscle Cell Differentiation	1	8.91802e-12	36	0	0	38	5314
WP500	Glycogen Metabolism	1	8.91802e-12	36	0	0	38	5314
WP455	GPCRs, Class A Rhodopsin-like	1	1.8244e-11	259	0	0	38	5314

## Sheet: KEGG
TermID	Term	Enrichment	logP	Genes in Term	Target Genes in Term	Fraction of Targets in Term	Total Target Genes	Total Genes	Entrez Gene IDs	Gene Symbols
hsa04950	Maturity onset diabetes of the young	4.33872e-07	-14.6505	26	5	0.113636	44	7094	3.17531e+19	ONECUT1,HHEX,NR5A2,INS,IAPP
ko04950	Maturity onset diabetes of the young	4.33872e-07	-14.6505	26	5	0.113636	44	7094	3.17531e+19	ONECUT1,HHEX,NR5A2,INS,IAPP
hsa05215	Prostate cancer	0.00214291	-6.14559	89	4	0.0909091	44	7094	8.03106e+17	PDGFD,PDGFC,EGFR,INS
ko05215	Prostate cancer	0.00214291	-6.14559	89	4	0.0909091	44	7094	8.03106e+17	PDGFD,PDGFC,EGFR,INS
hsa04940	Type I diabetes mellitus	0.00231103	-6.07006	43	3	0.0681818	44	7094	136336305798	CPE,INS,PTPRN
ko04940	Type I diabetes mellitus	0.00231103	-6.07006	43	3	0.0681818	44	7094	136336305798	CPE,INS,PTPRN
hsa04151	PI3K-Akt signaling pathway	0.00451797	-5.39969	340	7	0.159091	44	7094	8.03106e+31	PDGFD,PDGFC,PIK3AP1,ITGB6,EGFR,INS,LAMB3
ko04151	PI3K-Akt signaling pathway	0.00451797	-5.39969	340	7	0.159091	44	7094	8.03106e+31	PDGFD,PDGFC,PIK3AP1,ITGB6,EGFR,INS,LAMB3
M00091	Phosphatidylcholine (PC) biosynthesis, PE => PC	0.00620242	-5.08282	1	1	0.0227273	44	7094	10400	PEMT
hsa_M00091	Phosphatidylcholine (PC) biosynthesis, PE => PC	0.00620242	-5.08282	1	1	0.0227273	44	7094	10400	PEMT
hsa04510	Focal adhesion	0.00753318	-4.88844	200	5	0.113636	44	7094	8.03106e+21	PDGFD,PDGFC,ITGB6,EGFR,LAMB3
ko04510	Focal adhesion	0.00753318	-4.88844	200	5	0.113636	44	7094	8.03106e+21	PDGFD,PDGFC,ITGB6,EGFR,LAMB3
hsa05218	Melanoma	0.00948849	-4.65768	71	3	0.0681818	44	7094	80310560341956	PDGFD,PDGFC,EGFR
ko05218	Melanoma	0.00948849	-4.65768	71	3	0.0681818	44	7094	80310560341956	PDGFD,PDGFC,EGFR
ko04810	Regulation of actin cytoskeleton	0.00975631	-4.62984	213	5	0.113636	44	7094	8.03106e+21	PDGFD,PDGFC,ITGB6,EGFR,INS
hsa04810	Regulation of actin cytoskeleton	0.00975631	-4.62984	213	5	0.113636	44	7094	8.03106e+21	PDGFD,PDGFC,ITGB6,EGFR,INS
ko04072	Phospholipase D signaling pathway	0.0115089	-4.46464	143	4	0.0909091	44	7094	8.03106e+17	PDGFD,PDGFC,EGFR,INS
hsa04072	Phospholipase D signaling pathway	0.0115089	-4.46464	143	4	0.0909091	44	7094	8.03106e+17	PDGFD,PDGFC,EGFR,INS
ko04610	Complement and coagulation cascades	0.0126857	-4.36728	79	3	0.0681818	44	7094	5104629710	SERPINA5,CFB,SERPING1
hsa04610	Complement and coagulation cascades	0.0126857	-4.36728	79	3	0.0681818	44	7094	5104629710	SERPINA5,CFB,SERPING1
ko04320	Dorso-ventral axis formation	0.0128305	-4.35593	28	2	0.0454545	44	7094	48531956	NOTCH2,EGFR
hsa04320	Dorso-ventral axis formation	0.0128305	-4.35593	28	2	0.0454545	44	7094	48531956	NOTCH2,EGFR
hsa01521	EGFR tyrosine kinase inhibitor resistance	0.0135701	-4.29988	81	3	0.0681818	44	7094	80310560341956	PDGFD,PDGFC,EGFR
ko01521	EGFR tyrosine kinase inhibitor resistance	0.0135701	-4.29988	81	3	0.0681818	44	7094	80310560341956	PDGFD,PDGFC,EGFR
hsa04911	Insulin secretion	0.0154428	-4.17061	85	3	0.0681818	44	7094	26411163630	GCG,ADCYAP1,INS
hsa04540	Gap junction	0.0169387	-4.07816	88	3	0.0681818	44	7094	80310560341956	PDGFD,PDGFC,EGFR
ko04540	Gap junction	0.0169387	-4.07816	88	3	0.0681818	44	7094	80310560341956	PDGFD,PDGFC,EGFR
hsa04621	NOD-like receptor signaling pathway	0.0201245	-3.90582	169	4	0.0909091	44	7094	292084663472635	CXCL2,CASR,CCL2,GBP3
ko04621	NOD-like receptor signaling pathway	0.0201245	-3.90582	169	4	0.0909091	44	7094	292084663472635	CXCL2,CASR,CCL2,GBP3
ko05231	Choline metabolism in cancer	0.0243355	-3.71582	101	3	0.0681818	44	7094	80310560341956	PDGFD,PDGFC,EGFR
hsa05231	Choline metabolism in cancer	0.0243355	-3.71582	101	3	0.0681818	44	7094	80310560341956	PDGFD,PDGFC,EGFR
hsa_M00085	Fatty acid biosynthesis, elongation, mitochondria	0.036655	-3.30621	6	1	0.0227273	44	7094	3033	HADH
M00085	Fatty acid biosynthesis, elongation, mitochondria	0.036655	-3.30621	6	1	0.0227273	44	7094	3033	HADH
hsa04913	Ovarian steroidogenesis	0.0381633	-3.26588	50	2	0.0454545	44	7094	86443630	AKR1C3,INS
ko04913	Ovarian steroidogenesis	0.0381633	-3.26588	50	2	0.0454545	44	7094	86443630	AKR1C3,INS
hsa04015	Rap1 signaling pathway	0.0414729	-3.18272	212	4	0.0909091	44	7094	8.03106e+17	PDGFD,PDGFC,EGFR,INS
ko04015	Rap1 signaling pathway	0.0414729	-3.18272	212	4	0.0909091	44	7094	8.03106e+17	PDGFD,PDGFC,EGFR,INS
ko00140	Steroid hormone biosynthesis	0.0499259	-2.99722	58	2	0.0454545	44	7094	797998644	UGT2A3,AKR1C3
hsa00140	Steroid hormone biosynthesis	0.0499259	-2.99722	58	2	0.0454545	44	7094	797998644	UGT2A3,AKR1C3
hsa04014	Ras signaling pathway	0.0517962	-2.96044	228	4	0.0909091	44	7094	8.03106e+17	PDGFD,PDGFC,EGFR,INS
ko04514	Cell adhesion molecules (CAMs)	0.0583136	-2.84192	143	3	0.0681818	44	7094	4267907679679	CD99,CLDN1,VTCN1
hsa04514	Cell adhesion molecules (CAMs)	0.0583136	-2.84192	143	3	0.0681818	44	7094	4267907679679	CD99,CLDN1,VTCN1
hsa_M00032	Lysine degradation, lysine => saccharopine => acetoacetyl-CoA	0.0661949	-2.71515	11	1	0.0227273	44	7094	3033	HADH
M00032	Lysine degradation, lysine => saccharopine => acetoacetyl-CoA	0.0661949	-2.71515	11	1	0.0227273	44	7094	3033	HADH
hsa04976	Bile secretion	0.0713858	-2.63966	71	2	0.0454545	44	7094	10808671	CFTR,SLC4A4
ko04976	Bile secretion	0.0713858	-2.63966	71	2	0.0454545	44	7094	10808671	CFTR,SLC4A4
M00087	beta-Oxidation	0.0719958	-2.63115	12	1	0.0227273	44	7094	3033	HADH
hsa_M00087	beta-Oxidation	0.0719958	-2.63115	12	1	0.0227273	44	7094	3033	HADH
hsa04060	Cytokine-cytokine receptor interaction	0.0806042	-2.5182	265	4	0.0909091	44	7094	5.60343e+16	PDGFC,CXCL2,CCL2,EGFR
ko04060	Cytokine-cytokine receptor interaction	0.0806042	-2.5182	265	4	0.0909091	44	7094	5.60343e+16	PDGFC,CXCL2,CCL2,EGFR
hsa04512	ECM-receptor interaction	0.0914605	-2.39185	82	2	0.0454545	44	7094	36943914	ITGB6,LAMB3
ko04512	ECM-receptor interaction	0.0914605	-2.39185	82	2	0.0454545	44	7094	36943914	ITGB6,LAMB3
M00682	Notch signaling	0.0948491	-2.35547	16	1	0.0227273	44	7094	4853	NOTCH2
hsa_M00682	Notch signaling	0.0948491	-2.35547	16	1	0.0227273	44	7094	4853	NOTCH2
M00683	Hippo signaling	0.0948491	-2.35547	16	1	0.0227273	44	7094	10413	YAP1
hsa_M00683	Hippo signaling	0.0948491	-2.35547	16	1	0.0227273	44	7094	10413	YAP1
ko04350	TGF-beta signaling pathway	0.0952732	-2.35101	84	2	0.0454545	44	7094	4052653	LTBP1,BMP5
hsa04350	TGF-beta signaling pathway	0.0952732	-2.35101	84	2	0.0454545	44	7094	4052653	LTBP1,BMP5
hsa00770	Pantothenate and CoA biosynthesis	0.106069	-2.24367	18	1	0.0227273	44	7094	8876	VNN1
ko00770	Pantothenate and CoA biosynthesis	0.106069	-2.24367	18	1	0.0227273	44	7094	8876	VNN1
ko04972	Pancreatic secretion	0.117018	-2.14543	95	2	0.0454545	44	7094	10808671	CFTR,SLC4A4
hsa04972	Pancreatic secretion	0.117018	-2.14543	95	2	0.0454545	44	7094	10808671	CFTR,SLC4A4
hsa_M00679	BMP signaling	0.117152	-2.14428	20	1	0.0227273	44	7094	653	BMP5
M00679	BMP signaling	0.117152	-2.14428	20	1	0.0227273	44	7094	653	BMP5
hsa01522	Endocrine resistance	0.121099	-2.11114	97	2	0.0454545	44	7094	48531956	NOTCH2,EGFR
ko01522	Endocrine resistance	0.121099	-2.11114	97	2	0.0454545	44	7094	48531956	NOTCH2,EGFR
hsa04964	Proximal tubule bicarbonate reclamation	0.133526	-2.01346	23	1	0.0227273	44	7094	8671	SLC4A4
ko04964	Proximal tubule bicarbonate reclamation	0.133526	-2.01346	23	1	0.0227273	44	7094	8671	SLC4A4
hsa04066	HIF-1 signaling pathway	0.133552	-2.01326	103	2	0.0454545	44	7094	19563630	EGFR,INS
hsa00062	Fatty acid elongation	0.144277	-1.93602	25	1	0.0227273	44	7094	3033	HADH
ko00062	Fatty acid elongation	0.144277	-1.93602	25	1	0.0227273	44	7094	3033	HADH
ko04668	TNF signaling pathway	0.148434	-1.90761	110	2	0.0454545	44	7094	29206347	CXCL2,CCL2
hsa04668	TNF signaling pathway	0.148434	-1.90761	110	2	0.0454545	44	7094	29206347	CXCL2,CCL2
hsa_M00014	Glucuronate pathway (uronate pathway)	0.154897	-1.865	27	1	0.0227273	44	7094	79799	UGT2A3
hsa00053	Ascorbate and aldarate metabolism	0.154897	-1.865	27	1	0.0227273	44	7094	79799	UGT2A3
ko00053	Ascorbate and aldarate metabolism	0.154897	-1.865	27	1	0.0227273	44	7094	79799	UGT2A3
M00014	Glucuronate pathway (uronate pathway)	0.154897	-1.865	27	1	0.0227273	44	7094	79799	UGT2A3
hsa00650	Butanoate metabolism	0.160159	-1.83159	28	1	0.0227273	44	7094	3033	HADH
ko00650	Butanoate metabolism	0.160159	-1.83159	28	1	0.0227273	44	7094	3033	HADH
ko04670	Leukocyte transendothelial migration	0.161453	-1.82354	116	2	0.0454545	44	7094	42679076	CD99,CLDN1
hsa04670	Leukocyte transendothelial migration	0.161453	-1.82354	116	2	0.0454545	44	7094	42679076	CD99,CLDN1
hsa04392	Hippo signaling pathway -multiple species	0.165388	-1.79946	29	1	0.0227273	44	7094	10413	YAP1
ko04392	Hippo signaling pathway -multiple species	0.165388	-1.79946	29	1	0.0227273	44	7094	10413	YAP1
hsa04142	Lysosome	0.1769	-1.73217	123	2	0.0454545	44	7094	15121510	CTSH,CTSE
hsa04152	AMPK signaling pathway	0.1769	-1.73217	123	2	0.0454545	44	7094	10803630	CFTR,INS
ko04152	AMPK signaling pathway	0.1769	-1.73217	123	2	0.0454545	44	7094	10803630	CFTR,INS
ko04142	Lysosome	0.1769	-1.73217	123	2	0.0454545	44	7094	15121510	CTSH,CTSE
ko00040	Pentose and glucuronate interconversions	0.191063	-1.65515	34	1	0.0227273	44	7094	79799	UGT2A3
hsa00040	Pentose and glucuronate interconversions	0.191063	-1.65515	34	1	0.0227273	44	7094	79799	UGT2A3
ko05160	Hepatitis C	0.199357	-1.61266	133	2	0.0454545	44	7094	90761956	CLDN1,EGFR
hsa05160	Hepatitis C	0.199357	-1.61266	133	2	0.0454545	44	7094	90761956	CLDN1,EGFR
hsa04068	FoxO signaling pathway	0.201623	-1.60135	134	2	0.0454545	44	7094	19563630	EGFR,INS
ko04960	Aldosterone-regulated sodium reabsorption	0.215965	-1.53264	39	1	0.0227273	44	7094	3630	INS
hsa04960	Aldosterone-regulated sodium reabsorption	0.215965	-1.53264	39	1	0.0227273	44	7094	3630	INS
hsa04550	Signaling pathways regulating pluripotency of stem cells	0.219862	-1.51475	142	2	0.0454545	44	7094	31755978	ONECUT1,REST
ko04550	Signaling pathways regulating pluripotency of stem cells	0.219862	-1.51475	142	2	0.0454545	44	7094	31755978	ONECUT1,REST
ko04140	Autophagy	0.220855	-1.51025	40	1	0.0227273	44	7094	3630	INS
ko00380	Tryptophan metabolism	0.220855	-1.51025	40	1	0.0227273	44	7094	3033	HADH
hsa04140	Autophagy	0.220855	-1.51025	40	1	0.0227273	44	7094	3630	INS
hsa00380	Tryptophan metabolism	0.220855	-1.51025	40	1	0.0227273	44	7094	3033	HADH
ko05219	Bladder cancer	0.225715	-1.48848	41	1	0.0227273	44	7094	1956	EGFR
hsa05219	Bladder cancer	0.225715	-1.48848	41	1	0.0227273	44	7094	1956	EGFR
hsa05224	Breast cancer	0.229041	-1.47386	146	2	0.0454545	44	7094	48531956	NOTCH2,EGFR
ko05224	Breast cancer	0.229041	-1.47386	146	2	0.0454545	44	7094	48531956	NOTCH2,EGFR
ko00860	Porphyrin and chlorophyll metabolism	0.230546	-1.46731	42	1	0.0227273	44	7094	79799	UGT2A3
hsa00860	Porphyrin and chlorophyll metabolism	0.230546	-1.46731	42	1	0.0227273	44	7094	79799	UGT2A3
hsa02010	ABC transporters	0.240118	-1.42662	44	1	0.0227273	44	7094	1080	CFTR
ko00071	Fatty acid degradation	0.240118	-1.42662	44	1	0.0227273	44	7094	3033	HADH
ko02010	ABC transporters	0.240118	-1.42662	44	1	0.0227273	44	7094	1080	CFTR
hsa00071	Fatty acid degradation	0.240118	-1.42662	44	1	0.0227273	44	7094	3033	HADH
hsa04390	Hippo signaling pathway	0.247481	-1.39642	154	2	0.0454545	44	7094	10413653	YAP1,BMP5
ko04390	Hippo signaling pathway	0.247481	-1.39642	154	2	0.0454545	44	7094	10413653	YAP1,BMP5
hsa00983	Drug metabolism - other enzymes	0.249574	-1.388	46	1	0.0227273	44	7094	79799	UGT2A3
ko00983	Drug metabolism - other enzymes	0.249574	-1.388	46	1	0.0227273	44	7094	79799	UGT2A3
hsa00280	Valine, leucine and isoleucine degradation	0.258915	-1.35125	48	1	0.0227273	44	7094	3033	HADH
ko04330	Notch signaling pathway	0.258915	-1.35125	48	1	0.0227273	44	7094	4853	NOTCH2
hsa01212	Fatty acid metabolism	0.258915	-1.35125	48	1	0.0227273	44	7094	3033	HADH
ko00280	Valine, leucine and isoleucine degradation	0.258915	-1.35125	48	1	0.0227273	44	7094	3033	HADH
ko01212	Fatty acid metabolism	0.258915	-1.35125	48	1	0.0227273	44	7094	3033	HADH
ko04930	Type II diabetes mellitus	0.258915	-1.35125	48	1	0.0227273	44	7094	3630	INS
hsa04330	Notch signaling pathway	0.258915	-1.35125	48	1	0.0227273	44	7094	4853	NOTCH2
hsa04930	Type II diabetes mellitus	0.258915	-1.35125	48	1	0.0227273	44	7094	3630	INS
hsa05144	Malaria	0.263543	-1.33354	49	1	0.0227273	44	7094	6347	CCL2
ko05144	Malaria	0.263543	-1.33354	49	1	0.0227273	44	7094	6347	CCL2
ko05110	Vibrio cholerae infection	0.272714	-1.29933	51	1	0.0227273	44	7094	1080	CFTR
hsa05110	Vibrio cholerae infection	0.272714	-1.29933	51	1	0.0227273	44	7094	1080	CFTR
hsa04978	Mineral absorption	0.277258	-1.28281	52	1	0.0227273	44	7094	55503	TRPV6
hsa05213	Endometrial cancer	0.277258	-1.28281	52	1	0.0227273	44	7094	1956	EGFR
ko04978	Mineral absorption	0.277258	-1.28281	52	1	0.0227273	44	7094	55503	TRPV6
ko05213	Endometrial cancer	0.277258	-1.28281	52	1	0.0227273	44	7094	1956	EGFR
ko05130	Pathogenic Escherichia coli infection	0.290723	-1.23538	55	1	0.0227273	44	7094	9076	CLDN1
hsa05134	Legionellosis	0.290723	-1.23538	55	1	0.0227273	44	7094	2920	CXCL2
hsa05150	Staphylococcus aureus infection	0.290723	-1.23538	55	1	0.0227273	44	7094	629	CFB
ko05150	Staphylococcus aureus infection	0.290723	-1.23538	55	1	0.0227273	44	7094	629	CFB
hsa05130	Pathogenic Escherichia coli infection	0.290723	-1.23538	55	1	0.0227273	44	7094	9076	CLDN1
ko05134	Legionellosis	0.290723	-1.23538	55	1	0.0227273	44	7094	2920	CXCL2
hsa05223	Non-small cell lung cancer	0.295156	-1.22025	56	1	0.0227273	44	7094	1956	EGFR
ko05223	Non-small cell lung cancer	0.295156	-1.22025	56	1	0.0227273	44	7094	1956	EGFR
hsa04923	Regulation of lipolysis in adipocytes	0.295156	-1.22025	56	1	0.0227273	44	7094	3630	INS
hsa05202	Transcriptional misregulation in cancer	0.305314	-1.18641	179	2	0.0454545	44	7094	30878842	HHEX,PROM1
ko05202	Transcriptional misregulation in cancer	0.305314	-1.18641	179	2	0.0454545	44	7094	30878842	HHEX,PROM1
hsa00310	Lysine degradation	0.308295	-1.1767	59	1	0.0227273	44	7094	3033	HADH
ko00310	Lysine degradation	0.308295	-1.1767	59	1	0.0227273	44	7094	3033	HADH
hsa00590	Arachidonic acid metabolism	0.321195	-1.13571	62	1	0.0227273	44	7094	8644	AKR1C3
ko00590	Arachidonic acid metabolism	0.321195	-1.13571	62	1	0.0227273	44	7094	8644	AKR1C3
ko04062	Chemokine signaling pathway	0.323732	-1.12784	187	2	0.0454545	44	7094	29206347	CXCL2,CCL2
hsa04062	Chemokine signaling pathway	0.323732	-1.12784	187	2	0.0454545	44	7094	29206347	CXCL2,CCL2
ko04213	Longevity regulating pathway - multiple species	0.329664	-1.10968	64	1	0.0227273	44	7094	3630	INS
hsa04213	Longevity regulating pathway - multiple species	0.329664	-1.10968	64	1	0.0227273	44	7094	3630	INS
hsa00830	Retinol metabolism	0.333859	-1.09704	65	1	0.0227273	44	7094	79799	UGT2A3
ko00830	Retinol metabolism	0.333859	-1.09704	65	1	0.0227273	44	7094	79799	UGT2A3
hsa04924	Renin secretion	0.333859	-1.09704	65	1	0.0227273	44	7094	116	ADCYAP1
ko04924	Renin secretion	0.333859	-1.09704	65	1	0.0227273	44	7094	116	ADCYAP1
ko05212	Pancreatic cancer	0.338029	-1.08462	66	1	0.0227273	44	7094	1956	EGFR
hsa05212	Pancreatic cancer	0.338029	-1.08462	66	1	0.0227273	44	7094	1956	EGFR
hsa05214	Glioma	0.338029	-1.08462	66	1	0.0227273	44	7094	1956	EGFR
ko05214	Glioma	0.338029	-1.08462	66	1	0.0227273	44	7094	1956	EGFR
ko05230	Central carbon metabolism in cancer	0.342173	-1.07244	67	1	0.0227273	44	7094	1956	EGFR
hsa05230	Central carbon metabolism in cancer	0.342173	-1.07244	67	1	0.0227273	44	7094	1956	EGFR
hsa05120	Epithelial cell signaling in Helicobacter pylori infection	0.346292	-1.06047	68	1	0.0227273	44	7094	1956	EGFR
ko05120	Epithelial cell signaling in Helicobacter pylori infection	0.346292	-1.06047	68	1	0.0227273	44	7094	1956	EGFR
ko00982	Drug metabolism - cytochrome P450	0.350386	-1.04872	69	1	0.0227273	44	7094	79799	UGT2A3
hsa00982	Drug metabolism - cytochrome P450	0.350386	-1.04872	69	1	0.0227273	44	7094	79799	UGT2A3
hsa05412	Arrhythmogenic right ventricular cardiomyopathy (ARVC)	0.362518	-1.01468	72	1	0.0227273	44	7094	3694	ITGB6
ko04520	Adherens junction	0.362518	-1.01468	72	1	0.0227273	44	7094	1956	EGFR
ko05412	Arrhythmogenic right ventricular cardiomyopathy (ARVC)	0.362518	-1.01468	72	1	0.0227273	44	7094	3694	ITGB6
hsa04520	Adherens junction	0.362518	-1.01468	72	1	0.0227273	44	7094	1956	EGFR
hsa04662	B cell receptor signaling pathway	0.362518	-1.01468	72	1	0.0227273	44	7094	118788	PIK3AP1
hsa04917	Prolactin signaling pathway	0.362518	-1.01468	72	1	0.0227273	44	7094	3630	INS
ko04917	Prolactin signaling pathway	0.362518	-1.01468	72	1	0.0227273	44	7094	3630	INS
ko04662	B cell receptor signaling pathway	0.362518	-1.01468	72	1	0.0227273	44	7094	118788	PIK3AP1
hsa00980	Metabolism of xenobiotics by cytochrome P450	0.366512	-1.00372	73	1	0.0227273	44	7094	79799	UGT2A3
ko00980	Metabolism of xenobiotics by cytochrome P450	0.366512	-1.00372	73	1	0.0227273	44	7094	79799	UGT2A3
hsa04918	Thyroid hormone synthesis	0.370482	-0.992949	74	1	0.0227273	44	7094	7276	TTR
ko04918	Thyroid hormone synthesis	0.370482	-0.992949	74	1	0.0227273	44	7094	7276	TTR
hsa04971	Gastric acid secretion	0.374428	-0.982355	75	1	0.0227273	44	7094	1080	CFTR
ko04971	Gastric acid secretion	0.374428	-0.982355	75	1	0.0227273	44	7094	1080	CFTR
ko05133	Pertussis	0.37835	-0.971936	76	1	0.0227273	44	7094	710	SERPING1
hsa05133	Pertussis	0.37835	-0.971936	76	1	0.0227273	44	7094	710	SERPING1
hsa05204	Chemical carcinogenesis	0.401379	-0.912849	82	1	0.0227273	44	7094	79799	UGT2A3
ko05204	Chemical carcinogenesis	0.401379	-0.912849	82	1	0.0227273	44	7094	79799	UGT2A3
ko05410	Hypertrophic cardiomyopathy (HCM)	0.405136	-0.903534	83	1	0.0227273	44	7094	3694	ITGB6
hsa05410	Hypertrophic cardiomyopathy (HCM)	0.405136	-0.903534	83	1	0.0227273	44	7094	3694	ITGB6
ko05132	Salmonella infection	0.412579	-0.885327	85	1	0.0227273	44	7094	2920	CXCL2
hsa05132	Salmonella infection	0.412579	-0.885327	85	1	0.0227273	44	7094	2920	CXCL2
hsa05222	Small cell lung cancer	0.416267	-0.876429	86	1	0.0227273	44	7094	3914	LAMB3
ko05222	Small cell lung cancer	0.416267	-0.876429	86	1	0.0227273	44	7094	3914	LAMB3
hsa04012	ErbB signaling pathway	0.419932	-0.867663	87	1	0.0227273	44	7094	1956	EGFR
ko04012	ErbB signaling pathway	0.419932	-0.867663	87	1	0.0227273	44	7094	1956	EGFR
ko05414	Dilated cardiomyopathy	0.427194	-0.850516	89	1	0.0227273	44	7094	3694	ITGB6
hsa05323	Rheumatoid arthritis	0.427194	-0.850516	89	1	0.0227273	44	7094	6347	CCL2
ko05323	Rheumatoid arthritis	0.427194	-0.850516	89	1	0.0227273	44	7094	6347	CCL2
hsa05414	Dilated cardiomyopathy	0.427194	-0.850516	89	1	0.0227273	44	7094	3694	ITGB6
ko04970	Salivary secretion	0.430792	-0.842129	90	1	0.0227273	44	7094	55503	TRPV6
hsa04970	Salivary secretion	0.430792	-0.842129	90	1	0.0227273	44	7094	55503	TRPV6
ko04912	GnRH signaling pathway	0.437922	-0.825714	92	1	0.0227273	44	7094	1956	EGFR
hsa04912	GnRH signaling pathway	0.437922	-0.825714	92	1	0.0227273	44	7094	1956	EGFR
ko04658	Th1 and Th2 cell differentiation	0.437922	-0.825714	92	1	0.0227273	44	7094	4853	NOTCH2
hsa04658	Th1 and Th2 cell differentiation	0.437922	-0.825714	92	1	0.0227273	44	7094	4853	NOTCH2
hsa04064	NF-kappa B signaling pathway	0.444965	-0.809761	94	1	0.0227273	44	7094	2920	CXCL2
ko04064	NF-kappa B signaling pathway	0.444965	-0.809761	94	1	0.0227273	44	7094	2920	CXCL2
hsa04914	Progesterone-mediated oocyte maturation	0.444965	-0.809761	94	1	0.0227273	44	7094	3630	INS
ko04914	Progesterone-mediated oocyte maturation	0.444965	-0.809761	94	1	0.0227273	44	7094	3630	INS
hsa04211	Longevity regulating pathway	0.444965	-0.809761	94	1	0.0227273	44	7094	3630	INS
hsa00564	Glycerophospholipid metabolism	0.448453	-0.801951	95	1	0.0227273	44	7094	10400	PEMT
ko00564	Glycerophospholipid metabolism	0.448453	-0.801951	95	1	0.0227273	44	7094	10400	PEMT
hsa05146	Amoebiasis	0.451921	-0.794249	96	1	0.0227273	44	7094	3914	LAMB3
ko05146	Amoebiasis	0.451921	-0.794249	96	1	0.0227273	44	7094	3914	LAMB3
ko04915	Estrogen signaling pathway	0.465578	-0.764475	100	1	0.0227273	44	7094	1956	EGFR
hsa04915	Estrogen signaling pathway	0.465578	-0.764475	100	1	0.0227273	44	7094	1956	EGFR
ko04933	AGE-RAGE signaling pathway in diabetic complications	0.46894	-0.757279	101	1	0.0227273	44	7094	6347	CCL2
hsa04933	AGE-RAGE signaling pathway in diabetic complications	0.46894	-0.757279	101	1	0.0227273	44	7094	6347	CCL2
ko04922	Glucagon signaling pathway	0.472282	-0.750179	102	1	0.0227273	44	7094	2641	GCG
hsa04922	Glucagon signaling pathway	0.472282	-0.750179	102	1	0.0227273	44	7094	2641	GCG
hsa05142	Chagas disease (American trypanosomiasis)	0.478903	-0.736257	104	1	0.0227273	44	7094	6347	CCL2
ko05142	Chagas disease (American trypanosomiasis)	0.478903	-0.736257	104	1	0.0227273	44	7094	6347	CCL2
ko04144	Endocytosis	0.483404	-0.726902	260	2	0.0454545	44	7094	1169841956	ARAP2,EGFR
hsa04144	Endocytosis	0.483404	-0.726902	260	2	0.0454545	44	7094	1169841956	ARAP2,EGFR
hsa04931	Insulin resistance	0.495103	-0.702989	109	1	0.0227273	44	7094	3630	INS
hsa04919	Thyroid hormone signaling pathway	0.523032	-0.648112	118	1	0.0227273	44	7094	4853	NOTCH2
hsa05145	Toxoplasmosis	0.523032	-0.648112	118	1	0.0227273	44	7094	3914	LAMB3
ko05145	Toxoplasmosis	0.523032	-0.648112	118	1	0.0227273	44	7094	3914	LAMB3
hsa04114	Oocyte meiosis	0.529031	-0.636709	120	1	0.0227273	44	7094	3630	INS
ko04114	Oocyte meiosis	0.529031	-0.636709	120	1	0.0227273	44	7094	3630	INS
ko05206	MicroRNAs in cancer	0.559283	-0.581101	299	2	0.0454545	44	7094	48531956	NOTCH2,EGFR
hsa05206	MicroRNAs in cancer	0.559283	-0.581101	299	2	0.0454545	44	7094	48531956	NOTCH2,EGFR
hsa04530	Tight junction	0.577126	-0.549694	137	1	0.0227273	44	7094	9076	CLDN1
ko04530	Tight junction	0.577126	-0.549694	137	1	0.0227273	44	7094	9076	CLDN1
hsa04210	Apoptosis	0.5851	-0.535972	140	1	0.0227273	44	7094	1512	CTSH
hsa04910	Insulin signaling pathway	0.5851	-0.535972	140	1	0.0227273	44	7094	3630	INS
ko04210	Apoptosis	0.5851	-0.535972	140	1	0.0227273	44	7094	1512	CTSH
ko04910	Insulin signaling pathway	0.5851	-0.535972	140	1	0.0227273	44	7094	3630	INS
hsa04310	Wnt signaling pathway	0.592927	-0.522684	143	1	0.0227273	44	7094	4316	MMP7
ko04310	Wnt signaling pathway	0.592927	-0.522684	143	1	0.0227273	44	7094	4316	MMP7
ko04932	Non-alcoholic fatty liver disease (NAFLD)	0.603139	-0.505608	147	1	0.0227273	44	7094	3630	INS
hsa04932	Non-alcoholic fatty liver disease (NAFLD)	0.603139	-0.505608	147	1	0.0227273	44	7094	3630	INS
hsa04150	mTOR signaling pathway	0.617989	-0.481285	153	1	0.0227273	44	7094	3630	INS
ko04150	mTOR signaling pathway	0.617989	-0.481285	153	1	0.0227273	44	7094	3630	INS
ko04921	Oxytocin signaling pathway	0.629948	-0.462118	158	1	0.0227273	44	7094	1956	EGFR
hsa04921	Oxytocin signaling pathway	0.629948	-0.462118	158	1	0.0227273	44	7094	1956	EGFR
hsa04022	cGMP-PKG signaling pathway	0.652778	-0.426518	168	1	0.0227273	44	7094	3630	INS
ko04022	cGMP-PKG signaling pathway	0.652778	-0.426518	168	1	0.0227273	44	7094	3630	INS
hsa05164	Influenza A	0.66581	-0.406751	174	1	0.0227273	44	7094	6347	CCL2
ko05164	Influenza A	0.66581	-0.406751	174	1	0.0227273	44	7094	6347	CCL2
ko04020	Calcium signaling pathway	0.68041	-0.38506	181	1	0.0227273	44	7094	1956	EGFR
hsa04020	Calcium signaling pathway	0.68041	-0.38506	181	1	0.0227273	44	7094	1956	EGFR
ko05168	Herpes simplex infection	0.688471	-0.373283	185	1	0.0227273	44	7094	6347	CCL2
hsa05168	Herpes simplex infection	0.688471	-0.373283	185	1	0.0227273	44	7094	6347	CCL2
ko05016	Huntington's disease	0.692426	-0.367554	187	1	0.0227273	44	7094	5978	REST
hsa05016	Huntington's disease	0.692426	-0.367554	187	1	0.0227273	44	7094	5978	REST
hsa05200	Pathways in cancer	0.714633	-0.335986	397	2	0.0454545	44	7094	19563914	EGFR,LAMB3
ko04024	cAMP signaling pathway	0.716967	-0.332725	200	1	0.0227273	44	7094	1080	CFTR
hsa04024	cAMP signaling pathway	0.716967	-0.332725	200	1	0.0227273	44	7094	1080	CFTR
hsa05205	Proteoglycans in cancer	0.725887	-0.320361	205	1	0.0227273	44	7094	1956	EGFR
ko05205	Proteoglycans in cancer	0.725887	-0.320361	205	1	0.0227273	44	7094	1956	EGFR
hsa04010	MAPK signaling pathway	0.801256	-0.221575	255	1	0.0227273	44	7094	1956	EGFR
ko04010	MAPK signaling pathway	0.801256	-0.221575	255	1	0.0227273	44	7094	1956	EGFR
hsa01100	Metabolic pathways	0.964171	-0.0364866	1250	4	0.0909091	44	7094	7.97993e+17	UGT2A3,HADH,AKR1C3,PEMT
M00359	Aminoacyl-tRNA biosynthesis, eukaryotes	1	-1.27783e-11	38	0	0	44	7094
hsa_M00677	Wnt signaling	1	-1.27783e-11	38	0	0	44	7094
M00677	Wnt signaling	1	-1.27783e-11	38	0	0	44	7094
hsa_M00359	Aminoacyl-tRNA biosynthesis, eukaryotes	1	-1.27783e-11	38	0	0	44	7094
hsa04730	Long-term depression	1	-9.05496e-12	60	0	0	44	7094
ko04730	Long-term depression	1	-9.05496e-12	60	0	0	44	7094
hsa04612	Antigen processing and presentation	1	-8.36455e-12	77	0	0	44	7094
ko03018	RNA degradation	1	-8.36455e-12	77	0	0	44	7094
ko04612	Antigen processing and presentation	1	-8.36455e-12	77	0	0	44	7094
hsa03018	RNA degradation	1	-8.36455e-12	77	0	0	44	7094
ko05033	Nicotine addiction	1	-7.86771e-12	40	0	0	44	7094
hsa05033	Nicotine addiction	1	-7.86771e-12	40	0	0	44	7094
hsa_M00355	Spliceosome, 35S U5-snRNP	1	-6.85658e-12	37	0	0	44	7094
hsa05330	Allograft rejection	1	-6.85658e-12	37	0	0	44	7094
M00355	Spliceosome, 35S U5-snRNP	1	-6.85658e-12	37	0	0	44	7094
ko05330	Allograft rejection	1	-6.85658e-12	37	0	0	44	7094
M00694	cGMP signaling	1	-6.41265e-12	9	0	0	44	7094
M00076	Dermatan sulfate degradation	1	-6.41265e-12	9	0	0	44	7094
M00131	Inositol phosphate metabolism, Ins(1,3,4,5)P4 => Ins(1,3,4)P3 => myo-inositol	1	-6.41265e-12	9	0	0	44	7094
hsa_M00076	Dermatan sulfate degradation	1	-6.41265e-12	9	0	0	44	7094
hsa_M00135	GABA biosynthesis, eukaryotes, putrescine => GABA	1	-6.41265e-12	9	0	0	44	7094
hsa_M00694	cGMP signaling	1	-6.41265e-12	9	0	0	44	7094
hsa_M00361	Nucleotide sugar biosynthesis, eukaryotes	1	-6.41265e-12	9	0	0	44	7094
M00078	Heparan sulfate degradation	1	-6.41265e-12	9	0	0	44	7094
hsa_M00078	Heparan sulfate degradation	1	-6.41265e-12	9	0	0	44	7094
hsa_M00131	Inositol phosphate metabolism, Ins(1,3,4,5)P4 => Ins(1,3,4)P3 => myo-inositol	1	-6.41265e-12	9	0	0	44	7094
M00361	Nucleotide sugar biosynthesis, eukaryotes	1	-6.41265e-12	9	0	0	44	7094
M00135	GABA biosynthesis, eukaryotes, putrescine => GABA	1	-6.41265e-12	9	0	0	44	7094
ko00640	Propanoate metabolism	1	-5.54399e-12	32	0	0	44	7094
hsa00640	Propanoate metabolism	1	-5.54399e-12	32	0	0	44	7094
hsa00910	Nitrogen metabolism	1	-4.27872e-12	17	0	0	44	7094
hsa00450	Selenocompound metabolism	1	-4.27872e-12	17	0	0	44	7094
M00089	Triacylglycerol biosynthesis	1	-4.27872e-12	17	0	0	44	7094
M00337	Immunoproteasome	1	-4.27872e-12	17	0	0	44	7094
ko00120	Primary bile acid biosynthesis	1	-4.27872e-12	17	0	0	44	7094
hsa00360	Phenylalanine metabolism	1	-4.27872e-12	17	0	0	44	7094
hsa_M00337	Immunoproteasome	1	-4.27872e-12	17	0	0	44	7094
M00181	RNA polymerase III, eukaryotes	1	-4.27872e-12	17	0	0	44	7094
ko00360	Phenylalanine metabolism	1	-4.27872e-12	17	0	0	44	7094
hsa_M00003	Gluconeogenesis, oxaloacetate => fructose-6P	1	-4.27872e-12	17	0	0	44	7094
hsa_M00181	RNA polymerase III, eukaryotes	1	-4.27872e-12	17	0	0	44	7094
ko00910	Nitrogen metabolism	1	-4.27872e-12	17	0	0	44	7094
M00003	Gluconeogenesis, oxaloacetate => fructose-6P	1	-4.27872e-12	17	0	0	44	7094
ko00450	Selenocompound metabolism	1	-4.27872e-12	17	0	0	44	7094
hsa_M00089	Triacylglycerol biosynthesis	1	-4.27872e-12	17	0	0	44	7094
hsa00120	Primary bile acid biosynthesis	1	-4.27872e-12	17	0	0	44	7094
hsa05131	Shigellosis	1	-4.05098e-12	64	0	0	44	7094
M00400	p97-Ufd1-Npl4 complex	1	-4.0097e-12	3	0	0	44	7094
ko00785	Lipoic acid metabolism	1	-4.0097e-12	3	0	0	44	7094
hsa_M00400	p97-Ufd1-Npl4 complex	1	-4.0097e-12	3	0	0	44	7094
hsa_M00069	Glycosphingolipid biosynthesis, ganglio series, LacCer => GT3	1	-4.0097e-12	3	0	0	44	7094
hsa_M00082	Fatty acid biosynthesis, initiation	1	-4.0097e-12	3	0	0	44	7094
hsa_M00392	Ski complex	1	-4.0097e-12	3	0	0	44	7094
M00046	Pyrimidine degradation, uracil => beta-alanine, thymine => 3-aminoisobutanoate	1	-4.0097e-12	3	0	0	44	7094
hsa00780	Biotin metabolism	1	-4.0097e-12	3	0	0	44	7094
hsa_M00108	C21-Steroid hormone biosynthesis, progesterone => corticosterone/aldosterone	1	-4.0097e-12	3	0	0	44	7094
M00392	Ski complex	1	-4.0097e-12	3	0	0	44	7094
M00108	C21-Steroid hormone biosynthesis, progesterone => corticosterone/aldosterone	1	-4.0097e-12	3	0	0	44	7094
hsa_M00410	ESCRT-II complex	1	-4.0097e-12	3	0	0	44	7094
M00297	DNA-PK complex	1	-4.0097e-12	3	0	0	44	7094
M00020	Serine biosynthesis, glycerate-3P => serine	1	-4.0097e-12	3	0	0	44	7094
hsa_M00132	Inositol phosphate metabolism, Ins(1,3,4)P3 => phytate	1	-4.0097e-12	3	0	0	44	7094
hsa_M00408	ESCRT-0 complex	1	-4.0097e-12	3	0	0	44	7094
hsa_M00020	Serine biosynthesis, glycerate-3P => serine	1	-4.0097e-12	3	0	0	44	7094
M00082	Fatty acid biosynthesis, initiation	1	-4.0097e-12	3	0	0	44	7094
hsa_M00134	Polyamine biosynthesis, arginine => ornithine => putrescine	1	-4.0097e-12	3	0	0	44	7094
hsa_M00291	MRN complex	1	-4.0097e-12	3	0	0	44	7094
hsa00785	Lipoic acid metabolism	1	-4.0097e-12	3	0	0	44	7094
hsa_M00046	Pyrimidine degradation, uracil => beta-alanine, thymine => 3-aminoisobutanoate	1	-4.0097e-12	3	0	0	44	7094
M00408	ESCRT-0 complex	1	-4.0097e-12	3	0	0	44	7094
hsa_M00051	Uridine monophosphate biosynthesis, glutamine (+ PRPP) => UMP	1	-4.0097e-12	3	0	0	44	7094
M00291	MRN complex	1	-4.0097e-12	3	0	0	44	7094
M00107	Steroid hormone biosynthesis, cholesterol => prognenolone => progesterone	1	-4.0097e-12	3	0	0	44	7094
M00100	Sphingosine degradation	1	-4.0097e-12	3	0	0	44	7094
M00005	PRPP biosynthesis, ribose 5P => PRPP	1	-4.0097e-12	3	0	0	44	7094
M00410	ESCRT-II complex	1	-4.0097e-12	3	0	0	44	7094
ko00780	Biotin metabolism	1	-4.0097e-12	3	0	0	44	7094
M00051	Uridine monophosphate biosynthesis, glutamine (+ PRPP) => UMP	1	-4.0097e-12	3	0	0	44	7094
M00134	Polyamine biosynthesis, arginine => ornithine => putrescine	1	-4.0097e-12	3	0	0	44	7094
hsa_M00107	Steroid hormone biosynthesis, cholesterol => prognenolone => progesterone	1	-4.0097e-12	3	0	0	44	7094
hsa_M00100	Sphingosine degradation	1	-4.0097e-12	3	0	0	44	7094
M00069	Glycosphingolipid biosynthesis, ganglio series, LacCer => GT3	1	-4.0097e-12	3	0	0	44	7094
M00132	Inositol phosphate metabolism, Ins(1,3,4)P3 => phytate	1	-4.0097e-12	3	0	0	44	7094
hsa_M00118	Glutathione biosynthesis, glutamate => glutathione	1	-4.0097e-12	3	0	0	44	7094
M00118	Glutathione biosynthesis, glutamate => glutathione	1	-4.0097e-12	3	0	0	44	7094
hsa_M00005	PRPP biosynthesis, ribose 5P => PRPP	1	-4.0097e-12	3	0	0	44	7094
hsa_M00297	DNA-PK complex	1	-4.0097e-12	3	0	0	44	7094
ko04724	Glutamatergic synapse	1	-3.49296e-12	114	0	0	44	7094
hsa04724	Glutamatergic synapse	1	-3.49296e-12	114	0	0	44	7094
ko01200	Carbon metabolism	1	-3.49296e-12	114	0	0	44	7094
hsa01200	Carbon metabolism	1	-3.49296e-12	114	0	0	44	7094
ko00515	Mannose type O-glycan biosynthesis	1	-3.19985e-12	23	0	0	44	7094
hsa03060	Protein export	1	-3.19985e-12	23	0	0	44	7094
ko03430	Mismatch repair	1	-3.19985e-12	23	0	0	44	7094
ko03060	Protein export	1	-3.19985e-12	23	0	0	44	7094
hsa00515	Mannose type O-glycan biosynthesis	1	-3.19985e-12	23	0	0	44	7094
ko01040	Biosynthesis of unsaturated fatty acids	1	-3.19985e-12	23	0	0	44	7094
hsa04614	Renin-angiotensin system	1	-3.19985e-12	23	0	0	44	7094
ko04614	Renin-angiotensin system	1	-3.19985e-12	23	0	0	44	7094
hsa01040	Biosynthesis of unsaturated fatty acids	1	-3.19985e-12	23	0	0	44	7094
hsa03430	Mismatch repair	1	-3.19985e-12	23	0	0	44	7094
hsa_M00687	MAPK (ERK1/2) signaling	1	-1.75e-12	8	0	0	44	7094
hsa04122	Sulfur relay system	1	-1.75e-12	8	0	0	44	7094
hsa_M00406	TREX complex	1	-1.75e-12	8	0	0	44	7094
hsa_M00680	TGF-beta signaling	1	-1.75e-12	8	0	0	44	7094
hsa_M00077	Chondroitin sulfate degradation	1	-1.75e-12	8	0	0	44	7094
hsa_M00010	Citrate cycle, first carbon oxidation, oxaloacetate => 2-oxoglutarate	1	-1.75e-12	8	0	0	44	7094
hsa_M00409	ESCRT-I complex	1	-1.75e-12	8	0	0	44	7094
M00077	Chondroitin sulfate degradation	1	-1.75e-12	8	0	0	44	7094
M00680	TGF-beta signaling	1	-1.75e-12	8	0	0	44	7094
M00406	TREX complex	1	-1.75e-12	8	0	0	44	7094
M00065	GPI-anchor biosynthesis, core oligosaccharide	1	-1.75e-12	8	0	0	44	7094
M00409	ESCRT-I complex	1	-1.75e-12	8	0	0	44	7094
M00428	eIF4F complex	1	-1.75e-12	8	0	0	44	7094
hsa_M00065	GPI-anchor biosynthesis, core oligosaccharide	1	-1.75e-12	8	0	0	44	7094
hsa_M00428	eIF4F complex	1	-1.75e-12	8	0	0	44	7094
M00010	Citrate cycle, first carbon oxidation, oxaloacetate => 2-oxoglutarate	1	-1.75e-12	8	0	0	44	7094
ko04122	Sulfur relay system	1	-1.75e-12	8	0	0	44	7094
M00687	MAPK (ERK1/2) signaling	1	-1.75e-12	8	0	0	44	7094
ko00565	Ether lipid metabolism	1	-1.40412e-12	45	0	0	44	7094
hsa00565	Ether lipid metabolism	1	-1.40412e-12	45	0	0	44	7094
M00427	Nuclear pore complex	1	-1.40412e-12	45	0	0	44	7094
hsa_M00427	Nuclear pore complex	1	-1.40412e-12	45	0	0	44	7094
hsa03022	Basal transcription factors	1	-1.40412e-12	45	0	0	44	7094
ko03022	Basal transcription factors	1	-1.40412e-12	45	0	0	44	7094
hsa05100	Bacterial invasion of epithelial cells	1	-7.8545e-13	78	0	0	44	7094
ko05100	Bacterial invasion of epithelial cells	1	-7.8545e-13	78	0	0	44	7094
ko04744	Phototransduction	1	-7.72523e-13	28	0	0	44	7094
hsa00630	Glyoxylate and dicarboxylate metabolism	1	-7.72523e-13	28	0	0	44	7094
hsa04744	Phototransduction	1	-7.72523e-13	28	0	0	44	7094
ko00630	Glyoxylate and dicarboxylate metabolism	1	-7.72523e-13	28	0	0	44	7094
M00684	JAK-STAT signaling	1	1.76397e-13	19	0	0	44	7094
hsa_M00684	JAK-STAT signaling	1	1.76397e-13	19	0	0	44	7094
hsa00531	Glycosaminoglycan degradation	1	1.76397e-13	19	0	0	44	7094
ko00531	Glycosaminoglycan degradation	1	1.76397e-13	19	0	0	44	7094
ko00561	Glycerolipid metabolism	1	8.00817e-13	59	0	0	44	7094
hsa00561	Glycerolipid metabolism	1	8.00817e-13	59	0	0	44	7094
ko05210	Colorectal cancer	1	1.04328e-12	62	0	0	44	7094
hsa05210	Colorectal cancer	1	1.04328e-12	62	0	0	44	7094
hsa03008	Ribosome biogenesis in eukaryotes	1	1.15798e-12	79	0	0	44	7094
ko03008	Ribosome biogenesis in eukaryotes	1	1.15798e-12	79	0	0	44	7094
hsa00591	Linoleic acid metabolism	1	1.20253e-12	29	0	0	44	7094
ko05216	Thyroid cancer	1	1.20253e-12	29	0	0	44	7094
ko00591	Linoleic acid metabolism	1	1.20253e-12	29	0	0	44	7094
ko00760	Nicotinate and nicotinamide metabolism	1	1.20253e-12	29	0	0	44	7094
hsa00760	Nicotinate and nicotinamide metabolism	1	1.20253e-12	29	0	0	44	7094
hsa05216	Thyroid cancer	1	1.20253e-12	29	0	0	44	7094
ko05332	Graft-versus-host disease	1	1.30145e-12	41	0	0	44	7094
hsa04975	Fat digestion and absorption	1	1.30145e-12	41	0	0	44	7094
hsa05332	Graft-versus-host disease	1	1.30145e-12	41	0	0	44	7094
hsa03440	Homologous recombination	1	1.30145e-12	41	0	0	44	7094
ko03440	Homologous recombination	1	1.30145e-12	41	0	0	44	7094
ko04975	Fat digestion and absorption	1	1.30145e-12	41	0	0	44	7094
ko04973	Carbohydrate digestion and absorption	1	1.34879e-12	46	0	0	44	7094
hsa04973	Carbohydrate digestion and absorption	1	1.34879e-12	46	0	0	44	7094
hsa05221	Acute myeloid leukemia	1	1.55349e-12	57	0	0	44	7094
ko05221	Acute myeloid leukemia	1	1.55349e-12	57	0	0	44	7094
ko00330	Arginine and proline metabolism	1	1.88054e-12	49	0	0	44	7094
ko00510	N-Glycan biosynthesis	1	1.88054e-12	49	0	0	44	7094
hsa00330	Arginine and proline metabolism	1	1.88054e-12	49	0	0	44	7094
hsa00510	N-Glycan biosynthesis	1	1.88054e-12	49	0	0	44	7094
hsa05030	Cocaine addiction	1	1.88054e-12	49	0	0	44	7094
ko05030	Cocaine addiction	1	1.88054e-12	49	0	0	44	7094
hsa04725	Cholinergic synapse	1	2.09981e-12	111	0	0	44	7094
hsa04726	Serotonergic synapse	1	2.51799e-12	112	0	0	44	7094
hsa00472	D-Arginine and D-ornithine metabolism	1	2.89292e-12	1	0	0	44	7094
ko00472	D-Arginine and D-ornithine metabolism	1	2.89292e-12	1	0	0	44	7094
hsa_M00043	Thyroid hormone biosynthesis, tyrosine => triiodothyronine/thyroxine	1	2.89292e-12	1	0	0	44	7094
M00043	Thyroid hormone biosynthesis, tyrosine => triiodothyronine/thyroxine	1	2.89292e-12	1	0	0	44	7094
ko04721	Synaptic vesicle cycle	1	3.2172e-12	63	0	0	44	7094
hsa04623	Cytosolic DNA-sensing pathway	1	3.2172e-12	63	0	0	44	7094
ko04623	Cytosolic DNA-sensing pathway	1	3.2172e-12	63	0	0	44	7094
hsa04721	Synaptic vesicle cycle	1	3.2172e-12	63	0	0	44	7094
ko05162	Measles	1	3.24353e-12	135	0	0	44	7094
hsa05162	Measles	1	3.24353e-12	135	0	0	44	7094
hsa05416	Viral myocarditis	1	3.92419e-12	58	0	0	44	7094
M00055	N-glycan precursor biosynthesis	1	4.18554e-12	14	0	0	44	7094
M00389	APC/C complex	1	4.18554e-12	14	0	0	44	7094
ko00533	Glycosaminoglycan biosynthesis - keratan sulfate	1	4.18554e-12	14	0	0	44	7094
hsa_M00055	N-glycan precursor biosynthesis	1	4.18554e-12	14	0	0	44	7094
hsa_M00147	NADH dehydrogenase (ubiquinone) 1 beta subcomplex	1	4.18554e-12	14	0	0	44	7094
hsa_M00389	APC/C complex	1	4.18554e-12	14	0	0	44	7094
hsa_M00353	Spliceosome, Prp19/CDC5L complex	1	4.18554e-12	14	0	0	44	7094
M00011	Citrate cycle, second carbon oxidation, 2-oxoglutarate => oxaloacetate	1	4.18554e-12	14	0	0	44	7094
M00353	Spliceosome, Prp19/CDC5L complex	1	4.18554e-12	14	0	0	44	7094
M00180	RNA polymerase II, eukaryotes	1	4.18554e-12	14	0	0	44	7094
M00147	NADH dehydrogenase (ubiquinone) 1 beta subcomplex	1	4.18554e-12	14	0	0	44	7094
hsa_M00180	RNA polymerase II, eukaryotes	1	4.18554e-12	14	0	0	44	7094
hsa_M00011	Citrate cycle, second carbon oxidation, 2-oxoglutarate => oxaloacetate	1	4.18554e-12	14	0	0	44	7094
hsa00533	Glycosaminoglycan biosynthesis - keratan sulfate	1	4.18554e-12	14	0	0	44	7094
ko00514	Other types of O-glycan biosynthesis	1	4.35412e-12	22	0	0	44	7094
hsa_M00130	Inositol phosphate metabolism, PI=> PIP2 => Ins(1,4,5)P3 => Ins(1,3,4,5)P4	1	4.35412e-12	22	0	0	44	7094
M00009	Citrate cycle (TCA cycle, Krebs cycle)	1	4.35412e-12	22	0	0	44	7094
M00130	Inositol phosphate metabolism, PI=> PIP2 => Ins(1,4,5)P3 => Ins(1,3,4,5)P4	1	4.35412e-12	22	0	0	44	7094
ko00900	Terpenoid backbone biosynthesis	1	4.35412e-12	22	0	0	44	7094
hsa00514	Other types of O-glycan biosynthesis	1	4.35412e-12	22	0	0	44	7094
hsa00900	Terpenoid backbone biosynthesis	1	4.35412e-12	22	0	0	44	7094
hsa_M00009	Citrate cycle (TCA cycle, Krebs cycle)	1	4.35412e-12	22	0	0	44	7094
M00689	MAPK (p38) signaling	1	4.35412e-12	22	0	0	44	7094
hsa_M00689	MAPK (p38) signaling	1	4.35412e-12	22	0	0	44	7094
hsa_M00688	MAPK (JNK) signaling	1	4.42927e-12	21	0	0	44	7094
hsa_M00049	Adenine ribonucleotide biosynthesis, IMP => ADP,ATP	1	4.42927e-12	21	0	0	44	7094
M00154	Cytochrome c oxidase	1	4.42927e-12	21	0	0	44	7094
ko00220	Arginine biosynthesis	1	4.42927e-12	21	0	0	44	7094
hsa00220	Arginine biosynthesis	1	4.42927e-12	21	0	0	44	7094
M00688	MAPK (JNK) signaling	1	4.42927e-12	21	0	0	44	7094
M00049	Adenine ribonucleotide biosynthesis, IMP => ADP,ATP	1	4.42927e-12	21	0	0	44	7094
hsa_M00154	Cytochrome c oxidase	1	4.42927e-12	21	0	0	44	7094
hsa00270	Cysteine and methionine metabolism	1	4.50551e-12	44	0	0	44	7094
ko00270	Cysteine and methionine metabolism	1	4.50551e-12	44	0	0	44	7094
hsa03050	Proteasome	1	4.50551e-12	44	0	0	44	7094
ko04962	Vasopressin-regulated water reabsorption	1	4.50551e-12	44	0	0	44	7094
hsa00970	Aminoacyl-tRNA biosynthesis	1	4.50551e-12	44	0	0	44	7094
hsa04962	Vasopressin-regulated water reabsorption	1	4.50551e-12	44	0	0	44	7094
ko03050	Proteasome	1	4.50551e-12	44	0	0	44	7094
ko00970	Aminoacyl-tRNA biosynthesis	1	4.50551e-12	44	0	0	44	7094
M00143	NADH dehydrogenase (ubiquinone) Fe-S protein/flavoprotein complex, mitochondria	1	4.86483e-12	11	0	0	44	7094
ko00130	Ubiquinone and other terpenoid-quinone biosynthesis	1	4.86483e-12	11	0	0	44	7094
hsa_M00678	Hedgehog signaling	1	4.86483e-12	11	0	0	44	7094
M00101	Cholesterol biosynthesis, squalene 2,3-epoxide => cholesterol	1	4.86483e-12	11	0	0	44	7094
hsa_M00143	NADH dehydrogenase (ubiquinone) Fe-S protein/flavoprotein complex, mitochondria	1	4.86483e-12	11	0	0	44	7094
M00404	COPII complex	1	4.86483e-12	11	0	0	44	7094
hsa00430	Taurine and hypotaurine metabolism	1	4.86483e-12	11	0	0	44	7094
hsa_M00034	Methionine salvage pathway	1	4.86483e-12	11	0	0	44	7094
hsa_M00404	COPII complex	1	4.86483e-12	11	0	0	44	7094
M00678	Hedgehog signaling	1	4.86483e-12	11	0	0	44	7094
hsa_M00098	Acylglycerol degradation	1	4.86483e-12	11	0	0	44	7094
M00098	Acylglycerol degradation	1	4.86483e-12	11	0	0	44	7094
hsa00130	Ubiquinone and other terpenoid-quinone biosynthesis	1	4.86483e-12	11	0	0	44	7094
M00034	Methionine salvage pathway	1	4.86483e-12	11	0	0	44	7094
ko00430	Taurine and hypotaurine metabolism	1	4.86483e-12	11	0	0	44	7094
hsa_M00101	Cholesterol biosynthesis, squalene 2,3-epoxide => cholesterol	1	4.86483e-12	11	0	0	44	7094
hsa_M00354	Spliceosome, U4/U6.U5 tri-snRNP	1	4.92919e-12	30	0	0	44	7094
hsa05310	Asthma	1	4.92919e-12	30	0	0	44	7094
ko00020	Citrate cycle (TCA cycle)	1	4.92919e-12	30	0	0	44	7094
ko00030	Pentose phosphate pathway	1	4.92919e-12	30	0	0	44	7094
hsa00020	Citrate cycle (TCA cycle)	1	4.92919e-12	30	0	0	44	7094
hsa00030	Pentose phosphate pathway	1	4.92919e-12	30	0	0	44	7094
ko05310	Asthma	1	4.92919e-12	30	0	0	44	7094
M00354	Spliceosome, U4/U6.U5 tri-snRNP	1	4.92919e-12	30	0	0	44	7094
hsa05014	Amyotrophic lateral sclerosis (ALS)	1	4.98132e-12	51	0	0	44	7094
ko05014	Amyotrophic lateral sclerosis (ALS)	1	4.98132e-12	51	0	0	44	7094
hsa04710	Circadian rhythm	1	5.22134e-12	31	0	0	44	7094
ko00052	Galactose metabolism	1	5.22134e-12	31	0	0	44	7094
ko01523	Antifolate resistance	1	5.22134e-12	31	0	0	44	7094
ko04710	Circadian rhythm	1	5.22134e-12	31	0	0	44	7094
ko00512	Mucin type O-glycan biosynthesis	1	5.22134e-12	31	0	0	44	7094
hsa00512	Mucin type O-glycan biosynthesis	1	5.22134e-12	31	0	0	44	7094
ko00410	beta-Alanine metabolism	1	5.22134e-12	31	0	0	44	7094
hsa00052	Galactose metabolism	1	5.22134e-12	31	0	0	44	7094
ko03020	RNA polymerase	1	5.22134e-12	31	0	0	44	7094
hsa03020	RNA polymerase	1	5.22134e-12	31	0	0	44	7094
hsa01523	Antifolate resistance	1	5.22134e-12	31	0	0	44	7094
hsa00410	beta-Alanine metabolism	1	5.22134e-12	31	0	0	44	7094
ko00790	Folate biosynthesis	1	5.2934e-12	15	0	0	44	7094
hsa00790	Folate biosynthesis	1	5.2934e-12	15	0	0	44	7094
M00158	F-type ATPase, eukaryotes	1	5.2934e-12	15	0	0	44	7094
hsa00603	Glycosphingolipid biosynthesis - globo and isoglobo series	1	5.2934e-12	15	0	0	44	7094
M00340	Proteasome, 20S core particle	1	5.2934e-12	15	0	0	44	7094
hsa00604	Glycosphingolipid biosynthesis - ganglio series	1	5.2934e-12	15	0	0	44	7094
hsa_M00686	Toll-like receptor signaling	1	5.2934e-12	15	0	0	44	7094
hsa_M00146	NADH dehydrogenase (ubiquinone) 1 alpha subcomplex	1	5.2934e-12	15	0	0	44	7094
M00146	NADH dehydrogenase (ubiquinone) 1 alpha subcomplex	1	5.2934e-12	15	0	0	44	7094
hsa_M00158	F-type ATPase, eukaryotes	1	5.2934e-12	15	0	0	44	7094
hsa00730	Thiamine metabolism	1	5.2934e-12	15	0	0	44	7094
hsa_M00340	Proteasome, 20S core particle	1	5.2934e-12	15	0	0	44	7094
ko00730	Thiamine metabolism	1	5.2934e-12	15	0	0	44	7094
M00686	Toll-like receptor signaling	1	5.2934e-12	15	0	0	44	7094
hsa_M00676	PI3K-Akt signaling	1	5.2934e-12	15	0	0	44	7094
M00676	PI3K-Akt signaling	1	5.2934e-12	15	0	0	44	7094
ko00604	Glycosphingolipid biosynthesis - ganglio series	1	5.2934e-12	15	0	0	44	7094
hsa05320	Autoimmune thyroid disease	1	5.42752e-12	52	0	0	44	7094
ko05320	Autoimmune thyroid disease	1	5.42752e-12	52	0	0	44	7094
hsa04360	Axon guidance	1	5.56826e-12	176	0	0	44	7094
ko04360	Axon guidance	1	5.56826e-12	176	0	0	44	7094
M00037	Melatonin biosynthesis, tryptophan => serotonin => melatonin	1	6.20382e-12	5	0	0	44	7094
hsa_M00414	Bloom's syndrome complex	1	6.20382e-12	5	0	0	44	7094
ko00232	Caffeine metabolism	1	6.20382e-12	5	0	0	44	7094
M00405	THC complex	1	6.20382e-12	5	0	0	44	7094
hsa_M00385	Cul4-DDB1-DDB2 complex	1	6.20382e-12	5	0	0	44	7094
M00383	ECV complex	1	6.20382e-12	5	0	0	44	7094
hsa00400	Phenylalanine, tyrosine and tryptophan biosynthesis	1	6.20382e-12	5	0	0	44	7094
M00079	Keratan sulfate degradation	1	6.20382e-12	5	0	0	44	7094
M00380	SCF-BTRC complex	1	6.20382e-12	5	0	0	44	7094
hsa_M00042	Catecholamine biosynthesis, tyrosine => dopamine => noradrenaline => adrenaline	1	6.20382e-12	5	0	0	44	7094
M00289	RF-C complex	1	6.20382e-12	5	0	0	44	7094
hsa_M00380	SCF-BTRC complex	1	6.20382e-12	5	0	0	44	7094
hsa_M00405	THC complex	1	6.20382e-12	5	0	0	44	7094
M00057	Glycosaminoglycan biosynthesis, linkage tetrasaccharide	1	6.20382e-12	5	0	0	44	7094
M00071	Glycosphingolipid biosynthesis, neolacto-series, LacCer => nLc4Cer	1	6.20382e-12	5	0	0	44	7094
hsa_M00386	Cul4-DDB1-CSA complex	1	6.20382e-12	5	0	0	44	7094
hsa_M00128	Ubiquinone biosynthesis, eukaryotes, 4-hydroxybenzoate => ubiquinone	1	6.20382e-12	5	0	0	44	7094
hsa_M00079	Keratan sulfate degradation	1	6.20382e-12	5	0	0	44	7094
M00386	Cul4-DDB1-CSA complex	1	6.20382e-12	5	0	0	44	7094
hsa_M00382	SCF-FBS complex	1	6.20382e-12	5	0	0	44	7094
M00042	Catecholamine biosynthesis, tyrosine => dopamine => noradrenaline => adrenaline	1	6.20382e-12	5	0	0	44	7094
M00307	Pyruvate oxidation, pyruvate => acetyl-CoA	1	6.20382e-12	5	0	0	44	7094
M00385	Cul4-DDB1-DDB2 complex	1	6.20382e-12	5	0	0	44	7094
hsa_M00071	Glycosphingolipid biosynthesis, neolacto-series, LacCer => nLc4Cer	1	6.20382e-12	5	0	0	44	7094
M00414	Bloom's syndrome complex	1	6.20382e-12	5	0	0	44	7094
hsa_M00289	RF-C complex	1	6.20382e-12	5	0	0	44	7094
hsa00524	Neomycin, kanamycin and gentamicin biosynthesis	1	6.20382e-12	5	0	0	44	7094
hsa_M00383	ECV complex	1	6.20382e-12	5	0	0	44	7094
hsa_M00057	Glycosaminoglycan biosynthesis, linkage tetrasaccharide	1	6.20382e-12	5	0	0	44	7094
hsa_M00044	Tyrosine degradation, tyrosine => homogentisate	1	6.20382e-12	5	0	0	44	7094
hsa_M00037	Melatonin biosynthesis, tryptophan => serotonin => melatonin	1	6.20382e-12	5	0	0	44	7094
M00128	Ubiquinone biosynthesis, eukaryotes, 4-hydroxybenzoate => ubiquinone	1	6.20382e-12	5	0	0	44	7094
ko00400	Phenylalanine, tyrosine and tryptophan biosynthesis	1	6.20382e-12	5	0	0	44	7094
ko00524	Neomycin, kanamycin and gentamicin biosynthesis	1	6.20382e-12	5	0	0	44	7094
M00044	Tyrosine degradation, tyrosine => homogentisate	1	6.20382e-12	5	0	0	44	7094
hsa00232	Caffeine metabolism	1	6.20382e-12	5	0	0	44	7094
M00382	SCF-FBS complex	1	6.20382e-12	5	0	0	44	7094
hsa_M00307	Pyruvate oxidation, pyruvate => acetyl-CoA	1	6.20382e-12	5	0	0	44	7094
hsa04380	Osteoclast differentiation	1	6.45263e-12	131	0	0	44	7094
ko04380	Osteoclast differentiation	1	6.45263e-12	131	0	0	44	7094
hsa03460	Fanconi anemia pathway	1	6.52784e-12	54	0	0	44	7094
hsa00480	Glutathione metabolism	1	6.52784e-12	54	0	0	44	7094
ko03460	Fanconi anemia pathway	1	6.52784e-12	54	0	0	44	7094
ko00480	Glutathione metabolism	1	6.52784e-12	54	0	0	44	7094
hsa00601	Glycosphingolipid biosynthesis - lacto and neolacto series	1	6.70664e-12	27	0	0	44	7094
M00056	O-glycan biosynthesis, mucin type core	1	6.70664e-12	27	0	0	44	7094
ko00601	Glycosphingolipid biosynthesis - lacto and neolacto series	1	6.70664e-12	27	0	0	44	7094
ko04966	Collecting duct acid secretion	1	6.70664e-12	27	0	0	44	7094
hsa04966	Collecting duct acid secretion	1	6.70664e-12	27	0	0	44	7094
hsa_M00056	O-glycan biosynthesis, mucin type core	1	6.70664e-12	27	0	0	44	7094
hsa04664	Fc epsilon RI signaling pathway	1	6.71231e-12	69	0	0	44	7094
hsa04115	p53 signaling pathway	1	6.71231e-12	69	0	0	44	7094
ko04664	Fc epsilon RI signaling pathway	1	6.71231e-12	69	0	0	44	7094
ko04115	p53 signaling pathway	1	6.71231e-12	69	0	0	44	7094
ko04666	Fc gamma R-mediated phagocytosis	1	6.91143e-12	92	0	0	44	7094
hsa04666	Fc gamma R-mediated phagocytosis	1	6.91143e-12	92	0	0	44	7094
ko00230	Purine metabolism	1	6.9892e-12	173	0	0	44	7094
hsa00230	Purine metabolism	1	6.9892e-12	173	0	0	44	7094
hsa05140	Leishmaniasis	1	7.06978e-12	72	0	0	44	7094
ko05140	Leishmaniasis	1	7.06978e-12	72	0	0	44	7094
ko03320	PPAR signaling pathway	1	7.06978e-12	72	0	0	44	7094
hsa03320	PPAR signaling pathway	1	7.06978e-12	72	0	0	44	7094
hsa04146	Peroxisome	1	7.13816e-12	83	0	0	44	7094
ko04146	Peroxisome	1	7.13816e-12	83	0	0	44	7094
hsa_M00001	Glycolysis (Embden-Meyerhof pathway), glucose => pyruvate	1	7.43573e-12	25	0	0	44	7094
hsa00563	Glycosylphosphatidylinositol (GPI)-anchor biosynthesis	1	7.43573e-12	25	0	0	44	7094
ko00592	alpha-Linolenic acid metabolism	1	7.43573e-12	25	0	0	44	7094
hsa00592	alpha-Linolenic acid metabolism	1	7.43573e-12	25	0	0	44	7094
M00001	Glycolysis (Embden-Meyerhof pathway), glucose => pyruvate	1	7.43573e-12	25	0	0	44	7094
ko00563	Glycosylphosphatidylinositol (GPI)-anchor biosynthesis	1	7.43573e-12	25	0	0	44	7094
hsa04110	Cell cycle	1	7.6911e-12	124	0	0	44	7094
ko04110	Cell cycle	1	7.6911e-12	124	0	0	44	7094
ko00520	Amino sugar and nucleotide sugar metabolism	1	7.71219e-12	48	0	0	44	7094
hsa00520	Amino sugar and nucleotide sugar metabolism	1	7.71219e-12	48	0	0	44	7094
ko00350	Tyrosine metabolism	1	7.7541e-12	35	0	0	44	7094
ko05020	Prion diseases	1	7.7541e-12	35	0	0	44	7094
hsa00350	Tyrosine metabolism	1	7.7541e-12	35	0	0	44	7094
hsa00250	Alanine, aspartate and glutamate metabolism	1	7.7541e-12	35	0	0	44	7094
hsa05020	Prion diseases	1	7.7541e-12	35	0	0	44	7094
ko00250	Alanine, aspartate and glutamate metabolism	1	7.7541e-12	35	0	0	44	7094
ko05034	Alcoholism	1	7.85649e-12	180	0	0	44	7094
hsa05034	Alcoholism	1	7.85649e-12	180	0	0	44	7094
ko04370	VEGF signaling pathway	1	7.93057e-12	61	0	0	44	7094
hsa04370	VEGF signaling pathway	1	7.93057e-12	61	0	0	44	7094
ko03013	RNA transport	1	8.26292e-12	166	0	0	44	7094
hsa03013	RNA transport	1	8.26292e-12	166	0	0	44	7094
ko04728	Dopaminergic synapse	1	8.31076e-12	130	0	0	44	7094
hsa04728	Dopaminergic synapse	1	8.31076e-12	130	0	0	44	7094
hsa00340	Histidine metabolism	1	8.70646e-12	24	0	0	44	7094
hsa_M00160	V-type ATPase, eukaryotes	1	8.70646e-12	24	0	0	44	7094
ko00534	Glycosaminoglycan biosynthesis - heparan sulfate / heparin	1	8.70646e-12	24	0	0	44	7094
hsa00534	Glycosaminoglycan biosynthesis - heparan sulfate / heparin	1	8.70646e-12	24	0	0	44	7094
hsa04977	Vitamin digestion and absorption	1	8.70646e-12	24	0	0	44	7094
M00160	V-type ATPase, eukaryotes	1	8.70646e-12	24	0	0	44	7094
ko00340	Histidine metabolism	1	8.70646e-12	24	0	0	44	7094
ko04977	Vitamin digestion and absorption	1	8.70646e-12	24	0	0	44	7094
ko05321	Inflammatory bowel disease (IBD)	1	8.81305e-12	65	0	0	44	7094
hsa05321	Inflammatory bowel disease (IBD)	1	8.81305e-12	65	0	0	44	7094
hsa04070	Phosphatidylinositol signaling system	1	8.96909e-12	99	0	0	44	7094
hsa04750	Inflammatory mediator regulation of TRP channels	1	8.96909e-12	99	0	0	44	7094
ko04750	Inflammatory mediator regulation of TRP channels	1	8.96909e-12	99	0	0	44	7094
ko04070	Phosphatidylinositol signaling system	1	8.96909e-12	99	0	0	44	7094
M00426	Survival motor neuron (SMN) complex	1	9.48775e-12	10	0	0	44	7094
M00152	Cytochrome bc1 complex	1	9.48775e-12	10	0	0	44	7094
hsa_M00351	Spliceosome, U1-snRNP	1	9.48775e-12	10	0	0	44	7094
hsa_M00681	Activin signaling	1	9.48775e-12	10	0	0	44	7094
hsa_M00095	C5 isoprenoid biosynthesis, mevalonate pathway	1	9.48775e-12	10	0	0	44	7094
M00351	Spliceosome, U1-snRNP	1	9.48775e-12	10	0	0	44	7094
M00296	BER complex	1	9.48775e-12	10	0	0	44	7094
ko00920	Sulfur metabolism	1	9.48775e-12	10	0	0	44	7094
hsa_M00391	Exosome, eukaryotes	1	9.48775e-12	10	0	0	44	7094
hsa_M00152	Cytochrome bc1 complex	1	9.48775e-12	10	0	0	44	7094
M00681	Activin signaling	1	9.48775e-12	10	0	0	44	7094
hsa00072	Synthesis and degradation of ketone bodies	1	9.48775e-12	10	0	0	44	7094
hsa_M00426	Survival motor neuron (SMN) complex	1	9.48775e-12	10	0	0	44	7094
M00095	C5 isoprenoid biosynthesis, mevalonate pathway	1	9.48775e-12	10	0	0	44	7094
hsa_M00693	Cell cycle - G2/M transition	1	9.48775e-12	10	0	0	44	7094
M00413	FA core complex	1	9.48775e-12	10	0	0	44	7094
hsa_M00035	Methionine degradation	1	9.48775e-12	10	0	0	44	7094
M00059	Glycosaminoglycan biosynthesis, heparan sulfate backbone	1	9.48775e-12	10	0	0	44	7094
hsa_M00296	BER complex	1	9.48775e-12	10	0	0	44	7094
hsa_M00059	Glycosaminoglycan biosynthesis, heparan sulfate backbone	1	9.48775e-12	10	0	0	44	7094
M00693	Cell cycle - G2/M transition	1	9.48775e-12	10	0	0	44	7094
M00035	Methionine degradation	1	9.48775e-12	10	0	0	44	7094
M00391	Exosome, eukaryotes	1	9.48775e-12	10	0	0	44	7094
hsa00920	Sulfur metabolism	1	9.48775e-12	10	0	0	44	7094
ko00072	Synthesis and degradation of ketone bodies	1	9.48775e-12	10	0	0	44	7094
hsa_M00413	FA core complex	1	9.48775e-12	10	0	0	44	7094
M00388	ECS complex	1	9.60681e-12	12	0	0	44	7094
M00094	Ceramide biosynthesis	1	9.60681e-12	12	0	0	44	7094
hsa_M00182	RNA polymerase I, eukaryotes	1	9.60681e-12	12	0	0	44	7094
hsa_M00290	Holo-TFIIH complex	1	9.60681e-12	12	0	0	44	7094
hsa_M00002	Glycolysis, core module involving three-carbon compounds	1	9.60681e-12	12	0	0	44	7094
hsa_M00052	Pyrimidine ribonucleotide biosynthesis, UMP => UDP/UTP,CDP/CTP	1	9.60681e-12	12	0	0	44	7094
M00004	Pentose phosphate pathway (Pentose phosphate cycle)	1	9.60681e-12	12	0	0	44	7094
M00412	ESCRT-III complex	1	9.60681e-12	12	0	0	44	7094
M00052	Pyrimidine ribonucleotide biosynthesis, UMP => UDP/UTP,CDP/CTP	1	9.60681e-12	12	0	0	44	7094
hsa_M00388	ECS complex	1	9.60681e-12	12	0	0	44	7094
M00104	Bile acid biosynthesis, cholesterol => cholate/chenodeoxycholate	1	9.60681e-12	12	0	0	44	7094
M00290	Holo-TFIIH complex	1	9.60681e-12	12	0	0	44	7094
M00182	RNA polymerase I, eukaryotes	1	9.60681e-12	12	0	0	44	7094
hsa_M00104	Bile acid biosynthesis, cholesterol => cholate/chenodeoxycholate	1	9.60681e-12	12	0	0	44	7094
hsa_M00004	Pentose phosphate pathway (Pentose phosphate cycle)	1	9.60681e-12	12	0	0	44	7094
hsa_M00412	ESCRT-III complex	1	9.60681e-12	12	0	0	44	7094
hsa_M00094	Ceramide biosynthesis	1	9.60681e-12	12	0	0	44	7094
M00002	Glycolysis, core module involving three-carbon compounds	1	9.60681e-12	12	0	0	44	7094
hsa04916	Melanogenesis	1	9.72425e-12	101	0	0	44	7094
ko04723	Retrograde endocannabinoid signaling	1	9.72425e-12	101	0	0	44	7094
hsa04723	Retrograde endocannabinoid signaling	1	9.72425e-12	101	0	0	44	7094
ko04916	Melanogenesis	1	9.72425e-12	101	0	0	44	7094
hsa05322	Systemic lupus erythematosus	1	1.01546e-11	132	0	0	44	7094
ko03040	Spliceosome	1	1.01546e-11	132	0	0	44	7094
hsa03040	Spliceosome	1	1.01546e-11	132	0	0	44	7094
ko05322	Systemic lupus erythematosus	1	1.01546e-11	132	0	0	44	7094
ko04260	Cardiac muscle contraction	1	1.01828e-11	74	0	0	44	7094
hsa01230	Biosynthesis of amino acids	1	1.01828e-11	74	0	0	44	7094
hsa04260	Cardiac muscle contraction	1	1.01828e-11	74	0	0	44	7094
ko01230	Biosynthesis of amino acids	1	1.01828e-11	74	0	0	44	7094
ko05217	Basal cell carcinoma	1	1.03825e-11	55	0	0	44	7094
hsa05217	Basal cell carcinoma	1	1.03825e-11	55	0	0	44	7094
hsa_M00685	Apoptotic machinery	1	1.04389e-11	4	0	0	44	7094
M00632	Galactose degradation, Leloir pathway, galactose => alpha-D-glucose-1P	1	1.04389e-11	4	0	0	44	7094
hsa_M00262	DNA polymerase delta complex	1	1.04389e-11	4	0	0	44	7094
hsa_M00288	RPA complex	1	1.04389e-11	4	0	0	44	7094
hsa_M00006	Pentose phosphate pathway, oxidative phase, glucose 6P => ribulose 5P	1	1.04389e-11	4	0	0	44	7094
M00288	RPA complex	1	1.04389e-11	4	0	0	44	7094
M00402	Translocon-associated protein (TRAP) complex	1	1.04389e-11	4	0	0	44	7094
M00006	Pentose phosphate pathway, oxidative phase, glucose 6P => ribulose 5P	1	1.04389e-11	4	0	0	44	7094
hsa_M00027	GABA (gamma-Aminobutyrate) shunt	1	1.04389e-11	4	0	0	44	7094
M00393	TRAMP complex	1	1.04389e-11	4	0	0	44	7094
ko00740	Riboflavin metabolism	1	1.04389e-11	4	0	0	44	7094
hsa_M00263	DNA polymerase epsilon complex	1	1.04389e-11	4	0	0	44	7094
M00401	Sec61 complex	1	1.04389e-11	4	0	0	44	7094
hsa00290	Valine, leucine and isoleucine biosynthesis	1	1.04389e-11	4	0	0	44	7094
hsa_M00741	Propanoyl-CoA metabolism, propanoyl-CoA => succinyl-CoA	1	1.04389e-11	4	0	0	44	7094
hsa_M00387	SCF-FBW7 complex	1	1.04389e-11	4	0	0	44	7094
hsa_M00286	GINS complex	1	1.04389e-11	4	0	0	44	7094
M00381	SCF-SKP2 complex	1	1.04389e-11	4	0	0	44	7094
M00015	Proline biosynthesis, glutamate => proline	1	1.04389e-11	4	0	0	44	7094
hsa_M00381	SCF-SKP2 complex	1	1.04389e-11	4	0	0	44	7094
M00261	DNA polymerase alpha / primase complex	1	1.04389e-11	4	0	0	44	7094
M00110	C19/C18-Steroid hormone biosynthesis, pregnenolone => androstenedione => estrone	1	1.04389e-11	4	0	0	44	7094
ko00471	D-Glutamine and D-glutamate metabolism	1	1.04389e-11	4	0	0	44	7094
hsa_M00261	DNA polymerase alpha / primase complex	1	1.04389e-11	4	0	0	44	7094
hsa_M00133	Polyamine biosynthesis, arginine => agmatine => putrescine => spermidine	1	1.04389e-11	4	0	0	44	7094
M00070	Glycosphingolipid biosynthesis, lacto-series, LacCer => Lc4Cer	1	1.04389e-11	4	0	0	44	7094
hsa00471	D-Glutamine and D-glutamate metabolism	1	1.04389e-11	4	0	0	44	7094
hsa_M00070	Glycosphingolipid biosynthesis, lacto-series, LacCer => Lc4Cer	1	1.04389e-11	4	0	0	44	7094
M00384	Cul3-SPOP complex	1	1.04389e-11	4	0	0	44	7094
hsa00740	Riboflavin metabolism	1	1.04389e-11	4	0	0	44	7094
ko00290	Valine, leucine and isoleucine biosynthesis	1	1.04389e-11	4	0	0	44	7094
hsa_M00401	Sec61 complex	1	1.04389e-11	4	0	0	44	7094
hsa_M00425	H/ACA ribonucleoprotein complex	1	1.04389e-11	4	0	0	44	7094
hsa_M00015	Proline biosynthesis, glutamate => proline	1	1.04389e-11	4	0	0	44	7094
hsa_M00632	Galactose degradation, Leloir pathway, galactose => alpha-D-glucose-1P	1	1.04389e-11	4	0	0	44	7094
M00690	MAPK (ERK5) signaling	1	1.04389e-11	4	0	0	44	7094
M00263	DNA polymerase epsilon complex	1	1.04389e-11	4	0	0	44	7094
M00027	GABA (gamma-Aminobutyrate) shunt	1	1.04389e-11	4	0	0	44	7094
M00741	Propanoyl-CoA metabolism, propanoyl-CoA => succinyl-CoA	1	1.04389e-11	4	0	0	44	7094
hsa_M00393	TRAMP complex	1	1.04389e-11	4	0	0	44	7094
M00387	SCF-FBW7 complex	1	1.04389e-11	4	0	0	44	7094
hsa_M00148	Succinate dehydrogenase (ubiquinone)	1	1.04389e-11	4	0	0	44	7094
M00133	Polyamine biosynthesis, arginine => agmatine => putrescine => spermidine	1	1.04389e-11	4	0	0	44	7094
M00262	DNA polymerase delta complex	1	1.04389e-11	4	0	0	44	7094
hsa_M00402	Translocon-associated protein (TRAP) complex	1	1.04389e-11	4	0	0	44	7094
M00148	Succinate dehydrogenase (ubiquinone)	1	1.04389e-11	4	0	0	44	7094
hsa_M00690	MAPK (ERK5) signaling	1	1.04389e-11	4	0	0	44	7094
hsa_M00390	Exosome, archaea	1	1.04389e-11	4	0	0	44	7094
hsa_M00110	C19/C18-Steroid hormone biosynthesis, pregnenolone => androstenedione => estrone	1	1.04389e-11	4	0	0	44	7094
M00286	GINS complex	1	1.04389e-11	4	0	0	44	7094
M00425	H/ACA ribonucleoprotein complex	1	1.04389e-11	4	0	0	44	7094
M00685	Apoptotic machinery	1	1.04389e-11	4	0	0	44	7094
hsa_M00384	Cul3-SPOP complex	1	1.04389e-11	4	0	0	44	7094
M00390	Exosome, archaea	1	1.04389e-11	4	0	0	44	7094
hsa04340	Hedgehog signaling pathway	1	1.04456e-11	47	0	0	44	7094
ko04340	Hedgehog signaling pathway	1	1.04456e-11	47	0	0	44	7094
ko04672	Intestinal immune network for IgA production	1	1.04456e-11	47	0	0	44	7094
ko04961	Endocrine and other factor-regulated calcium reabsorption	1	1.04456e-11	47	0	0	44	7094
hsa04672	Intestinal immune network for IgA production	1	1.04456e-11	47	0	0	44	7094
ko00600	Sphingolipid metabolism	1	1.04456e-11	47	0	0	44	7094
hsa03420	Nucleotide excision repair	1	1.04456e-11	47	0	0	44	7094
hsa00600	Sphingolipid metabolism	1	1.04456e-11	47	0	0	44	7094
ko03420	Nucleotide excision repair	1	1.04456e-11	47	0	0	44	7094
hsa04961	Endocrine and other factor-regulated calcium reabsorption	1	1.04456e-11	47	0	0	44	7094
hsa04611	Platelet activation	1	1.06936e-11	122	0	0	44	7094
ko04659	Th17 cell differentiation	1	1.09103e-11	107	0	0	44	7094
hsa04659	Th17 cell differentiation	1	1.09103e-11	107	0	0	44	7094
ko01210	2-Oxocarboxylic acid metabolism	1	1.09764e-11	18	0	0	44	7094
M00341	Proteasome, 19S regulatory particle (PA700)	1	1.09764e-11	18	0	0	44	7094
hsa_M00341	Proteasome, 19S regulatory particle (PA700)	1	1.09764e-11	18	0	0	44	7094
hsa01210	2-Oxocarboxylic acid metabolism	1	1.09764e-11	18	0	0	44	7094
M00430	Exon junction complex (EJC)	1	1.09764e-11	18	0	0	44	7094
hsa_M00430	Exon junction complex (EJC)	1	1.09764e-11	18	0	0	44	7094
hsa00511	Other glycan degradation	1	1.09764e-11	18	0	0	44	7094
ko00511	Other glycan degradation	1	1.09764e-11	18	0	0	44	7094
hsa03010	Ribosome	1	1.10735e-11	134	0	0	44	7094
ko03010	Ribosome	1	1.10735e-11	134	0	0	44	7094
hsa04650	Natural killer cell mediated cytotoxicity	1	1.10735e-11	134	0	0	44	7094
ko04650	Natural killer cell mediated cytotoxicity	1	1.10735e-11	134	0	0	44	7094
hsa05012	Parkinson's disease	1	1.1075e-11	129	0	0	44	7094
ko00620	Pyruvate metabolism	1	1.11711e-11	39	0	0	44	7094
ko00260	Glycine, serine and threonine metabolism	1	1.11711e-11	39	0	0	44	7094
hsa00260	Glycine, serine and threonine metabolism	1	1.11711e-11	39	0	0	44	7094
hsa00620	Pyruvate metabolism	1	1.11711e-11	39	0	0	44	7094
hsa05161	Hepatitis B	1	1.13939e-11	146	0	0	44	7094
M00549	Nucleotide sugar biosynthesis, glucose => UDP-glucose	1	1.20243e-11	7	0	0	44	7094
M00072	N-glycosylation by oligosaccharyltransferase	1	1.20243e-11	7	0	0	44	7094
hsa_M00007	Pentose phosphate pathway, non-oxidative phase, fructose 6P => ribose 5P	1	1.20243e-11	7	0	0	44	7094
M00092	Phosphatidylethanolamine (PE) biosynthesis, ethanolamine => PE	1	1.20243e-11	7	0	0	44	7094
hsa_M00120	Coenzyme A biosynthesis, pantothenate => CoA	1	1.20243e-11	7	0	0	44	7094
hsa_M00691	DNA damage-induced cell cycle checkpoints	1	1.20243e-11	7	0	0	44	7094
M00691	DNA damage-induced cell cycle checkpoints	1	1.20243e-11	7	0	0	44	7094
hsa_M00396	Lsm 2-8 complex	1	1.20243e-11	7	0	0	44	7094
hsa_M00047	Creatine pathway	1	1.20243e-11	7	0	0	44	7094
M00398	Sm core complex	1	1.20243e-11	7	0	0	44	7094
hsa_M00072	N-glycosylation by oligosaccharyltransferase	1	1.20243e-11	7	0	0	44	7094
M00397	Lsm 1-7 complex	1	1.20243e-11	7	0	0	44	7094
hsa_M00398	Sm core complex	1	1.20243e-11	7	0	0	44	7094
M00396	Lsm 2-8 complex	1	1.20243e-11	7	0	0	44	7094
M00007	Pentose phosphate pathway, non-oxidative phase, fructose 6P => ribose 5P	1	1.20243e-11	7	0	0	44	7094
M00047	Creatine pathway	1	1.20243e-11	7	0	0	44	7094
hsa_M00397	Lsm 1-7 complex	1	1.20243e-11	7	0	0	44	7094
M00086	beta-Oxidation, acyl-CoA synthesis	1	1.20243e-11	7	0	0	44	7094
M00120	Coenzyme A biosynthesis, pantothenate => CoA	1	1.20243e-11	7	0	0	44	7094
hsa_M00092	Phosphatidylethanolamine (PE) biosynthesis, ethanolamine => PE	1	1.20243e-11	7	0	0	44	7094
hsa_M00549	Nucleotide sugar biosynthesis, glucose => UDP-glucose	1	1.20243e-11	7	0	0	44	7094
hsa_M00086	beta-Oxidation, acyl-CoA synthesis	1	1.20243e-11	7	0	0	44	7094
hsa01524	Platinum drug resistance	1	1.24225e-11	75	0	0	44	7094
ko01524	Platinum drug resistance	1	1.24225e-11	75	0	0	44	7094
hsa05203	Viral carcinogenesis	1	1.2604e-11	203	0	0	44	7094
ko05203	Viral carcinogenesis	1	1.2604e-11	203	0	0	44	7094
M00403	HRD1/SEL1 ERAD complex	1	1.26552e-11	13	0	0	44	7094
hsa_M00692	Cell cycle - G1/S transition	1	1.26552e-11	13	0	0	44	7094
hsa03450	Non-homologous end-joining	1	1.26552e-11	13	0	0	44	7094
M00036	Leucine degradation, leucine => acetoacetate + acetyl-CoA	1	1.26552e-11	13	0	0	44	7094
hsa_M00415	Fatty acid biosynthesis, elongation, endoplasmic reticulum	1	1.26552e-11	13	0	0	44	7094
hsa_M00403	HRD1/SEL1 ERAD complex	1	1.26552e-11	13	0	0	44	7094
hsa00061	Fatty acid biosynthesis	1	1.26552e-11	13	0	0	44	7094
ko03450	Non-homologous end-joining	1	1.26552e-11	13	0	0	44	7094
M00415	Fatty acid biosynthesis, elongation, endoplasmic reticulum	1	1.26552e-11	13	0	0	44	7094
hsa_M00036	Leucine degradation, leucine => acetoacetate + acetyl-CoA	1	1.26552e-11	13	0	0	44	7094
ko00061	Fatty acid biosynthesis	1	1.26552e-11	13	0	0	44	7094
M00692	Cell cycle - G1/S transition	1	1.26552e-11	13	0	0	44	7094
hsa_M00050	Guanine ribonucleotide biosynthesis IMP => GDP,GTP	1	1.26552e-11	13	0	0	44	7094
M00050	Guanine ribonucleotide biosynthesis IMP => GDP,GTP	1	1.26552e-11	13	0	0	44	7094
M00073	N-glycan precursor trimming	1	1.34604e-11	6	0	0	44	7094
M00109	C21-Steroid hormone biosynthesis, progesterone => cortisol/cortisone	1	1.34604e-11	6	0	0	44	7094
hsa_M00090	Phosphatidylcholine (PC) biosynthesis, choline => PC	1	1.34604e-11	6	0	0	44	7094
hsa_M00285	MCM complex	1	1.34604e-11	6	0	0	44	7094
hsa_M00424	Shelterin complex	1	1.34604e-11	6	0	0	44	7094
hsa00750	Vitamin B6 metabolism	1	1.34604e-11	6	0	0	44	7094
M00013	Malonate semialdehyde pathway, propanoyl-CoA => acetyl-CoA	1	1.34604e-11	6	0	0	44	7094
hsa_M00048	Inosine monophosphate biosynthesis, PRPP + glutamine => IMP	1	1.34604e-11	6	0	0	44	7094
M00395	Decapping complex	1	1.34604e-11	6	0	0	44	7094
M00029	Urea cycle	1	1.34604e-11	6	0	0	44	7094
hsa_M00073	N-glycan precursor trimming	1	1.34604e-11	6	0	0	44	7094
hsa_M00141	C1-unit interconversion, eukaryotes	1	1.34604e-11	6	0	0	44	7094
M00090	Phosphatidylcholine (PC) biosynthesis, choline => PC	1	1.34604e-11	6	0	0	44	7094
M00141	C1-unit interconversion, eukaryotes	1	1.34604e-11	6	0	0	44	7094
hsa_M00109	C21-Steroid hormone biosynthesis, progesterone => cortisol/cortisone	1	1.34604e-11	6	0	0	44	7094
M00284	Origin recognition complex	1	1.34604e-11	6	0	0	44	7094
M00048	Inosine monophosphate biosynthesis, PRPP + glutamine => IMP	1	1.34604e-11	6	0	0	44	7094
hsa_M00284	Origin recognition complex	1	1.34604e-11	6	0	0	44	7094
M00058	Glycosaminoglycan biosynthesis, chondroitin sulfate backbone	1	1.34604e-11	6	0	0	44	7094
M00285	MCM complex	1	1.34604e-11	6	0	0	44	7094
hsa_M00395	Decapping complex	1	1.34604e-11	6	0	0	44	7094
hsa_M00058	Glycosaminoglycan biosynthesis, chondroitin sulfate backbone	1	1.34604e-11	6	0	0	44	7094
ko00750	Vitamin B6 metabolism	1	1.34604e-11	6	0	0	44	7094
hsa_M00013	Malonate semialdehyde pathway, propanoyl-CoA => acetyl-CoA	1	1.34604e-11	6	0	0	44	7094
hsa_M00029	Urea cycle	1	1.34604e-11	6	0	0	44	7094
M00424	Shelterin complex	1	1.34604e-11	6	0	0	44	7094
ko04120	Ubiquitin mediated proteolysis	1	1.37676e-11	137	0	0	44	7094
hsa04120	Ubiquitin mediated proteolysis	1	1.37676e-11	137	0	0	44	7094
ko05211	Renal cell carcinoma	1	1.38181e-11	66	0	0	44	7094
hsa05211	Renal cell carcinoma	1	1.38181e-11	66	0	0	44	7094
hsa00670	One carbon pool by folate	1	1.40411e-11	20	0	0	44	7094
ko00532	Glycosaminoglycan biosynthesis - chondroitin sulfate / dermatan sulfate	1	1.40411e-11	20	0	0	44	7094
hsa00100	Steroid biosynthesis	1	1.40411e-11	20	0	0	44	7094
hsa_M00352	Spliceosome, U2-snRNP	1	1.40411e-11	20	0	0	44	7094
hsa00532	Glycosaminoglycan biosynthesis - chondroitin sulfate / dermatan sulfate	1	1.40411e-11	20	0	0	44	7094
M00352	Spliceosome, U2-snRNP	1	1.40411e-11	20	0	0	44	7094
ko00670	One carbon pool by folate	1	1.40411e-11	20	0	0	44	7094
ko00100	Steroid biosynthesis	1	1.40411e-11	20	0	0	44	7094
hsa00190	Oxidative phosphorylation	1	1.45507e-11	120	0	0	44	7094
ko04071	Sphingolipid signaling pathway	1	1.45507e-11	120	0	0	44	7094
hsa04071	Sphingolipid signaling pathway	1	1.45507e-11	120	0	0	44	7094
ko00190	Oxidative phosphorylation	1	1.45507e-11	120	0	0	44	7094
ko04145	Phagosome	1	1.45744e-11	152	0	0	44	7094
hsa04145	Phagosome	1	1.45744e-11	152	0	0	44	7094
ko03015	mRNA surveillance pathway	1	1.48621e-11	91	0	0	44	7094
hsa05032	Morphine addiction	1	1.48621e-11	91	0	0	44	7094
hsa_M00177	Ribosome, eukaryotes	1	1.48621e-11	91	0	0	44	7094
M00177	Ribosome, eukaryotes	1	1.48621e-11	91	0	0	44	7094
ko05032	Morphine addiction	1	1.48621e-11	91	0	0	44	7094
hsa03015	mRNA surveillance pathway	1	1.48621e-11	91	0	0	44	7094
hsa05220	Chronic myeloid leukemia	1	1.49738e-11	73	0	0	44	7094
ko05220	Chronic myeloid leukemia	1	1.49738e-11	73	0	0	44	7094
ko04620	Toll-like receptor signaling pathway	1	1.51393e-11	106	0	0	44	7094
hsa04620	Toll-like receptor signaling pathway	1	1.51393e-11	106	0	0	44	7094
hsa04141	Protein processing in endoplasmic reticulum	1	1.53315e-11	165	0	0	44	7094
hsa05010	Alzheimer's disease	1	1.53315e-11	165	0	0	44	7094
ko04141	Protein processing in endoplasmic reticulum	1	1.53315e-11	165	0	0	44	7094
ko05010	Alzheimer's disease	1	1.53315e-11	165	0	0	44	7094
ko04261	Adrenergic signaling in cardiomyocytes	1	1.55451e-11	149	0	0	44	7094
hsa04261	Adrenergic signaling in cardiomyocytes	1	1.55451e-11	149	0	0	44	7094
ko04080	Neuroactive ligand-receptor interaction	1	1.58031e-11	276	0	0	44	7094
hsa04080	Neuroactive ligand-receptor interaction	1	1.58031e-11	276	0	0	44	7094
ko03410	Base excision repair	1	1.5975e-11	33	0	0	44	7094
ko04215	Apoptosis - multiple species	1	1.5975e-11	33	0	0	44	7094
hsa03410	Base excision repair	1	1.5975e-11	33	0	0	44	7094
ko00051	Fructose and mannose metabolism	1	1.5975e-11	33	0	0	44	7094
hsa04215	Apoptosis - multiple species	1	1.5975e-11	33	0	0	44	7094
hsa00051	Fructose and mannose metabolism	1	1.5975e-11	33	0	0	44	7094
ko05169	Epstein-Barr virus infection	1	1.61866e-11	200	0	0	44	7094
hsa05169	Epstein-Barr virus infection	1	1.61866e-11	200	0	0	44	7094
hsa04727	GABAergic synapse	1	1.64015e-11	88	0	0	44	7094
ko04727	GABAergic synapse	1	1.64015e-11	88	0	0	44	7094
ko04660	T cell receptor signaling pathway	1	1.68862e-11	104	0	0	44	7094
hsa00240	Pyrimidine metabolism	1	1.68862e-11	104	0	0	44	7094
hsa04660	T cell receptor signaling pathway	1	1.68862e-11	104	0	0	44	7094
ko00240	Pyrimidine metabolism	1	1.68862e-11	104	0	0	44	7094
hsa03030	DNA replication	1	1.72404e-11	36	0	0	44	7094
ko03030	DNA replication	1	1.72404e-11	36	0	0	44	7094
hsa05340	Primary immunodeficiency	1	1.72404e-11	36	0	0	44	7094
ko00500	Starch and sucrose metabolism	1	1.72404e-11	36	0	0	44	7094
hsa00500	Starch and sucrose metabolism	1	1.72404e-11	36	0	0	44	7094
ko05340	Primary immunodeficiency	1	1.72404e-11	36	0	0	44	7094
ko05152	Tuberculosis	1	1.73525e-11	178	0	0	44	7094
hsa05152	Tuberculosis	1	1.73525e-11	178	0	0	44	7094
hsa05031	Amphetamine addiction	1	1.7391e-11	68	0	0	44	7094
ko05031	Amphetamine addiction	1	1.7391e-11	68	0	0	44	7094
hsa00562	Inositol phosphate metabolism	1	1.75336e-11	71	0	0	44	7094
ko00562	Inositol phosphate metabolism	1	1.75336e-11	71	0	0	44	7094
ko04630	Jak-STAT signaling pathway	1	1.7589e-11	158	0	0	44	7094
hsa04630	Jak-STAT signaling pathway	1	1.7589e-11	158	0	0	44	7094
hsa_M00399	Cap binding complex	1	1.77356e-11	2	0	0	44	7094
hsa00300	Lysine biosynthesis	1	1.77356e-11	2	0	0	44	7094
M00103	Cholecalciferol biosynthesis	1	1.77356e-11	2	0	0	44	7094
M00338	Cysteine biosynthesis, homocysteine + serine => cysteine	1	1.77356e-11	2	0	0	44	7094
M00151	Cytochrome bc1 complex respiratory unit	1	1.77356e-11	2	0	0	44	7094
hsa_M00338	Cysteine biosynthesis, homocysteine + serine => cysteine	1	1.77356e-11	2	0	0	44	7094
hsa_M00083	Fatty acid biosynthesis, elongation	1	1.77356e-11	2	0	0	44	7094
hsa_M00103	Cholecalciferol biosynthesis	1	1.77356e-11	2	0	0	44	7094
hsa_M00554	Nucleotide sugar biosynthesis, galactose => UDP-galactose	1	1.77356e-11	2	0	0	44	7094
M00083	Fatty acid biosynthesis, elongation	1	1.77356e-11	2	0	0	44	7094
M00293	DNA polymerase zeta complex	1	1.77356e-11	2	0	0	44	7094
hsa_M00066	Lactosylceramide biosynthesis	1	1.77356e-11	2	0	0	44	7094
M00106	Conjugated bile acid biosynthesis, cholate => taurocholate/glycocholate	1	1.77356e-11	2	0	0	44	7094
hsa_M00151	Cytochrome bc1 complex respiratory unit	1	1.77356e-11	2	0	0	44	7094
M00066	Lactosylceramide biosynthesis	1	1.77356e-11	2	0	0	44	7094
M00399	Cap binding complex	1	1.77356e-11	2	0	0	44	7094
ko00300	Lysine biosynthesis	1	1.77356e-11	2	0	0	44	7094
M00067	Sulfoglycolipids biosynthesis, ceramide/1-alkyl-2-acylglycerol => sulfatide/seminolipid	1	1.77356e-11	2	0	0	44	7094
M00068	Glycosphingolipid biosynthesis, globo-series, LacCer => Gb4Cer	1	1.77356e-11	2	0	0	44	7094
M00554	Nucleotide sugar biosynthesis, galactose => UDP-galactose	1	1.77356e-11	2	0	0	44	7094
hsa_M00294	DNA polymerase gamma complex	1	1.77356e-11	2	0	0	44	7094
hsa_M00067	Sulfoglycolipids biosynthesis, ceramide/1-alkyl-2-acylglycerol => sulfatide/seminolipid	1	1.77356e-11	2	0	0	44	7094
hsa_M00068	Glycosphingolipid biosynthesis, globo-series, LacCer => Gb4Cer	1	1.77356e-11	2	0	0	44	7094
hsa_M00293	DNA polymerase zeta complex	1	1.77356e-11	2	0	0	44	7094
M00294	DNA polymerase gamma complex	1	1.77356e-11	2	0	0	44	7094
hsa_M00106	Conjugated bile acid biosynthesis, cholate => taurocholate/glycocholate	1	1.77356e-11	2	0	0	44	7094
ko04920	Adipocytokine signaling pathway	1	1.78438e-11	70	0	0	44	7094
hsa04622	RIG-I-like receptor signaling pathway	1	1.78438e-11	70	0	0	44	7094
ko04622	RIG-I-like receptor signaling pathway	1	1.78438e-11	70	0	0	44	7094
hsa04920	Adipocytokine signaling pathway	1	1.78438e-11	70	0	0	44	7094
M00295	BRCA1-associated genome surveillance complex (BASC)	1	1.91199e-11	16	0	0	44	7094
M00099	Sphingosine biosynthesis	1	1.91199e-11	16	0	0	44	7094
M00695	cAMP signaling	1	1.91199e-11	16	0	0	44	7094
M00075	N-glycan biosynthesis, complex type	1	1.91199e-11	16	0	0	44	7094
hsa_M00075	N-glycan biosynthesis, complex type	1	1.91199e-11	16	0	0	44	7094
hsa_M00099	Sphingosine biosynthesis	1	1.91199e-11	16	0	0	44	7094
hsa_M00295	BRCA1-associated genome surveillance complex (BASC)	1	1.91199e-11	16	0	0	44	7094
hsa_M00695	cAMP signaling	1	1.91199e-11	16	0	0	44	7094
hsa04974	Protein digestion and absorption	1	1.93059e-11	89	0	0	44	7094
ko04974	Protein digestion and absorption	1	1.93059e-11	89	0	0	44	7094
ko05143	African trypanosomiasis	1	2.07118e-11	34	0	0	44	7094
hsa05143	African trypanosomiasis	1	2.07118e-11	34	0	0	44	7094
ko04130	SNARE interactions in vesicular transport	1	2.07118e-11	34	0	0	44	7094
hsa04130	SNARE interactions in vesicular transport	1	2.07118e-11	34	0	0	44	7094
ko00010	Glycolysis / Gluconeogenesis	1	2.08677e-11	67	0	0	44	7094
hsa00010	Glycolysis / Gluconeogenesis	1	2.08677e-11	67	0	0	44	7094
hsa04720	Long-term potentiation	1	2.08677e-11	67	0	0	44	7094
ko04720	Long-term potentiation	1	2.08677e-11	67	0	0	44	7094
hsa05166	HTLV-I infection	1	2.13968e-11	258	0	0	44	7094
ko05166	HTLV-I infection	1	2.13968e-11	258	0	0	44	7094
ko04722	Neurotrophin signaling pathway	1	2.1898e-11	121	0	0	44	7094
hsa04270	Vascular smooth muscle contraction	1	2.1898e-11	121	0	0	44	7094
ko04270	Vascular smooth muscle contraction	1	2.1898e-11	121	0	0	44	7094
hsa04722	Neurotrophin signaling pathway	1	2.1898e-11	121	0	0	44	7094
hsa04925	Aldosterone synthesis and secretion	1	2.22914e-11	82	0	0	44	7094
ko04742	Taste transduction	1	2.22914e-11	82	0	0	44	7094
hsa04742	Taste transduction	1	2.22914e-11	82	0	0	44	7094
ko04925	Aldosterone synthesis and secretion	1	2.22914e-11	82	0	0	44	7094
ko04640	Hematopoietic cell lineage	1	2.24989e-11	96	0	0	44	7094
ko04713	Circadian entrainment	1	2.24989e-11	96	0	0	44	7094
hsa04713	Circadian entrainment	1	2.24989e-11	96	0	0	44	7094
hsa04640	Hematopoietic cell lineage	1	2.24989e-11	96	0	0	44	7094
hsa04740	Olfactory transduction	1	2.70299e-11	415	0	0	44	7094
ko04740	Olfactory transduction	1	2.70299e-11	415	0	0	44	7094
