# Supplementary material for: Detection of correlated hidden factors from single cell transcriptomes using Iteratively Adjusted-SVA (IA-SVA)
Source: Sci Rep. 2018 Nov 19;8:17040. doi: 10.1038/s41598-018-35365-9 (PMC6242813; doi:10.1038/s41598-018-35365-9)
Supplement: Supplementary file 6 — Supplementary Table 5 [file 41598_2018_35365_MOESM6_ESM.xlsx]

## Sheet: IA-SVA genes
CYYR1
GC
RP11-266O8.1
MT-ND2
MT-CO2
MT-ATP8
SYNE2
MT-CO3
MT-ND4
MT-CYB
ENTPD3
SPTSSB
ELMO1
TMEM176B
FSTL5
TMEM37
TMEM176A
CYP2U1
TSPAN1
HADH
PDX1
ARRDC4
RP11-254I22.3
ABRACL
SPOCK3
SAMD11
MAPT
MEG3
SLC7A2
CHGB
TNS1
IGF2
INS-IGF2
CABP7
INS
RPS6
PFKFB2
PIPOX
RBP4
MAFA
TTR
SIX3
CDKN1C
ELL2
GPM6A
PCSK1
PLCE1
ITPR3
ARX
ABCC8
SLC6A6
MEIS2
MYO10
PCSK2
RPL23
BMP5
CADM1
GLS
TBC1D24
LDHA
MAP1B
ADCYAP1
DLK1
C8orf47
S100A10
FAT1
KCTD12
CRYBA2
B2M
HLA-A
FXYD3
ANO5
UCHL1
FXYD5
SCD5
ROBO1
ZNF385D
CASR
ALDH1A1
RPS25
DPP4
IRX2
PRUNE2
GCG
FAP
TM4SF4
NKX6-1
F10
GPX3
LRRTM3
CLU
APOH
TGFBR3
VGF
PKIB
SORL1
SYT13
C1orf127
SLC38A4
MUC13
ADRA2A
HMGB3
C19orf77
IAPP
TIMP2
PRSS23
LOXL4
PDK4
PTPRT
GSN
PLIN3
FABP5
FAM159B
NPTX2
NPNT
PVRL3
BHLHE41
SERPINA1
DHRS7
WSCD2
RGS4
PAPPA2
RGS16

## Sheet: GO BP
TermID	Term	Enrichment	logP	Genes in Term	Target Genes in Term	Fraction of Targets in Term	Total Target Genes	Total Genes	Entrez Gene IDs	Gene Symbols
GO:0010817	regulation of hormone levels	5.46579e-10	-21.3273	471	18	0.176471	102	16543	7.27651e+69	TTR,PCSK2,PFKFB2,ADCYAP1,ITPR3,INS,BMP5,NKX6-1,RBP4,GCG,ABCC8,PDX1,HADH,PCSK1,VGF,MAFA,ALDH1A1,ADRA2A
GO:0090276	regulation of peptide hormone secretion	3.39681e-08	-17.1978	196	11	0.107843	102	16543	4.82568e+41	NKX6-1,ABCC8,GCG,RBP4,HADH,PDX1,PFKFB2,ADCYAP1,ITPR3,INS,ADRA2A
GO:0002791	regulation of peptide secretion	4.40082e-08	-16.9389	201	11	0.107843	102	16543	4.82568e+41	NKX6-1,ABCC8,GCG,RBP4,HADH,PDX1,PFKFB2,ADCYAP1,ITPR3,INS,ADRA2A
GO:0090087	regulation of peptide transport	4.87122e-08	-16.8373	203	11	0.107843	102	16543	4.82568e+41	NKX6-1,ABCC8,GCG,RBP4,HADH,PDX1,PFKFB2,ADCYAP1,ITPR3,INS,ADRA2A
GO:0051179	localization	3.74156e-07	-14.7986	4819	54	0.529412	102	16543	7276,170302,5349,6091,567,116,6542,4825,6833,9349,7049,3651,6281,255743,7425,6194,6653,53827,389692,84171,140738,10103,846,7345,150,203859,2191,2823,4651,6230,23224,55089,6496,2171,7145,3710,2638,3630,4131,2744,5950,350,2934,2159,6533,5265,9844,2195,1803,1191,57586,10226,3481,4137	TTR,ARX,FXYD3,ROBO1,B2M,ADCYAP1,SLC7A2,NKX6-1,ABCC8,RPL23,TGFBR3,PDX1,S100A10,NPNT,VGF,RPS6,SORL1,FXYD5,MAFA,LOXL4,TMEM37,TSPAN1,CASR,UCHL1,ADRA2A,ANO5,FAP,GPM6A,MYO10,RPS25,SYNE2,SLC38A4,SIX3,FABP5,TNS1,ITPR3,GC,INS,MAP1B,GLS,RBP4,APOH,GSN,F10,SLC6A6,SERPINA1,ELMO1,FAT1,DPP4,CLU,SYT13,PLIN3,IGF2,MAPT
GO:0046883	regulation of hormone secretion	4.32673e-07	-14.6533	252	11	0.107843	102	16543	4.82568e+41	NKX6-1,ABCC8,GCG,RBP4,HADH,PDX1,PFKFB2,ADCYAP1,ITPR3,INS,ADRA2A
GO:0050796	regulation of insulin secretion	9.94317e-07	-13.8212	169	9	0.0882353	102	16543	4.82568e+34	NKX6-1,ABCC8,GCG,RBP4,HADH,PDX1,PFKFB2,ITPR3,ADRA2A
GO:0090277	positive regulation of peptide hormone secretion	1.07361e-06	-13.7445	87	7	0.0686275	102	16543	4.82526e+26	NKX6-1,GCG,RBP4,ADCYAP1,PDX1,PFKFB2,INS
GO:0044765	single-organism transport	1.43582e-06	-13.4538	2070	31	0.303922	102	16543	4.65162e+126	MYO10,RPS25,SYNE2,SLC38A4,SIX3,FABP5,ADCYAP1,SLC7A2,ITPR3,GC,INS,MAP1B,ABCC8,GLS,RBP4,APOH,GSN,SLC6A6,RPL23,SERPINA1,PDX1,ELMO1,VGF,RPS6,SORL1,MAFA,CLU,SYT13,UCHL1,IGF2,MAPT
GO:0002793	positive regulation of peptide secretion	1.45752e-06	-13.4388	91	7	0.0686275	102	16543	4.82526e+26	NKX6-1,GCG,RBP4,ADCYAP1,PDX1,PFKFB2,INS
GO:1902578	single-organism localization	4.12653e-06	-12.3981	2290	32	0.313725	102	16543	1.16654e+130	ADCYAP1,SLC7A2,ABCC8,RPL23,PDX1,S100A10,VGF,RPS6,SORL1,MAFA,UCHL1,RPS25,MYO10,SYNE2,SLC38A4,SIX3,FABP5,ITPR3,GC,INS,MAP1B,APOH,RBP4,GLS,GSN,SLC6A6,SERPINA1,ELMO1,SYT13,CLU,MAPT,IGF2
GO:0051234	establishment of localization	4.48892e-06	-12.3139	3925	45	0.441176	102	16543	7.27653e+188	TTR,FXYD3,B2M,ADCYAP1,SLC7A2,ABCC8,RPL23,PDX1,S100A10,NPNT,VGF,RPS6,SORL1,FXYD5,MAFA,LOXL4,TMEM37,CASR,UCHL1,ADRA2A,ANO5,GPM6A,MYO10,RPS25,SYNE2,SLC38A4,SIX3,FABP5,ITPR3,GC,INS,MAP1B,RBP4,GLS,APOH,GSN,F10,SLC6A6,SERPINA1,ELMO1,SYT13,CLU,PLIN3,MAPT,IGF2
GO:0006810	transport	4.69735e-06	-12.2685	3798	44	0.431373	102	16543	7.27653e+182	TTR,FXYD3,B2M,ADCYAP1,SLC7A2,ABCC8,RPL23,PDX1,S100A10,VGF,RPS6,SORL1,FXYD5,MAFA,LOXL4,TMEM37,CASR,UCHL1,ADRA2A,ANO5,GPM6A,MYO10,RPS25,SYNE2,SLC38A4,SIX3,FABP5,ITPR3,GC,INS,MAP1B,RBP4,GLS,APOH,GSN,F10,SLC6A6,SERPINA1,ELMO1,SYT13,CLU,PLIN3,MAPT,IGF2
GO:0019318	hexose metabolic process	5.67292e-06	-12.0798	157	8	0.0784314	102	16543	5.95037e+30	RBP4,PDX1,PFKFB2,PDK4,FABP5,ALDH1A1,INS,IGF2
GO:0046887	positive regulation of hormone secretion	7.40523e-06	-11.8133	116	7	0.0686275	102	16543	4.82526e+26	NKX6-1,GCG,RBP4,ADCYAP1,PDX1,PFKFB2,INS
GO:0065008	regulation of biological quality	8.1431e-06	-11.7183	3479	41	0.401961	102	16543	7.27635e+165	TTR,LRRTM3,PDK4,B2M,ADCYAP1,NKX6-1,ABCC8,TGFBR3,PDX1,VGF,IAPP,RPS6,SORL1,MAFA,TSPAN1,CASR,ADRA2A,FAP,PCSK2,MYO10,PFKFB2,SYNE2,PLCE1,ITPR3,INS,BMP5,MAP1B,GCG,RBP4,APOH,GSN,F10,SERPINA1,HADH,PCSK1,SYT13,CLU,ALDH1A1,MAPT,MUC13,PKIB
GO:0006006	glucose metabolic process	8.2895e-06	-11.7005	118	7	0.0686275	102	16543	5.95022e+27	RBP4,FABP5,PDX1,PFKFB2,IGF2,PDK4,INS
GO:0065009	regulation of molecular function	1.92482e-05	-10.8581	2830	35	0.343137	102	16543	5.9996e+145	RGS4,RGS16,CDKN1C,LRRTM3,FXYD3,SPTSSB,ROBO1,B2M,ADCYAP1,NKX6-1,TGFBR3,PDX1,S100A10,NPNT,TBC1D24,SORL1,FXYD5,UCHL1,ADRA2A,TIMP2,PFKFB2,PLCE1,ARRDC4,INS,APOH,GCG,GSN,SERPINA1,ELMO1,CLU,ALDH1A1,SPOCK3,MAPT,IGF2,PKIB
GO:0050708	regulation of protein secretion	2.12521e-05	-10.7591	378	11	0.107843	102	16543	4.82568e+43	NKX6-1,ABCC8,GCG,RBP4,HADH,PDX1,PFKFB2,CADM1,ITPR3,INS,ADRA2A
GO:0044093	positive regulation of molecular function	3.1995e-05	-10.3499	1825	26	0.254902	102	16543	5.9996e+103	RGS4,RGS16,TIMP2,PFKFB2,ROBO1,PLCE1,B2M,ADCYAP1,ARRDC4,INS,NKX6-1,GCG,APOH,GSN,S100A10,PDX1,NPNT,ELMO1,TBC1D24,SORL1,CLU,ALDH1A1,PKIB,IGF2,MAPT,ADRA2A
GO:0051093	negative regulation of developmental process	3.54087e-05	-10.2486	812	16	0.156863	102	16543	4.21261e+62	MEIS2,ROBO1,SIX3,B2M,ADCYAP1,BMP5,RBP4,APOH,NKX6-1,BHLHE41,IAPP,SORL1,TMEM176A,TMEM176B,MAPT,HMGB3
GO:1902003	regulation of beta-amyloid formation	3.62263e-05	-10.2257	11	3	0.0294118	102	16543	66531191347731	SORL1,CLU,LRRTM3
GO:0005996	monosaccharide metabolic process	3.66179e-05	-10.215	203	8	0.0784314	102	16543	5.95037e+30	RBP4,PDX1,PFKFB2,PDK4,FABP5,ALDH1A1,INS,IGF2
GO:1902996	regulation of neurofibrillary tangle assembly	3.7646e-05	-10.1873	2	2	0.0196078	102	16543	66531191	SORL1,CLU
GO:0032460	negative regulation of protein oligomerization	4.80853e-05	-9.94253	12	3	0.0294118	102	16543	665311913630	SORL1,CLU,INS
GO:0043085	positive regulation of catalytic activity	5.23869e-05	-9.85685	1545	23	0.22549	102	16543	5.9996e+92	RGS4,RGS16,TIMP2,PFKFB2,ROBO1,PLCE1,ADCYAP1,ARRDC4,INS,GCG,APOH,GSN,S100A10,NPNT,ELMO1,TBC1D24,SORL1,CLU,ALDH1A1,PKIB,MAPT,IGF2,ADRA2A
GO:0051338	regulation of transferase activity	5.62113e-05	-9.78639	938	17	0.166667	102	16543	5.9991e+71	RGS4,CDKN1C,LRRTM3,PFKFB2,SPTSSB,PLCE1,ADCYAP1,ARRDC4,INS,GCG,SORL1,CLU,MAPT,IGF2,PKIB,UCHL1,ADRA2A
GO:0032024	positive regulation of insulin secretion	5.75818e-05	-9.7623	67	5	0.0490196	102	16543	4.82526e+19	NKX6-1,GCG,RBP4,PDX1,PFKFB2
GO:0042593	glucose homeostasis	7.49194e-05	-9.4991	166	7	0.0686275	102	16543	5.95037e+26	RBP4,PDX1,VGF,PDK4,INS,RPS6,ADRA2A
GO:0033500	carbohydrate homeostasis	7.49194e-05	-9.4991	166	7	0.0686275	102	16543	5.95037e+26	RBP4,PDX1,VGF,PDK4,INS,RPS6,ADRA2A
GO:1902991	regulation of amyloid precursor protein catabolic process	7.88483e-05	-9.44798	14	3	0.0294118	102	16543	66531191347731	SORL1,CLU,LRRTM3
GO:0043549	regulation of kinase activity	8.15013e-05	-9.41489	778	15	0.147059	102	16543	5.99926e+60	RGS4,GCG,CDKN1C,LRRTM3,PFKFB2,PLCE1,SORL1,ADCYAP1,CLU,UCHL1,PKIB,INS,MAPT,IGF2,ADRA2A
GO:0007610	behavior	8.31584e-05	-9.39476	519	12	0.117647	102	16543	2.64127e+45	GCG,GLS,MEIS2,IAPP,SIX3,DPP4,NPTX2,ADCYAP1,ITPR3,CASR,UCHL1,MAPT
GO:0047497	mitochondrion transport along microtubule	9.81192e-05	-9.22933	15	3	0.0294118	102	16543	413773454131	MAPT,UCHL1,MAP1B
GO:0034643	establishment of mitochondrion localization, microtubule-mediated	9.81192e-05	-9.22933	15	3	0.0294118	102	16543	413773454131	MAPT,UCHL1,MAP1B
GO:1903530	regulation of secretion by cell	0.00010234	-9.18721	615	13	0.127451	102	16543	4.82568e+51	NKX6-1,ABCC8,GCG,RBP4,HADH,PDX1,PFKFB2,ADCYAP1,SYT13,CADM1,ITPR3,INS,ADRA2A
GO:0035270	endocrine system development	0.000102715	-9.18355	121	6	0.0588235	102	16543	4.82565e+21	NKX6-1,SIX3,ADCYAP1,PDX1,CDKN1C,BMP5
GO:0009730	detection of carbohydrate stimulus	0.000112483	-9.09271	3	2	0.0196078	102	16543	48253651	NKX6-1,PDX1
GO:0009732	detection of hexose stimulus	0.000112483	-9.09271	3	2	0.0196078	102	16543	48253651	NKX6-1,PDX1
GO:0034287	detection of monosaccharide stimulus	0.000112483	-9.09271	3	2	0.0196078	102	16543	48253651	NKX6-1,PDX1
GO:0051594	detection of glucose	0.000112483	-9.09271	3	2	0.0196078	102	16543	48253651	NKX6-1,PDX1
GO:1902947	regulation of tau-protein kinase activity	0.000112483	-9.09271	3	2	0.0196078	102	16543	66531191	SORL1,CLU
GO:0050790	regulation of catalytic activity	0.000118551	-9.04017	2329	29	0.284314	102	16543	5.9996e+121	RGS4,RGS16,TIMP2,CDKN1C,LRRTM3,PFKFB2,SPTSSB,ROBO1,PLCE1,ADCYAP1,ARRDC4,INS,GCG,APOH,GSN,S100A10,SERPINA1,NPNT,ELMO1,TBC1D24,SORL1,CLU,ALDH1A1,SPOCK3,UCHL1,PKIB,IGF2,MAPT,ADRA2A
GO:0051654	establishment of mitochondrion localization	0.00014533	-8.8365	17	3	0.0294118	102	16543	734541374131	UCHL1,MAPT,MAP1B
GO:0051239	regulation of multicellular organismal process	0.000164652	-8.71168	2620	31	0.303922	102	16543	2.19117e+128	FAP,ARX,TIMP2,MEIS2,CDKN1C,LRRTM3,FXYD3,PDK4,ROBO1,PLCE1,SIX3,B2M,ADCYAP1,CADM1,ITPR3,INS,BMP5,MAP1B,NKX6-1,APOH,GLS,RBP4,TGFBR3,NPNT,IAPP,TMEM176A,SORL1,CLU,MAPT,TMEM176B,ADRA2A
GO:0003309	type B pancreatic cell differentiation	0.000173616	-8.65866	18	3	0.0294118	102	16543	48253651653	NKX6-1,PDX1,BMP5
GO:0035883	enteroendocrine cell differentiation	0.000205247	-8.4913	19	3	0.0294118	102	16543	48253651653	NKX6-1,PDX1,BMP5
GO:0010716	negative regulation of extracellular matrix disassembly	0.00022406	-8.4036	4	2	0.0196078	102	16543	18032191	DPP4,FAP
GO:0051046	regulation of secretion	0.000227916	-8.38653	667	13	0.127451	102	16543	4.82568e+51	NKX6-1,ABCC8,GCG,RBP4,HADH,PDX1,PFKFB2,ADCYAP1,SYT13,CADM1,ITPR3,INS,ADRA2A
GO:0043408	regulation of MAPK cascade	0.000238073	-8.34293	670	13	0.127451	102	16543	5.99926e+51	RGS4,GCG,TIMP2,TGFBR3,NPNT,PLCE1,SORL1,ADCYAP1,INS,IGF2,UCHL1,BMP5,ADRA2A
GO:0044281	small molecule metabolic process	0.000259489	-8.2568	1718	23	0.22549	102	16543	7.27652e+94	TTR,PFKFB2,SCD5,PDK4,PLCE1,LDHA,FABP5,ADCYAP1,SLC7A2,GC,INS,GLS,RBP4,SLC6A6,HADH,PDX1,ENTPD3,SORL1,CYP2U1,ALDH1A1,PIPOX,SPOCK3,IGF2
GO:0032879	regulation of localization	0.000261364	-8.2496	2436	29	0.284314	102	16543	5.20853e+118	PFKFB2,FXYD3,SYNE2,ROBO1,B2M,ADCYAP1,CADM1,ITPR3,INS,BMP5,MAP1B,NKX6-1,ABCC8,GCG,RBP4,APOH,GSN,F10,TGFBR3,HADH,PDX1,FXYD5,SORL1,SYT13,TMEM37,TSPAN1,SPOCK3,MAPT,ADRA2A
GO:0008283	cell proliferation	0.000263299	-8.24222	677	13	0.127451	102	16543	4.82526e+57	NKX6-1,GCG,FAP,ARX,TGFBR3,BHLHE41,RPS6,PLCE1,SIX3,CLU,CADM1,TSPAN1,UCHL1
GO:0044699	single-organism process	0.00028354	-8.16816	12210	90	0.882353	102	16543	2878,347731,5166,165679,6542,6833,7049,3651,6281,255743,153572,7425,11122,6194,57465,389692,10103,846,2191,2823,7077,4212,5208,6230,23224,55089,51196,2171,7145,23705,3710,3630,2641,350,5950,2744,2934,1803,1191,113612,57586,79750,50859,51268,56667,28959,4137,7276,170302,6004,1028,79966,6091,567,4885,116,3105,60676,1412,4825,9349,79365,3375,158471,6653,53827,84171,7345,8788,150,51635,5126,4651,7104…	GPX3,LRRTM3,PDK4,SPTSSB,SLC7A2,ABCC8,TGFBR3,PDX1,S100A10,NPNT,IRX2,VGF,PTPRT,RPS6,TBC1D24,MAFA,TSPAN1,CASR,FAP,GPM6A,TIMP2,MEIS2,PFKFB2,RPS25,SYNE2,SLC38A4,PLCE1,FABP5,TNS1,CADM1,ITPR3,INS,GCG,APOH,RBP4,GLS,GSN,DPP4,CLU,CYP2U1,SYT13,ZNF385D,SPOCK3,PIPOX,MUC13,TMEM176B,MAPT,TTR,ARX,RGS16,CDKN1C,SCD5,ROBO1,B2M,NPTX2,ADCYAP1,HLA-A,PAPPA2,CRYBA2,NKX6-1,RPL23,BHLHE41,IAPP,PRUNE2,SORL1,FXYD5,LOXL4,UCHL…
GO:0050714	positive regulation of protein secretion	0.000293495	-8.13365	207	7	0.0686275	102	16543	4.82526e+28	NKX6-1,GCG,RBP4,CADM1,PDX1,PFKFB2,INS
GO:0010676	positive regulation of cellular carbohydrate metabolic process	0.000293825	-8.13253	52	4	0.0392157	102	16543	2641520834813630	GCG,PFKFB2,IGF2,INS
GO:0048523	negative regulation of cellular process	0.000319277	-8.04945	4190	42	0.411765	102	16543	5.9996e+171	RGS4,RGS16,ARX,CDKN1C,LRRTM3,PDK4,ROBO1,B2M,ADCYAP1,NKX6-1,ABCC8,TGFBR3,PDX1,BHLHE41,IAPP,RPS6,TMEM176A,SORL1,FXYD5,UCHL1,DLK1,ADRA2A,FAP,TIMP2,MEIS2,SIX3,ITPR3,INS,BMP5,GCG,RBP4,APOH,GSN,SERPINA1,HADH,DPP4,CLU,SPOCK3,MAPT,TMEM176B,PKIB,HMGB3
GO:0044723	single-organism carbohydrate metabolic process	0.00033172	-8.01122	353	9	0.0882353	102	16543	5.95037e+34	RBP4,PDX1,PFKFB2,PDK4,LDHA,FABP5,ALDH1A1,INS,IGF2
GO:0010906	regulation of glucose metabolic process	0.000348236	-7.96263	98	5	0.0490196	102	16543	2.64152e+19	GCG,PFKFB2,IGF2,PDK4,INS
GO:0050793	regulation of developmental process	0.000351388	-7.95362	2231	27	0.264706	102	16543	1.70303e+112	ARX,TIMP2,MEIS2,CDKN1C,MYO10,LRRTM3,ROBO1,SIX3,B2M,ADCYAP1,INS,BMP5,MAP1B,NKX6-1,RBP4,APOH,GSN,TGFBR3,S100A10,NPNT,BHLHE41,IAPP,SORL1,TMEM176A,MAPT,TMEM176B,HMGB3
GO:1902430	negative regulation of beta-amyloid formation	0.000371929	-7.89681	5	2	0.0196078	102	16543	66531191	SORL1,CLU
GO:2001199	negative regulation of dendritic cell differentiation	0.000371929	-7.89681	5	2	0.0196078	102	16543	5536528959	TMEM176A,TMEM176B
GO:0030511	positive regulation of transforming growth factor beta receptor signaling pathway	0.000419217	-7.77712	24	3	0.0294118	102	16543	70491028255743	TGFBR3,CDKN1C,NPNT
GO:1903846	positive regulation of cellular response to transforming growth factor beta stimulus	0.000419217	-7.77712	24	3	0.0294118	102	16543	70491028255743	TGFBR3,CDKN1C,NPNT
GO:0045596	negative regulation of cell differentiation	0.000441539	-7.72524	622	12	0.117647	102	16543	4.82542e+47	NKX6-1,MEIS2,BHLHE41,IAPP,TMEM176A,SORL1,SIX3,B2M,ADCYAP1,TMEM176B,BMP5,HMGB3
GO:0045859	regulation of protein kinase activity	0.000493298	-7.6144	723	13	0.127451	102	16543	5.99926e+52	RGS4,GCG,CDKN1C,LRRTM3,PLCE1,SORL1,ADCYAP1,CLU,UCHL1,INS,IGF2,PKIB,ADRA2A
GO:0051347	positive regulation of transferase activity	0.000494848	-7.61126	630	12	0.117647	102	16543	2.64152e+47	GCG,PFKFB2,PLCE1,SORL1,ADCYAP1,CLU,ARRDC4,PKIB,INS,MAPT,IGF2,ADRA2A
GO:1905049	negative regulation of metallopeptidase activity	0.000555648	-7.49538	6	2	0.0196078	102	16543	66537077	SORL1,TIMP2
GO:1902004	positive regulation of beta-amyloid formation	0.000555648	-7.49538	6	2	0.0196078	102	16543	1191347731	CLU,LRRTM3
GO:1902993	positive regulation of amyloid precursor protein catabolic process	0.000555648	-7.49538	6	2	0.0196078	102	16543	1191347731	CLU,LRRTM3
GO:1903054	negative regulation of extracellular matrix organization	0.000555648	-7.49538	6	2	0.0196078	102	16543	18032191	DPP4,FAP
GO:0072384	organelle transport along microtubule	0.000613831	-7.39579	63	4	0.0392157	102	16543	4.13773e+16	MAPT,UCHL1,SYNE2,MAP1B
GO:0032880	regulation of protein localization	0.0006326	-7.36567	941	15	0.147059	102	16543	4.82568e+58	NKX6-1,ABCC8,GCG,RBP4,GSN,HADH,PDX1,PFKFB2,SORL1,ADCYAP1,CADM1,ITPR3,INS,MAPT,ADRA2A
GO:0042325	regulation of phosphorylation	0.000658572	-7.32544	1373	19	0.186275	102	16543	5.99971e+77	RGS4,TIMP2,CDKN1C,LRRTM3,PFKFB2,PLCE1,ADCYAP1,INS,BMP5,GCG,TGFBR3,NPNT,SORL1,CLU,MAPT,IGF2,PKIB,UCHL1,ADRA2A
GO:0010648	negative regulation of cell communication	0.000682878	-7.28919	1158	17	0.166667	102	16543	5.9996e+67	RGS4,RGS16,TIMP2,LRRTM3,ROBO1,SIX3,INS,BMP5,ABCC8,TGFBR3,PDX1,HADH,SORL1,CLU,UCHL1,ADRA2A,DLK1
GO:0023057	negative regulation of signaling	0.00070985	-7.25046	1162	17	0.166667	102	16543	5.9996e+67	RGS4,RGS16,TIMP2,LRRTM3,ROBO1,SIX3,INS,BMP5,ABCC8,TGFBR3,PDX1,HADH,SORL1,CLU,UCHL1,ADRA2A,DLK1
GO:0045913	positive regulation of carbohydrate metabolic process	0.000732286	-7.21934	66	4	0.0392157	102	16543	2641520834813630	GCG,PFKFB2,IGF2,INS
GO:0009725	response to hormone	0.000739343	-7.20975	755	13	0.127451	102	16543	4.82568e+49	NKX6-1,ABCC8,GCG,TIMP2,TGFBR3,HADH,PDX1,VGF,PDK4,ADCYAP1,INS,IGF2,ADRA2A
GO:0042572	retinol metabolic process	0.000740091	-7.20874	29	3	0.0294118	102	16543	59507276216	RBP4,TTR,ALDH1A1
GO:0031344	regulation of cell projection organization	0.000770955	-7.16788	570	11	0.107843	102	16543	4.82528e+42	NKX6-1,GPM6A,MYO10,SYNE2,ROBO1,TBC1D24,B2M,ADCYAP1,MAPT,BMP5,MAP1B
GO:1902992	negative regulation of amyloid precursor protein catabolic process	0.000774778	-7.16293	7	2	0.0196078	102	16543	66531191	SORL1,CLU
GO:0019896	axonal transport of mitochondrion	0.000774778	-7.16293	7	2	0.0196078	102	16543	41377345	MAPT,UCHL1
GO:0048519	negative regulation of biological process	0.000837944	-7.08456	4518	43	0.421569	102	16543	5.9996e+175	RGS4,RGS16,ARX,CDKN1C,LRRTM3,PDK4,ROBO1,B2M,ADCYAP1,NKX6-1,ABCC8,TGFBR3,PDX1,BHLHE41,IAPP,RPS6,TMEM176A,SORL1,FXYD5,UCHL1,DLK1,ADRA2A,FAP,TIMP2,MEIS2,SIX3,ITPR3,INS,BMP5,MAP1B,GCG,RBP4,APOH,GSN,SERPINA1,HADH,DPP4,CLU,SPOCK3,MAPT,TMEM176B,PKIB,HMGB3
GO:1903532	positive regulation of secretion by cell	0.000848333	-7.07224	322	8	0.0784314	102	16543	4.82526e+31	NKX6-1,GCG,RBP4,PDX1,PFKFB2,CADM1,ADCYAP1,INS
GO:0045595	regulation of cell differentiation	0.00085763	-7.06134	1517	20	0.196078	102	16543	7.07742e+81	TIMP2,MEIS2,CDKN1C,ROBO1,SIX3,B2M,ADCYAP1,INS,BMP5,MAP1B,NKX6-1,S100A10,NPNT,BHLHE41,IAPP,SORL1,TMEM176A,TMEM176B,MAPT,HMGB3
GO:0031016	pancreas development	0.000866063	-7.05155	69	4	0.0392157	102	16543	482542123651653	NKX6-1,MEIS2,PDX1,BMP5
GO:0033673	negative regulation of kinase activity	0.000903177	-7.00959	250	7	0.0686275	102	16543	5.99967e+29	RGS4,SORL1,CDKN1C,LRRTM3,UCHL1,PKIB,MAPT
GO:0071901	negative regulation of protein serine/threonine kinase activity	0.000911781	-7.00011	121	5	0.0490196	102	16543	5.99967e+19	RGS4,SORL1,CDKN1C,UCHL1,PKIB
GO:0051128	regulation of cellular component organization	0.000971822	-6.93634	2254	26	0.254902	102	16543	2.19128e+107	FAP,GPM6A,CDKN1C,MYO10,LRRTM3,SYNE2,ROBO1,PLCE1,B2M,ADCYAP1,INS,PAPPA2,BMP5,MAP1B,NKX6-1,GCG,GSN,S100A10,TBC1D24,SORL1,DPP4,CLU,TSPAN1,PKIB,MAPT,IGF2
GO:0010675	regulation of cellular carbohydrate metabolic process	0.00101778	-6.89013	124	5	0.0490196	102	16543	2.64152e+19	GCG,PFKFB2,IGF2,PDK4,INS
GO:0021800	cerebral cortex tangential migration	0.00102888	-6.87928	8	2	0.0196078	102	16543	1703026091	ARX,ROBO1
GO:0016477	cell migration	0.00103301	-6.87528	783	13	0.127451	102	16543	4.82522e+55	NKX6-1,FAP,ARX,GPM6A,TGFBR3,ELMO1,FAT1,SYNE2,ROBO1,SIX3,DPP4,TNS1,TSPAN1
GO:0023051	regulation of signaling	0.0010439	-6.86479	3039	32	0.313725	102	16543	5.9996e+129	RGS4,RGS16,CDKN1C,LRRTM3,FXYD3,ROBO1,ADCYAP1,NKX6-1,ABCC8,TGFBR3,PDX1,NPNT,VGF,SORL1,UCHL1,DLK1,ADRA2A,TIMP2,PFKFB2,PLCE1,SIX3,ITPR3,INS,BMP5,RBP4,GCG,GSN,F10,HADH,CLU,MAPT,IGF2
GO:0009749	response to glucose	0.00105506	-6.85415	125	5	0.0490196	102	16543	4.82539e+21	NKX6-1,MAFA,PDX1,PFKFB2,LDHA
GO:0030705	cytoskeleton-dependent intracellular transport	0.00109335	-6.8185	126	5	0.0490196	102	16543	4.65173e+20	MYO10,UCHL1,SYNE2,MAPT,MAP1B
GO:0008277	regulation of G-protein coupled receptor protein signaling pathway	0.00113267	-6.78318	127	5	0.0490196	102	16543	5.9996e+18	RGS4,RGS16,ADCYAP1,ADRA2A,PLCE1
GO:0070201	regulation of establishment of protein localization	0.00117255	-6.74858	794	13	0.127451	102	16543	4.82568e+51	NKX6-1,ABCC8,GCG,RBP4,HADH,PDX1,PFKFB2,SORL1,CADM1,ITPR3,INS,MAPT,ADRA2A
GO:0032459	regulation of protein oligomerization	0.00118525	-6.7378	34	3	0.0294118	102	16543	665311913630	SORL1,CLU,INS
GO:0010907	positive regulation of glucose metabolic process	0.00118525	-6.7378	34	3	0.0294118	102	16543	264134813630	GCG,IGF2,INS
GO:0061384	heart trabecula morphogenesis	0.00118525	-6.7378	34	3	0.0294118	102	16543	59507049653	RBP4,TGFBR3,BMP5
GO:0042116	macrophage activation	0.00118525	-6.7378	34	3	0.0294118	102	16543	654211914137	SLC7A2,CLU,MAPT
GO:0009746	response to hexose	0.00125691	-6.6791	130	5	0.0490196	102	16543	4.82539e+21	NKX6-1,MAFA,PDX1,PFKFB2,LDHA
GO:0030073	insulin secretion	0.00129059	-6.65266	35	3	0.0294118	102	16543	38969236517425	MAFA,PDX1,VGF
GO:0022028	tangential migration from the subventricular zone to the olfactory bulb	0.00131753	-6.63199	9	2	0.0196078	102	16543	1703026091	ARX,ROBO1
GO:1905048	regulation of metallopeptidase activity	0.00131753	-6.63199	9	2	0.0196078	102	16543	66537077	SORL1,TIMP2
GO:0002480	antigen processing and presentation of exogenous peptide antigen via MHC class I, TAP-independent	0.00131753	-6.63199	9	2	0.0196078	102	16543	5673105	B2M,HLA-A
GO:0051646	mitochondrion localization	0.00140165	-6.57011	36	3	0.0294118	102	16543	734541374131	UCHL1,MAPT,MAP1B
GO:0051047	positive regulation of secretion	0.00144595	-6.53899	350	8	0.0784314	102	16543	4.82526e+31	NKX6-1,GCG,RBP4,PDX1,PFKFB2,CADM1,ADCYAP1,INS
GO:0034284	response to monosaccharide	0.00148599	-6.51167	135	5	0.0490196	102	16543	4.82539e+21	NKX6-1,MAFA,PDX1,PFKFB2,LDHA
GO:0046676	negative regulation of insulin secretion	0.00151853	-6.49001	37	3	0.0294118	102	16543	68333033150	ABCC8,HADH,ADRA2A
GO:0043086	negative regulation of catalytic activity	0.0015493	-6.46995	819	13	0.127451	102	16543	5.99971e+52	RGS4,TIMP2,CDKN1C,SERPINA1,LRRTM3,SORL1,ADCYAP1,SPOCK3,UCHL1,INS,MAPT,PKIB,ADRA2A
GO:0043434	response to peptide hormone	0.00155345	-6.46728	354	8	0.0784314	102	16543	4.82568e+31	NKX6-1,ABCC8,GCG,HADH,VGF,PDK4,INS,IGF2
GO:0032868	response to insulin	0.00156802	-6.45794	202	6	0.0588235	102	16543	6.8333e+23	ABCC8,HADH,IGF2,VGF,PDK4,INS
GO:0051223	regulation of protein transport	0.00159267	-6.44235	721	12	0.117647	102	16543	4.82568e+47	NKX6-1,ABCC8,GCG,RBP4,HADH,PDX1,PFKFB2,SORL1,CADM1,ITPR3,INS,ADRA2A
GO:0021891	olfactory bulb interneuron development	0.0016403	-6.41288	10	2	0.0196078	102	16543	1703026091	ARX,ROBO1
GO:0010761	fibroblast migration	0.0016403	-6.41288	10	2	0.0196078	102	16543	714523224	TNS1,SYNE2
GO:0031018	endocrine pancreas development	0.00164136	-6.41223	38	3	0.0294118	102	16543	48253651653	NKX6-1,PDX1,BMP5
GO:0002067	glandular epithelial cell differentiation	0.00164136	-6.41223	38	3	0.0294118	102	16543	48253651653	NKX6-1,PDX1,BMP5
GO:0010646	regulation of cell communication	0.00165397	-6.40458	2988	31	0.303922	102	16543	5.9996e+125	RGS4,RGS16,TIMP2,CDKN1C,LRRTM3,PFKFB2,ROBO1,PLCE1,SIX3,ADCYAP1,ITPR3,INS,BMP5,NKX6-1,ABCC8,GCG,RBP4,GSN,F10,TGFBR3,HADH,PDX1,NPNT,VGF,SORL1,CLU,UCHL1,MAPT,IGF2,DLK1,ADRA2A
GO:0051130	positive regulation of cellular component organization	0.00166947	-6.39525	1145	16	0.156863	102	16543	2.82335e+63	GPM6A,LRRTM3,ROBO1,B2M,ADCYAP1,INS,BMP5,MAP1B,GCG,GSN,S100A10,CLU,TSPAN1,IGF2,MAPT,PKIB
GO:0051174	regulation of phosphorus metabolic process	0.00172291	-6.36374	1606	20	0.196078	102	16543	5.99971e+81	RGS4,TIMP2,CDKN1C,LRRTM3,PFKFB2,PDK4,PLCE1,ADCYAP1,INS,BMP5,GCG,TGFBR3,NPNT,SORL1,CLU,MAPT,IGF2,PKIB,UCHL1,ADRA2A
GO:2001198	regulation of dendritic cell differentiation	0.00199676	-6.21623	11	2	0.0196078	102	16543	5536528959	TMEM176A,TMEM176B
GO:0001932	regulation of protein phosphorylation	0.00207391	-6.17832	1282	17	0.166667	102	16543	5.99971e+69	RGS4,TIMP2,CDKN1C,LRRTM3,PLCE1,ADCYAP1,INS,BMP5,GCG,TGFBR3,NPNT,SORL1,CLU,IGF2,PKIB,UCHL1,ADRA2A
GO:0006109	regulation of carbohydrate metabolic process	0.00215989	-6.1377	147	5	0.0490196	102	16543	2.64152e+19	GCG,PFKFB2,IGF2,PDK4,INS
GO:0002682	regulation of immune system process	0.00217882	-6.12897	1288	17	0.166667	102	16543	4.21247e+67	MEIS2,MYO10,B2M,ADCYAP1,SLC7A2,CADM1,INS,HLA-A,BMP5,RBP4,GSN,ELMO1,TMEM176A,DPP4,CLU,TMEM176B,IGF2
GO:0009968	negative regulation of signal transduction	0.00218271	-6.12719	1065	15	0.147059	102	16543	5.9996e+59	RGS4,RGS16,TIMP2,TGFBR3,PDX1,LRRTM3,ROBO1,SORL1,SIX3,CLU,UCHL1,INS,BMP5,DLK1,ADRA2A
GO:0010647	positive regulation of cell communication	0.00223727	-6.1025	1523	19	0.186275	102	16543	7.0771e+75	TIMP2,CDKN1C,PFKFB2,ROBO1,PLCE1,ADCYAP1,ITPR3,INS,BMP5,NKX6-1,RBP4,GCG,GSN,F10,TGFBR3,PDX1,NPNT,IGF2,ADRA2A
GO:0044708	single-organism behavior	0.00230106	-6.07438	377	8	0.0784314	102	16543	4.21218e+29	MEIS2,DPP4,NPTX2,ADCYAP1,ITPR3,CASR,MAPT,UCHL1
GO:0021795	cerebral cortex cell migration	0.00234823	-6.05409	43	3	0.0294118	102	16543	170302232246091	ARX,SYNE2,ROBO1
GO:0090278	negative regulation of peptide hormone secretion	0.00234823	-6.05409	43	3	0.0294118	102	16543	68333033150	ABCC8,HADH,ADRA2A
GO:0023056	positive regulation of signaling	0.00237451	-6.04296	1531	19	0.186275	102	16543	7.0771e+75	TIMP2,CDKN1C,PFKFB2,ROBO1,PLCE1,ADCYAP1,ITPR3,INS,BMP5,NKX6-1,RBP4,GCG,GSN,F10,TGFBR3,PDX1,NPNT,IGF2,ADRA2A
GO:0009653	anatomical structure morphogenesis	0.00237591	-6.04238	1893	22	0.215686	102	16543	2.19117e+94	FAP,ARX,GPM6A,CDKN1C,ROBO1,SIX3,MAP1B,BMP5,PAPPA2,NKX6-1,RBP4,TGFBR3,PDX1,NPNT,IRX2,BHLHE41,FAT1,RPS6,CLU,CASR,TMEM176B,UCHL1
GO:0006089	lactate metabolic process	0.0023865	-6.03793	12	2	0.0196078	102	16543	52083939	PFKFB2,LDHA
GO:0002792	negative regulation of peptide secretion	0.00250886	-5.98793	44	3	0.0294118	102	16543	68333033150	ABCC8,HADH,ADRA2A
GO:0007631	feeding behavior	0.00251271	-5.98639	92	4	0.0392157	102	16543	2641274473453370	GCG,GLS,UCHL1,IAPP
GO:0009743	response to carbohydrate	0.00256983	-5.96391	153	5	0.0490196	102	16543	4.82539e+21	NKX6-1,MAFA,PDX1,PFKFB2,LDHA
GO:0048870	cell motility	0.00260857	-5.94895	869	13	0.127451	102	16543	4.82522e+55	NKX6-1,FAP,ARX,GPM6A,TGFBR3,ELMO1,FAT1,SYNE2,ROBO1,SIX3,DPP4,TNS1,TSPAN1
GO:0051674	localization of cell	0.00260857	-5.94895	869	13	0.127451	102	16543	4.82522e+55	NKX6-1,FAP,ARX,GPM6A,TGFBR3,ELMO1,FAT1,SYNE2,ROBO1,DPP4,SIX3,TNS1,TSPAN1
GO:0001667	ameboidal-type cell migration	0.00271825	-5.90777	155	5	0.0490196	102	16543	1.80322e+20	DPP4,FAP,TNS1,SYNE2,ROBO1
GO:0046628	positive regulation of insulin receptor signaling pathway	0.00280909	-5.8749	13	2	0.0196078	102	16543	34813630	IGF2,INS
GO:0003323	type B pancreatic cell development	0.00280909	-5.8749	13	2	0.0196078	102	16543	4825653	NKX6-1,BMP5
GO:0002674	negative regulation of acute inflammatory response	0.00280909	-5.8749	13	2	0.0196078	102	16543	1163630	ADCYAP1,INS
GO:0005975	carbohydrate metabolic process	0.00281087	-5.87426	479	9	0.0882353	102	16543	5.95037e+34	RBP4,PDX1,PFKFB2,PDK4,LDHA,FABP5,ALDH1A1,INS,IGF2
GO:0006928	movement of cell or subcellular component	0.00281701	-5.87208	1320	17	0.166667	102	16543	2.19117e+70	FAP,ARX,GPM6A,SYNE2,ROBO1,SIX3,TNS1,MAP1B,NKX6-1,TGFBR3,ELMO1,FAT1,DPP4,TSPAN1,UCHL1,MAPT,ADRA2A
GO:0051336	regulation of hydrolase activity	0.00283924	-5.86422	1321	17	0.166667	102	16543	5.9996e+69	RGS4,RGS16,TIMP2,ROBO1,PLCE1,ADCYAP1,APOH,GSN,S100A10,SERPINA1,ELMO1,NPNT,TBC1D24,SORL1,ALDH1A1,SPOCK3,MAPT
GO:0001775	cell activation	0.00284695	-5.86151	574	10	0.0980392	102	16543	6.19418e+38	RPS6,DPP4,B2M,CLU,SLC7A2,CADM1,ITPR3,INS,MAPT,ADRA2A
GO:0051241	negative regulation of multicellular organismal process	0.00289693	-5.8441	987	14	0.137255	102	16543	4.82535e+53	NKX6-1,APOH,RBP4,MEIS2,IAPP,ROBO1,TMEM176A,SORL1,SIX3,B2M,ADCYAP1,INS,TMEM176B,BMP5
GO:0045666	positive regulation of neuron differentiation	0.00290826	-5.8402	307	7	0.0686275	102	16543	4.82571e+25	NKX6-1,TIMP2,ADCYAP1,MAPT,MAP1B,BMP5,ROBO1
GO:1901652	response to peptide	0.00301649	-5.80366	394	8	0.0784314	102	16543	4.82568e+31	NKX6-1,ABCC8,GCG,HADH,VGF,PDK4,INS,IGF2
GO:0034308	primary alcohol metabolic process	0.00303093	-5.79889	47	3	0.0294118	102	16543	59507276216	RBP4,TTR,ALDH1A1
GO:0061383	trabecula morphogenesis	0.00303093	-5.79889	47	3	0.0294118	102	16543	59507049653	RBP4,TGFBR3,BMP5
GO:0006469	negative regulation of protein kinase activity	0.00313556	-5.76495	232	6	0.0588235	102	16543	5.99967e+25	RGS4,SORL1,CDKN1C,LRRTM3,UCHL1,PKIB
GO:0042445	hormone metabolic process	0.00320078	-5.74436	161	5	0.0490196	102	16543	5.95073e+18	RBP4,TTR,PCSK2,ALDH1A1,PCSK1
GO:0060284	regulation of cell development	0.00321381	-5.7403	785	12	0.117647	102	16543	4.82571e+44	NKX6-1,TIMP2,S100A10,ROBO1,SORL1,SIX3,B2M,ADCYAP1,INS,MAPT,BMP5,MAP1B
GO:0048585	negative regulation of response to stimulus	0.00324026	-5.7321	1338	17	0.166667	102	16543	5.9996e+65	RGS4,RGS16,TIMP2,LRRTM3,ROBO1,SIX3,ADCYAP1,INS,BMP5,APOH,TGFBR3,PDX1,SORL1,CLU,UCHL1,ADRA2A,DLK1
GO:0021889	olfactory bulb interneuron differentiation	0.00326413	-5.72476	14	2	0.0196078	102	16543	1703026091	ARX,ROBO1
GO:0051917	regulation of fibrinolysis	0.00326413	-5.72476	14	2	0.0196078	102	16543	3502191	APOH,FAP
GO:0090100	positive regulation of transmembrane receptor protein serine/threonine kinase signaling pathway	0.00327605	-5.72112	99	4	0.0392157	102	16543	7.0491e+16	TGFBR3,CDKN1C,NPNT,BMP5
GO:0010970	transport along microtubule	0.00327605	-5.72112	99	4	0.0392157	102	16543	4.13773e+16	MAPT,UCHL1,SYNE2,MAP1B
GO:0099111	microtubule-based transport	0.00327605	-5.72112	99	4	0.0392157	102	16543	4.13773e+16	MAPT,UCHL1,SYNE2,MAP1B
GO:1901615	organic hydroxy compound metabolic process	0.00330676	-5.71179	400	8	0.0784314	102	16543	5.95073e+31	RBP4,TTR,PFKFB2,PLCE1,LDHA,SORL1,ALDH1A1,GC
GO:0010959	regulation of metal ion transport	0.00335208	-5.69818	315	7	0.0686275	102	16543	6.83326e+25	ABCC8,GCG,FXYD5,B2M,ADCYAP1,FXYD3,ADRA2A
GO:0019932	second-messenger-mediated signaling	0.00337454	-5.6915	163	5	0.0490196	102	16543	3.89692e+21	MAFA,ADCYAP1,ITPR3,PDX1,PLCE1
GO:0051050	positive regulation of transport	0.00339269	-5.68613	896	13	0.127451	102	16543	4.82568e+50	NKX6-1,ABCC8,GCG,RBP4,PDX1,PFKFB2,SORL1,B2M,ADCYAP1,CADM1,TSPAN1,INS,ADRA2A
GO:0051270	regulation of cellular component movement	0.00345244	-5.66868	792	12	0.117647	102	16543	4.82535e+46	NKX6-1,APOH,GSN,F10,TGFBR3,SYNE2,ROBO1,SORL1,SPOCK3,INS,BMP5,ADRA2A
GO:0032940	secretion by cell	0.00349338	-5.65689	495	9	0.0882353	102	16543	2.74435e+37	GLS,APOH,SERPINA1,PDX1,VGF,MAFA,SYT13,CLU,IGF2
GO:0033674	positive regulation of kinase activity	0.00349338	-5.65689	495	9	0.0882353	102	16543	2.64152e+34	GCG,PFKFB2,PLCE1,CLU,ADCYAP1,INS,MAPT,IGF2,ADRA2A
GO:0044707	single-multicellular organism process	0.00353376	-5.64539	5280	46	0.45098	102	16543	1.70302e+191	ARX,CDKN1C,ROBO1,B2M,NPTX2,ADCYAP1,SLC7A2,PAPPA2,CRYBA2,NKX6-1,TGFBR3,PDX1,NPNT,BHLHE41,IRX2,VGF,TBC1D24,RPS6,SORL1,CASR,UCHL1,ADRA2A,FAP,GPM6A,TIMP2,MEIS2,PCSK2,SYNE2,PLCE1,LDHA,SIX3,CADM1,ITPR3,BMP5,MAP1B,APOH,RBP4,F10,SERPINA1,DPP4,CLU,TMEM176B,IGF2,MUC13,MAPT,HMGB3
GO:0061178	regulation of insulin secretion involved in cellular response to glucose stimulus	0.00361511	-5.62263	50	3	0.0294118	102	16543	26413651150	GCG,PDX1,ADRA2A
GO:1901700	response to oxygen-containing compound	0.00365988	-5.61032	1354	17	0.166667	102	16543	2.87852e+67	GPX3,PFKFB2,PDK4,LDHA,B2M,ADCYAP1,INS,NKX6-1,RBP4,GCG,ABCC8,TGFBR3,PDX1,HADH,VGF,MAFA,IGF2
GO:0019220	regulation of phosphate metabolic process	0.00370066	-5.59924	1593	19	0.186275	102	16543	5.99971e+77	RGS4,TIMP2,CDKN1C,LRRTM3,PFKFB2,PLCE1,ADCYAP1,INS,BMP5,GCG,TGFBR3,NPNT,SORL1,CLU,MAPT,IGF2,PKIB,UCHL1,ADRA2A
GO:0006000	fructose metabolic process	0.00375121	-5.58568	15	2	0.0196078	102	16543	2165208	ALDH1A1,PFKFB2
GO:0010715	regulation of extracellular matrix disassembly	0.00375121	-5.58568	15	2	0.0196078	102	16543	18032191	DPP4,FAP
GO:0045725	positive regulation of glycogen biosynthetic process	0.00375121	-5.58568	15	2	0.0196078	102	16543	34813630	IGF2,INS
GO:0002070	epithelial cell maturation	0.00375121	-5.58568	15	2	0.0196078	102	16543	48256496	NKX6-1,SIX3
GO:0030277	maintenance of gastrointestinal epithelium	0.00375121	-5.58568	15	2	0.0196078	102	16543	595056667	RBP4,MUC13
GO:0060347	heart trabecula formation	0.00375121	-5.58568	15	2	0.0196078	102	16543	59507049	RBP4,TGFBR3
GO:0050709	negative regulation of protein secretion	0.0037764	-5.57898	103	4	0.0392157	102	16543	683330333630150	ABCC8,HADH,INS,ADRA2A
GO:0051345	positive regulation of hydrolase activity	0.00390559	-5.54535	911	13	0.127451	102	16543	5.99935e+52	RGS4,APOH,GSN,RGS16,S100A10,NPNT,ELMO1,ROBO1,TBC1D24,PLCE1,ADCYAP1,ALDH1A1,MAPT
GO:0098656	anion transmembrane transport	0.00401359	-5.51807	244	6	0.0588235	102	16543	6.8332e+26	ABCC8,ANO5,SLC6A6,SLC7A2,FXYD3,SLC38A4
GO:0046903	secretion	0.00408584	-5.50023	604	10	0.0980392	102	16543	3.50274e+40	APOH,GLS,PDX1,SERPINA1,VGF,MAFA,ADCYAP1,CLU,SYT13,IGF2
GO:0090083	regulation of inclusion body assembly	0.00426992	-5.45616	16	2	0.0196078	102	16543	66531191	SORL1,CLU
GO:0070875	positive regulation of glycogen metabolic process	0.00426992	-5.45616	16	2	0.0196078	102	16543	34813630	IGF2,INS
GO:0001774	microglial cell activation	0.00426992	-5.45616	16	2	0.0196078	102	16543	11914137	CLU,MAPT
GO:0002576	platelet degranulation	0.00432625	-5.44305	107	4	0.0392157	102	16543	350119152653481	APOH,CLU,SERPINA1,IGF2
GO:0045321	leukocyte activation	0.00443414	-5.41842	420	8	0.0784314	102	16543	6.19418e+31	RPS6,DPP4,B2M,CLU,SLC7A2,CADM1,INS,MAPT
GO:0030072	peptide hormone secretion	0.00449439	-5.40492	54	3	0.0294118	102	16543	38969236517425	MAFA,PDX1,VGF
GO:0043542	endothelial cell migration	0.00473263	-5.35327	55	3	0.0294118	102	16543	180321916091	DPP4,FAP,ROBO1
GO:0051049	regulation of transport	0.0048213	-5.33471	1755	20	0.196078	102	16543	5.20853e+82	PFKFB2,FXYD3,B2M,ADCYAP1,CADM1,ITPR3,INS,MAP1B,NKX6-1,ABCC8,GCG,RBP4,PDX1,HADH,FXYD5,SORL1,SYT13,TMEM37,TSPAN1,ADRA2A
GO:0030817	regulation of cAMP biosynthetic process	0.00492777	-5.31287	111	4	0.0392157	102	16543	26417077116150	GCG,TIMP2,ADCYAP1,ADRA2A
GO:0002790	peptide secretion	0.00497837	-5.30265	56	3	0.0294118	102	16543	38969236517425	MAFA,PDX1,VGF
GO:0006940	regulation of smooth muscle contraction	0.00497837	-5.30265	56	3	0.0294118	102	16543	25574315051196	NPNT,ADRA2A,PLCE1
GO:0051240	positive regulation of multicellular organismal process	0.00501699	-5.29493	1397	17	0.166667	102	16543	1.70303e+69	ARX,TIMP2,LRRTM3,ROBO1,B2M,ADCYAP1,CADM1,INS,BMP5,MAP1B,NKX6-1,APOH,TGFBR3,NPNT,CLU,MAPT,ADRA2A
GO:0031333	negative regulation of protein complex assembly	0.00524857	-5.2498	113	4	0.0392157	102	16543	6653293411913630	SORL1,GSN,CLU,INS
GO:2000145	regulation of cell motility	0.00525357	-5.24885	729	11	0.107843	102	16543	4.82535e+42	NKX6-1,APOH,GSN,F10,SYNE2,ROBO1,SORL1,SPOCK3,INS,BMP5,ADRA2A
GO:0007597	blood coagulation, intrinsic pathway	0.00540065	-5.22124	18	2	0.0196078	102	16543	3502159	APOH,F10
GO:0002068	glandular epithelial cell development	0.00540065	-5.22124	18	2	0.0196078	102	16543	4825653	NKX6-1,BMP5
GO:0008285	negative regulation of cell proliferation	0.00547579	-5.20742	630	10	0.0980392	102	16543	3.50595e+36	APOH,RBP4,FAP,TIMP2,TGFBR3,CDKN1C,PDX1,ROBO1,ADCYAP1,BMP5
GO:0051348	negative regulation of transferase activity	0.00549117	-5.20461	345	7	0.0686275	102	16543	5.99967e+29	RGS4,SORL1,CDKN1C,LRRTM3,UCHL1,PKIB,MAPT
GO:0022029	telencephalon cell migration	0.00549263	-5.20435	58	3	0.0294118	102	16543	170302232246091	ARX,SYNE2,ROBO1
GO:0048584	positive regulation of response to stimulus	0.00563153	-5.17937	1905	21	0.205882	102	16543	7.0771e+82	TIMP2,CDKN1C,MYO10,ROBO1,PLCE1,B2M,ADCYAP1,CADM1,INS,BMP5,APOH,GCG,GSN,F10,TGFBR3,PDX1,NPNT,ELMO1,CLU,IGF2,ADRA2A
GO:0048518	positive regulation of biological process	0.00565357	-5.17547	5099	44	0.431373	102	16543	1.70302e+183	ARX,CDKN1C,LRRTM3,ROBO1,B2M,ADCYAP1,NKX6-1,ABCC8,TGFBR3,PDX1,S100A10,NPNT,RPS6,SORL1,MAFA,TSPAN1,ADRA2A,FAP,GPM6A,TIMP2,MEIS2,MYO10,PFKFB2,SYNE2,LDHA,PLCE1,SIX3,CADM1,ITPR3,ARRDC4,INS,BMP5,MAP1B,GCG,RBP4,APOH,GSN,F10,ELMO1,DPP4,CLU,MAPT,IGF2,PKIB
GO:0006865	amino acid transport	0.00575557	-5.15759	116	4	0.0392157	102	16543	2.74465e+16	GLS,SLC6A6,SLC7A2,SLC38A4
GO:0051604	protein maturation	0.00575925	-5.15695	185	5	0.0490196	102	16543	3.50665e+18	APOH,SORL1,F10,PCSK2,PCSK1
GO:0044092	negative regulation of molecular function	0.00582186	-5.14613	1068	14	0.137255	102	16543	5.99971e+55	RGS4,TIMP2,CDKN1C,SERPINA1,LRRTM3,SORL1,B2M,ADCYAP1,SPOCK3,UCHL1,PKIB,INS,MAPT,ADRA2A
GO:0022008	neurogenesis	0.00589852	-5.13305	1420	17	0.166667	102	16543	1.70302e+68	ARX,GPM6A,TIMP2,CDKN1C,SYNE2,ROBO1,SIX3,B2M,ADCYAP1,MAP1B,BMP5,NKX6-1,TBC1D24,SORL1,CLU,MAPT,UCHL1
GO:0050680	negative regulation of epithelial cell proliferation	0.00593157	-5.12747	117	4	0.0392157	102	16543	350704910286091	APOH,TGFBR3,CDKN1C,ROBO1
GO:0048016	inositol phosphate-mediated signaling	0.00601187	-5.11402	19	2	0.0196078	102	16543	371051196	ITPR3,PLCE1
GO:0022600	digestive system process	0.00603768	-5.10974	60	3	0.0294118	102	16543	595056667150	RBP4,MUC13,ADRA2A
GO:0010720	positive regulation of cell development	0.00615495	-5.0905	444	8	0.0784314	102	16543	4.82571e+29	NKX6-1,TIMP2,S100A10,ROBO1,ADCYAP1,MAPT,MAP1B,BMP5
GO:1905246	negative regulation of aspartic-type peptidase activity	0.00616575	-5.08875	1	1	0.00980392	102	16543	6653	SORL1
GO:1905689	positive regulation of diacylglycerol kinase activity	0.00616575	-5.08875	1	1	0.00980392	102	16543	4137	MAPT
GO:0097640	L-ornithine import across plasma membrane	0.00616575	-5.08875	1	1	0.00980392	102	16543	6542	SLC7A2
GO:0061461	L-lysine import	0.00616575	-5.08875	1	1	0.00980392	102	16543	6542	SLC7A2
GO:0033514	L-lysine catabolic process to acetyl-CoA via L-pipecolate	0.00616575	-5.08875	1	1	0.00980392	102	16543	51268	PIPOX
GO:0034230	enkephalin processing	0.00616575	-5.08875	1	1	0.00980392	102	16543	5126	PCSK2
GO:1902948	negative regulation of tau-protein kinase activity	0.00616575	-5.08875	1	1	0.00980392	102	16543	6653	SORL1
GO:0045818	negative regulation of glycogen catabolic process	0.00616575	-5.08875	1	1	0.00980392	102	16543	3630	INS
GO:1905687	regulation of diacylglycerol kinase activity	0.00616575	-5.08875	1	1	0.00980392	102	16543	4137	MAPT
GO:0034633	retinol transport	0.00616575	-5.08875	1	1	0.00980392	102	16543	5950	RBP4
GO:0060938	epicardium-derived cardiac fibroblast cell differentiation	0.00616575	-5.08875	1	1	0.00980392	102	16543	7049	TGFBR3
GO:0034226	lysine import	0.00616575	-5.08875	1	1	0.00980392	102	16543	6542	SLC7A2
GO:1902960	negative regulation of aspartic-type endopeptidase activity involved in amyloid precursor protein catabolic process	0.00616575	-5.08875	1	1	0.00980392	102	16543	6653	SORL1
GO:1902847	regulation of neuronal signal transduction	0.00616575	-5.08875	1	1	0.00980392	102	16543	1191	CLU
GO:1902997	negative regulation of neurofibrillary tangle assembly	0.00616575	-5.08875	1	1	0.00980392	102	16543	6653	SORL1
GO:0042918	alkanesulfonate transport	0.00616575	-5.08875	1	1	0.00980392	102	16543	6533	SLC6A6
GO:1903410	L-lysine import into cell	0.00616575	-5.08875	1	1	0.00980392	102	16543	6542	SLC7A2
GO:0061744	motor behavior	0.00616575	-5.08875	1	1	0.00980392	102	16543	1803	DPP4
GO:0097639	L-lysine import across plasma membrane	0.00616575	-5.08875	1	1	0.00980392	102	16543	6542	SLC7A2
GO:1902765	L-arginine import into cell	0.00616575	-5.08875	1	1	0.00980392	102	16543	6542	SLC7A2
GO:0097402	neuroblast migration	0.00616575	-5.08875	1	1	0.00980392	102	16543	6496	SIX3
GO:0060935	cardiac fibroblast cell differentiation	0.00616575	-5.08875	1	1	0.00980392	102	16543	7049	TGFBR3
GO:0034231	islet amyloid polypeptide processing	0.00616575	-5.08875	1	1	0.00980392	102	16543	5126	PCSK2
GO:0097017	renal protein absorption	0.00616575	-5.08875	1	1	0.00980392	102	16543	2934	GSN
GO:1902362	melanocyte apoptotic process	0.00616575	-5.08875	1	1	0.00980392	102	16543	2191	FAP
GO:0036343	psychomotor behavior	0.00616575	-5.08875	1	1	0.00980392	102	16543	1803	DPP4
GO:0046865	terpenoid transport	0.00616575	-5.08875	1	1	0.00980392	102	16543	5950	RBP4
GO:1903411	L-ornithine import into cell	0.00616575	-5.08875	1	1	0.00980392	102	16543	6542	SLC7A2
GO:0046588	negative regulation of calcium-dependent cell-cell adhesion	0.00616575	-5.08875	1	1	0.00980392	102	16543	53827	FXYD5
GO:0071881	adenylate cyclase-inhibiting adrenergic receptor signaling pathway	0.00616575	-5.08875	1	1	0.00980392	102	16543	150	ADRA2A
GO:0089718	amino acid import across plasma membrane	0.00616575	-5.08875	1	1	0.00980392	102	16543	6542	SLC7A2
GO:1902988	neurofibrillary tangle assembly	0.00616575	-5.08875	1	1	0.00980392	102	16543	4137	MAPT
GO:0002878	negative regulation of acute inflammatory response to non-antigenic stimulus	0.00616575	-5.08875	1	1	0.00980392	102	16543	116	ADCYAP1
GO:1902998	positive regulation of neurofibrillary tangle assembly	0.00616575	-5.08875	1	1	0.00980392	102	16543	1191	CLU
GO:0015734	taurine transport	0.00616575	-5.08875	1	1	0.00980392	102	16543	6533	SLC6A6
GO:0044745	amino acid transmembrane import	0.00616575	-5.08875	1	1	0.00980392	102	16543	6542	SLC7A2
GO:1902771	positive regulation of choline O-acetyltransferase activity	0.00616575	-5.08875	1	1	0.00980392	102	16543	6653	SORL1
GO:1902769	regulation of choline O-acetyltransferase activity	0.00616575	-5.08875	1	1	0.00980392	102	16543	6653	SORL1
GO:0046864	isoprenoid transport	0.00616575	-5.08875	1	1	0.00980392	102	16543	5950	RBP4
GO:0071882	phospholipase C-activating adrenergic receptor signaling pathway	0.00616575	-5.08875	1	1	0.00980392	102	16543	150	ADRA2A
GO:1903906	regulation of plasma membrane raft polarization	0.00616575	-5.08875	1	1	0.00980392	102	16543	2934	GSN
GO:1902955	positive regulation of early endosome to recycling endosome transport	0.00616575	-5.08875	1	1	0.00980392	102	16543	6653	SORL1
GO:0060936	cardiac fibroblast cell development	0.00616575	-5.08875	1	1	0.00980392	102	16543	7049	TGFBR3
GO:1903400	L-arginine transmembrane transport	0.00616575	-5.08875	1	1	0.00980392	102	16543	6542	SLC7A2
GO:1902949	positive regulation of tau-protein kinase activity	0.00616575	-5.08875	1	1	0.00980392	102	16543	1191	CLU
GO:0097638	L-arginine import across plasma membrane	0.00616575	-5.08875	1	1	0.00980392	102	16543	6542	SLC7A2
GO:0060939	epicardium-derived cardiac fibroblast cell development	0.00616575	-5.08875	1	1	0.00980392	102	16543	7049	TGFBR3
GO:0051222	positive regulation of protein transport	0.00623631	-5.07737	445	8	0.0784314	102	16543	4.82526e+32	NKX6-1,GCG,RBP4,PDX1,PFKFB2,SORL1,CADM1,INS
GO:0032844	regulation of homeostatic process	0.00631849	-5.06428	446	8	0.0784314	102	16543	2.64137e+29	GCG,PDX1,PDK4,IAPP,B2M,ITPR3,PKIB,ADRA2A
GO:0051962	positive regulation of nervous system development	0.00631849	-5.06428	446	8	0.0784314	102	16543	4.82571e+31	NKX6-1,TIMP2,LRRTM3,ROBO1,ADCYAP1,MAPT,MAP1B,BMP5
GO:1902532	negative regulation of intracellular signal transduction	0.00631849	-5.06428	446	8	0.0784314	102	16543	5.99971e+33	RGS4,TIMP2,PDX1,LRRTM3,SORL1,CLU,INS,UCHL1
GO:0016337	single organismal cell-cell adhesion	0.00631849	-5.06428	446	8	0.0784314	102	16543	2.55743e+32	NPNT,FAT1,RPS6,DPP4,B2M,CADM1,INS,BMP5
GO:0021885	forebrain cell migration	0.00632189	-5.06374	61	3	0.0294118	102	16543	170302232246091	ARX,SYNE2,ROBO1
GO:0006911	phagocytosis, engulfment	0.00665315	-5.01267	20	2	0.0196078	102	16543	29349844	GSN,ELMO1
GO:0007263	nitric oxide mediated signal transduction	0.00665315	-5.01267	20	2	0.0196078	102	16543	3896923651	MAFA,PDX1
GO:0007417	central nervous system development	0.00678426	-4.99315	863	12	0.117647	102	16543	4.82517e+49	NKX6-1,ARX,TIMP2,PDX1,SYNE2,ROBO1,SIX3,CLU,ADCYAP1,CADM1,MAPT,BMP5
GO:0009611	response to wounding	0.00704172	-4.9559	552	9	0.0882353	102	16543	3.50216e+33	APOH,F10,PDX1,SERPINA1,TM4SF4,FABP5,ITPR3,INS,ADRA2A
GO:1902531	regulation of intracellular signal transduction	0.00716246	-4.9389	1694	19	0.186275	102	16543	5.99971e+77	RGS4,TIMP2,LRRTM3,ROBO1,PLCE1,ADCYAP1,INS,BMP5,GCG,F10,TGFBR3,PDX1,NPNT,SORL1,CLU,MAPT,IGF2,UCHL1,ADRA2A
GO:0045664	regulation of neuron differentiation	0.00720346	-4.93319	554	9	0.0882353	102	16543	4.82571e+32	NKX6-1,TIMP2,ROBO1,SIX3,B2M,ADCYAP1,MAPT,MAP1B,BMP5
GO:0061041	regulation of wound healing	0.0072648	-4.92472	124	4	0.0392157	102	16543	35021912934150	APOH,FAP,GSN,ADRA2A
GO:0052548	regulation of endopeptidase activity	0.00729604	-4.92042	364	7	0.0686275	102	16543	6.65329e+28	SORL1,GSN,TIMP2,SERPINA1,SPOCK3,MAPT,ROBO1
GO:0051960	regulation of nervous system development	0.00732255	-4.9168	763	11	0.107843	102	16543	4.82571e+42	NKX6-1,TIMP2,LRRTM3,ROBO1,SORL1,SIX3,B2M,ADCYAP1,MAPT,BMP5,MAP1B
GO:0060065	uterus development	0.00732409	-4.91659	21	2	0.0196078	102	16543	59501028	RBP4,CDKN1C
GO:0071514	genetic imprinting	0.00732409	-4.91659	21	2	0.0196078	102	16543	10283481	CDKN1C,IGF2
GO:0046888	negative regulation of hormone secretion	0.00753798	-4.8878	65	3	0.0294118	102	16543	68333033150	ABCC8,HADH,ADRA2A
GO:0030814	regulation of cAMP metabolic process	0.00767915	-4.86925	126	4	0.0392157	102	16543	26417077116150	GCG,TIMP2,ADCYAP1,ADRA2A
GO:0010770	positive regulation of cell morphogenesis involved in differentiation	0.00767915	-4.86925	126	4	0.0392157	102	16543	6281413741316090	S100A10,MAPT,MAP1B,ROBO1
GO:0046879	hormone secretion	0.00786206	-4.84571	66	3	0.0294118	102	16543	38969236517425	MAFA,PDX1,VGF
GO:0045981	positive regulation of nucleotide metabolic process	0.00789204	-4.8419	127	4	0.0392157	102	16543	264170771163630	GCG,TIMP2,ADCYAP1,INS
GO:1900544	positive regulation of purine nucleotide metabolic process	0.00789204	-4.8419	127	4	0.0392157	102	16543	264170771163630	GCG,TIMP2,ADCYAP1,INS
GO:1904950	negative regulation of establishment of protein localization	0.00794617	-4.83506	200	5	0.0490196	102	16543	6.8333e+18	ABCC8,HADH,MAPT,INS,ADRA2A
GO:0010669	epithelial structure maintenance	0.00802431	-4.82528	22	2	0.0196078	102	16543	595056667	RBP4,MUC13
GO:0050995	negative regulation of lipid catabolic process	0.00802431	-4.82528	22	2	0.0196078	102	16543	3630150	INS,ADRA2A
GO:0051043	regulation of membrane protein ectodomain proteolysis	0.00802431	-4.82528	22	2	0.0196078	102	16543	7077150	TIMP2,ADRA2A
GO:0098609	cell-cell adhesion	0.00808034	-4.81832	883	12	0.117647	102	16543	2.55743e+50	NPNT,FAT1,PTPRT,RPS6,ROBO1,LDHA,DPP4,B2M,CADM1,PLIN3,INS,BMP5
GO:0003333	amino acid transmembrane transport	0.00819426	-4.80432	67	3	0.0294118	102	16543	6533654255089	SLC6A6,SLC7A2,SLC38A4
GO:0071900	regulation of protein serine/threonine kinase activity	0.00824238	-4.79847	467	8	0.0784314	102	16543	5.9991e+31	RGS4,CDKN1C,PLCE1,SORL1,IGF2,PKIB,UCHL1,ADRA2A
GO:1900542	regulation of purine nucleotide metabolic process	0.00827591	-4.79441	202	5	0.0490196	102	16543	2.64171e+17	GCG,TIMP2,ADCYAP1,INS,ADRA2A
GO:0098602	single organism cell adhesion	0.00844631	-4.77403	469	8	0.0784314	102	16543	2.55743e+32	NPNT,FAT1,RPS6,DPP4,B2M,CADM1,INS,BMP5
GO:0048731	system development	0.00870698	-4.74363	3891	35	0.343137	102	16543	1.70302e+149	ARX,CDKN1C,ROBO1,B2M,ADCYAP1,PAPPA2,CRYBA2,NKX6-1,TGFBR3,PDX1,NPNT,IRX2,BHLHE41,VGF,RPS6,TBC1D24,SORL1,UCHL1,FAP,TIMP2,MEIS2,GPM6A,PCSK2,SYNE2,LDHA,PLCE1,SIX3,CADM1,MAP1B,BMP5,RBP4,CLU,TMEM176B,MAPT,IGF2
GO:1900117	regulation of execution phase of apoptosis	0.00875344	-4.73831	23	2	0.0196078	102	16543	26412191	GCG,FAP
GO:0030802	regulation of cyclic nucleotide biosynthetic process	0.00878238	-4.73501	131	4	0.0392157	102	16543	26417077116150	GCG,TIMP2,ADCYAP1,ADRA2A
GO:0050767	regulation of neurogenesis	0.00882026	-4.7307	676	10	0.0980392	102	16543	4.82571e+36	NKX6-1,TIMP2,ROBO1,SIX3,SORL1,B2M,ADCYAP1,MAPT,MAP1B,BMP5
GO:0044763	single-organism cellular process	0.00882748	-4.72989	9376	70	0.686275	102	16543	165679,6542,6833,7049,3651,6281,255743,7425,6194,57465,389692,10103,846,2191,2823,7077,5208,6230,23224,51196,2171,7145,23705,3710,3630,350,2744,5950,2934,1803,1191,113612,57586,79750,51268,50859,56667,4137,28959,7276,170302,1028,79966,6091,567,4885,116,4825,9349,79365,158471,3375,6653,53827,7345,150,8788,3939,6496,4131,653,6533,5265,3033,9844,2195,5122,956,216,3481	SPTSSB,SLC7A2,ABCC8,TGFBR3,PDX1,S100A10,NPNT,VGF,RPS6,TBC1D24,MAFA,TSPAN1,CASR,FAP,GPM6A,TIMP2,PFKFB2,RPS25,SYNE2,PLCE1,FABP5,TNS1,CADM1,ITPR3,INS,APOH,GLS,RBP4,GSN,DPP4,CLU,CYP2U1,SYT13,ZNF385D,PIPOX,SPOCK3,MUC13,MAPT,TMEM176B,TTR,ARX,CDKN1C,SCD5,ROBO1,B2M,NPTX2,ADCYAP1,NKX6-1,RPL23,BHLHE41,PRUNE2,IAPP,SORL1,FXYD5,UCHL1,ADRA2A,DLK1,LDHA,SIX3,MAP1B,BMP5,SLC6A6,SERPINA1,HADH,ELMO1,FAT1,PCSK1,ENTPD…
GO:0030334	regulation of cell migration	0.00908338	-4.70131	679	10	0.0980392	102	16543	4.82535e+37	NKX6-1,APOH,GSN,F10,SYNE2,ROBO1,SORL1,INS,ADRA2A,BMP5
GO:0010033	response to organic substance	0.00920709	-4.68778	2516	25	0.245098	102	16543	7.07729e+101	TIMP2,GPX3,MEIS2,LRRTM3,PFKFB2,PDK4,LDHA,B2M,ADCYAP1,INS,HLA-A,BMP5,NKX6-1,ABCC8,GCG,RBP4,TGFBR3,HADH,PDX1,NPNT,VGF,MAFA,CLU,IGF2,ADRA2A
GO:0040012	regulation of locomotion	0.00921583	-4.68683	788	11	0.107843	102	16543	4.82535e+42	NKX6-1,APOH,GSN,F10,SYNE2,ROBO1,SORL1,SPOCK3,INS,BMP5,ADRA2A
GO:0019233	sensory perception of pain	0.00924001	-4.68421	70	3	0.0294118	102	16543	11673453375	ADCYAP1,UCHL1,IAPP
GO:0050772	positive regulation of axonogenesis	0.00924001	-4.68421	70	3	0.0294118	102	16543	413741316091	MAPT,MAP1B,ROBO1
GO:0032501	multicellular organismal process	0.00948237	-4.65832	6308	51	0.5	102	16543	6004,170302,1028,6091,4885,567,116,6542,60676,1412,4825,7049,3651,255743,79365,153572,7425,3375,6194,57465,6653,846,7345,150,2191,2823,7077,4212,5126,23224,3939,51196,6496,23705,3710,3630,653,4131,5950,2744,350,2934,2159,5265,1803,1191,56667,4137,28959,3481,3149	RGS16,ARX,CDKN1C,ROBO1,NPTX2,B2M,ADCYAP1,SLC7A2,PAPPA2,CRYBA2,NKX6-1,TGFBR3,PDX1,NPNT,BHLHE41,IRX2,VGF,IAPP,RPS6,TBC1D24,SORL1,CASR,UCHL1,ADRA2A,FAP,GPM6A,TIMP2,MEIS2,PCSK2,SYNE2,LDHA,PLCE1,SIX3,CADM1,ITPR3,INS,BMP5,MAP1B,RBP4,GLS,APOH,GSN,F10,SERPINA1,DPP4,CLU,MUC13,MAPT,TMEM176B,IGF2,HMGB3
GO:0007586	digestion	0.0094916	-4.65735	134	4	0.0392157	102	16543	5.95017e+17	RBP4,ARX,MUC13,ADRA2A
GO:0006140	regulation of nucleotide metabolic process	0.00950484	-4.65595	209	5	0.0490196	102	16543	2.64171e+17	GCG,TIMP2,ADCYAP1,INS,ADRA2A
GO:0060343	trabecula formation	0.0095111	-4.6553	24	2	0.0196078	102	16543	59507049	RBP4,TGFBR3
GO:0060669	embryonic placenta morphogenesis	0.0095111	-4.6553	24	2	0.0196078	102	16543	1028653	CDKN1C,BMP5
GO:0045761	regulation of adenylate cyclase activity	0.00960512	-4.64546	71	3	0.0294118	102	16543	7077116150	TIMP2,ADCYAP1,ADRA2A
GO:0072376	protein activation cascade	0.00960512	-4.64546	71	3	0.0294118	102	16543	35021591191	APOH,F10,CLU
GO:0043407	negative regulation of MAP kinase activity	0.00960512	-4.64546	71	3	0.0294118	102	16543	599966537345	RGS4,SORL1,UCHL1
GO:0043410	positive regulation of MAPK cascade	0.00963652	-4.6422	480	8	0.0784314	102	16543	2.64171e+32	GCG,TIMP2,NPNT,PLCE1,ADCYAP1,INS,IGF2,ADRA2A
GO:0050769	positive regulation of neurogenesis	0.00963752	-4.64209	384	7	0.0686275	102	16543	4.82571e+25	NKX6-1,TIMP2,ADCYAP1,MAPT,MAP1B,BMP5,ROBO1
GO:0048638	regulation of developmental growth	0.0097168	-4.6339	294	6	0.0588235	102	16543	4.8256e+25	NKX6-1,RBP4,ARX,TGFBR3,MAPT,MAP1B
GO:0015833	peptide transport	0.00997855	-4.60732	72	3	0.0294118	102	16543	38969236517425	MAFA,PDX1,VGF
GO:0052547	regulation of peptidase activity	0.0101651	-4.58879	388	7	0.0686275	102	16543	6.65329e+28	SORL1,GSN,TIMP2,SERPINA1,SPOCK3,MAPT,ROBO1
GO:1900371	regulation of purine nucleotide biosynthetic process	0.0104939	-4.55696	138	4	0.0392157	102	16543	26417077116150	GCG,TIMP2,ADCYAP1,ADRA2A
GO:0030162	regulation of proteolysis	0.0105903	-4.54781	695	10	0.0980392	102	16543	2.93471e+39	GSN,TIMP2,SERPINA1,ROBO1,SORL1,CLU,SPOCK3,INS,MAPT,ADRA2A
GO:0044087	regulation of cellular component biogenesis	0.0107067	-4.53688	805	11	0.107843	102	16543	2.93428e+47	GSN,GPM6A,S100A10,MYO10,LRRTM3,SYNE2,TBC1D24,SORL1,CLU,INS,MAPT
GO:0010631	epithelial cell migration	0.0107505	-4.5328	74	3	0.0294118	102	16543	180321916091	DPP4,FAP,ROBO1
GO:0030808	regulation of nucleotide biosynthetic process	0.0107547	-4.53241	139	4	0.0392157	102	16543	26417077116150	GCG,TIMP2,ADCYAP1,ADRA2A
GO:0042327	positive regulation of phosphorylation	0.0108112	-4.52717	918	12	0.117647	102	16543	2.64171e+47	GCG,TIMP2,NPNT,PFKFB2,PLCE1,CLU,ADCYAP1,INS,MAPT,IGF2,BMP5,ADRA2A
GO:0032148	activation of protein kinase B activity	0.0111105	-4.49986	26	2	0.0196078	102	16543	3630150	INS,ADRA2A
GO:0072378	blood coagulation, fibrin clot formation	0.0111105	-4.49986	26	2	0.0196078	102	16543	3502159	APOH,F10
GO:1900078	positive regulation of cellular response to insulin stimulus	0.0111105	-4.49986	26	2	0.0196078	102	16543	34813630	IGF2,INS
GO:0042493	response to drug	0.0111389	-4.49731	395	7	0.0686275	102	16543	4.82568e+26	NKX6-1,ABCC8,B2M,TIMP2,HADH,PDX1,LDHA
GO:0031399	regulation of protein modification process	0.0112681	-4.48578	1644	18	0.176471	102	16543	5.99971e+74	RGS4,TIMP2,CDKN1C,LRRTM3,PLCE1,ADCYAP1,ARRDC4,INS,BMP5,GCG,TGFBR3,NPNT,SORL1,CLU,IGF2,PKIB,UCHL1,ADRA2A
GO:0043266	regulation of potassium ion transport	0.0115562	-4.46053	76	3	0.0294118	102	16543	6833116150	ABCC8,ADCYAP1,ADRA2A
GO:0051099	positive regulation of binding	0.0115623	-4.46	142	4	0.0392157	102	16543	264156736516281	GCG,B2M,PDX1,S100A10
GO:0048878	chemical homeostasis	0.0116179	-4.45521	927	12	0.117647	102	16543	5.95037e+44	RBP4,PDX1,VGF,PDK4,RPS6,PLCE1,B2M,ADCYAP1,ITPR3,CASR,INS,ADRA2A
GO:0048583	regulation of response to stimulus	0.0116749	-4.45031	3535	32	0.313725	102	16543	5.9996e+128	RGS4,RGS16,CDKN1C,LRRTM3,ROBO1,B2M,ADCYAP1,SLC7A2,HLA-A,TGFBR3,PDX1,NPNT,SORL1,UCHL1,DLK1,ADRA2A,FAP,TIMP2,MYO10,PLCE1,SIX3,CADM1,INS,BMP5,APOH,GCG,GSN,F10,ELMO1,CLU,MAPT,IGF2
GO:0031346	positive regulation of cell projection organization	0.011848	-4.43559	307	6	0.0588235	102	16543	2.82312e+21	GPM6A,ADCYAP1,MAPT,BMP5,MAP1B,ROBO1
GO:0051098	regulation of binding	0.011848	-4.43559	307	6	0.0588235	102	16543	2.64167e+22	GCG,SORL1,B2M,TGFBR3,PDX1,S100A10
GO:0044710	single-organism metabolic process	0.0118892	-4.43213	3398	31	0.303922	102	16543	5.16357e+130	DHRS7,TTR,GPX3,PFKFB2,SCD5,PDK4,SPTSSB,PLCE1,LDHA,FABP5,ADCYAP1,SLC7A2,GC,INS,GLS,RBP4,APOH,GSN,SLC6A6,HADH,PDX1,ENTPD3,SORL1,LOXL4,CLU,CYP2U1,ALDH1A1,PIPOX,SPOCK3,MUC13,IGF2
GO:0021846	cell proliferation in forebrain	0.0119515	-4.4269	27	2	0.0196078	102	16543	6496170302	SIX3,ARX
GO:0035774	positive regulation of insulin secretion involved in cellular response to glucose stimulus	0.0119515	-4.4269	27	2	0.0196078	102	16543	26413651	GCG,PDX1
GO:0010962	regulation of glucan biosynthetic process	0.0119515	-4.4269	27	2	0.0196078	102	16543	34813630	IGF2,INS
GO:0005979	regulation of glycogen biosynthetic process	0.0119515	-4.4269	27	2	0.0196078	102	16543	34813630	IGF2,INS
GO:0009914	hormone transport	0.0119718	-4.4252	77	3	0.0294118	102	16543	38969236517425	MAFA,PDX1,VGF
GO:0090132	epithelium migration	0.0119718	-4.4252	77	3	0.0294118	102	16543	180321916091	DPP4,FAP,ROBO1
GO:0021536	diencephalon development	0.0119718	-4.4252	77	3	0.0294118	102	16543	6496170302116	SIX3,ARX,ADCYAP1
GO:0045833	negative regulation of lipid metabolic process	0.0119718	-4.4252	77	3	0.0294118	102	16543	3630653150	INS,BMP5,ADRA2A
GO:0030819	positive regulation of cAMP biosynthetic process	0.0119718	-4.4252	77	3	0.0294118	102	16543	26417077116	GCG,TIMP2,ADCYAP1
GO:1904951	positive regulation of establishment of protein localization	0.011982	-4.42435	499	8	0.0784314	102	16543	4.82526e+32	NKX6-1,GCG,RBP4,PDX1,PFKFB2,SORL1,CADM1,INS
GO:0042110	T cell activation	0.0121109	-4.41365	222	5	0.0490196	102	16543	1.80357e+19	DPP4,B2M,CADM1,INS,RPS6
GO:0070489	T cell aggregation	0.0121109	-4.41365	222	5	0.0490196	102	16543	1.80357e+19	DPP4,B2M,CADM1,INS,RPS6
GO:0010260	animal organ senescence	0.0122939	-4.39866	2	1	0.00980392	102	16543	3651	PDX1
GO:0090467	arginine import	0.0122939	-4.39866	2	1	0.00980392	102	16543	6542	SLC7A2
GO:0090273	regulation of somatostatin secretion	0.0122939	-4.39866	2	1	0.00980392	102	16543	116	ADCYAP1
GO:0046586	regulation of calcium-dependent cell-cell adhesion	0.0122939	-4.39866	2	1	0.00980392	102	16543	53827	FXYD5
GO:0071283	cellular response to iron(III) ion	0.0122939	-4.39866	2	1	0.00980392	102	16543	567	B2M
GO:1902954	regulation of early endosome to recycling endosome transport	0.0122939	-4.39866	2	1	0.00980392	102	16543	6653	SORL1
GO:0010157	response to chlorate	0.0122939	-4.39866	2	1	0.00980392	102	16543	3651	PDX1
GO:0034758	positive regulation of iron ion transport	0.0122939	-4.39866	2	1	0.00980392	102	16543	567	B2M
GO:1903989	regulation of ferrous iron import into cell	0.0122939	-4.39866	2	1	0.00980392	102	16543	567	B2M
GO:1903921	regulation of protein processing in phagocytic vesicle	0.0122939	-4.39866	2	1	0.00980392	102	16543	2934	GSN
GO:1904435	regulation of transferrin receptor binding	0.0122939	-4.39866	2	1	0.00980392	102	16543	567	B2M
GO:0043091	L-arginine import	0.0122939	-4.39866	2	1	0.00980392	102	16543	6542	SLC7A2
GO:0031022	nuclear migration along microfilament	0.0122939	-4.39866	2	1	0.00980392	102	16543	23224	SYNE2
GO:1902963	negative regulation of metalloendopeptidase activity involved in amyloid precursor protein catabolic process	0.0122939	-4.39866	2	1	0.00980392	102	16543	6653	SORL1
GO:1904437	positive regulation of transferrin receptor binding	0.0122939	-4.39866	2	1	0.00980392	102	16543	567	B2M
GO:0097325	melanocyte proliferation	0.0122939	-4.39866	2	1	0.00980392	102	16543	2191	FAP
GO:0061518	microglial cell proliferation	0.0122939	-4.39866	2	1	0.00980392	102	16543	1191	CLU
GO:1903903	regulation of establishment of T cell polarity	0.0122939	-4.39866	2	1	0.00980392	102	16543	2934	GSN
GO:0003404	optic vesicle morphogenesis	0.0122939	-4.39866	2	1	0.00980392	102	16543	6496	SIX3
GO:1902023	L-arginine transport	0.0122939	-4.39866	2	1	0.00980392	102	16543	6542	SLC7A2
GO:0090274	positive regulation of somatostatin secretion	0.0122939	-4.39866	2	1	0.00980392	102	16543	116	ADCYAP1
GO:1902962	regulation of metalloendopeptidase activity involved in amyloid precursor protein catabolic process	0.0122939	-4.39866	2	1	0.00980392	102	16543	6653	SORL1
GO:1904432	regulation of ferrous iron binding	0.0122939	-4.39866	2	1	0.00980392	102	16543	567	B2M
GO:1902959	regulation of aspartic-type endopeptidase activity involved in amyloid precursor protein catabolic process	0.0122939	-4.39866	2	1	0.00980392	102	16543	6653	SORL1
GO:1903991	positive regulation of ferrous iron import into cell	0.0122939	-4.39866	2	1	0.00980392	102	16543	567	B2M
GO:1905245	regulation of aspartic-type peptidase activity	0.0122939	-4.39866	2	1	0.00980392	102	16543	6653	SORL1
GO:0021827	postnatal olfactory bulb interneuron migration	0.0122939	-4.39866	2	1	0.00980392	102	16543	6091	ROBO1
GO:0072272	proximal/distal pattern formation involved in metanephric nephron development	0.0122939	-4.39866	2	1	0.00980392	102	16543	153572	IRX2
GO:1903923	positive regulation of protein processing in phagocytic vesicle	0.0122939	-4.39866	2	1	0.00980392	102	16543	2934	GSN
GO:1905069	allantois development	0.0122939	-4.39866	2	1	0.00980392	102	16543	653	BMP5
GO:0002537	nitric oxide production involved in inflammatory response	0.0122939	-4.39866	2	1	0.00980392	102	16543	6542	SLC7A2
GO:0050925	negative regulation of negative chemotaxis	0.0122939	-4.39866	2	1	0.00980392	102	16543	6091	ROBO1
GO:0060318	definitive erythrocyte differentiation	0.0122939	-4.39866	2	1	0.00980392	102	16543	7049	TGFBR3
GO:0061517	macrophage proliferation	0.0122939	-4.39866	2	1	0.00980392	102	16543	1191	CLU
GO:0021836	chemorepulsion involved in postnatal olfactory bulb interneuron migration	0.0122939	-4.39866	2	1	0.00980392	102	16543	6091	ROBO1
GO:1904434	positive regulation of ferrous iron binding	0.0122939	-4.39866	2	1	0.00980392	102	16543	567	B2M
GO:0021823	cerebral cortex tangential migration using cell-cell interactions	0.0122939	-4.39866	2	1	0.00980392	102	16543	6091	ROBO1
GO:1900390	regulation of iron ion import	0.0122939	-4.39866	2	1	0.00980392	102	16543	567	B2M
GO:0072560	type B pancreatic cell maturation	0.0122939	-4.39866	2	1	0.00980392	102	16543	4825	NKX6-1
GO:0071705	nitrogen compound transport	0.0123878	-4.39105	502	8	0.0784314	102	16543	2.74465e+33	GLS,SLC6A6,PDX1,VGF,SLC38A4,MAFA,SLC7A2,ADCYAP1
GO:1903034	regulation of response to wounding	0.012408	-4.38941	145	4	0.0392157	102	16543	35021912934150	APOH,FAP,GSN,ADRA2A
GO:1902582	single-organism intracellular transport	0.0125012	-4.38193	606	9	0.0882353	102	16543	9.34962e+37	RPL23,RPS25,SYNE2,RPS6,SIX3,SYT13,UCHL1,MAPT,MAP1B
GO:0032268	regulation of cellular protein metabolic process	0.0125469	-4.37828	2312	23	0.22549	102	16543	5.99971e+95	RGS4,TIMP2,CDKN1C,LRRTM3,ROBO1,PLCE1,ADCYAP1,ARRDC4,INS,BMP5,GCG,GSN,TGFBR3,SERPINA1,NPNT,SORL1,CLU,SPOCK3,MAPT,IGF2,PKIB,UCHL1,ADRA2A
GO:0071593	lymphocyte aggregation	0.0125509	-4.37797	224	5	0.0490196	102	16543	1.80357e+19	DPP4,B2M,CADM1,INS,RPS6
GO:0050690	regulation of defense response to virus by virus	0.0128196	-4.35678	28	2	0.0196078	102	16543	5679844	B2M,ELMO1
GO:1904019	epithelial cell apoptotic process	0.0128196	-4.35678	28	2	0.0196078	102	16543	64962934	SIX3,GSN
GO:0099024	plasma membrane invagination	0.0128196	-4.35678	28	2	0.0196078	102	16543	29349844	GSN,ELMO1
GO:0044057	regulation of system process	0.0130865	-4.33617	507	8	0.0784314	102	16543	2.74426e+32	GLS,NPNT,FXYD3,PLCE1,ADCYAP1,ITPR3,INS,ADRA2A
GO:0045055	regulated exocytosis	0.013231	-4.32519	227	5	0.0490196	102	16543	3.50119e+19	APOH,CLU,SYT13,SERPINA1,IGF2
GO:0010976	positive regulation of neuron projection development	0.013231	-4.32519	227	5	0.0490196	102	16543	1.16414e+17	ADCYAP1,MAPT,MAP1B,BMP5,ROBO1
GO:0070542	response to fatty acid	0.0132697	-4.32227	80	3	0.0294118	102	16543	704936515166	TGFBR3,PDX1,PDK4
GO:0009132	nucleoside diphosphate metabolic process	0.0132697	-4.32227	80	3	0.0294118	102	16543	95652083939	ENTPD3,PFKFB2,LDHA
GO:0008286	insulin receptor signaling pathway	0.0132697	-4.32227	80	3	0.0294118	102	16543	516636303481	PDK4,INS,IGF2
GO:0010975	regulation of neuron projection development	0.0132876	-4.32092	409	7	0.0686275	102	16543	4.82557e+24	NKX6-1,B2M,ADCYAP1,MAPT,MAP1B,BMP5,ROBO1
GO:1903053	regulation of extracellular matrix organization	0.0137144	-4.28931	29	2	0.0196078	102	16543	18032191	DPP4,FAP
GO:0045909	positive regulation of vasodilation	0.0137144	-4.28931	29	2	0.0196078	102	16543	1163630	ADCYAP1,INS
GO:0001662	behavioral fear response	0.0137144	-4.28931	29	2	0.0196078	102	16543	1803116	DPP4,ADCYAP1
GO:0002209	behavioral defense response	0.0137144	-4.28931	29	2	0.0196078	102	16543	1803116	DPP4,ADCYAP1
GO:0051897	positive regulation of protein kinase B signaling	0.0137194	-4.28894	81	3	0.0294118	102	16543	215934813630	F10,IGF2,INS
GO:0046620	regulation of organ growth	0.0137194	-4.28894	81	3	0.0294118	102	16543	59501703027049	RBP4,ARX,TGFBR3
GO:0070486	leukocyte aggregation	0.0139356	-4.27331	230	5	0.0490196	102	16543	1.80357e+19	DPP4,B2M,CADM1,INS,RPS6
GO:0030799	regulation of cyclic nucleotide metabolic process	0.014216	-4.25339	151	4	0.0392157	102	16543	26417077116150	GCG,TIMP2,ADCYAP1,ADRA2A
GO:0048522	positive regulation of cellular process	0.0145382	-4.23098	4608	39	0.382353	102	16543	1.02835e+162	CDKN1C,LRRTM3,ROBO1,B2M,ADCYAP1,NKX6-1,TGFBR3,PDX1,S100A10,NPNT,RPS6,SORL1,MAFA,TSPAN1,ADRA2A,FAP,GPM6A,TIMP2,MEIS2,PFKFB2,SYNE2,LDHA,PLCE1,SIX3,CADM1,ITPR3,ARRDC4,INS,BMP5,MAP1B,RBP4,GCG,GSN,F10,DPP4,CLU,MAPT,IGF2,PKIB
GO:0010656	negative regulation of muscle cell apoptotic process	0.0146355	-4.2243	30	2	0.0196078	102	16543	350116	APOH,ADCYAP1
GO:0042755	eating behavior	0.0146355	-4.2243	30	2	0.0196078	102	16543	73453375	UCHL1,IAPP
GO:0043255	regulation of carbohydrate biosynthetic process	0.0146449	-4.22367	83	3	0.0294118	102	16543	264134813630	GCG,IGF2,INS
GO:0001654	eye development	0.0146953	-4.22023	322	6	0.0588235	102	16543	6.4966e+23	SIX3,RBP4,GPM6A,MEIS2,CDKN1C,CRYBA2
GO:2000026	regulation of multicellular organismal development	0.0148403	-4.21041	1692	18	0.176471	102	16543	7.07742e+71	TIMP2,MEIS2,CDKN1C,LRRTM3,ROBO1,SIX3,B2M,ADCYAP1,BMP5,MAP1B,NKX6-1,RBP4,APOH,TGFBR3,SORL1,TMEM176A,MAPT,TMEM176B
GO:0090130	tissue migration	0.0151205	-4.1917	84	3	0.0294118	102	16543	180321916091	DPP4,FAP,ROBO1
GO:0030816	positive regulation of cAMP metabolic process	0.0151205	-4.1917	84	3	0.0294118	102	16543	26417077116	GCG,TIMP2,ADCYAP1
GO:2000379	positive regulation of reactive oxygen species metabolic process	0.0151205	-4.1917	84	3	0.0294118	102	16543	119141373630	CLU,MAPT,INS
GO:0007156	homophilic cell adhesion via plasma membrane adhesion molecules	0.0155096	-4.1663	155	4	0.0392157	102	16543	2.37052e+17	CADM1,FAT1,PTPRT,ROBO1
GO:0042596	fear response	0.0155826	-4.1616	31	2	0.0196078	102	16543	1803116	DPP4,ADCYAP1
GO:0016486	peptide hormone processing	0.0155826	-4.1616	31	2	0.0196078	102	16543	51265122	PCSK2,PCSK1
GO:0001912	positive regulation of leukocyte mediated cytotoxicity	0.0155826	-4.1616	31	2	0.0196078	102	16543	56723705	B2M,CADM1
GO:0070873	regulation of glycogen metabolic process	0.0155826	-4.1616	31	2	0.0196078	102	16543	34813630	IGF2,INS
GO:0048699	generation of neurons	0.0156304	-4.15854	1325	15	0.147059	102	16543	4.82517e+59	NKX6-1,ARX,GPM6A,TIMP2,CDKN1C,TBC1D24,ROBO1,SORL1,SIX3,B2M,ADCYAP1,UCHL1,MAPT,MAP1B,BMP5
GO:0042326	negative regulation of phosphorylation	0.0157205	-4.15279	423	7	0.0686275	102	16543	5.99967e+29	RGS4,SORL1,CDKN1C,LRRTM3,UCHL1,PKIB,MAPT
GO:0040011	locomotion	0.0158185	-4.14657	1085	13	0.127451	102	16543	4.82522e+55	NKX6-1,FAP,ARX,GPM6A,TGFBR3,ELMO1,FAT1,SYNE2,ROBO1,DPP4,SIX3,TNS1,TSPAN1
GO:0010243	response to organonitrogen compound	0.01586	-4.14395	740	10	0.0980392	102	16543	4.82568e+39	NKX6-1,ABCC8,GCG,HADH,PDX1,VGF,PDK4,LDHA,INS,IGF2
GO:0040008	regulation of growth	0.0159004	-4.14141	631	9	0.0882353	102	16543	4.8256e+39	NKX6-1,RBP4,ARX,TGFBR3,PLCE1,INS,MAPT,MAP1B,PAPPA2
GO:0031279	regulation of cyclase activity	0.0160979	-4.12906	86	3	0.0294118	102	16543	7077116150	TIMP2,ADCYAP1,ADRA2A
GO:0009887	animal organ morphogenesis	0.0161839	-4.12374	855	11	0.107843	102	16543	4.8256e+49	NKX6-1,RBP4,TGFBR3,PDX1,NPNT,BHLHE41,IRX2,SIX3,TMEM176B,BMP5,PAPPA2
GO:0045927	positive regulation of growth	0.0164664	-4.10643	240	5	0.0490196	102	16543	1.70303e+21	ARX,TGFBR3,MAPT,INS,MAP1B
GO:0048639	positive regulation of developmental growth	0.016527	-4.10276	158	4	0.0392157	102	16543	1.70303e+17	ARX,TGFBR3,MAPT,MAP1B
GO:0009954	proximal/distal pattern formation	0.0165554	-4.10104	32	2	0.0196078	102	16543	6496153572	SIX3,IRX2
GO:0010039	response to iron ion	0.0165554	-4.10104	32	2	0.0196078	102	16543	5673651	B2M,PDX1
GO:0032507	maintenance of protein location in cell	0.0165997	-4.09837	87	3	0.0294118	102	16543	6653293423224	SORL1,GSN,SYNE2
GO:0051339	regulation of lyase activity	0.0165997	-4.09837	87	3	0.0294118	102	16543	7077116150	TIMP2,ADCYAP1,ADRA2A
GO:0016485	protein processing	0.0168752	-4.08191	159	4	0.0392157	102	16543	350215951265122	APOH,F10,PCSK2,PCSK1
GO:0001523	retinoid metabolic process	0.0171101	-4.06808	88	3	0.0294118	102	16543	59507276216	RBP4,TTR,ALDH1A1
GO:0030516	regulation of axon extension	0.0171101	-4.06808	88	3	0.0294118	102	16543	482541374131	NKX6-1,MAPT,MAP1B
GO:0021884	forebrain neuron development	0.0175534	-4.04251	33	2	0.0196078	102	16543	1703026091	ARX,ROBO1
GO:0060043	regulation of cardiac muscle cell proliferation	0.0175534	-4.04251	33	2	0.0196078	102	16543	59507049	RBP4,TGFBR3
GO:0098930	axonal transport	0.0175534	-4.04251	33	2	0.0196078	102	16543	41377345	MAPT,UCHL1
GO:0050768	negative regulation of neurogenesis	0.0175591	-4.04218	244	5	0.0490196	102	16543	4.82567e+17	NKX6-1,SORL1,SIX3,B2M,ADCYAP1
GO:0071375	cellular response to peptide hormone stimulus	0.0181231	-4.01057	246	5	0.0490196	102	16543	4.82526e+19	NKX6-1,GCG,IGF2,PDK4,INS
GO:0070661	leukocyte proliferation	0.0181573	-4.00869	90	3	0.0294118	102	16543	1191237056194	CLU,CADM1,RPS6
GO:0034756	regulation of iron ion transport	0.0183845	-3.99625	3	1	0.00980392	102	16543	567	B2M
GO:0021912	regulation of transcription from RNA polymerase II promoter involved in spinal cord motor neuron fate specification	0.0183845	-3.99625	3	1	0.00980392	102	16543	4825	NKX6-1
GO:0090258	negative regulation of mitochondrial fission	0.0183845	-3.99625	3	1	0.00980392	102	16543	4137	MAPT
GO:0021502	neural fold elevation formation	0.0183845	-3.99625	3	1	0.00980392	102	16543	653	BMP5
GO:0007412	axon target recognition	0.0183845	-3.99625	3	1	0.00980392	102	16543	7345	UCHL1
GO:0034699	response to luteinizing hormone	0.0183845	-3.99625	3	1	0.00980392	102	16543	7049	TGFBR3
GO:1902174	positive regulation of keratinocyte apoptotic process	0.0183845	-3.99625	3	1	0.00980392	102	16543	2934	GSN
GO:1902837	amino acid import into cell	0.0183845	-3.99625	3	1	0.00980392	102	16543	6542	SLC7A2
GO:0060979	vasculogenesis involved in coronary vascular morphogenesis	0.0183845	-3.99625	3	1	0.00980392	102	16543	7049	TGFBR3
GO:0002877	regulation of acute inflammatory response to non-antigenic stimulus	0.0183845	-3.99625	3	1	0.00980392	102	16543	116	ADCYAP1
GO:0021817	nucleokinesis involved in cell motility in cerebral cortex radial glia guided migration	0.0183845	-3.99625	3	1	0.00980392	102	16543	23224	SYNE2
GO:0010710	regulation of collagen catabolic process	0.0183845	-3.99625	3	1	0.00980392	102	16543	2191	FAP
GO:2000721	positive regulation of transcription from RNA polymerase II promoter involved in smooth muscle cell differentiation	0.0183845	-3.99625	3	1	0.00980392	102	16543	255743	NPNT
GO:0002071	glandular epithelial cell maturation	0.0183845	-3.99625	3	1	0.00980392	102	16543	4825	NKX6-1
GO:0014016	neuroblast differentiation	0.0183845	-3.99625	3	1	0.00980392	102	16543	6496	SIX3
GO:0009946	proximal/distal axis specification	0.0183845	-3.99625	3	1	0.00980392	102	16543	6496	SIX3
GO:0097195	pilomotor reflex	0.0183845	-3.99625	3	1	0.00980392	102	16543	255743	NPNT
GO:0071878	negative regulation of adrenergic receptor signaling pathway	0.0183845	-3.99625	3	1	0.00980392	102	16543	150	ADRA2A
GO:0033861	negative regulation of NAD(P)H oxidase activity	0.0183845	-3.99625	3	1	0.00980392	102	16543	3630	INS
GO:0006982	response to lipid hydroperoxide	0.0183845	-3.99625	3	1	0.00980392	102	16543	2878	GPX3
GO:0007181	transforming growth factor beta receptor complex assembly	0.0183845	-3.99625	3	1	0.00980392	102	16543	7049	TGFBR3
GO:0032487	regulation of Rap protein signal transduction	0.0183845	-3.99625	3	1	0.00980392	102	16543	7077	TIMP2
GO:0060266	negative regulation of respiratory burst involved in inflammatory response	0.0183845	-3.99625	3	1	0.00980392	102	16543	3630	INS
GO:2000078	positive regulation of type B pancreatic cell development	0.0183845	-3.99625	3	1	0.00980392	102	16543	4825	NKX6-1
GO:0030070	insulin processing	0.0183845	-3.99625	3	1	0.00980392	102	16543	5126	PCSK2
GO:0061074	regulation of neural retina development	0.0183845	-3.99625	3	1	0.00980392	102	16543	6496	SIX3
GO:0048807	female genitalia morphogenesis	0.0183845	-3.99625	3	1	0.00980392	102	16543	5950	RBP4
GO:0006543	glutamine catabolic process	0.0183845	-3.99625	3	1	0.00980392	102	16543	2744	GLS
GO:0032885	regulation of polysaccharide biosynthetic process	0.0185765	-3.98586	34	2	0.0196078	102	16543	34813630	IGF2,INS
GO:0043268	positive regulation of potassium ion transport	0.0185765	-3.98586	34	2	0.0196078	102	16543	6833150	ABCC8,ADRA2A
GO:0021772	olfactory bulb development	0.0185765	-3.98586	34	2	0.0196078	102	16543	1703026091	ARX,ROBO1
GO:0045124	regulation of bone resorption	0.0185765	-3.98586	34	2	0.0196078	102	16543	51663375	PDK4,IAPP
GO:0002065	columnar/cuboidal epithelial cell differentiation	0.0186939	-3.97956	91	3	0.0294118	102	16543	48253651653	NKX6-1,PDX1,BMP5
GO:2001243	negative regulation of intrinsic apoptotic signaling pathway	0.0186939	-3.97956	91	3	0.0294118	102	16543	119136513630	CLU,PDX1,INS
GO:0045936	negative regulation of phosphate metabolic process	0.0188144	-3.97313	542	8	0.0784314	102	16543	5.9991e+32	RGS4,CDKN1C,LRRTM3,SORL1,MAPT,PKIB,UCHL1,ADRA2A
GO:0010563	negative regulation of phosphorus metabolic process	0.0190008	-3.96327	543	8	0.0784314	102	16543	5.9991e+32	RGS4,CDKN1C,LRRTM3,SORL1,MAPT,PKIB,UCHL1,ADRA2A
GO:0048856	anatomical structure development	0.0190771	-3.95927	4835	40	0.392157	102	16543	1.70302e+168	ARX,CDKN1C,ROBO1,B2M,ADCYAP1,PAPPA2,CRYBA2,NKX6-1,TGFBR3,PDX1,NPNT,BHLHE41,IRX2,VGF,TBC1D24,RPS6,SORL1,CASR,UCHL1,FAP,GPM6A,MEIS2,TIMP2,PCSK2,TM4SF4,SYNE2,PLCE1,LDHA,SIX3,FABP5,CADM1,MAP1B,BMP5,RBP4,FAT1,CLU,IGF2,MAPT,TMEM176B,HMGB3
GO:0050770	regulation of axonogenesis	0.0194417	-3.94034	166	4	0.0392157	102	16543	4825413741316090	NKX6-1,MAPT,MAP1B,ROBO1
GO:0009719	response to endogenous stimulus	0.0194807	-3.93833	1361	15	0.147059	102	16543	4.82568e+56	NKX6-1,ABCC8,GCG,TIMP2,TGFBR3,HADH,PDX1,VGF,PDK4,LDHA,ADCYAP1,INS,IGF2,BMP5,ADRA2A
GO:0031343	positive regulation of cell killing	0.0196241	-3.931	35	2	0.0196078	102	16543	56723705	B2M,CADM1
GO:0042098	T cell proliferation	0.0196241	-3.931	35	2	0.0196078	102	16543	237056194	CADM1,RPS6
GO:0010324	membrane invagination	0.0196241	-3.931	35	2	0.0196078	102	16543	29349844	GSN,ELMO1
GO:0021988	olfactory lobe development	0.0196241	-3.931	35	2	0.0196078	102	16543	1703026091	ARX,ROBO1
GO:0060491	regulation of cell projection assembly	0.019827	-3.92071	167	4	0.0392157	102	16543	2.82347e+17	GPM6A,MYO10,SYNE2,TBC1D24
GO:0016192	vesicle-mediated transport	0.0200526	-3.9094	1242	14	0.137255	102	16543	3.50293e+57	APOH,GSN,F10,SERPINA1,S100A10,MYO10,ELMO1,SORL1,LOXL4,CLU,SYT13,PLIN3,IGF2,INS
GO:0051247	positive regulation of protein metabolic process	0.0201064	-3.90671	1492	16	0.156863	102	16543	7.07735e+66	TIMP2,LRRTM3,ROBO1,PLCE1,ADCYAP1,ARRDC4,INS,BMP5,GCG,GSN,NPNT,SORL1,CLU,MAPT,IGF2,ADRA2A
GO:0031175	neuron projection development	0.0201473	-3.90469	549	8	0.0784314	102	16543	1.70302e+33	ARX,GPM6A,TBC1D24,ROBO1,ADCYAP1,UCHL1,MAPT,MAP1B
GO:0006639	acylglycerol metabolic process	0.0203565	-3.89435	94	3	0.0294118	102	16543	350217151196	APOH,FABP5,PLCE1
GO:0045185	maintenance of protein location	0.0203565	-3.89435	94	3	0.0294118	102	16543	6653293423224	SORL1,GSN,SYNE2
GO:0006614	SRP-dependent cotranslational protein targeting to membrane	0.0203565	-3.89435	94	3	0.0294118	102	16543	934962306194	RPL23,RPS25,RPS6
GO:0051271	negative regulation of cellular component movement	0.0204988	-3.88739	254	5	0.0490196	102	16543	3.50705e+18	APOH,TGFBR3,SPOCK3,BMP5,ROBO1
GO:1903531	negative regulation of secretion by cell	0.0206116	-3.8819	169	4	0.0392157	102	16543	683330333630150	ABCC8,HADH,INS,ADRA2A
GO:0045744	negative regulation of G-protein coupled receptor protein signaling pathway	0.020696	-3.87782	36	2	0.0196078	102	16543	5999150	RGS4,ADRA2A
GO:0016101	diterpenoid metabolic process	0.0209283	-3.86665	95	3	0.0294118	102	16543	59507276216	RBP4,TTR,ALDH1A1
GO:0006638	neutral lipid metabolic process	0.0209283	-3.86665	95	3	0.0294118	102	16543	350217151196	APOH,FABP5,PLCE1
GO:0030804	positive regulation of cyclic nucleotide biosynthetic process	0.0209283	-3.86665	95	3	0.0294118	102	16543	26417077116	GCG,TIMP2,ADCYAP1
GO:0042127	regulation of cell proliferation	0.0212701	-3.85045	1502	16	0.156863	102	16543	2.19117e+61	FAP,ARX,TIMP2,CDKN1C,ROBO1,SIX3,ADCYAP1,INS,BMP5,RBP4,APOH,TGFBR3,PDX1,DPP4,IGF2,ADRA2A
GO:0007159	leukocyte cell-cell adhesion	0.0214399	-3.8425	257	5	0.0490196	102	16543	1.80357e+19	DPP4,B2M,CADM1,INS,RPS6
GO:0006066	alcohol metabolic process	0.0214399	-3.8425	257	5	0.0490196	102	16543	5.95067e+19	RBP4,SORL1,TTR,ALDH1A1,PLCE1
GO:1905039	carboxylic acid transmembrane transport	0.0215088	-3.83929	96	3	0.0294118	102	16543	6533654255089	SLC6A6,SLC7A2,SLC38A4
GO:0008088	axo-dendritic transport	0.0217918	-3.82622	37	2	0.0196078	102	16543	41377345	MAPT,UCHL1
GO:0017015	regulation of transforming growth factor beta receptor signaling pathway	0.0226962	-3.78556	98	3	0.0294118	102	16543	70491028255743	TGFBR3,CDKN1C,NPNT
GO:0006111	regulation of gluconeogenesis	0.0229113	-3.77612	38	2	0.0196078	102	16543	26413630	GCG,INS
GO:0006096	glycolytic process	0.0229113	-3.77612	38	2	0.0196078	102	16543	52083939	PFKFB2,LDHA
GO:0014014	negative regulation of gliogenesis	0.0229113	-3.77612	38	2	0.0196078	102	16543	4825116	NKX6-1,ADCYAP1
GO:0032881	regulation of polysaccharide metabolic process	0.0229113	-3.77612	38	2	0.0196078	102	16543	34813630	IGF2,INS
GO:0042886	amide transport	0.0233031	-3.75917	99	3	0.0294118	102	16543	38969236517425	MAFA,PDX1,VGF
GO:1903825	organic acid transmembrane transport	0.0233031	-3.75917	99	3	0.0294118	102	16543	6533654255089	SLC6A6,SLC7A2,SLC38A4
GO:1903844	regulation of cellular response to transforming growth factor beta stimulus	0.0233031	-3.75917	99	3	0.0294118	102	16543	70491028255743	TGFBR3,CDKN1C,NPNT
GO:0010769	regulation of cell morphogenesis involved in differentiation	0.0234058	-3.75477	263	5	0.0490196	102	16543	4.82563e+19	NKX6-1,S100A10,MAPT,MAP1B,ROBO1
GO:0051961	negative regulation of nervous system development	0.0234058	-3.75477	263	5	0.0490196	102	16543	4.82565e+17	NKX6-1,SIX3,SORL1,B2M,ADCYAP1
GO:0023061	signal release	0.0235074	-3.75044	176	4	0.0392157	102	16543	3.89693e+18	MAFA,SYT13,PDX1,VGF
GO:0030810	positive regulation of nucleotide biosynthetic process	0.0239188	-3.73309	100	3	0.0294118	102	16543	26417077116	GCG,TIMP2,ADCYAP1
GO:0072593	reactive oxygen species metabolic process	0.0239188	-3.73309	100	3	0.0294118	102	16543	287865425166	GPX3,SLC7A2,PDK4
GO:1900373	positive regulation of purine nucleotide biosynthetic process	0.0239188	-3.73309	100	3	0.0294118	102	16543	26417077116	GCG,TIMP2,ADCYAP1
GO:0002274	myeloid leukocyte activation	0.0239188	-3.73309	100	3	0.0294118	102	16543	654211914137	SLC7A2,CLU,MAPT
GO:0045773	positive regulation of axon extension	0.0240541	-3.72745	39	2	0.0196078	102	16543	41374131	MAPT,MAP1B
GO:0051489	regulation of filopodium assembly	0.0240541	-3.72745	39	2	0.0196078	102	16543	28234651	GPM6A,MYO10
GO:0006757	ATP generation from ADP	0.0240541	-3.72745	39	2	0.0196078	102	16543	52083939	PFKFB2,LDHA
GO:0080134	regulation of response to stress	0.0243606	-3.71479	1274	14	0.137255	102	16543	3.50219e+52	APOH,FAP,GSN,TGFBR3,PDX1,ELMO1,B2M,ADCYAP1,CLU,SLC7A2,CADM1,INS,MAPT,ADRA2A
GO:0045860	positive regulation of protein kinase activity	0.0243982	-3.71324	463	7	0.0686275	102	16543	2.64112e+26	GCG,ADCYAP1,CLU,IGF2,INS,ADRA2A,PLCE1
GO:1901653	cellular response to peptide	0.0244312	-3.71189	266	5	0.0490196	102	16543	4.82526e+19	NKX6-1,GCG,IGF2,PDK4,INS
GO:0033631	cell-cell adhesion mediated by integrin	0.024438	-3.71161	4	1	0.00980392	102	16543	255743	NPNT
GO:0038028	insulin receptor signaling pathway via phosphatidylinositol 3-kinase	0.024438	-3.71161	4	1	0.00980392	102	16543	3481	IGF2
GO:0035948	positive regulation of gluconeogenesis by positive regulation of transcription from RNA polymerase II promoter	0.024438	-3.71161	4	1	0.00980392	102	16543	2641	GCG
GO:0019477	L-lysine catabolic process	0.024438	-3.71161	4	1	0.00980392	102	16543	51268	PIPOX
GO:0090261	positive regulation of inclusion body assembly	0.024438	-3.71161	4	1	0.00980392	102	16543	1191	CLU
GO:0072086	specification of loop of Henle identity	0.024438	-3.71161	4	1	0.00980392	102	16543	153572	IRX2
GO:1902746	regulation of lens fiber cell differentiation	0.024438	-3.71161	4	1	0.00980392	102	16543	1028	CDKN1C
GO:0035625	epidermal growth factor-activated receptor transactivation by G-protein coupled receptor signaling pathway	0.024438	-3.71161	4	1	0.00980392	102	16543	150	ADRA2A
GO:1990086	lens fiber cell apoptotic process	0.024438	-3.71161	4	1	0.00980392	102	16543	6496	SIX3
GO:0030473	nuclear migration along microtubule	0.024438	-3.71161	4	1	0.00980392	102	16543	23224	SYNE2
GO:0032811	negative regulation of epinephrine secretion	0.024438	-3.71161	4	1	0.00980392	102	16543	150	ADRA2A
GO:0032345	negative regulation of aldosterone metabolic process	0.024438	-3.71161	4	1	0.00980392	102	16543	653	BMP5
GO:0060244	negative regulation of cell proliferation involved in contact inhibition	0.024438	-3.71161	4	1	0.00980392	102	16543	2191	FAP
GO:0071883	activation of MAPK activity by adrenergic receptor signaling pathway	0.024438	-3.71161	4	1	0.00980392	102	16543	150	ADRA2A
GO:0060264	regulation of respiratory burst involved in inflammatory response	0.024438	-3.71161	4	1	0.00980392	102	16543	3630	INS
GO:2001137	positive regulation of endocytic recycling	0.024438	-3.71161	4	1	0.00980392	102	16543	6653	SORL1
GO:0021759	globus pallidus development	0.024438	-3.71161	4	1	0.00980392	102	16543	170302	ARX
GO:1902965	regulation of protein localization to early endosome	0.024438	-3.71161	4	1	0.00980392	102	16543	6653	SORL1
GO:1905668	positive regulation of protein localization to endosome	0.024438	-3.71161	4	1	0.00980392	102	16543	6653	SORL1
GO:0060268	negative regulation of respiratory burst	0.024438	-3.71161	4	1	0.00980392	102	16543	3630	INS
GO:0021913	regulation of transcription from RNA polymerase II promoter involved in ventral spinal cord interneuron specification	0.024438	-3.71161	4	1	0.00980392	102	16543	4825	NKX6-1
GO:1904220	regulation of serine C-palmitoyltransferase activity	0.024438	-3.71161	4	1	0.00980392	102	16543	165679	SPTSSB
GO:0006651	diacylglycerol biosynthetic process	0.024438	-3.71161	4	1	0.00980392	102	16543	51196	PLCE1
GO:2000065	negative regulation of cortisol biosynthetic process	0.024438	-3.71161	4	1	0.00980392	102	16543	653	BMP5
GO:0042271	susceptibility to natural killer cell mediated cytotoxicity	0.024438	-3.71161	4	1	0.00980392	102	16543	23705	CADM1
GO:0019474	L-lysine catabolic process to acetyl-CoA	0.024438	-3.71161	4	1	0.00980392	102	16543	51268	PIPOX
GO:0060235	lens induction in camera-type eye	0.024438	-3.71161	4	1	0.00980392	102	16543	6496	SIX3
GO:0046440	L-lysine metabolic process	0.024438	-3.71161	4	1	0.00980392	102	16543	51268	PIPOX
GO:1905666	regulation of protein localization to endosome	0.024438	-3.71161	4	1	0.00980392	102	16543	6653	SORL1
GO:0032286	central nervous system myelin maintenance	0.024438	-3.71161	4	1	0.00980392	102	16543	1191	CLU
GO:0032348	negative regulation of aldosterone biosynthetic process	0.024438	-3.71161	4	1	0.00980392	102	16543	653	BMP5
GO:0021825	substrate-dependent cerebral cortex tangential migration	0.024438	-3.71161	4	1	0.00980392	102	16543	6091	ROBO1
GO:1902953	positive regulation of ER to Golgi vesicle-mediated transport	0.024438	-3.71161	4	1	0.00980392	102	16543	6653	SORL1
GO:1902866	regulation of retina development in camera-type eye	0.024438	-3.71161	4	1	0.00980392	102	16543	6496	SIX3
GO:0033133	positive regulation of glucokinase activity	0.024438	-3.71161	4	1	0.00980392	102	16543	5208	PFKFB2
GO:1904684	negative regulation of metalloendopeptidase activity	0.024438	-3.71161	4	1	0.00980392	102	16543	6653	SORL1
GO:0050923	regulation of negative chemotaxis	0.024438	-3.71161	4	1	0.00980392	102	16543	6091	ROBO1
GO:1902966	positive regulation of protein localization to early endosome	0.024438	-3.71161	4	1	0.00980392	102	16543	6653	SORL1
GO:0072268	pattern specification involved in metanephros development	0.024438	-3.71161	4	1	0.00980392	102	16543	153572	IRX2
GO:0006613	cotranslational protein targeting to membrane	0.0245432	-3.70732	101	3	0.0294118	102	16543	934962306194	RPL23,RPS25,RPS6
GO:0061387	regulation of extent of cell growth	0.0245432	-3.70732	101	3	0.0294118	102	16543	482541374131	NKX6-1,MAPT,MAP1B
GO:0006811	ion transport	0.0247977	-3.69701	1277	14	0.137255	102	16543	6.8332e+58	ABCC8,ANO5,GLS,GPM6A,SLC6A6,FXYD3,SLC38A4,FXYD5,B2M,ADCYAP1,SLC7A2,TMEM37,ITPR3,CASR
GO:0043393	regulation of protein binding	0.0248205	-3.69609	179	4	0.0392157	102	16543	264166535677049	GCG,SORL1,B2M,TGFBR3
GO:0048513	animal organ development	0.024942	-3.6912	2738	25	0.245098	102	16543	1.70302e+108	ARX,GPM6A,MEIS2,CDKN1C,SYNE2,PLCE1,ROBO1,LDHA,SIX3,B2M,ADCYAP1,CADM1,PAPPA2,CRYBA2,BMP5,NKX6-1,RBP4,TGFBR3,PDX1,NPNT,BHLHE41,IRX2,VGF,RPS6,TMEM176B
GO:0051094	positive regulation of developmental process	0.0250663	-3.68623	1155	13	0.127451	102	16543	4.82517e+55	NKX6-1,ARX,TIMP2,TGFBR3,S100A10,NPNT,LRRTM3,ROBO1,ADCYAP1,INS,MAPT,BMP5,MAP1B
GO:0001819	positive regulation of cytokine production	0.0251365	-3.68343	364	6	0.0588235	102	16543	5.67116e+21	B2M,ADCYAP1,CLU,CADM1,INS,ADRA2A
GO:0045047	protein targeting to ER	0.0251764	-3.68185	102	3	0.0294118	102	16543	934962306194	RPL23,RPS25,RPS6
GO:0046660	female sex differentiation	0.0251764	-3.68185	102	3	0.0294118	102	16543	59501167425	RBP4,ADCYAP1,VGF
GO:0006953	acute-phase response	0.0252198	-3.68013	40	2	0.0196078	102	16543	52653630	SERPINA1,INS
GO:1904407	positive regulation of nitric oxide metabolic process	0.0252198	-3.68013	40	2	0.0196078	102	16543	11913630	CLU,INS
GO:0045429	positive regulation of nitric oxide biosynthetic process	0.0252198	-3.68013	40	2	0.0196078	102	16543	11913630	CLU,INS
GO:0045937	positive regulation of phosphate metabolic process	0.0253585	-3.67464	1035	12	0.117647	102	16543	2.64171e+47	GCG,TIMP2,NPNT,PFKFB2,PLCE1,CLU,ADCYAP1,INS,MAPT,IGF2,BMP5,ADRA2A
GO:0010562	positive regulation of phosphorus metabolic process	0.0253585	-3.67464	1035	12	0.117647	102	16543	2.64171e+47	GCG,TIMP2,NPNT,PFKFB2,PLCE1,CLU,ADCYAP1,INS,MAPT,IGF2,BMP5,ADRA2A
GO:0042060	wound healing	0.0254172	-3.67233	467	7	0.0686275	102	16543	3.50216e+25	APOH,F10,SERPINA1,ITPR3,TM4SF4,INS,ADRA2A
GO:0002683	negative regulation of immune system process	0.0254329	-3.67171	365	6	0.0588235	102	16543	5.53651e+23	TMEM176A,ADCYAP1,MEIS2,TMEM176B,INS,BMP5
GO:0034754	cellular hormone metabolic process	0.0258184	-3.65667	103	3	0.0294118	102	16543	59507276216	RBP4,TTR,ALDH1A1
GO:0051651	maintenance of location in cell	0.0258184	-3.65667	103	3	0.0294118	102	16543	6653293423224	SORL1,GSN,SYNE2
GO:0072001	renal system development	0.0258429	-3.65572	270	5	0.0490196	102	16543	5.9501e+24	RBP4,CDKN1C,NPNT,IRX2,PLCE1
GO:0051129	negative regulation of cellular component organization	0.0261579	-3.64361	577	8	0.0784314	102	16543	2.19129e+30	FAP,GSN,SORL1,DPP4,B2M,CLU,INS,MAPT
GO:0051246	regulation of protein metabolic process	0.0261636	-3.64339	2473	23	0.22549	102	16543	5.99971e+95	RGS4,TIMP2,CDKN1C,LRRTM3,ROBO1,PLCE1,ADCYAP1,ARRDC4,INS,BMP5,GCG,GSN,TGFBR3,SERPINA1,NPNT,SORL1,CLU,SPOCK3,MAPT,IGF2,PKIB,UCHL1,ADRA2A
GO:0043269	regulation of ion transport	0.0263934	-3.63464	578	8	0.0784314	102	16543	6.83326e+31	ABCC8,GCG,FXYD3,FXYD5,B2M,TMEM37,ADCYAP1,ADRA2A
GO:0030801	positive regulation of cyclic nucleotide metabolic process	0.0264692	-3.63177	104	3	0.0294118	102	16543	26417077116	GCG,TIMP2,ADCYAP1
GO:0048468	cell development	0.0265754	-3.62777	1415	15	0.147059	102	16543	4.82517e+60	NKX6-1,ARX,GPM6A,TGFBR3,CDKN1C,TBC1D24,RPS6,ROBO1,SIX3,ADCYAP1,CLU,UCHL1,MAPT,MAP1B,BMP5
GO:0022898	regulation of transmembrane transporter activity	0.027106	-3.608	184	4	0.0392157	102	16543	5382753493630150	FXYD5,FXYD3,INS,ADRA2A
GO:0006721	terpenoid metabolic process	0.0271287	-3.60716	105	3	0.0294118	102	16543	59507276216	RBP4,TTR,ALDH1A1
GO:0021987	cerebral cortex development	0.0271287	-3.60716	105	3	0.0294118	102	16543	170302232246091	ARX,SYNE2,ROBO1
GO:0090066	regulation of anatomical structure size	0.0275423	-3.59203	475	7	0.0686275	102	16543	4.82529e+25	NKX6-1,GSN,ADCYAP1,MAPT,INS,MAP1B,ADRA2A
GO:0045840	positive regulation of mitotic nuclear division	0.0276189	-3.58926	42	2	0.0196078	102	16543	34813630	IGF2,INS
GO:0046907	intracellular transport	0.0277038	-3.58619	1296	14	0.137255	102	16543	2.15993e+57	F10,RPL23,SERPINA1,MYO10,RPS25,SYNE2,RPS6,SORL1,SIX3,SYT13,UCHL1,INS,MAPT,MAP1B
GO:0072599	establishment of protein localization to endoplasmic reticulum	0.027797	-3.58283	106	3	0.0294118	102	16543	934962306194	RPL23,RPS25,RPS6
GO:0006629	lipid metabolic process	0.0278223	-3.58192	1172	13	0.127451	102	16543	3.50595e+55	APOH,RBP4,TTR,HADH,SCD5,SPTSSB,PLCE1,SORL1,FABP5,CLU,CYP2U1,ALDH1A1,GC
GO:0042063	gliogenesis	0.0280544	-3.57361	186	4	0.0392157	102	16543	4.82512e+16	NKX6-1,CLU,SYNE2,MAPT
GO:0021983	pituitary gland development	0.0288516	-3.54559	43	2	0.0196078	102	16543	6496116	SIX3,ADCYAP1
GO:0046850	regulation of bone remodeling	0.0288516	-3.54559	43	2	0.0196078	102	16543	51663375	PDK4,IAPP
GO:0051224	negative regulation of protein transport	0.0290225	-3.53968	188	4	0.0392157	102	16543	683330333630150	ABCC8,HADH,INS,ADRA2A
GO:0034220	ion transmembrane transport	0.0293175	-3.52957	818	10	0.0980392	102	16543	6.8332e+45	ABCC8,ANO5,GPM6A,SLC6A6,FXYD3,SLC38A4,FXYD5,SLC7A2,TMEM37,ITPR3
GO:0048666	neuron development	0.029473	-3.52428	703	9	0.0882353	102	16543	1.70302e+37	ARX,GPM6A,CDKN1C,TBC1D24,ROBO1,ADCYAP1,UCHL1,MAPT,MAP1B
GO:0044724	single-organism carbohydrate catabolic process	0.0298544	-3.51142	109	3	0.0294118	102	16543	21652083939	ALDH1A1,PFKFB2,LDHA
GO:0010721	negative regulation of cell development	0.0299919	-3.50683	281	5	0.0490196	102	16543	4.82565e+17	NKX6-1,SIX3,SORL1,B2M,ADCYAP1
GO:0043010	camera-type eye development	0.0299919	-3.50683	281	5	0.0490196	102	16543	6.4966e+19	SIX3,RBP4,GPM6A,CDKN1C,CRYBA2
GO:0051048	negative regulation of secretion	0.0300102	-3.50622	190	4	0.0392157	102	16543	683330333630150	ABCC8,HADH,INS,ADRA2A
GO:0046622	positive regulation of organ growth	0.030106	-3.50303	44	2	0.0196078	102	16543	1703027049	ARX,TGFBR3
GO:0046031	ADP metabolic process	0.030106	-3.50303	44	2	0.0196078	102	16543	52083939	PFKFB2,LDHA
GO:0048806	genitalia development	0.030106	-3.50303	44	2	0.0196078	102	16543	5950653	RBP4,BMP5
GO:2000649	regulation of sodium ion transmembrane transporter activity	0.030106	-3.50303	44	2	0.0196078	102	16543	538275349	FXYD5,FXYD3
GO:2000273	positive regulation of receptor activity	0.030106	-3.50303	44	2	0.0196078	102	16543	3481150	IGF2,ADRA2A
GO:0010942	positive regulation of cell death	0.0303667	-3.49441	594	8	0.0784314	102	16543	2.19129e+31	FAP,GSN,PDX1,RPS6,ROBO1,LDHA,CLU,MAPT
GO:0021797	forebrain anterior/posterior pattern specification	0.0304546	-3.49152	5	1	0.00980392	102	16543	6496	SIX3
GO:2000467	positive regulation of glycogen (starch) synthase activity	0.0304546	-3.49152	5	1	0.00980392	102	16543	3481	IGF2
GO:1903689	regulation of wound healing, spreading of epidermal cells	0.0304546	-3.49152	5	1	0.00980392	102	16543	2934	GSN
GO:0006924	activation-induced cell death of T cells	0.0304546	-3.49152	5	1	0.00980392	102	16543	6194	RPS6
GO:0060157	urinary bladder development	0.0304546	-3.49152	5	1	0.00980392	102	16543	5950	RBP4
GO:1903301	positive regulation of hexokinase activity	0.0304546	-3.49152	5	1	0.00980392	102	16543	5208	PFKFB2
GO:1902022	L-lysine transport	0.0304546	-3.49152	5	1	0.00980392	102	16543	6542	SLC7A2
GO:0002309	T cell proliferation involved in immune response	0.0304546	-3.49152	5	1	0.00980392	102	16543	6194	RPS6
GO:0045053	protein retention in Golgi apparatus	0.0304546	-3.49152	5	1	0.00980392	102	16543	6653	SORL1
GO:0010040	response to iron(II) ion	0.0304546	-3.49152	5	1	0.00980392	102	16543	3651	PDX1
GO:0070100	negative regulation of chemokine-mediated signaling pathway	0.0304546	-3.49152	5	1	0.00980392	102	16543	6091	ROBO1
GO:0007598	blood coagulation, extrinsic pathway	0.0304546	-3.49152	5	1	0.00980392	102	16543	2159	F10
GO:1903401	L-lysine transmembrane transport	0.0304546	-3.49152	5	1	0.00980392	102	16543	6542	SLC7A2
GO:1903352	L-ornithine transmembrane transport	0.0304546	-3.49152	5	1	0.00980392	102	16543	6542	SLC7A2
GO:0072047	proximal/distal pattern formation involved in nephron development	0.0304546	-3.49152	5	1	0.00980392	102	16543	153572	IRX2
GO:0061624	fructose catabolic process to hydroxyacetone phosphate and glyceraldehyde-3-phosphate	0.0304546	-3.49152	5	1	0.00980392	102	16543	216	ALDH1A1
GO:0031944	negative regulation of glucocorticoid metabolic process	0.0304546	-3.49152	5	1	0.00980392	102	16543	653	BMP5
GO:0021831	embryonic olfactory bulb interneuron precursor migration	0.0304546	-3.49152	5	1	0.00980392	102	16543	170302	ARX
GO:0021815	modulation of microtubule cytoskeleton involved in cerebral cortex radial glia guided migration	0.0304546	-3.49152	5	1	0.00980392	102	16543	23224	SYNE2
GO:1904683	regulation of metalloendopeptidase activity	0.0304546	-3.49152	5	1	0.00980392	102	16543	6653	SORL1
GO:0090032	negative regulation of steroid hormone biosynthetic process	0.0304546	-3.49152	5	1	0.00980392	102	16543	653	BMP5
GO:0033600	negative regulation of mammary gland epithelial cell proliferation	0.0304546	-3.49152	5	1	0.00980392	102	16543	6091	ROBO1
GO:0016199	axon midline choice point recognition	0.0304546	-3.49152	5	1	0.00980392	102	16543	6091	ROBO1
GO:0015822	ornithine transport	0.0304546	-3.49152	5	1	0.00980392	102	16543	6542	SLC7A2
GO:0072081	specification of nephron tubule identity	0.0304546	-3.49152	5	1	0.00980392	102	16543	153572	IRX2
GO:0014060	regulation of epinephrine secretion	0.0304546	-3.49152	5	1	0.00980392	102	16543	150	ADRA2A
GO:0034196	acylglycerol transport	0.0304546	-3.49152	5	1	0.00980392	102	16543	350	APOH
GO:0015819	lysine transport	0.0304546	-3.49152	5	1	0.00980392	102	16543	6542	SLC7A2
GO:0048143	astrocyte activation	0.0304546	-3.49152	5	1	0.00980392	102	16543	4137	MAPT
GO:0010041	response to iron(III) ion	0.0304546	-3.49152	5	1	0.00980392	102	16543	567	B2M
GO:0034392	negative regulation of smooth muscle cell apoptotic process	0.0304546	-3.49152	5	1	0.00980392	102	16543	350	APOH
GO:0034197	triglyceride transport	0.0304546	-3.49152	5	1	0.00980392	102	16543	350	APOH
GO:0031947	negative regulation of glucocorticoid biosynthetic process	0.0304546	-3.49152	5	1	0.00980392	102	16543	653	BMP5
GO:0071651	positive regulation of chemokine (C-C motif) ligand 5 production	0.0304546	-3.49152	5	1	0.00980392	102	16543	116	ADCYAP1
GO:0035624	receptor transactivation	0.0304546	-3.49152	5	1	0.00980392	102	16543	150	ADRA2A
GO:0006003	fructose 2,6-bisphosphate metabolic process	0.0304546	-3.49152	5	1	0.00980392	102	16543	5208	PFKFB2
GO:1903826	arginine transmembrane transport	0.0304546	-3.49152	5	1	0.00980392	102	16543	6542	SLC7A2
GO:0002865	negative regulation of acute inflammatory response to antigenic stimulus	0.0304546	-3.49152	5	1	0.00980392	102	16543	116	ADCYAP1
GO:0001764	neuron migration	0.0305576	-3.48814	110	3	0.0294118	102	16543	48251703022823	NKX6-1,ARX,GPM6A
GO:0051656	establishment of organelle localization	0.0308341	-3.47913	382	6	0.0588235	102	16543	5.75865e+25	SYT13,SERPINA1,UCHL1,SYNE2,MAPT,MAP1B
GO:0071594	thymocyte aggregation	0.0313818	-3.46153	45	2	0.0196078	102	16543	5676194	B2M,RPS6
GO:0055021	regulation of cardiac muscle tissue growth	0.0313818	-3.46153	45	2	0.0196078	102	16543	59507049	RBP4,TGFBR3
GO:0033077	T cell differentiation in thymus	0.0313818	-3.46153	45	2	0.0196078	102	16543	5676194	B2M,RPS6
GO:0045597	positive regulation of cell differentiation	0.0317242	-3.45068	829	10	0.0980392	102	16543	4.82571e+39	NKX6-1,TIMP2,S100A10,NPNT,ROBO1,ADCYAP1,INS,MAPT,MAP1B,BMP5
GO:0001933	negative regulation of protein phosphorylation	0.0322064	-3.43559	386	6	0.0588235	102	16543	5.99967e+25	RGS4,SORL1,CDKN1C,LRRTM3,UCHL1,PKIB
GO:1902580	single-organism cellular localization	0.0324042	-3.42947	832	10	0.0980392	102	16543	9.34963e+41	RPL23,S100A10,RPS25,SYNE2,RPS6,SIX3,SYT13,UCHL1,MAPT,MAP1B
GO:0035094	response to nicotine	0.0326787	-3.42103	46	2	0.0196078	102	16543	48253651	NKX6-1,PDX1
GO:0090303	positive regulation of wound healing	0.0326787	-3.42103	46	2	0.0196078	102	16543	350150	APOH,ADRA2A
GO:0042312	regulation of vasodilation	0.0326787	-3.42103	46	2	0.0196078	102	16543	1163630	ADCYAP1,INS
GO:0031667	response to nutrient levels	0.0332614	-3.40336	389	6	0.0588235	102	16543	2.64112e+22	GCG,ADCYAP1,PDX1,VGF,PDK4,LDHA
GO:0019083	viral transcription	0.0334575	-3.39748	114	3	0.0294118	102	16543	934962306194	RPL23,RPS25,RPS6
GO:0048732	gland development	0.0339772	-3.38207	391	6	0.0588235	102	16543	6.4967e+23	SIX3,TGFBR3,CADM1,ADCYAP1,PDX1,CDKN1C
GO:1903428	positive regulation of reactive oxygen species biosynthetic process	0.0339964	-3.3815	47	2	0.0196078	102	16543	11913630	CLU,INS
GO:1901698	response to nitrogen compound	0.0340311	-3.38048	839	10	0.0980392	102	16543	4.82568e+39	NKX6-1,ABCC8,GCG,HADH,PDX1,VGF,PDK4,LDHA,INS,IGF2
GO:0032409	regulation of transporter activity	0.0341594	-3.37672	198	4	0.0392157	102	16543	5382753493630150	FXYD5,FXYD3,INS,ADRA2A
GO:0001558	regulation of cell growth	0.0343388	-3.37148	392	6	0.0588235	102	16543	4.82541e+25	NKX6-1,MAPT,INS,PAPPA2,MAP1B,PLCE1
GO:0032502	developmental process	0.0348089	-3.35788	5175	41	0.401961	102	16543	1.70302e+172	ARX,CDKN1C,ROBO1,B2M,ADCYAP1,PAPPA2,CRYBA2,NKX6-1,TGFBR3,PDX1,NPNT,BHLHE41,IRX2,VGF,TBC1D24,RPS6,SORL1,CASR,UCHL1,DLK1,FAP,GPM6A,MEIS2,TIMP2,PCSK2,TM4SF4,SYNE2,PLCE1,LDHA,SIX3,FABP5,CADM1,MAP1B,BMP5,RBP4,FAT1,CLU,IGF2,MAPT,TMEM176B,HMGB3
GO:0050678	regulation of epithelial cell proliferation	0.0349739	-3.35315	293	5	0.0490196	102	16543	3.50705e+17	APOH,TGFBR3,CDKN1C,BMP5,ROBO1
GO:0010660	regulation of muscle cell apoptotic process	0.0353346	-3.34289	48	2	0.0196078	102	16543	350116	APOH,ADCYAP1
GO:0002066	columnar/cuboidal epithelial cell development	0.0353346	-3.34289	48	2	0.0196078	102	16543	4825653	NKX6-1,BMP5
GO:0045762	positive regulation of adenylate cyclase activity	0.0353346	-3.34289	48	2	0.0196078	102	16543	7077116	TIMP2,ADCYAP1
GO:0001910	regulation of leukocyte mediated cytotoxicity	0.0353346	-3.34289	48	2	0.0196078	102	16543	56723705	B2M,CADM1
GO:0046626	regulation of insulin receptor signaling pathway	0.0353346	-3.34289	48	2	0.0196078	102	16543	34813630	IGF2,INS
GO:0043280	positive regulation of cysteine-type endopeptidase activity involved in apoptotic process	0.0357233	-3.33195	117	3	0.0294118	102	16543	293441376091	GSN,MAPT,ROBO1
GO:0016052	carbohydrate catabolic process	0.0357233	-3.33195	117	3	0.0294118	102	16543	21652083939	ALDH1A1,PFKFB2,LDHA
GO:0007399	nervous system development	0.0360613	-3.32253	2138	20	0.196078	102	16543	1.70302e+81	ARX,GPM6A,TIMP2,PCSK2,CDKN1C,SYNE2,ROBO1,SIX3,B2M,ADCYAP1,CADM1,MAP1B,BMP5,NKX6-1,PDX1,TBC1D24,SORL1,CLU,MAPT,UCHL1
GO:0009966	regulation of signal transduction	0.0362774	-3.31656	2693	24	0.235294	102	16543	5.9996e+97	RGS4,RGS16,TIMP2,CDKN1C,LRRTM3,ROBO1,PLCE1,SIX3,ADCYAP1,INS,BMP5,GCG,GSN,F10,TGFBR3,PDX1,NPNT,SORL1,CLU,MAPT,IGF2,UCHL1,ADRA2A,DLK1
GO:0006537	glutamate biosynthetic process	0.0364343	-3.31224	6	1	0.00980392	102	16543	2744	GLS
GO:2000064	regulation of cortisol biosynthetic process	0.0364343	-3.31224	6	1	0.00980392	102	16543	653	BMP5
GO:0022605	oogenesis stage	0.0364343	-3.31224	6	1	0.00980392	102	16543	6194	RPS6
GO:0021814	cell motility involved in cerebral cortex radial glia guided migration	0.0364343	-3.31224	6	1	0.00980392	102	16543	23224	SYNE2
GO:0071877	regulation of adrenergic receptor signaling pathway	0.0364343	-3.31224	6	1	0.00980392	102	16543	150	ADRA2A
GO:0060267	positive regulation of respiratory burst	0.0364343	-3.31224	6	1	0.00980392	102	16543	3630	INS
GO:1902172	regulation of keratinocyte apoptotic process	0.0364343	-3.31224	6	1	0.00980392	102	16543	2934	GSN
GO:1990000	amyloid fibril formation	0.0364343	-3.31224	6	1	0.00980392	102	16543	2934	GSN
GO:0003150	muscular septum morphogenesis	0.0364343	-3.31224	6	1	0.00980392	102	16543	7049	TGFBR3
GO:1903909	regulation of receptor clustering	0.0364343	-3.31224	6	1	0.00980392	102	16543	2934	GSN
GO:0050798	activated T cell proliferation	0.0364343	-3.31224	6	1	0.00980392	102	16543	23705	CADM1
GO:0005981	regulation of glycogen catabolic process	0.0364343	-3.31224	6	1	0.00980392	102	16543	3630	INS
GO:0070841	inclusion body assembly	0.0364343	-3.31224	6	1	0.00980392	102	16543	4137	MAPT
GO:1901142	insulin metabolic process	0.0364343	-3.31224	6	1	0.00980392	102	16543	5126	PCSK2
GO:0032347	regulation of aldosterone biosynthetic process	0.0364343	-3.31224	6	1	0.00980392	102	16543	653	BMP5
GO:0033216	ferric iron import	0.0364343	-3.31224	6	1	0.00980392	102	16543	567	B2M
GO:0019800	peptide cross-linking via chondroitin 4-sulfate glycosaminoglycan	0.0364343	-3.31224	6	1	0.00980392	102	16543	50859	SPOCK3
GO:0021853	cerebral cortex GABAergic interneuron migration	0.0364343	-3.31224	6	1	0.00980392	102	16543	170302	ARX
GO:0090336	positive regulation of brown fat cell differentiation	0.0364343	-3.31224	6	1	0.00980392	102	16543	3630	INS
GO:2000675	negative regulation of type B pancreatic cell apoptotic process	0.0364343	-3.31224	6	1	0.00980392	102	16543	3651	PDX1
GO:1900221	regulation of beta-amyloid clearance	0.0364343	-3.31224	6	1	0.00980392	102	16543	1191	CLU
GO:0035947	regulation of gluconeogenesis by regulation of transcription from RNA polymerase II promoter	0.0364343	-3.31224	6	1	0.00980392	102	16543	2641	GCG
GO:0010694	positive regulation of alkaline phosphatase activity	0.0364343	-3.31224	6	1	0.00980392	102	16543	255743	NPNT
GO:1990822	basic amino acid transmembrane transport	0.0364343	-3.31224	6	1	0.00980392	102	16543	6542	SLC7A2
GO:1904936	interneuron migration	0.0364343	-3.31224	6	1	0.00980392	102	16543	170302	ARX
GO:0032353	negative regulation of hormone biosynthetic process	0.0364343	-3.31224	6	1	0.00980392	102	16543	653	BMP5
GO:0050916	sensory perception of sweet taste	0.0364343	-3.31224	6	1	0.00980392	102	16543	3710	ITPR3
GO:0001842	neural fold formation	0.0364343	-3.31224	6	1	0.00980392	102	16543	653	BMP5
GO:0050917	sensory perception of umami taste	0.0364343	-3.31224	6	1	0.00980392	102	16543	3710	ITPR3
GO:0032344	regulation of aldosterone metabolic process	0.0364343	-3.31224	6	1	0.00980392	102	16543	653	BMP5
GO:0070445	regulation of oligodendrocyte progenitor proliferation	0.0364343	-3.31224	6	1	0.00980392	102	16543	116	ADCYAP1
GO:0071676	negative regulation of mononuclear cell migration	0.0364343	-3.31224	6	1	0.00980392	102	16543	653	BMP5
GO:0000184	nuclear-transcribed mRNA catabolic process, nonsense-mediated decay	0.0364958	-3.31056	118	3	0.0294118	102	16543	934962306194	RPL23,RPS25,RPS6
GO:0001889	liver development	0.0364958	-3.31056	118	3	0.0294118	102	16543	7049237053651	TGFBR3,CADM1,PDX1
GO:1903522	regulation of blood circulation	0.0367421	-3.30383	297	5	0.0490196	102	16543	1.16371e+17	ADCYAP1,ITPR3,FXYD3,INS,ADRA2A
GO:0003206	cardiac chamber morphogenesis	0.0372768	-3.28938	119	3	0.0294118	102	16543	59507049653	RBP4,TGFBR3,BMP5
GO:0010941	regulation of cell death	0.0378945	-3.27295	1482	15	0.147059	102	16543	2.64135e+56	GCG,APOH,FAP,GSN,PDX1,PDK4,RPS6,ROBO1,LDHA,SORL1,ADCYAP1,CLU,INS,MAPT,BMP5
GO:2001234	negative regulation of apoptotic signaling pathway	0.0380513	-3.26882	205	4	0.0392157	102	16543	119136513630653	CLU,PDX1,INS,BMP5
GO:0009306	protein secretion	0.0380665	-3.26842	120	3	0.0294118	102	16543	38969236517425	MAFA,PDX1,VGF
GO:0060420	regulation of heart growth	0.0380712	-3.2683	50	2	0.0196078	102	16543	59507049	RBP4,TGFBR3
GO:0048608	reproductive structure development	0.0380929	-3.26773	402	6	0.0588235	102	16543	5.95012e+21	RBP4,ADCYAP1,CDKN1C,VGF,BMP5,RPS6
GO:0065007	biological regulation	0.0381171	-3.26709	11242	78	0.764706	102	16543	5999,347731,5166,165679,6542,6833,7049,3651,6281,255743,153572,7425,11122,6194,57465,389692,140738,10103,846,2191,2823,7077,4212,5208,23224,51196,23705,3710,3630,2641,350,2744,5950,2934,1803,1191,57586,79750,50859,5570,56667,4137,28959,7276,170302,6004,1028,5349,6091,567,116,3105,60676,4825,79365,3375,55365,6653,53827,7345,150,8788,5126,4651,22936,3939,6496,91947,653,4131,2159,5265,3033,9844,5122…	RGS4,LRRTM3,PDK4,SPTSSB,SLC7A2,ABCC8,TGFBR3,PDX1,S100A10,NPNT,IRX2,VGF,PTPRT,RPS6,TBC1D24,MAFA,TMEM37,TSPAN1,CASR,FAP,GPM6A,TIMP2,MEIS2,PFKFB2,SYNE2,PLCE1,CADM1,ITPR3,INS,GCG,APOH,GLS,RBP4,GSN,DPP4,CLU,SYT13,ZNF385D,SPOCK3,PKIB,MUC13,MAPT,TMEM176B,TTR,ARX,RGS16,CDKN1C,FXYD3,ROBO1,B2M,ADCYAP1,HLA-A,PAPPA2,NKX6-1,BHLHE41,IAPP,TMEM176A,SORL1,FXYD5,UCHL1,ADRA2A,DLK1,PCSK2,MYO10,ELL2,LDHA,SIX3,ARRDC4,…
GO:0061008	hepaticobiliary system development	0.0388647	-3.24767	121	3	0.0294118	102	16543	7049237053651	TGFBR3,CADM1,PDX1
GO:0072006	nephron development	0.0388647	-3.24767	121	3	0.0294118	102	16543	2.55743e+16	NPNT,IRX2,PLCE1
GO:0045861	negative regulation of proteolysis	0.0390288	-3.24345	302	5	0.0490196	102	16543	6.65371e+20	SORL1,TIMP2,SERPINA1,SPOCK3,INS
GO:0001655	urogenital system development	0.0390288	-3.24345	302	5	0.0490196	102	16543	5.9501e+24	RBP4,CDKN1C,NPNT,IRX2,PLCE1
GO:0015758	glucose transport	0.039469	-3.23224	51	2	0.0196078	102	16543	21713630	FABP5,INS
GO:0061458	reproductive system development	0.0396655	-3.22727	406	6	0.0588235	102	16543	5.95012e+21	RBP4,ADCYAP1,CDKN1C,VGF,RPS6,BMP5
GO:0051896	regulation of protein kinase B signaling	0.0396714	-3.22713	122	3	0.0294118	102	16543	215934813630	F10,IGF2,INS
GO:0090092	regulation of transmembrane receptor protein serine/threonine kinase signaling pathway	0.0397943	-3.22403	208	4	0.0392157	102	16543	7.0491e+16	TGFBR3,CDKN1C,NPNT,BMP5
GO:0006820	anion transport	0.0399934	-3.21904	515	7	0.0686275	102	16543	6.8332e+30	ABCC8,ANO5,GLS,SLC6A6,SLC7A2,FXYD3,SLC38A4
GO:0010038	response to metal ion	0.0404419	-3.20789	305	5	0.0490196	102	16543	6.83357e+17	ABCC8,B2M,PDX1,ITPR3,CASR
GO:0007596	blood coagulation	0.0404419	-3.20789	305	5	0.0490196	102	16543	3.50216e+17	APOH,F10,SERPINA1,ITPR3,ADRA2A
GO:0043547	positive regulation of GTPase activity	0.0407785	-3.1996	630	8	0.0784314	102	16543	5.9996e+31	RGS4,RGS16,S100A10,ELMO1,TBC1D24,PLCE1,ADCYAP1,ALDH1A1
GO:0045428	regulation of nitric oxide biosynthetic process	0.0408861	-3.19696	52	2	0.0196078	102	16543	11913630	CLU,INS
GO:0001541	ovarian follicle development	0.0408861	-3.19696	52	2	0.0196078	102	16543	1167425	ADCYAP1,VGF
GO:0019320	hexose catabolic process	0.0408861	-3.19696	52	2	0.0196078	102	16543	2165208	ALDH1A1,PFKFB2
GO:0098742	cell-cell adhesion via plasma-membrane adhesion molecules	0.0409814	-3.19464	210	4	0.0392157	102	16543	2.37052e+17	CADM1,FAT1,PTPRT,ROBO1
GO:0051649	establishment of localization in cell	0.0412563	-3.18795	1499	15	0.147059	102	16543	2.15993e+61	F10,RPL23,SERPINA1,MYO10,RPS25,SYNE2,RPS6,SORL1,SIX3,SYT13,ITPR3,UCHL1,INS,MAPT,MAP1B
GO:0050817	coagulation	0.0414011	-3.18445	307	5	0.0490196	102	16543	3.50216e+17	APOH,F10,SERPINA1,ITPR3,ADRA2A
GO:0042981	regulation of apoptotic process	0.0419061	-3.17232	1372	14	0.137255	102	16543	2.64135e+52	GCG,APOH,FAP,GSN,PDX1,PDK4,RPS6,ROBO1,LDHA,ADCYAP1,CLU,INS,MAPT,BMP5
GO:0019080	viral gene expression	0.0421424	-3.1667	125	3	0.0294118	102	16543	934962306194	RPL23,RPS25,RPS6
GO:0051193	regulation of cofactor metabolic process	0.0423223	-3.16244	53	2	0.0196078	102	16543	51663630	PDK4,INS
GO:0045740	positive regulation of DNA replication	0.0423223	-3.16244	53	2	0.0196078	102	16543	3630653	INS,BMP5
GO:0051785	positive regulation of nuclear division	0.0423223	-3.16244	53	2	0.0196078	102	16543	34813630	IGF2,INS
GO:0008645	hexose transport	0.0423223	-3.16244	53	2	0.0196078	102	16543	21713630	FABP5,INS
GO:0051196	regulation of coenzyme metabolic process	0.0423223	-3.16244	53	2	0.0196078	102	16543	51663630	PDK4,INS
GO:1903036	positive regulation of response to wounding	0.0423223	-3.16244	53	2	0.0196078	102	16543	350150	APOH,ADRA2A
GO:0070874	negative regulation of glycogen metabolic process	0.0423776	-3.16114	7	1	0.00980392	102	16543	3630	INS
GO:0016198	axon choice point recognition	0.0423776	-3.16114	7	1	0.00980392	102	16543	6091	ROBO1
GO:0048312	intracellular distribution of mitochondria	0.0423776	-3.16114	7	1	0.00980392	102	16543	4137	MAPT
GO:0043201	response to leucine	0.0423776	-3.16114	7	1	0.00980392	102	16543	3651	PDX1
GO:1903748	negative regulation of establishment of protein localization to mitochondrion	0.0423776	-3.16114	7	1	0.00980392	102	16543	4137	MAPT
GO:0033860	regulation of NAD(P)H oxidase activity	0.0423776	-3.16114	7	1	0.00980392	102	16543	3630	INS
GO:0002481	antigen processing and presentation of exogenous protein antigen via MHC class Ib, TAP-dependent	0.0423776	-3.16114	7	1	0.00980392	102	16543	567	B2M
GO:0031946	regulation of glucocorticoid biosynthetic process	0.0423776	-3.16114	7	1	0.00980392	102	16543	653	BMP5
GO:0010700	negative regulation of norepinephrine secretion	0.0423776	-3.16114	7	1	0.00980392	102	16543	150	ADRA2A
GO:0032463	negative regulation of protein homooligomerization	0.0423776	-3.16114	7	1	0.00980392	102	16543	1191	CLU
GO:0060710	chorio-allantoic fusion	0.0423776	-3.16114	7	1	0.00980392	102	16543	653	BMP5
GO:1902473	regulation of protein localization to synapse	0.0423776	-3.16114	7	1	0.00980392	102	16543	4137	MAPT
GO:0043569	negative regulation of insulin-like growth factor receptor signaling pathway	0.0423776	-3.16114	7	1	0.00980392	102	16543	653	BMP5
GO:0002069	columnar/cuboidal epithelial cell maturation	0.0423776	-3.16114	7	1	0.00980392	102	16543	4825	NKX6-1
GO:0015809	arginine transport	0.0423776	-3.16114	7	1	0.00980392	102	16543	6542	SLC7A2
GO:0071649	regulation of chemokine (C-C motif) ligand 5 production	0.0423776	-3.16114	7	1	0.00980392	102	16543	116	ADCYAP1
GO:0006001	fructose catabolic process	0.0423776	-3.16114	7	1	0.00980392	102	16543	216	ALDH1A1
GO:0045908	negative regulation of vasodilation	0.0423776	-3.16114	7	1	0.00980392	102	16543	3630	INS
GO:2000252	negative regulation of feeding behavior	0.0423776	-3.16114	7	1	0.00980392	102	16543	3630	INS
GO:0003223	ventricular compact myocardium morphogenesis	0.0423776	-3.16114	7	1	0.00980392	102	16543	7049	TGFBR3
GO:0009134	nucleoside diphosphate catabolic process	0.0423776	-3.16114	7	1	0.00980392	102	16543	956	ENTPD3
GO:0021798	forebrain dorsal/ventral pattern formation	0.0423776	-3.16114	7	1	0.00980392	102	16543	6496	SIX3
GO:0090527	actin filament reorganization	0.0423776	-3.16114	7	1	0.00980392	102	16543	2934	GSN
GO:0060290	transdifferentiation	0.0423776	-3.16114	7	1	0.00980392	102	16543	3651	PDX1
GO:0001821	histamine secretion	0.0423776	-3.16114	7	1	0.00980392	102	16543	116	ADCYAP1
GO:0060059	embryonic retina morphogenesis in camera-type eye	0.0423776	-3.16114	7	1	0.00980392	102	16543	5950	RBP4
GO:0032351	negative regulation of hormone metabolic process	0.0423776	-3.16114	7	1	0.00980392	102	16543	653	BMP5
GO:1902474	positive regulation of protein localization to synapse	0.0423776	-3.16114	7	1	0.00980392	102	16543	4137	MAPT
GO:0002477	antigen processing and presentation of exogenous peptide antigen via MHC class Ib	0.0423776	-3.16114	7	1	0.00980392	102	16543	567	B2M
GO:0051045	negative regulation of membrane protein ectodomain proteolysis	0.0423776	-3.16114	7	1	0.00980392	102	16543	7077	TIMP2
GO:0007599	hemostasis	0.0428657	-3.14968	310	5	0.0490196	102	16543	3.50216e+17	APOH,F10,SERPINA1,ITPR3,ADRA2A
GO:0006720	isoprenoid metabolic process	0.0429829	-3.14695	126	3	0.0294118	102	16543	59507276216	RBP4,TTR,ALDH1A1
GO:0070972	protein localization to endoplasmic reticulum	0.0429829	-3.14695	126	3	0.0294118	102	16543	934962306194	RPL23,RPS25,RPS6
GO:2001056	positive regulation of cysteine-type endopeptidase activity	0.0429829	-3.14695	126	3	0.0294118	102	16543	293441376091	GSN,MAPT,ROBO1
GO:0007018	microtubule-based movement	0.0434156	-3.13694	214	4	0.0392157	102	16543	4.13773e+16	MAPT,UCHL1,SYNE2,MAP1B
GO:1901564	organonitrogen compound metabolic process	0.0436488	-3.13158	1776	17	0.166667	102	16543	7.27651e+70	TTR,PCSK2,RPS25,PFKFB2,SPTSSB,LDHA,FABP5,ADCYAP1,SLC7A2,GLS,RPL23,SLC6A6,F10,PCSK1,RPS6,PIPOX,SPOCK3
GO:0007275	multicellular organism development	0.0436741	-3.131	4495	36	0.352941	102	16543	1.70302e+153	ARX,CDKN1C,ROBO1,B2M,ADCYAP1,PAPPA2,CRYBA2,NKX6-1,TGFBR3,PDX1,NPNT,BHLHE41,IRX2,VGF,TBC1D24,RPS6,SORL1,UCHL1,FAP,GPM6A,MEIS2,TIMP2,PCSK2,SYNE2,LDHA,PLCE1,SIX3,CADM1,MAP1B,BMP5,RBP4,CLU,IGF2,MAPT,TMEM176B,HMGB3
GO:0019674	NAD metabolic process	0.0437772	-3.12864	54	2	0.0196078	102	16543	52083939	PFKFB2,LDHA
GO:1902305	regulation of sodium ion transmembrane transport	0.0437772	-3.12864	54	2	0.0196078	102	16543	538275349	FXYD5,FXYD3
GO:0035296	regulation of tube diameter	0.0438319	-3.12739	127	3	0.0294118	102	16543	1163630150	ADCYAP1,INS,ADRA2A
GO:0032845	negative regulation of homeostatic process	0.0438319	-3.12739	127	3	0.0294118	102	16543	37103375150	ITPR3,IAPP,ADRA2A
GO:0097746	regulation of blood vessel diameter	0.0438319	-3.12739	127	3	0.0294118	102	16543	1163630150	ADCYAP1,INS,ADRA2A
GO:1903707	negative regulation of hemopoiesis	0.0438319	-3.12739	127	3	0.0294118	102	16543	55365421228959	TMEM176A,MEIS2,TMEM176B
GO:0006887	exocytosis	0.0438594	-3.12677	312	5	0.0490196	102	16543	3.50119e+19	APOH,CLU,SYT13,SERPINA1,IGF2
GO:0032870	cellular response to hormone stimulus	0.0439747	-3.12414	526	7	0.0686275	102	16543	4.82526e+25	NKX6-1,GCG,ADCYAP1,IGF2,PDK4,INS,ADRA2A
GO:0043067	regulation of programmed cell death	0.0443292	-3.11611	1383	14	0.137255	102	16543	2.64135e+52	GCG,APOH,FAP,GSN,PDX1,PDK4,RPS6,ROBO1,LDHA,ADCYAP1,CLU,INS,MAPT,BMP5
GO:0060548	negative regulation of cell death	0.0444439	-3.11353	879	10	0.0980392	102	16543	2.64135e+36	GCG,APOH,PDX1,PDK4,RPS6,SORL1,CLU,ADCYAP1,INS,BMP5
GO:0001934	positive regulation of protein phosphorylation	0.0447293	-3.10713	880	10	0.0980392	102	16543	2.64171e+39	GCG,TIMP2,NPNT,PLCE1,CLU,ADCYAP1,INS,IGF2,ADRA2A,BMP5
GO:0030182	neuron differentiation	0.045016	-3.10074	881	10	0.0980392	102	16543	4.82517e+41	NKX6-1,ARX,GPM6A,CDKN1C,TBC1D24,ROBO1,ADCYAP1,UCHL1,MAPT,MAP1B
GO:0009991	response to extracellular stimulus	0.0450603	-3.09975	419	6	0.0588235	102	16543	2.64112e+22	GCG,ADCYAP1,PDX1,VGF,PDK4,LDHA
GO:0006165	nucleoside diphosphate phosphorylation	0.0452506	-3.09554	55	2	0.0196078	102	16543	52083939	PFKFB2,LDHA
GO:0015749	monosaccharide transport	0.0452506	-3.09554	55	2	0.0196078	102	16543	21713630	FABP5,INS
GO:0021879	forebrain neuron differentiation	0.0452506	-3.09554	55	2	0.0196078	102	16543	1703026091	ARX,ROBO1
GO:0050994	regulation of lipid catabolic process	0.0452506	-3.09554	55	2	0.0196078	102	16543	3630150	INS,ADRA2A
GO:0007611	learning or memory	0.0452938	-3.09459	217	4	0.0392157	102	16543	4885421237104130	NPTX2,MEIS2,ITPR3,MAPT
GO:0002697	regulation of immune effector process	0.0458882	-3.08155	316	5	0.0490196	102	16543	5.95057e+19	RBP4,B2M,CADM1,ELMO1,INS
GO:0046890	regulation of lipid biosynthetic process	0.046429	-3.06983	130	3	0.0294118	102	16543	51663630653	PDK4,INS,BMP5
GO:0006915	apoptotic process	0.0467626	-3.06267	887	10	0.0980392	102	16543	2.19129e+43	FAP,GSN,ELMO1,PRUNE2,IAPP,RPS6,SIX3,CLU,CADM1,ZNF385D
GO:0060124	positive regulation of growth hormone secretion	0.0482846	-3.03064	8	1	0.00980392	102	16543	116	ADCYAP1
GO:0070099	regulation of chemokine-mediated signaling pathway	0.0482846	-3.03064	8	1	0.00980392	102	16543	6091	ROBO1
GO:0006610	ribosomal protein import into nucleus	0.0482846	-3.03064	8	1	0.00980392	102	16543	9349	RPL23
GO:2001135	regulation of endocytic recycling	0.0482846	-3.03064	8	1	0.00980392	102	16543	6653	SORL1
GO:0051608	histamine transport	0.0482846	-3.03064	8	1	0.00980392	102	16543	116	ADCYAP1
GO:0031017	exocrine pancreas development	0.0482846	-3.03064	8	1	0.00980392	102	16543	3651	PDX1
GO:0021894	cerebral cortex GABAergic interneuron development	0.0482846	-3.03064	8	1	0.00980392	102	16543	170302	ARX
GO:0033632	regulation of cell-cell adhesion mediated by integrin	0.0482846	-3.03064	8	1	0.00980392	102	16543	1803	DPP4
GO:2000480	negative regulation of cAMP-dependent protein kinase activity	0.0482846	-3.03064	8	1	0.00980392	102	16543	5570	PKIB
GO:2000465	regulation of glycogen (starch) synthase activity	0.0482846	-3.03064	8	1	0.00980392	102	16543	3481	IGF2
GO:1900122	positive regulation of receptor binding	0.0482846	-3.03064	8	1	0.00980392	102	16543	567	B2M
GO:2000074	regulation of type B pancreatic cell development	0.0482846	-3.03064	8	1	0.00980392	102	16543	4825	NKX6-1
GO:0002428	antigen processing and presentation of peptide antigen via MHC class Ib	0.0482846	-3.03064	8	1	0.00980392	102	16543	567	B2M
GO:0051014	actin filament severing	0.0482846	-3.03064	8	1	0.00980392	102	16543	2934	GSN
GO:0042908	xenobiotic transport	0.0482846	-3.03064	8	1	0.00980392	102	16543	6533	SLC6A6
GO:0061179	negative regulation of insulin secretion involved in cellular response to glucose stimulus	0.0482846	-3.03064	8	1	0.00980392	102	16543	150	ADRA2A
GO:0072386	plus-end-directed organelle transport along microtubule	0.0482846	-3.03064	8	1	0.00980392	102	16543	4137	MAPT
GO:0090286	cytoskeletal anchoring at nuclear membrane	0.0482846	-3.03064	8	1	0.00980392	102	16543	23224	SYNE2
GO:1900118	negative regulation of execution phase of apoptosis	0.0482846	-3.03064	8	1	0.00980392	102	16543	2641	GCG
GO:0051262	protein tetramerization	0.0491008	-3.01388	133	3	0.0294118	102	16543	274428786281	GLS,GPX3,S100A10
GO:1902533	positive regulation of intracellular signal transduction	0.0491626	-3.01262	895	10	0.0980392	102	16543	2.64122e+40	GCG,F10,TIMP2,NPNT,ROBO1,PLCE1,ADCYAP1,INS,IGF2,ADRA2A
GO:2000146	negative regulation of cell motility	0.0491854	-3.01216	223	4	0.0392157	102	16543	350508596536091	APOH,SPOCK3,BMP5,ROBO1
GO:0051259	protein oligomerization	0.0495093	-3.00559	429	6	0.0588235	102	16543	2.74412e+25	GLS,KCTD12,GPX3,ITPR3,S100A10,MAPT
GO:0051248	negative regulation of protein metabolic process	0.0497037	-3.00168	1021	11	0.107843	102	16543	5.99971e+46	RGS4,TIMP2,CDKN1C,SERPINA1,LRRTM3,SORL1,CLU,SPOCK3,INS,PKIB,UCHL1
GO:0031341	regulation of cell killing	0.0497788	-3.00017	58	2	0.0196078	102	16543	56723705	B2M,CADM1
GO:0032270	positive regulation of cellular protein metabolic process	0.04996	-2.99653	1407	14	0.137255	102	16543	2.64129e+56	GCG,GSN,TIMP2,NPNT,ROBO1,PLCE1,ADCYAP1,CLU,ARRDC4,INS,MAPT,IGF2,BMP5,ADRA2A
GO:0009967	positive regulation of signal transduction	0.04996	-2.99653	1407	14	0.137255	102	16543	2.64129e+55	GCG,GSN,F10,TIMP2,TGFBR3,CDKN1C,NPNT,ROBO1,PLCE1,ADCYAP1,INS,IGF2,BMP5,ADRA2A
GO:0044089	positive regulation of cellular component biogenesis	0.0504306	-2.98716	431	6	0.0588235	102	16543	2.93428e+25	GSN,GPM6A,CLU,S100A10,LRRTM3,MAPT
GO:0048598	embryonic morphogenesis	0.0506195	-2.98342	543	7	0.0686275	102	16543	6.4966e+28	SIX3,RBP4,PDX1,CDKN1C,IRX2,RPS6,BMP5
GO:0043405	regulation of MAP kinase activity	0.0506561	-2.9827	325	5	0.0490196	102	16543	5.99967e+19	RGS4,SORL1,UCHL1,ADRA2A,PLCE1
GO:0050880	regulation of blood vessel size	0.0509232	-2.97744	135	3	0.0294118	102	16543	1163630150	ADCYAP1,INS,ADRA2A
GO:0042592	homeostatic process	0.0509453	-2.977	1411	14	0.137255	102	16543	5.9507e+53	RBP4,TGFBR3,PDX1,VGF,PDK4,RPS6,PLCE1,B2M,ADCYAP1,ITPR3,CASR,MUC13,INS,ADRA2A
GO:0044712	single-organism catabolic process	0.0510335	-2.97527	779	9	0.0882353	102	16543	2.7443e+35	GLS,HADH,PFKFB2,PLCE1,LDHA,ENTPD3,FABP5,ALDH1A1,PIPOX
GO:0043270	positive regulation of ion transport	0.0511986	-2.97204	226	4	0.0392157	102	16543	68332641567150	ABCC8,GCG,B2M,ADRA2A
GO:0009135	purine nucleoside diphosphate metabolic process	0.0513232	-2.96961	59	2	0.0196078	102	16543	52083939	PFKFB2,LDHA
GO:0009179	purine ribonucleoside diphosphate metabolic process	0.0513232	-2.96961	59	2	0.0196078	102	16543	52083939	PFKFB2,LDHA
GO:0051051	negative regulation of transport	0.0518324	-2.95974	434	6	0.0588235	102	16543	6.83312e+21	ABCC8,ADCYAP1,HADH,INS,MAP1B,ADRA2A
GO:0035150	regulation of tube size	0.0518466	-2.95947	136	3	0.0294118	102	16543	1163630150	ADCYAP1,INS,ADRA2A
GO:0061024	membrane organization	0.0522782	-2.95118	905	10	0.0980392	102	16543	2.93493e+41	GSN,RPL23,SERPINA1,S100A10,ELMO1,RPS25,SYNE2,RPS6,CLU,SYT13
GO:0022604	regulation of cell morphogenesis	0.0523049	-2.95066	435	6	0.0588235	102	16543	4.82563e+23	NKX6-1,S100A10,MYO10,MAPT,MAP1B,ROBO1
GO:0044282	small molecule catabolic process	0.052308	-2.95061	328	5	0.0490196	102	16543	2.7443e+19	GLS,HADH,ALDH1A1,PFKFB2,PIPOX
GO:0010951	negative regulation of endopeptidase activity	0.0525656	-2.94569	228	4	0.0392157	102	16543	6.65371e+16	SORL1,TIMP2,SERPINA1,SPOCK3
GO:0051289	protein homotetramerization	0.0528848	-2.93964	60	2	0.0196078	102	16543	27442878	GLS,GPX3
GO:0012501	programmed cell death	0.0529169	-2.93903	907	10	0.0980392	102	16543	2.19129e+43	FAP,GSN,ELMO1,PRUNE2,IAPP,RPS6,SIX3,CLU,CADM1,ZNF385D
GO:0006816	calcium ion transport	0.0532566	-2.93263	229	4	0.0392157	102	16543	2.82314e+16	GPM6A,TMEM37,ITPR3,CASR
GO:0007155	cell adhesion	0.0536998	-2.92435	1291	13	0.127451	102	16543	2.19126e+54	FAP,NPNT,FAT1,PTPRT,RPS6,ROBO1,LDHA,DPP4,B2M,CADM1,PLIN3,INS,BMP5
GO:0048469	cell maturation	0.0537178	-2.92401	138	3	0.0294118	102	16543	482564961028	NKX6-1,SIX3,CDKN1C
GO:0097267	omega-hydroxylase P450 pathway	0.0541554	-2.9159	9	1	0.00980392	102	16543	113612	CYP2U1
GO:0090030	regulation of steroid hormone biosynthetic process	0.0541554	-2.9159	9	1	0.00980392	102	16543	653	BMP5
GO:0003344	pericardium morphogenesis	0.0541554	-2.9159	9	1	0.00980392	102	16543	653	BMP5
GO:0031943	regulation of glucocorticoid metabolic process	0.0541554	-2.9159	9	1	0.00980392	102	16543	653	BMP5
GO:0001913	T cell mediated cytotoxicity	0.0541554	-2.9159	9	1	0.00980392	102	16543	23705	CADM1
GO:0010579	positive regulation of adenylate cyclase activity involved in G-protein coupled receptor signaling pathway	0.0541554	-2.9159	9	1	0.00980392	102	16543	116	ADCYAP1
GO:0072048	renal system pattern specification	0.0541554	-2.9159	9	1	0.00980392	102	16543	153572	IRX2
GO:0031639	plasminogen activation	0.0541554	-2.9159	9	1	0.00980392	102	16543	350	APOH
GO:0060242	contact inhibition	0.0541554	-2.9159	9	1	0.00980392	102	16543	2191	FAP
GO:0044342	type B pancreatic cell proliferation	0.0541554	-2.9159	9	1	0.00980392	102	16543	4825	NKX6-1
GO:0060068	vagina development	0.0541554	-2.9159	9	1	0.00980392	102	16543	5950	RBP4
GO:0010917	negative regulation of mitochondrial membrane potential	0.0541554	-2.9159	9	1	0.00980392	102	16543	4137	MAPT
GO:0010944	negative regulation of transcription by competitive promoter binding	0.0541554	-2.9159	9	1	0.00980392	102	16543	79365	BHLHE41
GO:1903867	extraembryonic membrane development	0.0541554	-2.9159	9	1	0.00980392	102	16543	653	BMP5
GO:0014891	striated muscle atrophy	0.0541554	-2.9159	9	1	0.00980392	102	16543	2934	GSN
GO:0021830	interneuron migration from the subpallium to the cortex	0.0541554	-2.9159	9	1	0.00980392	102	16543	170302	ARX
GO:0010692	regulation of alkaline phosphatase activity	0.0541554	-2.9159	9	1	0.00980392	102	16543	255743	NPNT
GO:0061004	pattern specification involved in kidney development	0.0541554	-2.9159	9	1	0.00980392	102	16543	153572	IRX2
GO:0010578	regulation of adenylate cyclase activity involved in G-protein coupled receptor signaling pathway	0.0541554	-2.9159	9	1	0.00980392	102	16543	116	ADCYAP1
GO:0010737	protein kinase A signaling	0.0541554	-2.9159	9	1	0.00980392	102	16543	2641	GCG
GO:0099515	actin filament-based transport	0.0541554	-2.9159	9	1	0.00980392	102	16543	23224	SYNE2
GO:0009185	ribonucleoside diphosphate metabolic process	0.0544632	-2.91023	61	2	0.0196078	102	16543	52083939	PFKFB2,LDHA
GO:0046939	nucleotide phosphorylation	0.0544632	-2.91023	61	2	0.0196078	102	16543	52083939	PFKFB2,LDHA
GO:0031281	positive regulation of cyclase activity	0.0544632	-2.91023	61	2	0.0196078	102	16543	7077116	TIMP2,ADCYAP1
GO:0051349	positive regulation of lyase activity	0.0544632	-2.91023	61	2	0.0196078	102	16543	7077116	TIMP2,ADCYAP1
GO:0021537	telencephalon development	0.0546535	-2.90674	231	4	0.0392157	102	16543	6.49617e+18	SIX3,ARX,SYNE2,ROBO1
GO:0010950	positive regulation of endopeptidase activity	0.0546655	-2.90652	139	3	0.0294118	102	16543	293441376091	GSN,MAPT,ROBO1
GO:0022610	biological adhesion	0.054788	-2.90428	1295	13	0.127451	102	16543	2.19126e+54	FAP,NPNT,FAT1,PTPRT,RPS6,ROBO1,LDHA,DPP4,B2M,CADM1,PLIN3,INS,BMP5
GO:0071702	organic substance transport	0.0550502	-2.89951	1966	18	0.176471	102	16543	6.23055e+72	RPS25,SLC38A4,SIX3,FABP5,ADCYAP1,SLC7A2,INS,GLS,RBP4,APOH,RPL23,SLC6A6,PDX1,VGF,RPS6,SORL1,MAFA,CLU
GO:0010604	positive regulation of macromolecule metabolic process	0.0551435	-2.89782	2808	24	0.235294	102	16543	1.70303e+102	ARX,TIMP2,MEIS2,CDKN1C,LRRTM3,ROBO1,PLCE1,SIX3,ADCYAP1,ARRDC4,INS,BMP5,NKX6-1,GCG,GSN,PDX1,NPNT,SORL1,MAFA,CLU,PKIB,MAPT,IGF2,ADRA2A
GO:0006812	cation transport	0.0551981	-2.89683	791	9	0.0882353	102	16543	6.83328e+35	ABCC8,GPM6A,SLC38A4,B2M,SLC7A2,TMEM37,ADCYAP1,ITPR3,CASR
GO:0055114	oxidation-reduction process	0.0555241	-2.89094	915	10	0.0980392	102	16543	5.16353e+44	DHRS7,GPX3,HADH,PFKFB2,SCD5,LDHA,LOXL4,CYP2U1,ALDH1A1,PIPOX
GO:0030030	cell projection organization	0.0555241	-2.89094	915	10	0.0980392	102	16543	1.70302e+42	ARX,GSN,GPM6A,ROBO1,TBC1D24,FXYD5,ADCYAP1,UCHL1,MAPT,MAP1B
GO:0016331	morphogenesis of embryonic epithelium	0.0556213	-2.88919	140	3	0.0294118	102	16543	3651153572653	PDX1,IRX2,BMP5
GO:0048709	oligodendrocyte differentiation	0.0560582	-2.88136	62	2	0.0196078	102	16543	48251191	NKX6-1,CLU
GO:0046365	monosaccharide catabolic process	0.0560582	-2.88136	62	2	0.0196078	102	16543	2165208	ALDH1A1,PFKFB2
GO:0051640	organelle localization	0.0561806	-2.87918	443	6	0.0588235	102	16543	5.75865e+25	SYT13,SERPINA1,UCHL1,SYNE2,MAPT,MAP1B
GO:0048863	stem cell differentiation	0.0575568	-2.85498	142	3	0.0294118	102	16543	649628233651	SIX3,GPM6A,PDX1
GO:0031099	regeneration	0.0575568	-2.85498	142	3	0.0294118	102	16543	704936517104	TGFBR3,PDX1,TM4SF4
GO:0032869	cellular response to insulin stimulus	0.0575568	-2.85498	142	3	0.0294118	102	16543	348151663630	IGF2,PDK4,INS
GO:0055024	regulation of cardiac muscle tissue development	0.0576695	-2.85303	63	2	0.0196078	102	16543	59507049	RBP4,TGFBR3
GO:0002479	antigen processing and presentation of exogenous peptide antigen via MHC class I, TAP-dependent	0.0576695	-2.85303	63	2	0.0196078	102	16543	5673105	B2M,HLA-A
GO:0060411	cardiac septum morphogenesis	0.0576695	-2.85303	63	2	0.0196078	102	16543	7049653	TGFBR3,BMP5
GO:0072078	nephron tubule morphogenesis	0.0576695	-2.85303	63	2	0.0196078	102	16543	255743153572	NPNT,IRX2
GO:0002088	lens development in camera-type eye	0.0576695	-2.85303	63	2	0.0196078	102	16543	64961412	SIX3,CRYBA2
GO:0010035	response to inorganic substance	0.0576778	-2.85288	446	6	0.0588235	102	16543	6.83357e+21	ABCC8,B2M,PDX1,ITPR3,CASR,LDHA
GO:0043066	negative regulation of apoptotic process	0.0577277	-2.85202	798	9	0.0882353	102	16543	2.64135e+32	GCG,APOH,PDX1,PDK4,RPS6,CLU,ADCYAP1,INS,BMP5
GO:0007088	regulation of mitotic nuclear division	0.0585364	-2.83811	143	3	0.0294118	102	16543	102834813630	CDKN1C,IGF2,INS
GO:0009895	negative regulation of catabolic process	0.0585364	-2.83811	143	3	0.0294118	102	16543	70773630150	TIMP2,INS,ADRA2A
GO:0044033	multi-organism metabolic process	0.0585364	-2.83811	143	3	0.0294118	102	16543	934962306194	RPL23,RPS25,RPS6
GO:0010001	glial cell differentiation	0.0585364	-2.83811	143	3	0.0294118	102	16543	482511914137	NKX6-1,CLU,MAPT
GO:0001890	placenta development	0.0595239	-2.82138	144	3	0.0294118	102	16543	10286536194	CDKN1C,BMP5,RPS6
GO:0007265	Ras protein signal transduction	0.0595239	-2.82138	144	3	0.0294118	102	16543	984415051196	ELMO1,ADRA2A,PLCE1
GO:0009141	nucleoside triphosphate metabolic process	0.0596983	-2.81845	238	4	0.0392157	102	16543	95611652083939	ENTPD3,ADCYAP1,PFKFB2,LDHA
GO:1903651	positive regulation of cytoplasmic transport	0.0599905	-2.81357	10	1	0.00980392	102	16543	6653	SORL1
GO:0070863	positive regulation of protein exit from endoplasmic reticulum	0.0599905	-2.81357	10	1	0.00980392	102	16543	6653	SORL1
GO:0051918	negative regulation of fibrinolysis	0.0599905	-2.81357	10	1	0.00980392	102	16543	350	APOH
GO:0014889	muscle atrophy	0.0599905	-2.81357	10	1	0.00980392	102	16543	2934	GSN
GO:0060044	negative regulation of cardiac muscle cell proliferation	0.0599905	-2.81357	10	1	0.00980392	102	16543	5950	RBP4
GO:0051006	positive regulation of lipoprotein lipase activity	0.0599905	-2.81357	10	1	0.00980392	102	16543	350	APOH
GO:0042987	amyloid precursor protein catabolic process	0.0599905	-2.81357	10	1	0.00980392	102	16543	6653	SORL1
GO:0042989	sequestering of actin monomers	0.0599905	-2.81357	10	1	0.00980392	102	16543	2934	GSN
GO:0019885	antigen processing and presentation of endogenous peptide antigen via MHC class I	0.0599905	-2.81357	10	1	0.00980392	102	16543	567	B2M
GO:0071281	cellular response to iron ion	0.0599905	-2.81357	10	1	0.00980392	102	16543	567	B2M
GO:0001765	membrane raft assembly	0.0599905	-2.81357	10	1	0.00980392	102	16543	6281	S100A10
GO:0033131	regulation of glucokinase activity	0.0599905	-2.81357	10	1	0.00980392	102	16543	5208	PFKFB2
GO:2000674	regulation of type B pancreatic cell apoptotic process	0.0599905	-2.81357	10	1	0.00980392	102	16543	3651	PDX1
GO:0032930	positive regulation of superoxide anion generation	0.0599905	-2.81357	10	1	0.00980392	102	16543	4137	MAPT
GO:0045955	negative regulation of calcium ion-dependent exocytosis	0.0599905	-2.81357	10	1	0.00980392	102	16543	150	ADRA2A
GO:0010466	negative regulation of peptidase activity	0.0604387	-2.80613	239	4	0.0392157	102	16543	6.65371e+16	SORL1,TIMP2,SERPINA1,SPOCK3
GO:0006413	translational initiation	0.0605194	-2.80479	145	3	0.0294118	102	16543	934962306194	RPL23,RPS25,RPS6
GO:0043087	regulation of GTPase activity	0.0609041	-2.79846	685	8	0.0784314	102	16543	5.9996e+31	RGS4,RGS16,S100A10,ELMO1,TBC1D24,PLCE1,ADCYAP1,ALDH1A1
GO:0072088	nephron epithelium morphogenesis	0.06094	-2.79787	65	2	0.0196078	102	16543	255743153572	NPNT,IRX2
GO:1900076	regulation of cellular response to insulin stimulus	0.06094	-2.79787	65	2	0.0196078	102	16543	34813630	IGF2,INS
GO:0021872	forebrain generation of neurons	0.06094	-2.79787	65	2	0.0196078	102	16543	1703026091	ARX,ROBO1
GO:1901216	positive regulation of neuron death	0.06094	-2.79787	65	2	0.0196078	102	16543	11914137	CLU,MAPT
GO:1902017	regulation of cilium assembly	0.06094	-2.79787	65	2	0.0196078	102	16543	2322457465	SYNE2,TBC1D24
GO:0043409	negative regulation of MAPK cascade	0.0615226	-2.78835	146	3	0.0294118	102	16543	599966537345	RGS4,SORL1,UCHL1
GO:0043069	negative regulation of programmed cell death	0.0618538	-2.78298	809	9	0.0882353	102	16543	2.64135e+32	GCG,APOH,PDX1,PDK4,RPS6,CLU,ADCYAP1,INS,BMP5
GO:0051235	maintenance of location	0.0625336	-2.77205	147	3	0.0294118	102	16543	6653293423224	SORL1,GSN,SYNE2
GO:0042590	antigen processing and presentation of exogenous peptide antigen via MHC class I	0.0625986	-2.77101	66	2	0.0196078	102	16543	5673105	B2M,HLA-A
GO:1904035	regulation of epithelial cell apoptotic process	0.0625986	-2.77101	66	2	0.0196078	102	16543	29343651	GSN,PDX1
GO:0072028	nephron morphogenesis	0.0625986	-2.77101	66	2	0.0196078	102	16543	255743153572	NPNT,IRX2
GO:0043436	oxoacid metabolic process	0.0627711	-2.76826	936	10	0.0980392	102	16543	2.74465e+44	GLS,SLC6A6,HADH,PFKFB2,SCD5,LDHA,CYP2U1,SLC7A2,SPOCK3,PIPOX
GO:0046649	lymphocyte activation	0.0628783	-2.76655	346	5	0.0490196	102	16543	1.80357e+19	DPP4,B2M,CADM1,INS,RPS6
GO:0043603	cellular amide metabolic process	0.0629981	-2.76465	690	8	0.0784314	102	16543	2.15993e+34	F10,RPL23,PCSK2,RPS25,PCSK1,SPTSSB,RPS6,PIPOX
GO:0009893	positive regulation of metabolic process	0.0635114	-2.75654	2994	25	0.245098	102	16543	1.70303e+106	ARX,TIMP2,MEIS2,CDKN1C,LRRTM3,PFKFB2,ROBO1,PLCE1,SIX3,ADCYAP1,ARRDC4,INS,BMP5,NKX6-1,GCG,GSN,PDX1,NPNT,SORL1,MAFA,CLU,PKIB,MAPT,IGF2,ADRA2A
GO:2001242	regulation of intrinsic apoptotic signaling pathway	0.0635524	-2.75589	148	3	0.0294118	102	16543	119136513630	CLU,PDX1,INS
GO:0006937	regulation of muscle contraction	0.0635524	-2.75589	148	3	0.0294118	102	16543	25574315051196	NPNT,ADRA2A,PLCE1
GO:0070372	regulation of ERK1 and ERK2 cascade	0.064214	-2.74553	244	4	0.0392157	102	16543	2.64112e+16	GCG,ADCYAP1,TGFBR3,NPNT
GO:0034103	regulation of tissue remodeling	0.0642726	-2.74462	67	2	0.0196078	102	16543	51663375	PDK4,IAPP
GO:1903426	regulation of reactive oxygen species biosynthetic process	0.0642726	-2.74462	67	2	0.0196078	102	16543	11913630	CLU,INS
GO:0061333	renal tubule morphogenesis	0.0642726	-2.74462	67	2	0.0196078	102	16543	255743153572	NPNT,IRX2
GO:0030218	erythrocyte differentiation	0.0642726	-2.74462	67	2	0.0196078	102	16543	70496194	TGFBR3,RPS6
GO:0007167	enzyme linked receptor protein signaling pathway	0.0647057	-2.73791	694	8	0.0784314	102	16543	7.04998e+32	TGFBR3,ELMO1,PDK4,PTPRT,PLCE1,IGF2,INS,BMP5
GO:0044255	cellular lipid metabolic process	0.0653182	-2.72848	943	10	0.0980392	102	16543	5.95035e+43	RBP4,APOH,TTR,HADH,SCD5,SPTSSB,PLCE1,FABP5,CYP2U1,ALDH1A1
GO:0007163	establishment or maintenance of cell polarity	0.0656131	-2.72398	150	3	0.0294118	102	16543	2195232244131	FAT1,SYNE2,MAP1B
GO:0035641	locomotory exploration behavior	0.0657898	-2.72129	11	1	0.00980392	102	16543	1803	DPP4
GO:0017187	peptidyl-glutamic acid carboxylation	0.0657898	-2.72129	11	1	0.00980392	102	16543	2159	F10
GO:0002862	negative regulation of inflammatory response to antigenic stimulus	0.0657898	-2.72129	11	1	0.00980392	102	16543	116	ADCYAP1
GO:0072070	loop of Henle development	0.0657898	-2.72129	11	1	0.00980392	102	16543	153572	IRX2
GO:0014009	glial cell proliferation	0.0657898	-2.72129	11	1	0.00980392	102	16543	1191	CLU
GO:0060573	cell fate specification involved in pattern specification	0.0657898	-2.72129	11	1	0.00980392	102	16543	4825	NKX6-1
GO:0002483	antigen processing and presentation of endogenous peptide antigen	0.0657898	-2.72129	11	1	0.00980392	102	16543	567	B2M
GO:0007097	nuclear migration	0.0657898	-2.72129	11	1	0.00980392	102	16543	23224	SYNE2
GO:0061365	positive regulation of triglyceride lipase activity	0.0657898	-2.72129	11	1	0.00980392	102	16543	350	APOH
GO:1903299	regulation of hexokinase activity	0.0657898	-2.72129	11	1	0.00980392	102	16543	5208	PFKFB2
GO:0045837	negative regulation of membrane potential	0.0657898	-2.72129	11	1	0.00980392	102	16543	4137	MAPT
GO:0051024	positive regulation of immunoglobulin secretion	0.0657898	-2.72129	11	1	0.00980392	102	16543	5950	RBP4
GO:0018214	protein carboxylation	0.0657898	-2.72129	11	1	0.00980392	102	16543	2159	F10
GO:0021521	ventral spinal cord interneuron specification	0.0657898	-2.72129	11	1	0.00980392	102	16543	4825	NKX6-1
GO:0090084	negative regulation of inclusion body assembly	0.0657898	-2.72129	11	1	0.00980392	102	16543	6653	SORL1
GO:0043092	L-amino acid import	0.0657898	-2.72129	11	1	0.00980392	102	16543	6542	SLC7A2
GO:0035112	genitalia morphogenesis	0.0657898	-2.72129	11	1	0.00980392	102	16543	5950	RBP4
GO:0045741	positive regulation of epidermal growth factor-activated receptor activity	0.0657898	-2.72129	11	1	0.00980392	102	16543	150	ADRA2A
GO:0002526	acute inflammatory response	0.0659617	-2.71868	68	2	0.0196078	102	16543	52653630	SERPINA1,INS
GO:0033555	multicellular organismal response to stress	0.0659617	-2.71868	68	2	0.0196078	102	16543	1803116	DPP4,ADCYAP1
GO:0002702	positive regulation of production of molecular mediator of immune response	0.0659617	-2.71868	68	2	0.0196078	102	16543	5950567	RBP4,B2M
GO:0032101	regulation of response to external stimulus	0.0660053	-2.71802	697	8	0.0784314	102	16543	3.50219e+28	APOH,FAP,ELMO1,ROBO1,B2M,SLC7A2,ADCYAP1,INS
GO:0008219	cell death	0.0664301	-2.7116	946	10	0.0980392	102	16543	2.19129e+43	FAP,GSN,ELMO1,PRUNE2,IAPP,RPS6,SIX3,CLU,CADM1,ZNF385D
GO:2000377	regulation of reactive oxygen species metabolic process	0.0666549	-2.70823	151	3	0.0294118	102	16543	119141373630	CLU,MAPT,INS
GO:0031324	negative regulation of cellular metabolic process	0.0668854	-2.70478	2295	20	0.196078	102	16543	5.99917e+83	RGS4,ARX,TIMP2,MEIS2,CDKN1C,LRRTM3,SIX3,INS,BMP5,NKX6-1,SERPINA1,PDX1,BHLHE41,SORL1,CLU,SPOCK3,MAPT,PKIB,UCHL1,ADRA2A
GO:0051260	protein homooligomerization	0.0673219	-2.69827	248	4	0.0392157	102	16543	2.74412e+17	GLS,KCTD12,GPX3,ITPR3
GO:0061351	neural precursor cell proliferation	0.0676655	-2.69318	69	2	0.0196078	102	16543	6496170302	SIX3,ARX
GO:1902905	positive regulation of supramolecular fiber organization	0.0677044	-2.6926	152	3	0.0294118	102	16543	293462814137	GSN,S100A10,MAPT
GO:0048738	cardiac muscle tissue development	0.0677044	-2.6926	152	3	0.0294118	102	16543	59507049653	RBP4,TGFBR3,BMP5
GO:0030307	positive regulation of cell growth	0.0677044	-2.6926	152	3	0.0294118	102	16543	413736304131	MAPT,INS,MAP1B
GO:0042594	response to starvation	0.0677044	-2.6926	152	3	0.0294118	102	16543	26411165166	GCG,ADCYAP1,PDK4
GO:0045862	positive regulation of proteolysis	0.0685862	-2.67966	355	5	0.0490196	102	16543	2.93412e+18	GSN,CLU,MAPT,ROBO1,ADRA2A
GO:0006082	organic acid metabolic process	0.0690721	-2.6726	953	10	0.0980392	102	16543	2.74465e+44	GLS,SLC6A6,HADH,PFKFB2,SCD5,LDHA,CYP2U1,SLC7A2,SPOCK3,PIPOX
GO:0002433	immune response-regulating cell surface receptor signaling pathway involved in phagocytosis	0.0693839	-2.6681	70	2	0.0196078	102	16543	46519844	MYO10,ELMO1
GO:1903779	regulation of cardiac conduction	0.0693839	-2.6681	70	2	0.0196078	102	16543	37105349	ITPR3,FXYD3
GO:0008306	associative learning	0.0693839	-2.6681	70	2	0.0196078	102	16543	48854212	NPTX2,MEIS2
GO:0006090	pyruvate metabolic process	0.0693839	-2.6681	70	2	0.0196078	102	16543	52083939	PFKFB2,LDHA
GO:0038096	Fc-gamma receptor signaling pathway involved in phagocytosis	0.0693839	-2.6681	70	2	0.0196078	102	16543	46519844	MYO10,ELMO1
GO:0050890	cognition	0.0697036	-2.6635	251	4	0.0392157	102	16543	4885421237104130	NPTX2,MEIS2,ITPR3,MAPT
GO:0010952	positive regulation of peptidase activity	0.0698259	-2.66175	154	3	0.0294118	102	16543	293441376091	GSN,MAPT,ROBO1
GO:0019752	carboxylic acid metabolic process	0.0698335	-2.66164	829	9	0.0882353	102	16543	2.74465e+39	GLS,SLC6A6,HADH,PFKFB2,SCD5,LDHA,CYP2U1,SLC7A2,PIPOX
GO:0030900	forebrain development	0.0705512	-2.65142	358	5	0.0490196	102	16543	6.49617e+21	SIX3,ARX,ADCYAP1,SYNE2,ROBO1
GO:0003205	cardiac chamber development	0.070898	-2.64651	155	3	0.0294118	102	16543	59507049653	RBP4,TGFBR3,BMP5
GO:0002673	regulation of acute inflammatory response	0.0711166	-2.64343	71	2	0.0196078	102	16543	1163630	ADCYAP1,INS
GO:0060333	interferon-gamma-mediated signaling pathway	0.0711166	-2.64343	71	2	0.0196078	102	16543	5673105	B2M,HLA-A
GO:0021954	central nervous system neuron development	0.0711166	-2.64343	71	2	0.0196078	102	16543	1703026091	ARX,ROBO1
GO:0006869	lipid transport	0.0713153	-2.64064	253	4	0.0392157	102	16543	350595066531191	APOH,RBP4,SORL1,CLU
GO:0009143	nucleoside triphosphate catabolic process	0.0715538	-2.63731	12	1	0.00980392	102	16543	956	ENTPD3
GO:0090335	regulation of brown fat cell differentiation	0.0715538	-2.63731	12	1	0.00980392	102	16543	3630	INS
GO:0010566	regulation of ketone biosynthetic process	0.0715538	-2.63731	12	1	0.00980392	102	16543	653	BMP5
GO:0033604	negative regulation of catecholamine secretion	0.0715538	-2.63731	12	1	0.00980392	102	16543	150	ADRA2A
GO:0021892	cerebral cortex GABAergic interneuron differentiation	0.0715538	-2.63731	12	1	0.00980392	102	16543	170302	ARX
GO:0006069	ethanol oxidation	0.0715538	-2.63731	12	1	0.00980392	102	16543	216	ALDH1A1
GO:0016540	protein autoprocessing	0.0715538	-2.63731	12	1	0.00980392	102	16543	5126	PCSK2
GO:0002864	regulation of acute inflammatory response to antigenic stimulus	0.0715538	-2.63731	12	1	0.00980392	102	16543	116	ADCYAP1
GO:1900119	positive regulation of execution phase of apoptosis	0.0715538	-2.63731	12	1	0.00980392	102	16543	2191	FAP
GO:0060628	regulation of ER to Golgi vesicle-mediated transport	0.0715538	-2.63731	12	1	0.00980392	102	16543	6653	SORL1
GO:0048311	mitochondrion distribution	0.0715538	-2.63731	12	1	0.00980392	102	16543	4137	MAPT
GO:0043471	regulation of cellular carbohydrate catabolic process	0.0715538	-2.63731	12	1	0.00980392	102	16543	3630	INS
GO:0035385	Roundabout signaling pathway	0.0715538	-2.63731	12	1	0.00980392	102	16543	6091	ROBO1
GO:0010510	regulation of acetyl-CoA biosynthetic process from pyruvate	0.0715538	-2.63731	12	1	0.00980392	102	16543	5166	PDK4
GO:0045722	positive regulation of gluconeogenesis	0.0715538	-2.63731	12	1	0.00980392	102	16543	2641	GCG
GO:0060123	regulation of growth hormone secretion	0.0715538	-2.63731	12	1	0.00980392	102	16543	116	ADCYAP1
GO:0042359	vitamin D metabolic process	0.0715538	-2.63731	12	1	0.00980392	102	16543	2638	GC
GO:1900121	negative regulation of receptor binding	0.0715538	-2.63731	12	1	0.00980392	102	16543	567	B2M
GO:0043217	myelin maintenance	0.0715538	-2.63731	12	1	0.00980392	102	16543	1191	CLU
GO:0006554	lysine catabolic process	0.0715538	-2.63731	12	1	0.00980392	102	16543	51268	PIPOX
GO:0045779	negative regulation of bone resorption	0.0715538	-2.63731	12	1	0.00980392	102	16543	3375	IAPP
GO:0060263	regulation of respiratory burst	0.0715538	-2.63731	12	1	0.00980392	102	16543	3630	INS
GO:0002431	Fc receptor mediated stimulatory signaling pathway	0.0728634	-2.61917	72	2	0.0196078	102	16543	46519844	MYO10,ELMO1
GO:0002708	positive regulation of lymphocyte mediated immunity	0.0728634	-2.61917	72	2	0.0196078	102	16543	56723705	B2M,CADM1
GO:0017158	regulation of calcium ion-dependent exocytosis	0.0728634	-2.61917	72	2	0.0196078	102	16543	57586150	SYT13,ADRA2A
GO:0001822	kidney development	0.0729462	-2.61803	255	4	0.0392157	102	16543	1.02826e+20	CDKN1C,NPNT,IRX2,PLCE1
GO:0003018	vascular process in circulatory system	0.0730643	-2.61641	157	3	0.0294118	102	16543	1163630150	ADCYAP1,INS,ADRA2A
GO:0010565	regulation of cellular ketone metabolic process	0.0730643	-2.61641	157	3	0.0294118	102	16543	51663630653	PDK4,INS,BMP5
GO:0030001	metal ion transport	0.0732074	-2.61446	592	7	0.0686275	102	16543	6.83357e+28	ABCC8,B2M,GPM6A,TMEM37,ITPR3,CASR,SLC38A4
GO:0032269	negative regulation of cellular protein metabolic process	0.0737569	-2.60698	965	10	0.0980392	102	16543	5.99971e+42	RGS4,TIMP2,CDKN1C,SERPINA1,LRRTM3,SORL1,SPOCK3,INS,PKIB,UCHL1
GO:0021543	pallium development	0.0741586	-2.60155	158	3	0.0294118	102	16543	170302232246091	ARX,SYNE2,ROBO1
GO:0032102	negative regulation of response to external stimulus	0.0745962	-2.59567	257	4	0.0392157	102	16543	35011636306091	APOH,ADCYAP1,INS,ROBO1
GO:0031100	animal organ regeneration	0.0746241	-2.59529	73	2	0.0196078	102	16543	70493651	TGFBR3,PDX1
GO:0042176	regulation of protein catabolic process	0.0752567	-2.58685	365	5	0.0490196	102	16543	6.65371e+18	SORL1,TIMP2,CLU,INS,ADRA2A
GO:0006612	protein targeting to membrane	0.0763691	-2.57218	160	3	0.0294118	102	16543	934962306194	RPL23,RPS25,RPS6
GO:0002699	positive regulation of immune effector process	0.0763691	-2.57218	160	3	0.0294118	102	16543	595056723705	RBP4,B2M,CADM1
GO:0007224	smoothened signaling pathway	0.0763983	-2.57179	74	2	0.0196078	102	16543	48253651	NKX6-1,PDX1
GO:0022617	extracellular matrix disassembly	0.0763983	-2.57179	74	2	0.0196078	102	16543	29347077	GSN,TIMP2
GO:0038094	Fc-gamma receptor signaling pathway	0.0763983	-2.57179	74	2	0.0196078	102	16543	46519844	MYO10,ELMO1
GO:0007548	sex differentiation	0.0771065	-2.56257	260	4	0.0392157	102	16543	59501167425653	RBP4,ADCYAP1,VGF,BMP5
GO:2000105	positive regulation of DNA-dependent DNA replication	0.0772825	-2.56029	13	1	0.00980392	102	16543	653	BMP5
GO:0006809	nitric oxide biosynthetic process	0.0772825	-2.56029	13	1	0.00980392	102	16543	6542	SLC7A2
GO:0045721	negative regulation of gluconeogenesis	0.0772825	-2.56029	13	1	0.00980392	102	16543	3630	INS
GO:0033033	negative regulation of myeloid cell apoptotic process	0.0772825	-2.56029	13	1	0.00980392	102	16543	350	APOH
GO:0019883	antigen processing and presentation of endogenous antigen	0.0772825	-2.56029	13	1	0.00980392	102	16543	567	B2M
GO:0060253	negative regulation of glial cell proliferation	0.0772825	-2.56029	13	1	0.00980392	102	16543	116	ADCYAP1
GO:0070293	renal absorption	0.0772825	-2.56029	13	1	0.00980392	102	16543	2934	GSN
GO:0021826	substrate-independent telencephalic tangential migration	0.0772825	-2.56029	13	1	0.00980392	102	16543	170302	ARX
GO:0051131	chaperone-mediated protein complex assembly	0.0772825	-2.56029	13	1	0.00980392	102	16543	1191	CLU
GO:0045821	positive regulation of glycolytic process	0.0772825	-2.56029	13	1	0.00980392	102	16543	3630	INS
GO:0006553	lysine metabolic process	0.0772825	-2.56029	13	1	0.00980392	102	16543	51268	PIPOX
GO:0001967	suckling behavior	0.0772825	-2.56029	13	1	0.00980392	102	16543	2744	GLS
GO:0015802	basic amino acid transport	0.0772825	-2.56029	13	1	0.00980392	102	16543	6542	SLC7A2
GO:0021978	telencephalon regionalization	0.0772825	-2.56029	13	1	0.00980392	102	16543	6496	SIX3
GO:0021520	spinal cord motor neuron cell fate specification	0.0772825	-2.56029	13	1	0.00980392	102	16543	4825	NKX6-1
GO:0021843	substrate-independent telencephalic tangential interneuron migration	0.0772825	-2.56029	13	1	0.00980392	102	16543	170302	ARX
GO:0042759	long-chain fatty acid biosynthetic process	0.0772825	-2.56029	13	1	0.00980392	102	16543	79966	SCD5
GO:0060977	coronary vasculature morphogenesis	0.0772825	-2.56029	13	1	0.00980392	102	16543	7049	TGFBR3
GO:0002087	regulation of respiratory gaseous exchange by neurological system process	0.0772825	-2.56029	13	1	0.00980392	102	16543	2744	GLS
GO:0060389	pathway-restricted SMAD protein phosphorylation	0.0772825	-2.56029	13	1	0.00980392	102	16543	7049	TGFBR3
GO:0032928	regulation of superoxide anion generation	0.0772825	-2.56029	13	1	0.00980392	102	16543	4137	MAPT
GO:0050812	regulation of acyl-CoA biosynthetic process	0.0772825	-2.56029	13	1	0.00980392	102	16543	5166	PDK4
GO:0005513	detection of calcium ion	0.0772825	-2.56029	13	1	0.00980392	102	16543	846	CASR
GO:0048521	negative regulation of behavior	0.0772825	-2.56029	13	1	0.00980392	102	16543	3630	INS
GO:0071850	mitotic cell cycle arrest	0.0772825	-2.56029	13	1	0.00980392	102	16543	2191	FAP
GO:0055089	fatty acid homeostasis	0.0772825	-2.56029	13	1	0.00980392	102	16543	3630	INS
GO:0032291	axon ensheathment in central nervous system	0.0772825	-2.56029	13	1	0.00980392	102	16543	1191	CLU
GO:0097284	hepatocyte apoptotic process	0.0772825	-2.56029	13	1	0.00980392	102	16543	2934	GSN
GO:0022010	central nervous system myelination	0.0772825	-2.56029	13	1	0.00980392	102	16543	1191	CLU
GO:0043254	regulation of protein complex assembly	0.078021	-2.55078	369	5	0.0490196	102	16543	6.65329e+19	SORL1,GSN,CLU,MAPT,INS
GO:0070509	calcium ion import	0.078186	-2.54867	75	2	0.0196078	102	16543	3710846	ITPR3,CASR
GO:0034101	erythrocyte homeostasis	0.078186	-2.54867	75	2	0.0196078	102	16543	70496194	TGFBR3,RPS6
GO:2000177	regulation of neural precursor cell proliferation	0.078186	-2.54867	75	2	0.0196078	102	16543	6496116	SIX3,ADCYAP1
GO:0007346	regulation of mitotic cell cycle	0.0787203	-2.54185	484	6	0.0588235	102	16543	2.19171e+23	FAP,TIMP2,CDKN1C,IGF2,INS,RPS6
GO:2001233	regulation of apoptotic signaling pathway	0.0787206	-2.54185	370	5	0.0490196	102	16543	2.93412e+18	GSN,CLU,PDX1,INS,BMP5
GO:0046942	carboxylic acid transport	0.0796592	-2.53	263	4	0.0392157	102	16543	2.74465e+16	GLS,SLC6A6,SLC7A2,SLC38A4
GO:0072080	nephron tubule development	0.0799868	-2.52589	76	2	0.0196078	102	16543	255743153572	NPNT,IRX2
GO:0045785	positive regulation of cell adhesion	0.08013	-2.52411	372	5	0.0490196	102	16543	1.80363e+21	DPP4,S100A10,NPNT,MYO10,IGF2
GO:0050731	positive regulation of peptidyl-tyrosine phosphorylation	0.0808768	-2.51483	164	3	0.0294118	102	16543	34813630150	IGF2,INS,ADRA2A
GO:0007188	adenylate cyclase-modulating G-protein coupled receptor signaling pathway	0.0808768	-2.51483	164	3	0.0294118	102	16543	2641116150	GCG,ADCYAP1,ADRA2A
GO:0022602	ovulation cycle process	0.0818005	-2.50347	77	2	0.0196078	102	16543	1167425	ADCYAP1,VGF
GO:0001894	tissue homeostasis	0.0820215	-2.50077	165	3	0.0294118	102	16543	595056756667	RBP4,B2M,MUC13
GO:0006732	coenzyme metabolic process	0.0822538	-2.49795	266	4	0.0392157	102	16543	5.20851e+17	PFKFB2,PIPOX,SCD5,LDHA
GO:0015849	organic acid transport	0.0822538	-2.49795	266	4	0.0392157	102	16543	2.74465e+16	GLS,SLC6A6,SLC7A2,SLC38A4
GO:0033194	response to hydroperoxide	0.0829762	-2.4892	14	1	0.00980392	102	16543	2878	GPX3
GO:0097286	iron ion import	0.0829762	-2.4892	14	1	0.00980392	102	16543	567	B2M
GO:0051197	positive regulation of coenzyme metabolic process	0.0829762	-2.4892	14	1	0.00980392	102	16543	3630	INS
GO:2000479	regulation of cAMP-dependent protein kinase activity	0.0829762	-2.4892	14	1	0.00980392	102	16543	5570	PKIB
GO:0046851	negative regulation of bone remodeling	0.0829762	-2.4892	14	1	0.00980392	102	16543	3375	IAPP
GO:0042982	amyloid precursor protein metabolic process	0.0829762	-2.4892	14	1	0.00980392	102	16543	6653	SORL1
GO:0031116	positive regulation of microtubule polymerization	0.0829762	-2.4892	14	1	0.00980392	102	16543	4137	MAPT
GO:0060038	cardiac muscle cell proliferation	0.0829762	-2.4892	14	1	0.00980392	102	16543	7049	TGFBR3
GO:0002726	positive regulation of T cell cytokine production	0.0829762	-2.4892	14	1	0.00980392	102	16543	567	B2M
GO:0001916	positive regulation of T cell mediated cytotoxicity	0.0829762	-2.4892	14	1	0.00980392	102	16543	567	B2M
GO:0051194	positive regulation of cofactor metabolic process	0.0829762	-2.4892	14	1	0.00980392	102	16543	3630	INS
GO:0002532	production of molecular mediator involved in inflammatory response	0.0829762	-2.4892	14	1	0.00980392	102	16543	6542	SLC7A2
GO:0051016	barbed-end actin filament capping	0.0829762	-2.4892	14	1	0.00980392	102	16543	2934	GSN
GO:0006067	ethanol metabolic process	0.0829762	-2.4892	14	1	0.00980392	102	16543	216	ALDH1A1
GO:0070231	T cell apoptotic process	0.0829762	-2.4892	14	1	0.00980392	102	16543	6194	RPS6
GO:0043090	amino acid import	0.0829762	-2.4892	14	1	0.00980392	102	16543	6542	SLC7A2
GO:1902115	regulation of organelle assembly	0.0831733	-2.48683	166	3	0.0294118	102	16543	29342322457465	GSN,SYNE2,TBC1D24
GO:0021953	central nervous system neuron differentiation	0.0831733	-2.48683	166	3	0.0294118	102	16543	48251703026091	NKX6-1,ARX,ROBO1
GO:0019217	regulation of fatty acid metabolic process	0.0836269	-2.48139	78	2	0.0196078	102	16543	51663630	PDK4,INS
GO:0007423	sensory organ development	0.08364	-2.48123	492	6	0.0588235	102	16543	6.4966e+23	SIX3,RBP4,GPM6A,MEIS2,CDKN1C,CRYBA2
GO:0040013	negative regulation of locomotion	0.0840067	-2.47686	268	4	0.0392157	102	16543	350508596536091	APOH,SPOCK3,BMP5,ROBO1
GO:0031325	positive regulation of cellular metabolic process	0.0840116	-2.4768	2792	23	0.22549	102	16543	7.07742e+96	TIMP2,MEIS2,CDKN1C,LRRTM3,PFKFB2,ROBO1,PLCE1,SIX3,ADCYAP1,ARRDC4,INS,BMP5,NKX6-1,GCG,GSN,PDX1,NPNT,MAFA,CLU,MAPT,IGF2,PKIB,ADRA2A
GO:0051783	regulation of nuclear division	0.0843321	-2.47299	167	3	0.0294118	102	16543	102834813630	CDKN1C,IGF2,INS
GO:0072594	establishment of protein localization to organelle	0.0851696	-2.46311	379	5	0.0490196	102	16543	6.49667e+19	SIX3,SORL1,RPL23,RPS25,RPS6
GO:0032092	positive regulation of protein binding	0.0854659	-2.45964	79	2	0.0196078	102	16543	2641567	GCG,B2M
GO:0061326	renal tubule development	0.0854659	-2.45964	79	2	0.0196078	102	16543	255743153572	NPNT,IRX2
GO:0006641	triglyceride metabolic process	0.0854659	-2.45964	79	2	0.0196078	102	16543	3502171	APOH,FABP5
GO:0030509	BMP signaling pathway	0.0854659	-2.45964	79	2	0.0196078	102	16543	7049653	TGFBR3,BMP5
GO:0017038	protein import	0.0854978	-2.45926	168	3	0.0294118	102	16543	649611919349	SIX3,CLU,RPL23
GO:0034504	protein localization to nucleus	0.0854978	-2.45926	168	3	0.0294118	102	16543	6496934923224	SIX3,RPL23,SYNE2
GO:0090150	establishment of protein localization to membrane	0.085778	-2.45599	270	4	0.0392157	102	16543	9349628162306190	RPL23,S100A10,RPS25,RPS6
GO:0008361	regulation of cell size	0.0866704	-2.44564	169	3	0.0294118	102	16543	482541374131	NKX6-1,MAPT,MAP1B
GO:0031401	positive regulation of protein modification process	0.0867937	-2.44422	1127	11	0.107843	102	16543	2.64171e+44	GCG,TIMP2,NPNT,PLCE1,CLU,ADCYAP1,ARRDC4,INS,IGF2,BMP5,ADRA2A
GO:1902106	negative regulation of leukocyte differentiation	0.0873171	-2.43821	80	2	0.0196078	102	16543	5536528959	TMEM176A,TMEM176B
GO:0070588	calcium ion transmembrane transport	0.08785	-2.43212	170	3	0.0294118	102	16543	28231407383710	GPM6A,TMEM37,ITPR3
GO:0051495	positive regulation of cytoskeleton organization	0.08785	-2.43212	170	3	0.0294118	102	16543	293462814137	GSN,S100A10,MAPT
GO:0070838	divalent metal ion transport	0.0884691	-2.4251	273	4	0.0392157	102	16543	2.82314e+16	GPM6A,TMEM37,ITPR3,CASR
GO:0051004	regulation of lipoprotein lipase activity	0.0886351	-2.42323	15	1	0.00980392	102	16543	350	APOH
GO:0060579	ventral spinal cord interneuron fate commitment	0.0886351	-2.42323	15	1	0.00980392	102	16543	4825	NKX6-1
GO:0032354	response to follicle-stimulating hormone	0.0886351	-2.42323	15	1	0.00980392	102	16543	7049	TGFBR3
GO:0002042	cell migration involved in sprouting angiogenesis	0.0886351	-2.42323	15	1	0.00980392	102	16543	6091	ROBO1
GO:0072148	epithelial cell fate commitment	0.0886351	-2.42323	15	1	0.00980392	102	16543	170302	ARX
GO:0097154	GABAergic neuron differentiation	0.0886351	-2.42323	15	1	0.00980392	102	16543	170302	ARX
GO:0034391	regulation of smooth muscle cell apoptotic process	0.0886351	-2.42323	15	1	0.00980392	102	16543	350	APOH
GO:0014855	striated muscle cell proliferation	0.0886351	-2.42323	15	1	0.00980392	102	16543	7049	TGFBR3
GO:0061162	establishment of monopolar cell polarity	0.0886351	-2.42323	15	1	0.00980392	102	16543	4131	MAP1B
GO:0045117	azole transport	0.0886351	-2.42323	15	1	0.00980392	102	16543	116	ADCYAP1
GO:0051044	positive regulation of membrane protein ectodomain proteolysis	0.0886351	-2.42323	15	1	0.00980392	102	16543	150	ADRA2A
GO:0048569	post-embryonic animal organ development	0.0886351	-2.42323	15	1	0.00980392	102	16543	3939	LDHA
GO:0040023	establishment of nucleus localization	0.0886351	-2.42323	15	1	0.00980392	102	16543	23224	SYNE2
GO:0032462	regulation of protein homooligomerization	0.0886351	-2.42323	15	1	0.00980392	102	16543	1191	CLU
GO:0060581	cell fate commitment involved in pattern specification	0.0886351	-2.42323	15	1	0.00980392	102	16543	4825	NKX6-1
GO:0055022	negative regulation of cardiac muscle tissue growth	0.0886351	-2.42323	15	1	0.00980392	102	16543	5950	RBP4
GO:0014061	regulation of norepinephrine secretion	0.0886351	-2.42323	15	1	0.00980392	102	16543	150	ADRA2A
GO:0061117	negative regulation of heart growth	0.0886351	-2.42323	15	1	0.00980392	102	16543	5950	RBP4
GO:0002475	antigen processing and presentation via MHC class Ib	0.0886351	-2.42323	15	1	0.00980392	102	16543	567	B2M
GO:0006888	ER to Golgi vesicle-mediated transport	0.0890363	-2.41871	171	3	0.0294118	102	16543	215952653630	F10,SERPINA1,INS
GO:0006909	phagocytosis	0.0890363	-2.41871	171	3	0.0294118	102	16543	293446519844	GSN,MYO10,ELMO1
GO:0031330	negative regulation of cellular catabolic process	0.0891803	-2.4171	81	2	0.0196078	102	16543	70773630	TIMP2,INS
GO:0046651	lymphocyte proliferation	0.0891803	-2.4171	81	2	0.0196078	102	16543	237056194	CADM1,RPS6
GO:0050688	regulation of defense response to virus	0.0891803	-2.4171	81	2	0.0196078	102	16543	5679844	B2M,ELMO1
GO:0009894	regulation of catabolic process	0.0893763	-2.4149	501	6	0.0588235	102	16543	6.65322e+22	SORL1,FAP,TIMP2,CLU,INS,ADRA2A
GO:0006461	protein complex assembly	0.0894512	-2.41406	1002	10	0.0980392	102	16543	2.74429e+41	GLS,GSN,GPX3,TGFBR3,SERPINA1,S100A10,KCTD12,CLU,ITPR3,MAPT
GO:0070271	protein complex biogenesis	0.0899017	-2.40904	1003	10	0.0980392	102	16543	2.74429e+41	GLS,GSN,GPX3,TGFBR3,SERPINA1,S100A10,KCTD12,CLU,ITPR3,MAPT
GO:0007169	transmembrane receptor protein tyrosine kinase signaling pathway	0.0900268	-2.40765	502	6	0.0588235	102	16543	9.84452e+25	ELMO1,PDK4,INS,IGF2,PTPRT,PLCE1
GO:0010876	lipid localization	0.0902858	-2.40477	275	4	0.0392157	102	16543	350595066531191	APOH,RBP4,SORL1,CLU
GO:0050878	regulation of body fluid levels	0.0906798	-2.40042	503	6	0.0588235	102	16543	3.50219e+21	APOH,FAP,F10,SERPINA1,ITPR3,ADRA2A
GO:0050801	ion homeostasis	0.0907546	-2.3996	624	7	0.0686275	102	16543	5.67116e+25	B2M,ADCYAP1,ITPR3,CASR,PDK4,INS,PLCE1
GO:0060993	kidney morphogenesis	0.0910553	-2.39629	82	2	0.0196078	102	16543	255743153572	NPNT,IRX2
GO:0021782	glial cell development	0.0910553	-2.39629	82	2	0.0196078	102	16543	11914137	CLU,MAPT
GO:0006919	activation of cysteine-type endopeptidase activity involved in apoptotic process	0.0910553	-2.39629	82	2	0.0196078	102	16543	41376091	MAPT,ROBO1
GO:0072511	divalent inorganic cation transport	0.0921206	-2.38466	277	4	0.0392157	102	16543	2.82314e+16	GPM6A,TMEM37,ITPR3,CASR
GO:0051641	cellular localization	0.0921769	-2.38405	1962	17	0.166667	102	16543	4.65162e+69	MYO10,RPS25,SYNE2,SIX3,ITPR3,INS,MAP1B,GSN,F10,RPL23,S100A10,SERPINA1,RPS6,SORL1,SYT13,MAPT,UCHL1
GO:0044767	single-organism developmental process	0.092311	-2.38259	5076	38	0.372549	102	16543	1.70302e+161	ARX,CDKN1C,ROBO1,B2M,ADCYAP1,PAPPA2,CRYBA2,NKX6-1,TGFBR3,PDX1,NPNT,BHLHE41,IRX2,VGF,TBC1D24,RPS6,SORL1,UCHL1,DLK1,FAP,GPM6A,MEIS2,TIMP2,PCSK2,TM4SF4,SYNE2,PLCE1,LDHA,SIX3,CADM1,MAP1B,BMP5,RBP4,CLU,IGF2,MAPT,TMEM176B,HMGB3
GO:0048729	tissue morphogenesis	0.0926547	-2.37888	506	6	0.0588235	102	16543	6.4967e+26	SIX3,TGFBR3,PDX1,NPNT,IRX2,BMP5
GO:0032943	mononuclear cell proliferation	0.092942	-2.37578	83	2	0.0196078	102	16543	237056194	CADM1,RPS6
GO:0002028	regulation of sodium ion transport	0.092942	-2.37578	83	2	0.0196078	102	16543	538275349	FXYD5,FXYD3
GO:0050673	epithelial cell proliferation	0.092942	-2.37578	83	2	0.0196078	102	16543	48252191	NKX6-1,FAP
GO:0032091	negative regulation of protein binding	0.092942	-2.37578	83	2	0.0196078	102	16543	6653567	SORL1,B2M
GO:0030155	regulation of cell adhesion	0.093103	-2.37405	628	7	0.0686275	102	16543	1.80354e+30	DPP4,FXYD5,GSN,S100A10,NPNT,MYO10,IGF2
GO:0007267	cell-cell signaling	0.0935842	-2.36889	1143	11	0.107843	102	16543	2.74437e+45	GLS,PDX1,PCSK1,FAT1,VGF,IAPP,MAFA,NPTX2,ADCYAP1,SYT13,INS
GO:0009056	catabolic process	0.0936703	-2.36797	1687	15	0.147059	102	16543	2.74422e+59	GLS,FAP,GPX3,RPL23,HADH,RPS25,PFKFB2,RPS6,PLCE1,LDHA,ENTPD3,FABP5,ALDH1A1,PIPOX,UCHL1
GO:0019216	regulation of lipid metabolic process	0.0939732	-2.36475	279	4	0.0392157	102	16543	51663630653150	PDK4,INS,BMP5,ADRA2A
GO:0051346	negative regulation of hydrolase activity	0.0941908	-2.36243	391	5	0.0490196	102	16543	6.65371e+19	SORL1,TIMP2,ADCYAP1,SERPINA1,SPOCK3
GO:0044065	regulation of respiratory system process	0.0942595	-2.3617	16	1	0.00980392	102	16543	2744	GLS
GO:0043650	dicarboxylic acid biosynthetic process	0.0942595	-2.3617	16	1	0.00980392	102	16543	2744	GLS
GO:0051571	positive regulation of histone H3-K4 methylation	0.0942595	-2.3617	16	1	0.00980392	102	16543	2641	GCG
GO:0006349	regulation of gene expression by genetic imprinting	0.0942595	-2.3617	16	1	0.00980392	102	16543	3481	IGF2
GO:0033599	regulation of mammary gland epithelial cell proliferation	0.0942595	-2.3617	16	1	0.00980392	102	16543	6091	ROBO1
GO:0046339	diacylglycerol metabolic process	0.0942595	-2.3617	16	1	0.00980392	102	16543	51196	PLCE1
GO:0051127	positive regulation of actin nucleation	0.0942595	-2.3617	16	1	0.00980392	102	16543	2934	GSN
GO:0006622	protein targeting to lysosome	0.0942595	-2.3617	16	1	0.00980392	102	16543	6653	SORL1
GO:0061339	establishment or maintenance of monopolar cell polarity	0.0942595	-2.3617	16	1	0.00980392	102	16543	4131	MAP1B
GO:0033627	cell adhesion mediated by integrin	0.0942595	-2.3617	16	1	0.00980392	102	16543	255743	NPNT
GO:2000811	negative regulation of anoikis	0.0942595	-2.3617	16	1	0.00980392	102	16543	5166	PDK4
GO:0071801	regulation of podosome assembly	0.0942595	-2.3617	16	1	0.00980392	102	16543	2934	GSN
GO:0030193	regulation of blood coagulation	0.0948401	-2.35556	84	2	0.0196078	102	16543	3502191	APOH,FAP
GO:0008585	female gonad development	0.0948401	-2.35556	84	2	0.0196078	102	16543	1167425	ADCYAP1,VGF
GO:1903524	positive regulation of blood circulation	0.0948401	-2.35556	84	2	0.0196078	102	16543	1163630	ADCYAP1,INS
GO:1900046	regulation of hemostasis	0.0948401	-2.35556	84	2	0.0196078	102	16543	3502191	APOH,FAP
GO:0070374	positive regulation of ERK1 and ERK2 cascade	0.0950688	-2.35315	176	3	0.0294118	102	16543	2641116255743	GCG,ADCYAP1,NPNT
GO:0002064	epithelial cell development	0.0962952	-2.34034	177	3	0.0294118	102	16543	48256496653	NKX6-1,SIX3,BMP5
GO:0043467	regulation of generation of precursor metabolites and energy	0.0967494	-2.33563	85	2	0.0196078	102	16543	34813630	IGF2,INS
GO:0050794	regulation of cellular process	0.0975077	-2.32782	10082	69	0.676471	102	16543	5999,347731,5166,6542,6833,7049,3651,6281,255743,153572,7425,11122,6194,57465,389692,10103,846,2191,2823,7077,4212,5208,23224,51196,23705,3710,3630,2641,350,5950,2934,1803,1191,57586,79750,50859,5570,4137,28959,170302,6004,1028,6091,567,116,3105,60676,4825,79365,3375,55365,6653,53827,7345,150,8788,22936,4651,3939,6496,91947,4131,653,2159,5265,3033,9844,3481,3149	RGS4,LRRTM3,PDK4,SLC7A2,ABCC8,TGFBR3,PDX1,S100A10,NPNT,IRX2,VGF,PTPRT,RPS6,TBC1D24,MAFA,TSPAN1,CASR,FAP,GPM6A,TIMP2,MEIS2,PFKFB2,SYNE2,PLCE1,CADM1,ITPR3,INS,GCG,APOH,RBP4,GSN,DPP4,CLU,SYT13,ZNF385D,SPOCK3,PKIB,MAPT,TMEM176B,ARX,RGS16,CDKN1C,ROBO1,B2M,ADCYAP1,HLA-A,PAPPA2,NKX6-1,BHLHE41,IAPP,TMEM176A,SORL1,FXYD5,UCHL1,ADRA2A,DLK1,ELL2,MYO10,LDHA,SIX3,ARRDC4,MAP1B,BMP5,F10,SERPINA1,HADH,ELMO1,IGF2,…
GO:0031328	positive regulation of cellular biosynthetic process	0.0976671	-2.32619	1698	15	0.147059	102	16543	4.82526e+61	NKX6-1,GCG,TIMP2,MEIS2,CDKN1C,PDX1,NPNT,SIX3,MAFA,ADCYAP1,CLU,INS,IGF2,PKIB,BMP5
GO:0010638	positive regulation of organelle organization	0.0980353	-2.32243	514	6	0.0588235	102	16543	2.93463e+23	GSN,S100A10,PKIB,IGF2,MAPT,INS
GO:0032273	positive regulation of protein polymerization	0.0986697	-2.31598	86	2	0.0196078	102	16543	29344137	GSN,MAPT
GO:0048511	rhythmic process	0.0986821	-2.31585	284	4	0.0392157	102	16543	6496116793657420	SIX3,ADCYAP1,BHLHE41,VGF
GO:0032412	regulation of ion transmembrane transporter activity	0.0987673	-2.31499	179	3	0.0294118	102	16543	538275349150	FXYD5,FXYD3,ADRA2A
GO:1904355	positive regulation of telomere capping	0.0998495	-2.30409	17	1	0.00980392	102	16543	5570	PKIB
GO:0007379	segment specification	0.0998495	-2.30409	17	1	0.00980392	102	16543	153572	IRX2
GO:0051023	regulation of immunoglobulin secretion	0.0998495	-2.30409	17	1	0.00980392	102	16543	5950	RBP4
GO:0070227	lymphocyte apoptotic process	0.0998495	-2.30409	17	1	0.00980392	102	16543	6194	RPS6
GO:0030033	microvillus assembly	0.0998495	-2.30409	17	1	0.00980392	102	16543	53827	FXYD5
GO:0030540	female genitalia development	0.0998495	-2.30409	17	1	0.00980392	102	16543	5950	RBP4
GO:0021514	ventral spinal cord interneuron differentiation	0.0998495	-2.30409	17	1	0.00980392	102	16543	4825	NKX6-1
GO:0031112	positive regulation of microtubule polymerization or depolymerization	0.0998495	-2.30409	17	1	0.00980392	102	16543	4137	MAPT
GO:2001269	positive regulation of cysteine-type endopeptidase activity involved in apoptotic signaling pathway	0.0998495	-2.30409	17	1	0.00980392	102	16543	2934	GSN
GO:0046209	nitric oxide metabolic process	0.0998495	-2.30409	17	1	0.00980392	102	16543	6542	SLC7A2
GO:0060850	regulation of transcription involved in cell fate commitment	0.0998495	-2.30409	17	1	0.00980392	102	16543	4825	NKX6-1
GO:0007096	regulation of exit from mitosis	0.0998495	-2.30409	17	1	0.00980392	102	16543	1028	CDKN1C
GO:0007635	chemosensory behavior	0.0998495	-2.30409	17	1	0.00980392	102	16543	846	CASR
GO:0043691	reverse cholesterol transport	0.0998495	-2.30409	17	1	0.00980392	102	16543	1191	CLU
GO:0002705	positive regulation of leukocyte mediated immunity	0.100601	-2.2966	87	2	0.0196078	102	16543	56723705	B2M,CADM1
GO:0001892	embryonic placenta development	0.100601	-2.2966	87	2	0.0196078	102	16543	1028653	CDKN1C,BMP5
GO:0034762	regulation of transmembrane transport	0.10207	-2.28209	401	5	0.0490196	102	16543	5.38271e+21	FXYD5,TMEM37,FXYD3,INS,ADRA2A
GO:0035383	thioester metabolic process	0.102542	-2.27748	88	2	0.0196078	102	16543	5126879966	PIPOX,SCD5
GO:0006637	acyl-CoA metabolic process	0.102542	-2.27748	88	2	0.0196078	102	16543	5126879966	PIPOX,SCD5
GO:0050818	regulation of coagulation	0.102542	-2.27748	88	2	0.0196078	102	16543	3502191	APOH,FAP
GO:0046545	development of primary female sexual characteristics	0.102542	-2.27748	88	2	0.0196078	102	16543	1167425	ADCYAP1,VGF
GO:0050789	regulation of biological process	0.103656	-2.26667	10614	72	0.705882	102	16543	5999,347731,5166,6542,6833,7049,3651,6281,255743,153572,7425,11122,6194,57465,389692,140738,10103,846,2191,2823,7077,4212,5208,23224,51196,23705,3710,3630,2641,350,2744,5950,2934,1803,1191,57586,79750,50859,5570,4137,28959,170302,6004,1028,5349,6091,567,116,3105,60676,4825,79365,3375,55365,6653,53827,7345,150,8788,22936,4651,3939,6496,91947,4131,653,2159,5265,3033,9844,3481,3149	RGS4,LRRTM3,PDK4,SLC7A2,ABCC8,TGFBR3,PDX1,S100A10,NPNT,IRX2,VGF,PTPRT,RPS6,TBC1D24,MAFA,TMEM37,TSPAN1,CASR,FAP,GPM6A,TIMP2,MEIS2,PFKFB2,SYNE2,PLCE1,CADM1,ITPR3,INS,GCG,APOH,GLS,RBP4,GSN,DPP4,CLU,SYT13,ZNF385D,SPOCK3,PKIB,MAPT,TMEM176B,ARX,RGS16,CDKN1C,FXYD3,ROBO1,B2M,ADCYAP1,HLA-A,PAPPA2,NKX6-1,BHLHE41,IAPP,TMEM176A,SORL1,FXYD5,UCHL1,ADRA2A,DLK1,ELL2,MYO10,LDHA,SIX3,ARRDC4,MAP1B,BMP5,F10,SERPINA1…
GO:0042221	response to chemical	0.103802	-2.26527	3753	29	0.284314	102	16543	1.70303e+118	ARX,TIMP2,GPX3,MEIS2,LRRTM3,PFKFB2,PDK4,ROBO1,LDHA,B2M,ADCYAP1,ITPR3,INS,HLA-A,BMP5,NKX6-1,ABCC8,GCG,RBP4,TGFBR3,HADH,PDX1,NPNT,VGF,MAFA,CLU,CASR,IGF2,ADRA2A
GO:1901575	organic substance catabolic process	0.104916	-2.2546	1578	14	0.137255	102	16543	2.74422e+55	GLS,FAP,RPL23,HADH,RPS25,PFKFB2,RPS6,PLCE1,LDHA,ENTPD3,FABP5,ALDH1A1,PIPOX,UCHL1
GO:0003272	endocardial cushion formation	0.105405	-2.24994	18	1	0.00980392	102	16543	653	BMP5
GO:0072079	nephron tubule formation	0.105405	-2.24994	18	1	0.00980392	102	16543	153572	IRX2
GO:0060571	morphogenesis of an epithelial fold	0.105405	-2.24994	18	1	0.00980392	102	16543	653	BMP5
GO:0019682	glyceraldehyde-3-phosphate metabolic process	0.105405	-2.24994	18	1	0.00980392	102	16543	216	ALDH1A1
GO:0046885	regulation of hormone biosynthetic process	0.105405	-2.24994	18	1	0.00980392	102	16543	653	BMP5
GO:0010832	negative regulation of myotube differentiation	0.105405	-2.24994	18	1	0.00980392	102	16543	79365	BHLHE41
GO:0060216	definitive hemopoiesis	0.105405	-2.24994	18	1	0.00980392	102	16543	7049	TGFBR3
GO:0007154	cell communication	0.106206	-2.24238	5135	38	0.372549	102	16543	6.00435e+156	RGS16,LRRTM3,PDK4,ROBO1,NPTX2,B2M,ADCYAP1,HLA-A,NKX6-1,ABCC8,TGFBR3,PDX1,VGF,PTPRT,IAPP,RPS6,SORL1,MAFA,TSPAN1,CASR,UCHL1,ADRA2A,MYO10,PLCE1,ITPR3,INS,BMP5,GCG,GLS,ELMO1,FAT1,PCSK1,SYT13,CLU,ZNF385D,SPOCK3,MAPT,IGF2
GO:0002474	antigen processing and presentation of peptide antigen via MHC class I	0.106457	-2.24002	90	2	0.0196078	102	16543	5673105	B2M,HLA-A
GO:0009953	dorsal/ventral pattern formation	0.106457	-2.24002	90	2	0.0196078	102	16543	48256496	NKX6-1,SIX3
GO:0048812	neuron projection morphogenesis	0.107778	-2.22768	408	5	0.0490196	102	16543	1.70302e+21	ARX,GPM6A,UCHL1,MAP1B,ROBO1
GO:0006518	peptide metabolic process	0.107846	-2.22705	528	6	0.0588235	102	16543	2.15993e+23	F10,RPL23,PCSK2,RPS25,PCSK1,RPS6
GO:0050896	response to stimulus	0.10786	-2.22692	7347	52	0.509804	102	16543	6004,170302,2878,347731,5166,6091,567,116,6542,3105,4825,6833,7049,3651,255743,7425,11122,3375,6194,6653,389692,10103,846,7345,150,7077,4212,4651,5208,7104,3939,51196,2171,23705,3710,3630,653,2641,5950,350,2934,2159,3033,5265,9844,1803,1191,79750,50859,3481,4137,3149	RGS16,ARX,GPX3,LRRTM3,PDK4,ROBO1,B2M,ADCYAP1,SLC7A2,HLA-A,NKX6-1,ABCC8,TGFBR3,PDX1,NPNT,VGF,PTPRT,IAPP,RPS6,SORL1,MAFA,TSPAN1,CASR,UCHL1,ADRA2A,TIMP2,MEIS2,MYO10,PFKFB2,TM4SF4,LDHA,PLCE1,FABP5,CADM1,ITPR3,INS,BMP5,GCG,RBP4,APOH,GSN,F10,HADH,SERPINA1,ELMO1,DPP4,CLU,ZNF385D,SPOCK3,IGF2,MAPT,HMGB3
GO:0030154	cell differentiation	0.108351	-2.22238	3172	25	0.245098	102	16543	1.70302e+105	ARX,GPM6A,TIMP2,CDKN1C,SYNE2,ROBO1,SIX3,B2M,ADCYAP1,CADM1,MAP1B,BMP5,NKX6-1,TGFBR3,PDX1,NPNT,BHLHE41,TBC1D24,RPS6,SORL1,CLU,MAPT,UCHL1,TMEM176B,DLK1
GO:0030198	extracellular matrix organization	0.108425	-2.2217	294	4	0.0392157	102	16543	7.27629e+17	TTR,GSN,TIMP2,NPNT
GO:0071772	response to BMP	0.108429	-2.22166	91	2	0.0196078	102	16543	7049653	TGFBR3,BMP5
GO:0007189	adenylate cyclase-activating G-protein coupled receptor signaling pathway	0.108429	-2.22166	91	2	0.0196078	102	16543	116150	ADCYAP1,ADRA2A
GO:0071773	cellular response to BMP stimulus	0.108429	-2.22166	91	2	0.0196078	102	16543	7049653	TGFBR3,BMP5
GO:0009891	positive regulation of biosynthetic process	0.108717	-2.21901	1727	15	0.147059	102	16543	4.82526e+61	NKX6-1,GCG,TIMP2,MEIS2,CDKN1C,PDX1,NPNT,SIX3,MAFA,ADCYAP1,CLU,INS,IGF2,PKIB,BMP5
GO:0046034	ATP metabolic process	0.108909	-2.21724	187	3	0.0294118	102	16543	11652083939	ADCYAP1,PFKFB2,LDHA
GO:0019058	viral life cycle	0.109422	-2.21254	295	4	0.0392157	102	16543	1803934962306190	DPP4,RPL23,RPS25,RPS6
GO:0043062	extracellular structure organization	0.109422	-2.21254	295	4	0.0392157	102	16543	7.27629e+17	TTR,GSN,TIMP2,NPNT
GO:0040007	growth	0.109437	-2.21241	410	5	0.0490196	102	16543	7.0491e+18	TGFBR3,CDKN1C,TM4SF4,BMP5,MAP1B
GO:0046496	nicotinamide nucleotide metabolic process	0.110411	-2.20355	92	2	0.0196078	102	16543	52083939	PFKFB2,LDHA
GO:0050715	positive regulation of cytokine secretion	0.110411	-2.20355	92	2	0.0196078	102	16543	237053630	CADM1,INS
GO:0019362	pyridine nucleotide metabolic process	0.110411	-2.20355	92	2	0.0196078	102	16543	52083939	PFKFB2,LDHA
GO:0001676	long-chain fatty acid metabolic process	0.110411	-2.20355	92	2	0.0196078	102	16543	11361279966	CYP2U1,SCD5
GO:0032528	microvillus organization	0.110927	-2.19888	19	1	0.00980392	102	16543	53827	FXYD5
GO:0045954	positive regulation of natural killer cell mediated cytotoxicity	0.110927	-2.19888	19	1	0.00980392	102	16543	23705	CADM1
GO:0046597	negative regulation of viral entry into host cell	0.110927	-2.19888	19	1	0.00980392	102	16543	2934	GSN
GO:0002089	lens morphogenesis in camera-type eye	0.110927	-2.19888	19	1	0.00980392	102	16543	6496	SIX3
GO:2000114	regulation of establishment of cell polarity	0.110927	-2.19888	19	1	0.00980392	102	16543	2934	GSN
GO:0046653	tetrahydrofolate metabolic process	0.110927	-2.19888	19	1	0.00980392	102	16543	51268	PIPOX
GO:1902236	negative regulation of endoplasmic reticulum stress-induced intrinsic apoptotic signaling pathway	0.110927	-2.19888	19	1	0.00980392	102	16543	3651	PDX1
GO:0010954	positive regulation of protein processing	0.110927	-2.19888	19	1	0.00980392	102	16543	2934	GSN
GO:0016601	Rac protein signal transduction	0.110927	-2.19888	19	1	0.00980392	102	16543	9844	ELMO1
GO:0000042	protein targeting to Golgi	0.110927	-2.19888	19	1	0.00980392	102	16543	6653	SORL1
GO:0034104	negative regulation of tissue remodeling	0.110927	-2.19888	19	1	0.00980392	102	16543	3375	IAPP
GO:0042744	hydrogen peroxide catabolic process	0.110927	-2.19888	19	1	0.00980392	102	16543	2878	GPX3
GO:0051968	positive regulation of synaptic transmission, glutamatergic	0.110927	-2.19888	19	1	0.00980392	102	16543	116	ADCYAP1
GO:0033002	muscle cell proliferation	0.110927	-2.19888	19	1	0.00980392	102	16543	7049	TGFBR3
GO:0051173	positive regulation of nitrogen compound metabolic process	0.111096	-2.19736	1733	15	0.147059	102	16543	4.82526e+63	NKX6-1,GCG,TIMP2,MEIS2,CDKN1C,PDX1,NPNT,LRRTM3,SIX3,MAFA,ADCYAP1,CLU,INS,PKIB,BMP5
GO:0006091	generation of precursor metabolites and energy	0.11143	-2.19436	297	4	0.0392157	102	16543	3651520874253930	PDX1,PFKFB2,VGF,LDHA
GO:0002262	myeloid cell homeostasis	0.112402	-2.18567	93	2	0.0196078	102	16543	70496194	TGFBR3,RPS6
GO:0014013	regulation of gliogenesis	0.112402	-2.18567	93	2	0.0196078	102	16543	4825116	NKX6-1,ADCYAP1
GO:0042177	negative regulation of protein catabolic process	0.112402	-2.18567	93	2	0.0196078	102	16543	70773630	TIMP2,INS
GO:1902476	chloride transmembrane transport	0.112402	-2.18567	93	2	0.0196078	102	16543	2038595349	ANO5,FXYD3
GO:0007187	G-protein coupled receptor signaling pathway, coupled to cyclic nucleotide second messenger	0.112814	-2.18202	190	3	0.0294118	102	16543	2641116150	GCG,ADCYAP1,ADRA2A
GO:0030099	myeloid cell differentiation	0.112814	-2.18202	190	3	0.0294118	102	16543	704910286194	TGFBR3,CDKN1C,RPS6
GO:0050877	neurological system process	0.113408	-2.17676	1186	11	0.107843	102	16543	5.95027e+42	RBP4,GLS,RGS16,MEIS2,IAPP,SIX3,NPTX2,ADCYAP1,ITPR3,UCHL1,MAPT
GO:0003008	system process	0.113508	-2.17589	1739	15	0.147059	102	16543	5.95027e+58	RBP4,GLS,GSN,RGS16,MEIS2,IAPP,SIX3,NPTX2,ADCYAP1,ITPR3,UCHL1,MUC13,INS,MAPT,ADRA2A
GO:0007420	brain development	0.114432	-2.16778	662	7	0.0686275	102	16543	6.49617e+29	SIX3,ARX,CADM1,ADCYAP1,SYNE2,ROBO1,BMP5
GO:0048858	cell projection morphogenesis	0.11449	-2.16727	416	5	0.0490196	102	16543	1.70302e+21	ARX,GPM6A,UCHL1,MAP1B,ROBO1
GO:1903319	positive regulation of protein maturation	0.116415	-2.15059	20	1	0.00980392	102	16543	2934	GSN
GO:0060004	reflex	0.116415	-2.15059	20	1	0.00980392	102	16543	255743	NPNT
GO:0071880	adenylate cyclase-activating adrenergic receptor signaling pathway	0.116415	-2.15059	20	1	0.00980392	102	16543	150	ADRA2A
GO:0009068	aspartate family amino acid catabolic process	0.116415	-2.15059	20	1	0.00980392	102	16543	51268	PIPOX
GO:0051000	positive regulation of nitric-oxide synthase activity	0.116415	-2.15059	20	1	0.00980392	102	16543	3630	INS
GO:0042026	protein refolding	0.116415	-2.15059	20	1	0.00980392	102	16543	567	B2M
GO:0060039	pericardium development	0.116415	-2.15059	20	1	0.00980392	102	16543	653	BMP5
GO:2001057	reactive nitrogen species metabolic process	0.116415	-2.15059	20	1	0.00980392	102	16543	6542	SLC7A2
GO:0060259	regulation of feeding behavior	0.116415	-2.15059	20	1	0.00980392	102	16543	3630	INS
GO:0048512	circadian behavior	0.116415	-2.15059	20	1	0.00980392	102	16543	6496	SIX3
GO:0042762	regulation of sulfur metabolic process	0.116415	-2.15059	20	1	0.00980392	102	16543	5166	PDK4
GO:0009084	glutamine family amino acid biosynthetic process	0.116415	-2.15059	20	1	0.00980392	102	16543	2744	GLS
GO:0000956	nuclear-transcribed mRNA catabolic process	0.118102	-2.13621	194	3	0.0294118	102	16543	934962306194	RPL23,RPS25,RPS6
GO:0003279	cardiac septum development	0.118433	-2.13341	96	2	0.0196078	102	16543	7049653	TGFBR3,BMP5
GO:0008643	carbohydrate transport	0.118433	-2.13341	96	2	0.0196078	102	16543	21713630	FABP5,INS
GO:0009892	negative regulation of metabolic process	0.118654	-2.13154	2469	20	0.196078	102	16543	5.99917e+83	RGS4,ARX,TIMP2,MEIS2,CDKN1C,LRRTM3,SIX3,INS,BMP5,NKX6-1,SERPINA1,PDX1,BHLHE41,SORL1,CLU,SPOCK3,MAPT,PKIB,UCHL1,ADRA2A
GO:0007613	memory	0.120461	-2.11643	97	2	0.0196078	102	16543	37104137	ITPR3,MAPT
GO:0072009	nephron epithelium development	0.120461	-2.11643	97	2	0.0196078	102	16543	255743153572	NPNT,IRX2
GO:0051591	response to cAMP	0.120461	-2.11643	97	2	0.0196078	102	16543	74253939	VGF,LDHA
GO:0006605	protein targeting	0.120525	-2.1159	423	5	0.0490196	102	16543	6.49667e+19	SIX3,SORL1,RPL23,RPS25,RPS6
GO:0043281	regulation of cysteine-type endopeptidase activity involved in apoptotic process	0.120781	-2.11378	196	3	0.0294118	102	16543	293441376091	GSN,MAPT,ROBO1
GO:0007622	rhythmic behavior	0.12187	-2.1048	21	1	0.00980392	102	16543	6496	SIX3
GO:0055026	negative regulation of cardiac muscle tissue development	0.12187	-2.1048	21	1	0.00980392	102	16543	5950	RBP4
GO:1903649	regulation of cytoplasmic transport	0.12187	-2.1048	21	1	0.00980392	102	16543	6653	SORL1
GO:1903306	negative regulation of regulated secretory pathway	0.12187	-2.1048	21	1	0.00980392	102	16543	150	ADRA2A
GO:0060713	labyrinthine layer morphogenesis	0.12187	-2.1048	21	1	0.00980392	102	16543	653	BMP5
GO:1900120	regulation of receptor binding	0.12187	-2.1048	21	1	0.00980392	102	16543	567	B2M
GO:0002724	regulation of T cell cytokine production	0.12187	-2.1048	21	1	0.00980392	102	16543	567	B2M
GO:0060045	positive regulation of cardiac muscle cell proliferation	0.12187	-2.1048	21	1	0.00980392	102	16543	7049	TGFBR3
GO:0070861	regulation of protein exit from endoplasmic reticulum	0.12187	-2.1048	21	1	0.00980392	102	16543	6653	SORL1
GO:0002717	positive regulation of natural killer cell mediated immunity	0.12187	-2.1048	21	1	0.00980392	102	16543	23705	CADM1
GO:0061462	protein localization to lysosome	0.12187	-2.1048	21	1	0.00980392	102	16543	6653	SORL1
GO:0002861	regulation of inflammatory response to antigenic stimulus	0.12187	-2.1048	21	1	0.00980392	102	16543	116	ADCYAP1
GO:0002021	response to dietary excess	0.12187	-2.1048	21	1	0.00980392	102	16543	7425	VGF
GO:1902176	negative regulation of oxidative stress-induced intrinsic apoptotic signaling pathway	0.12187	-2.1048	21	1	0.00980392	102	16543	3630	INS
GO:0051894	positive regulation of focal adhesion assembly	0.12187	-2.1048	21	1	0.00980392	102	16543	6281	S100A10
GO:0090140	regulation of mitochondrial fission	0.12187	-2.1048	21	1	0.00980392	102	16543	4137	MAPT
GO:0001914	regulation of T cell mediated cytotoxicity	0.12187	-2.1048	21	1	0.00980392	102	16543	567	B2M
GO:0044700	single organism signaling	0.124226	-2.08565	5049	37	0.362745	102	16543	6.00435e+152	RGS16,LRRTM3,PDK4,ROBO1,B2M,NPTX2,ADCYAP1,HLA-A,NKX6-1,ABCC8,TGFBR3,PDX1,PTPRT,VGF,IAPP,RPS6,SORL1,MAFA,TSPAN1,CASR,ADRA2A,MYO10,PLCE1,ITPR3,INS,BMP5,GLS,GCG,ELMO1,FAT1,PCSK1,SYT13,CLU,ZNF385D,SPOCK3,IGF2,MAPT
GO:1901606	alpha-amino acid catabolic process	0.124543	-2.0831	99	2	0.0196078	102	16543	274451268	GLS,PIPOX
GO:0090257	regulation of muscle system process	0.124841	-2.08072	199	3	0.0294118	102	16543	25574315051196	NPNT,ADRA2A,PLCE1
GO:0023052	signaling	0.125339	-2.07673	5053	37	0.362745	102	16543	6.00435e+152	RGS16,LRRTM3,PDK4,ROBO1,NPTX2,B2M,ADCYAP1,HLA-A,NKX6-1,ABCC8,TGFBR3,PDX1,VGF,PTPRT,IAPP,RPS6,SORL1,MAFA,TSPAN1,CASR,ADRA2A,MYO10,PLCE1,ITPR3,INS,BMP5,GCG,GLS,ELMO1,FAT1,PCSK1,SYT13,CLU,ZNF385D,SPOCK3,MAPT,IGF2
GO:0051054	positive regulation of DNA metabolic process	0.126205	-2.06985	200	3	0.0294118	102	16543	55703630653	PKIB,INS,BMP5
GO:0006821	chloride transport	0.126596	-2.06675	100	2	0.0196078	102	16543	2038595349	ANO5,FXYD3
GO:0031929	TOR signaling	0.127291	-2.06128	22	1	0.00980392	102	16543	6194	RPS6
GO:0021513	spinal cord dorsal/ventral patterning	0.127291	-2.06128	22	1	0.00980392	102	16543	4825	NKX6-1
GO:0032878	regulation of establishment or maintenance of cell polarity	0.127291	-2.06128	22	1	0.00980392	102	16543	2934	GSN
GO:0051953	negative regulation of amine transport	0.127291	-2.06128	22	1	0.00980392	102	16543	150	ADRA2A
GO:0071887	leukocyte apoptotic process	0.127291	-2.06128	22	1	0.00980392	102	16543	6194	RPS6
GO:0031579	membrane raft organization	0.127291	-2.06128	22	1	0.00980392	102	16543	6281	S100A10
GO:0051788	response to misfolded protein	0.127291	-2.06128	22	1	0.00980392	102	16543	1191	CLU
GO:1903393	positive regulation of adherens junction organization	0.127291	-2.06128	22	1	0.00980392	102	16543	6281	S100A10
GO:0072600	establishment of protein localization to Golgi	0.127291	-2.06128	22	1	0.00980392	102	16543	6653	SORL1
GO:0051642	centrosome localization	0.127291	-2.06128	22	1	0.00980392	102	16543	23224	SYNE2
GO:0044241	lipid digestion	0.127291	-2.06128	22	1	0.00980392	102	16543	170302	ARX
GO:0051354	negative regulation of oxidoreductase activity	0.127291	-2.06128	22	1	0.00980392	102	16543	3630	INS
GO:0010894	negative regulation of steroid biosynthetic process	0.127291	-2.06128	22	1	0.00980392	102	16543	653	BMP5
GO:0021895	cerebral cortex neuron differentiation	0.127291	-2.06128	22	1	0.00980392	102	16543	170302	ARX
GO:1903409	reactive oxygen species biosynthetic process	0.127291	-2.06128	22	1	0.00980392	102	16543	6542	SLC7A2
GO:0001836	release of cytochrome c from mitochondria	0.127291	-2.06128	22	1	0.00980392	102	16543	1191	CLU
GO:2001267	regulation of cysteine-type endopeptidase activity involved in apoptotic signaling pathway	0.127291	-2.06128	22	1	0.00980392	102	16543	2934	GSN
GO:0030325	adrenal gland development	0.127291	-2.06128	22	1	0.00980392	102	16543	1028	CDKN1C
GO:0071875	adrenergic receptor signaling pathway	0.127291	-2.06128	22	1	0.00980392	102	16543	150	ADRA2A
GO:0007204	positive regulation of cytosolic calcium ion concentration	0.127575	-2.05905	201	3	0.0294118	102	16543	116371051196	ADCYAP1,ITPR3,PLCE1
GO:0046578	regulation of Ras protein signal transduction	0.127575	-2.05905	201	3	0.0294118	102	16543	7077609151196	TIMP2,ROBO1,PLCE1
GO:0001101	response to acid chemical	0.128074	-2.05515	313	4	0.0392157	102	16543	5950704936515160	RBP4,TGFBR3,PDX1,PDK4
GO:0042698	ovulation cycle	0.128658	-2.0506	101	2	0.0196078	102	16543	1167425	ADCYAP1,VGF
GO:0021700	developmental maturation	0.12895	-2.04833	202	3	0.0294118	102	16543	482564961028	NKX6-1,SIX3,CDKN1C
GO:0043065	positive regulation of apoptotic process	0.130513	-2.03628	558	6	0.0588235	102	16543	2.19129e+23	FAP,GSN,MAPT,RPS6,ROBO1,LDHA
GO:0050806	positive regulation of synaptic transmission	0.130728	-2.03464	102	2	0.0196078	102	16543	1163710	ADCYAP1,ITPR3
GO:0050728	negative regulation of inflammatory response	0.130728	-2.03464	102	2	0.0196078	102	16543	1163630	ADCYAP1,INS
GO:0001817	regulation of cytokine production	0.132101	-2.02419	560	6	0.0588235	102	16543	5.67116e+21	B2M,ADCYAP1,CLU,CADM1,INS,ADRA2A
GO:0032990	cell part morphogenesis	0.132125	-2.02401	436	5	0.0490196	102	16543	1.70302e+21	ARX,GPM6A,UCHL1,MAP1B,ROBO1
GO:0048869	cellular developmental process	0.132318	-2.02255	3247	25	0.245098	102	16543	1.70302e+105	ARX,GPM6A,TIMP2,CDKN1C,SYNE2,ROBO1,SIX3,B2M,ADCYAP1,CADM1,MAP1B,BMP5,NKX6-1,TGFBR3,PDX1,NPNT,BHLHE41,TBC1D24,RPS6,SORL1,CLU,MAPT,UCHL1,TMEM176B,DLK1
GO:0006520	cellular amino acid metabolic process	0.132391	-2.02199	317	4	0.0392157	102	16543	2.74465e+16	GLS,SLC6A6,SLC7A2,PIPOX
GO:0021801	cerebral cortex radial glia guided migration	0.132679	-2.01982	23	1	0.00980392	102	16543	23224	SYNE2
GO:0045979	positive regulation of nucleoside metabolic process	0.132679	-2.01982	23	1	0.00980392	102	16543	3630	INS
GO:0046621	negative regulation of organ growth	0.132679	-2.01982	23	1	0.00980392	102	16543	5950	RBP4
GO:0043576	regulation of respiratory gaseous exchange	0.132679	-2.01982	23	1	0.00980392	102	16543	2744	GLS
GO:0007194	negative regulation of adenylate cyclase activity	0.132679	-2.01982	23	1	0.00980392	102	16543	150	ADRA2A
GO:0045922	negative regulation of fatty acid metabolic process	0.132679	-2.01982	23	1	0.00980392	102	16543	3630	INS
GO:0034695	response to prostaglandin E	0.132679	-2.01982	23	1	0.00980392	102	16543	7049	TGFBR3
GO:0045686	negative regulation of glial cell differentiation	0.132679	-2.01982	23	1	0.00980392	102	16543	4825	NKX6-1
GO:2000209	regulation of anoikis	0.132679	-2.01982	23	1	0.00980392	102	16543	5166	PDK4
GO:0043567	regulation of insulin-like growth factor receptor signaling pathway	0.132679	-2.01982	23	1	0.00980392	102	16543	653	BMP5
GO:1903580	positive regulation of ATP metabolic process	0.132679	-2.01982	23	1	0.00980392	102	16543	3630	INS
GO:0022030	telencephalon glial cell migration	0.132679	-2.01982	23	1	0.00980392	102	16543	23224	SYNE2
GO:0033032	regulation of myeloid cell apoptotic process	0.132679	-2.01982	23	1	0.00980392	102	16543	350	APOH
GO:0051647	nucleus localization	0.132679	-2.01982	23	1	0.00980392	102	16543	23224	SYNE2
GO:0006541	glutamine metabolic process	0.132679	-2.01982	23	1	0.00980392	102	16543	2744	GLS
GO:1902742	apoptotic process involved in development	0.132679	-2.01982	23	1	0.00980392	102	16543	6496	SIX3
GO:1904353	regulation of telomere capping	0.132679	-2.01982	23	1	0.00980392	102	16543	5570	PKIB
GO:0072524	pyridine-containing compound metabolic process	0.132805	-2.01887	103	2	0.0196078	102	16543	52083939	PFKFB2,LDHA
GO:0010811	positive regulation of cell-substrate adhesion	0.132805	-2.01887	103	2	0.0196078	102	16543	6281255743	S100A10,NPNT
GO:0043068	positive regulation of programmed cell death	0.134501	-2.00618	563	6	0.0588235	102	16543	2.19129e+23	FAP,GSN,MAPT,RPS6,ROBO1,LDHA
GO:0006402	mRNA catabolic process	0.134504	-2.00616	206	3	0.0294118	102	16543	934962306194	RPL23,RPS25,RPS6
GO:0007601	visual perception	0.134504	-2.00616	206	3	0.0294118	102	16543	649659506004	SIX3,RBP4,RGS16
GO:0008284	positive regulation of cell proliferation	0.134603	-2.00542	822	8	0.0784314	102	16543	7.04937e+28	TGFBR3,PDX1,DPP4,ADCYAP1,INS,IGF2,ADRA2A,BMP5
GO:0071417	cellular response to organonitrogen compound	0.134872	-2.00343	439	5	0.0490196	102	16543	4.82526e+19	NKX6-1,GCG,IGF2,PDK4,INS
GO:0006900	membrane budding	0.13489	-2.00329	104	2	0.0196078	102	16543	52656281	SERPINA1,S100A10
GO:0002700	regulation of production of molecular mediator of immune response	0.13489	-2.00329	104	2	0.0196078	102	16543	5950567	RBP4,B2M
GO:0048593	camera-type eye morphogenesis	0.13489	-2.00329	104	2	0.0196078	102	16543	64965950	SIX3,RBP4
GO:1903706	regulation of hemopoiesis	0.136769	-1.98947	321	4	0.0392157	102	16543	5.53656e+16	TMEM176A,B2M,MEIS2,TMEM176B
GO:0060341	regulation of cellular localization	0.137253	-1.98593	826	8	0.0784314	102	16543	2.64129e+30	GCG,GSN,PDX1,SORL1,INS,MAPT,ADRA2A,MAP1B
GO:0006144	purine nucleobase metabolic process	0.138034	-1.98025	24	1	0.00980392	102	16543	7276	TTR
GO:0021511	spinal cord patterning	0.138034	-1.98025	24	1	0.00980392	102	16543	4825	NKX6-1
GO:0048596	embryonic camera-type eye morphogenesis	0.138034	-1.98025	24	1	0.00980392	102	16543	6496	SIX3
GO:0048821	erythrocyte development	0.138034	-1.98025	24	1	0.00980392	102	16543	6194	RPS6
GO:0046835	carbohydrate phosphorylation	0.138034	-1.98025	24	1	0.00980392	102	16543	5208	PFKFB2
GO:0030041	actin filament polymerization	0.138034	-1.98025	24	1	0.00980392	102	16543	2934	GSN
GO:0030539	male genitalia development	0.138034	-1.98025	24	1	0.00980392	102	16543	653	BMP5
GO:0043534	blood vessel endothelial cell migration	0.138034	-1.98025	24	1	0.00980392	102	16543	6091	ROBO1
GO:0031954	positive regulation of protein autophosphorylation	0.138034	-1.98025	24	1	0.00980392	102	16543	3630	INS
GO:0070306	lens fiber cell differentiation	0.138034	-1.98025	24	1	0.00980392	102	16543	6496	SIX3
GO:0045939	negative regulation of steroid metabolic process	0.138034	-1.98025	24	1	0.00980392	102	16543	653	BMP5
GO:0090322	regulation of superoxide metabolic process	0.138034	-1.98025	24	1	0.00980392	102	16543	4137	MAPT
GO:0035640	exploration behavior	0.138034	-1.98025	24	1	0.00980392	102	16543	1803	DPP4
GO:0006465	signal peptide processing	0.138034	-1.98025	24	1	0.00980392	102	16543	2159	F10
GO:0060627	regulation of vesicle-mediated transport	0.138575	-1.97635	443	5	0.0490196	102	16543	6.65357e+19	SORL1,B2M,SYT13,TSPAN1,ADRA2A
GO:0032846	positive regulation of homeostatic process	0.138723	-1.97527	209	3	0.0294118	102	16543	264136515570	GCG,PDX1,PKIB
GO:0009205	purine ribonucleoside triphosphate metabolic process	0.138723	-1.97527	209	3	0.0294118	102	16543	11652083939	ADCYAP1,PFKFB2,LDHA
GO:0060322	head development	0.1396	-1.96897	698	7	0.0686275	102	16543	6.49617e+29	SIX3,ARX,CADM1,ADCYAP1,SYNE2,BMP5,ROBO1
GO:0009896	positive regulation of catabolic process	0.14009	-1.96547	324	4	0.0392157	102	16543	665311913630150	SORL1,CLU,INS,ADRA2A
GO:0045930	negative regulation of mitotic cell cycle	0.14014	-1.96511	210	3	0.0294118	102	16543	219170776194	FAP,TIMP2,RPS6
GO:0050953	sensory perception of light stimulus	0.14014	-1.96511	210	3	0.0294118	102	16543	649659506004	SIX3,RBP4,RGS16
GO:0031400	negative regulation of protein modification process	0.140182	-1.96481	570	6	0.0588235	102	16543	5.99967e+25	RGS4,SORL1,CDKN1C,LRRTM3,UCHL1,PKIB
GO:0030336	negative regulation of cell migration	0.141561	-1.95502	211	3	0.0294118	102	16543	3506536091	APOH,BMP5,ROBO1
GO:0007409	axonogenesis	0.142323	-1.94966	326	4	0.0392157	102	16543	1.70303e+17	ARX,UCHL1,MAP1B,ROBO1
GO:0048193	Golgi vesicle transport	0.142323	-1.94966	326	4	0.0392157	102	16543	6653215952653630	SORL1,F10,SERPINA1,INS
GO:0006733	oxidoreduction coenzyme metabolic process	0.143303	-1.94279	108	2	0.0196078	102	16543	52083939	PFKFB2,LDHA
GO:0033559	unsaturated fatty acid metabolic process	0.143303	-1.94279	108	2	0.0196078	102	16543	11361279966	CYP2U1,SCD5
GO:0007200	phospholipase C-activating G-protein coupled receptor signaling pathway	0.143303	-1.94279	108	2	0.0196078	102	16543	15051196	ADRA2A,PLCE1
GO:0050776	regulation of immune response	0.143312	-1.94273	835	8	0.0784314	102	16543	4.65198e+30	MYO10,ELMO1,B2M,CADM1,CLU,ADCYAP1,INS,HLA-A
GO:0009065	glutamine family amino acid catabolic process	0.143357	-1.94242	25	1	0.00980392	102	16543	2744	GLS
GO:0000301	retrograde transport, vesicle recycling within Golgi	0.143357	-1.94242	25	1	0.00980392	102	16543	6653	SORL1
GO:0031113	regulation of microtubule polymerization	0.143357	-1.94242	25	1	0.00980392	102	16543	4137	MAPT
GO:0045010	actin nucleation	0.143357	-1.94242	25	1	0.00980392	102	16543	2934	GSN
GO:0007176	regulation of epidermal growth factor-activated receptor activity	0.143357	-1.94242	25	1	0.00980392	102	16543	150	ADRA2A
GO:0010719	negative regulation of epithelial to mesenchymal transition	0.143357	-1.94242	25	1	0.00980392	102	16543	653	BMP5
GO:0035025	positive regulation of Rho protein signal transduction	0.143357	-1.94242	25	1	0.00980392	102	16543	6091	ROBO1
GO:0021871	forebrain regionalization	0.143357	-1.94242	25	1	0.00980392	102	16543	6496	SIX3
GO:0019433	triglyceride catabolic process	0.143357	-1.94242	25	1	0.00980392	102	16543	2171	FABP5
GO:0031280	negative regulation of cyclase activity	0.143357	-1.94242	25	1	0.00980392	102	16543	150	ADRA2A
GO:0060251	regulation of glial cell proliferation	0.143357	-1.94242	25	1	0.00980392	102	16543	116	ADCYAP1
GO:1904037	positive regulation of epithelial cell apoptotic process	0.143357	-1.94242	25	1	0.00980392	102	16543	2934	GSN
GO:0030194	positive regulation of blood coagulation	0.143357	-1.94242	25	1	0.00980392	102	16543	350	APOH
GO:1900048	positive regulation of hemostasis	0.143357	-1.94242	25	1	0.00980392	102	16543	350	APOH
GO:0014002	astrocyte development	0.143357	-1.94242	25	1	0.00980392	102	16543	4137	MAPT
GO:0060037	pharyngeal system development	0.143357	-1.94242	25	1	0.00980392	102	16543	653	BMP5
GO:0002684	positive regulation of immune system process	0.145362	-1.92853	838	8	0.0784314	102	16543	5.95047e+31	RBP4,MYO10,ELMO1,DPP4,B2M,CADM1,CLU,IGF2
GO:0045807	positive regulation of endocytosis	0.145424	-1.9281	109	2	0.0196078	102	16543	56710103	B2M,TSPAN1
GO:0098660	inorganic ion transmembrane transport	0.145975	-1.92432	577	6	0.0588235	102	16543	6.8332e+27	ABCC8,ANO5,GPM6A,TMEM37,ITPR3,FXYD3
GO:0055085	transmembrane transport	0.14603	-1.92395	1110	10	0.0980392	102	16543	6.8332e+45	ABCC8,ANO5,GPM6A,SLC6A6,FXYD3,SLC38A4,FXYD5,SLC7A2,TMEM37,ITPR3
GO:0006950	response to stress	0.147146	-1.91633	3139	24	0.235294	102	16543	2.87871e+91	GPX3,TM4SF4,PDK4,LDHA,FABP5,B2M,ADCYAP1,SLC7A2,ITPR3,INS,HLA-A,GCG,APOH,F10,TGFBR3,SERPINA1,PDX1,VGF,DPP4,CLU,UCHL1,MAPT,ADRA2A,HMGB3
GO:0009199	ribonucleoside triphosphate metabolic process	0.147296	-1.91531	215	3	0.0294118	102	16543	11652083939	ADCYAP1,PFKFB2,LDHA
GO:0031128	developmental induction	0.148646	-1.90618	26	1	0.00980392	102	16543	6496	SIX3
GO:0006735	NADH regeneration	0.148646	-1.90618	26	1	0.00980392	102	16543	5208	PFKFB2
GO:0006656	phosphatidylcholine biosynthetic process	0.148646	-1.90618	26	1	0.00980392	102	16543	2171	FABP5
GO:0043267	negative regulation of potassium ion transport	0.148646	-1.90618	26	1	0.00980392	102	16543	116	ADCYAP1
GO:0042104	positive regulation of activated T cell proliferation	0.148646	-1.90618	26	1	0.00980392	102	16543	3481	IGF2
GO:0051491	positive regulation of filopodium assembly	0.148646	-1.90618	26	1	0.00980392	102	16543	2823	GPM6A
GO:0050820	positive regulation of coagulation	0.148646	-1.90618	26	1	0.00980392	102	16543	350	APOH
GO:0006929	substrate-dependent cell migration	0.148646	-1.90618	26	1	0.00980392	102	16543	6091	ROBO1
GO:0000188	inactivation of MAPK activity	0.148646	-1.90618	26	1	0.00980392	102	16543	5999	RGS4
GO:0061718	glucose catabolic process to pyruvate	0.148646	-1.90618	26	1	0.00980392	102	16543	5208	PFKFB2
GO:1901020	negative regulation of calcium ion transmembrane transporter activity	0.148646	-1.90618	26	1	0.00980392	102	16543	150	ADRA2A
GO:0055017	cardiac muscle tissue growth	0.148646	-1.90618	26	1	0.00980392	102	16543	7049	TGFBR3
GO:0061621	canonical glycolysis	0.148646	-1.90618	26	1	0.00980392	102	16543	5208	PFKFB2
GO:0014888	striated muscle adaptation	0.148646	-1.90618	26	1	0.00980392	102	16543	2934	GSN
GO:0046395	carboxylic acid catabolic process	0.148741	-1.90555	216	3	0.0294118	102	16543	2744303351268	GLS,HADH,PIPOX
GO:0009144	purine nucleoside triphosphate metabolic process	0.148741	-1.90555	216	3	0.0294118	102	16543	11652083939	ADCYAP1,PFKFB2,LDHA
GO:0016054	organic acid catabolic process	0.148741	-1.90555	216	3	0.0294118	102	16543	2744303351268	GLS,HADH,PIPOX
GO:0051186	cofactor metabolic process	0.149105	-1.90311	332	4	0.0392157	102	16543	5.20851e+17	PFKFB2,PIPOX,SCD5,LDHA
GO:0055080	cation homeostasis	0.15018	-1.89592	582	6	0.0588235	102	16543	5.67116e+21	B2M,ADCYAP1,ITPR3,CASR,PDK4,PLCE1
GO:0050730	regulation of peptidyl-tyrosine phosphorylation	0.150192	-1.89584	217	3	0.0294118	102	16543	34813630150	IGF2,INS,ADRA2A
GO:0001501	skeletal system development	0.150916	-1.89103	456	5	0.0490196	102	16543	5.9501e+19	RBP4,CDKN1C,IGF2,PAPPA2,BMP5
GO:0098661	inorganic anion transmembrane transport	0.151824	-1.88503	112	2	0.0196078	102	16543	2038595349	ANO5,FXYD3
GO:0033365	protein localization to organelle	0.151877	-1.88468	584	6	0.0588235	102	16543	6.49667e+24	SIX3,SORL1,RPL23,RPS25,SYNE2,RPS6
GO:0000902	cell morphogenesis	0.151877	-1.88468	584	6	0.0588235	102	16543	1.70302e+25	ARX,CLU,GPM6A,UCHL1,MAP1B,ROBO1
GO:0048589	developmental growth	0.152543	-1.88031	335	4	0.0392157	102	16543	7049102871044130	TGFBR3,CDKN1C,TM4SF4,MAP1B
GO:2000116	regulation of cysteine-type endopeptidase activity	0.153106	-1.87663	219	3	0.0294118	102	16543	293441376091	GSN,MAPT,ROBO1
GO:0002252	immune effector process	0.15383	-1.87191	459	5	0.0490196	102	16543	1.19124e+20	CLU,CADM1,MYO10,ELMO1,RPS6
GO:0034097	response to cytokine	0.153901	-1.87145	717	7	0.0686275	102	16543	4.82557e+30	NKX6-1,B2M,TIMP2,PDX1,NPNT,LRRTM3,HLA-A
GO:0006760	folic acid-containing compound metabolic process	0.153904	-1.87143	27	1	0.00980392	102	16543	51268	PIPOX
GO:0007628	adult walking behavior	0.153904	-1.87143	27	1	0.00980392	102	16543	7345	UCHL1
GO:0032770	positive regulation of monooxygenase activity	0.153904	-1.87143	27	1	0.00980392	102	16543	3630	INS
GO:0050892	intestinal absorption	0.153904	-1.87143	27	1	0.00980392	102	16543	150	ADRA2A
GO:0031638	zymogen activation	0.153904	-1.87143	27	1	0.00980392	102	16543	350	APOH
GO:0010800	positive regulation of peptidyl-threonine phosphorylation	0.153904	-1.87143	27	1	0.00980392	102	16543	2641	GCG
GO:0032350	regulation of hormone metabolic process	0.153904	-1.87143	27	1	0.00980392	102	16543	653	BMP5
GO:0060317	cardiac epithelial to mesenchymal transition	0.153904	-1.87143	27	1	0.00980392	102	16543	7049	TGFBR3
GO:0060419	heart growth	0.153904	-1.87143	27	1	0.00980392	102	16543	7049	TGFBR3
GO:0051350	negative regulation of lyase activity	0.153904	-1.87143	27	1	0.00980392	102	16543	150	ADRA2A
GO:0034698	response to gonadotropin	0.153904	-1.87143	27	1	0.00980392	102	16543	7049	TGFBR3
GO:0071709	membrane assembly	0.153904	-1.87143	27	1	0.00980392	102	16543	6281	S100A10
GO:0061620	glycolytic process through glucose-6-phosphate	0.153904	-1.87143	27	1	0.00980392	102	16543	5208	PFKFB2
GO:0045987	positive regulation of smooth muscle contraction	0.153904	-1.87143	27	1	0.00980392	102	16543	255743	NPNT
GO:0051569	regulation of histone H3-K4 methylation	0.153904	-1.87143	27	1	0.00980392	102	16543	2641	GCG
GO:0061615	glycolytic process through fructose-6-phosphate	0.153904	-1.87143	27	1	0.00980392	102	16543	5208	PFKFB2
GO:0002706	regulation of lymphocyte mediated immunity	0.15397	-1.871	113	2	0.0196078	102	16543	56723705	B2M,CADM1
GO:0016202	regulation of striated muscle tissue development	0.15397	-1.871	113	2	0.0196078	102	16543	59507049	RBP4,TGFBR3
GO:0006874	cellular calcium ion homeostasis	0.156011	-1.85783	338	4	0.0392157	102	16543	116371084651196	ADCYAP1,ITPR3,CASR,PLCE1
GO:0031647	regulation of protein stability	0.156038	-1.85766	221	3	0.0294118	102	16543	2934119110103	GSN,CLU,TSPAN1
GO:0051592	response to calcium ion	0.156122	-1.85712	114	2	0.0196078	102	16543	3710846	ITPR3,CASR
GO:0006275	regulation of DNA replication	0.156122	-1.85712	114	2	0.0196078	102	16543	3630653	INS,BMP5
GO:0009063	cellular amino acid catabolic process	0.156122	-1.85712	114	2	0.0196078	102	16543	274451268	GLS,PIPOX
GO:0006952	defense response	0.156349	-1.85566	1127	10	0.0980392	102	16543	5.26574e+37	SERPINA1,VGF,DPP4,B2M,ADCYAP1,CLU,SLC7A2,INS,HLA-A,HMGB3
GO:0048634	regulation of muscle organ development	0.15828	-1.84339	115	2	0.0196078	102	16543	59507049	RBP4,TGFBR3
GO:1901861	regulation of muscle tissue development	0.15828	-1.84339	115	2	0.0196078	102	16543	59507049	RBP4,TGFBR3
GO:0043271	negative regulation of ion transport	0.15828	-1.84339	115	2	0.0196078	102	16543	116150	ADCYAP1,ADRA2A
GO:0051291	protein heterooligomerization	0.15828	-1.84339	115	2	0.0196078	102	16543	37106281	ITPR3,S100A10
GO:0003007	heart morphogenesis	0.158988	-1.83893	223	3	0.0294118	102	16543	59507049653	RBP4,TGFBR3,BMP5
GO:0090659	walking behavior	0.159129	-1.83804	28	1	0.00980392	102	16543	7345	UCHL1
GO:0055023	positive regulation of cardiac muscle tissue growth	0.159129	-1.83804	28	1	0.00980392	102	16543	7049	TGFBR3
GO:1901890	positive regulation of cell junction assembly	0.159129	-1.83804	28	1	0.00980392	102	16543	6281	S100A10
GO:0010922	positive regulation of phosphatase activity	0.159129	-1.83804	28	1	0.00980392	102	16543	255743	NPNT
GO:0046596	regulation of viral entry into host cell	0.159129	-1.83804	28	1	0.00980392	102	16543	2934	GSN
GO:0006536	glutamate metabolic process	0.159129	-1.83804	28	1	0.00980392	102	16543	2744	GLS
GO:0098739	import across plasma membrane	0.159129	-1.83804	28	1	0.00980392	102	16543	6542	SLC7A2
GO:0051125	regulation of actin nucleation	0.159129	-1.83804	28	1	0.00980392	102	16543	2934	GSN
GO:1902230	negative regulation of intrinsic apoptotic signaling pathway in response to DNA damage	0.159129	-1.83804	28	1	0.00980392	102	16543	1191	CLU
GO:0046320	regulation of fatty acid oxidation	0.159129	-1.83804	28	1	0.00980392	102	16543	5166	PDK4
GO:1902692	regulation of neuroblast proliferation	0.159129	-1.83804	28	1	0.00980392	102	16543	6496	SIX3
GO:1903170	negative regulation of calcium ion transmembrane transport	0.159129	-1.83804	28	1	0.00980392	102	16543	150	ADRA2A
GO:0045746	negative regulation of Notch signaling pathway	0.159129	-1.83804	28	1	0.00980392	102	16543	8788	DLK1
GO:0050777	negative regulation of immune response	0.160444	-1.82981	116	2	0.0196078	102	16543	1163630	ADCYAP1,INS
GO:0045786	negative regulation of cell cycle	0.160719	-1.8281	466	5	0.0490196	102	16543	2.19171e+18	FAP,TIMP2,ADCYAP1,CDKN1C,RPS6
GO:0043604	amide biosynthetic process	0.161713	-1.82193	467	5	0.0490196	102	16543	9.34962e+21	RPL23,RPS25,PCSK1,SPTSSB,RPS6
GO:0098771	inorganic ion homeostasis	0.162243	-1.81866	596	6	0.0588235	102	16543	5.67116e+21	B2M,ADCYAP1,ITPR3,CASR,PDK4,PLCE1
GO:0002449	lymphocyte mediated immunity	0.162613	-1.81638	117	2	0.0196078	102	16543	119123705	CLU,CADM1
GO:0034250	positive regulation of cellular amide metabolic process	0.162613	-1.81638	117	2	0.0196078	102	16543	1191347731	CLU,LRRTM3
GO:1903305	regulation of regulated secretory pathway	0.162613	-1.81638	117	2	0.0196078	102	16543	57586150	SYT13,ADRA2A
GO:0032535	regulation of cellular component size	0.163036	-1.81378	344	4	0.0392157	102	16543	4825293441374130	NKX6-1,GSN,MAPT,MAP1B
GO:0046463	acylglycerol biosynthetic process	0.164323	-1.80592	29	1	0.00980392	102	16543	51196	PLCE1
GO:0006007	glucose catabolic process	0.164323	-1.80592	29	1	0.00980392	102	16543	5208	PFKFB2
GO:0003203	endocardial cushion morphogenesis	0.164323	-1.80592	29	1	0.00980392	102	16543	653	BMP5
GO:0014047	glutamate secretion	0.164323	-1.80592	29	1	0.00980392	102	16543	2744	GLS
GO:0045920	negative regulation of exocytosis	0.164323	-1.80592	29	1	0.00980392	102	16543	150	ADRA2A
GO:0006084	acetyl-CoA metabolic process	0.164323	-1.80592	29	1	0.00980392	102	16543	51268	PIPOX
GO:0000060	protein import into nucleus, translocation	0.164323	-1.80592	29	1	0.00980392	102	16543	6496	SIX3
GO:2001222	regulation of neuron migration	0.164323	-1.80592	29	1	0.00980392	102	16543	4825	NKX6-1
GO:0002456	T cell mediated immunity	0.164323	-1.80592	29	1	0.00980392	102	16543	23705	CADM1
GO:0046460	neutral lipid biosynthetic process	0.164323	-1.80592	29	1	0.00980392	102	16543	51196	PLCE1
GO:0042743	hydrogen peroxide metabolic process	0.164323	-1.80592	29	1	0.00980392	102	16543	2878	GPX3
GO:0043030	regulation of macrophage activation	0.164323	-1.80592	29	1	0.00980392	102	16543	6542	SLC7A2
GO:0007507	heart development	0.164712	-1.80356	470	5	0.0490196	102	16543	5.9507e+19	RBP4,TGFBR3,PLCE1,ROBO1,BMP5
GO:0071495	cellular response to endogenous stimulus	0.166088	-1.79524	1004	9	0.0882353	102	16543	4.82526e+32	NKX6-1,GCG,TGFBR3,PDK4,ADCYAP1,INS,IGF2,ADRA2A,BMP5
GO:0010557	positive regulation of macromolecule biosynthetic process	0.166396	-1.79339	1567	13	0.127451	102	16543	4.82526e+53	NKX6-1,GCG,MEIS2,CDKN1C,PDX1,NPNT,SIX3,MAFA,ADCYAP1,INS,IGF2,PKIB,BMP5
GO:0001838	embryonic epithelial tube formation	0.166967	-1.78996	119	2	0.0196078	102	16543	153572653	IRX2,BMP5
GO:0051091	positive regulation of sequence-specific DNA binding transcription factor activity	0.16794	-1.78415	229	3	0.0294118	102	16543	482511913630	NKX6-1,CLU,INS
GO:0030029	actin filament-based process	0.168745	-1.77937	474	5	0.0490196	102	16543	2.93498e+19	GSN,ELMO1,FAT1,SYNE2,ADRA2A
GO:0034655	nucleobase-containing compound catabolic process	0.168978	-1.77799	349	4	0.0392157	102	16543	956934962306194	ENTPD3,RPL23,RPS25,RPS6
GO:0045931	positive regulation of mitotic cell cycle	0.169151	-1.77696	120	2	0.0196078	102	16543	34813630	IGF2,INS
GO:0006606	protein import into nucleus	0.169151	-1.77696	120	2	0.0196078	102	16543	64969349	SIX3,RPL23
GO:0044744	protein targeting to nucleus	0.169151	-1.77696	120	2	0.0196078	102	16543	64969349	SIX3,RPL23
GO:0072175	epithelial tube formation	0.169151	-1.77696	120	2	0.0196078	102	16543	153572653	IRX2,BMP5
GO:0009167	purine ribonucleoside monophosphate metabolic process	0.169447	-1.77522	230	3	0.0294118	102	16543	11652083939	ADCYAP1,PFKFB2,LDHA
GO:0090287	regulation of cellular response to growth factor stimulus	0.169447	-1.77522	230	3	0.0294118	102	16543	70491028255743	TGFBR3,CDKN1C,NPNT
GO:0051154	negative regulation of striated muscle cell differentiation	0.169484	-1.775	30	1	0.00980392	102	16543	79365	BHLHE41
GO:0002931	response to ischemia	0.169484	-1.775	30	1	0.00980392	102	16543	7345	UCHL1
GO:1902175	regulation of oxidative stress-induced intrinsic apoptotic signaling pathway	0.169484	-1.775	30	1	0.00980392	102	16543	3630	INS
GO:0018200	peptidyl-glutamic acid modification	0.169484	-1.775	30	1	0.00980392	102	16543	2159	F10
GO:0009126	purine nucleoside monophosphate metabolic process	0.170957	-1.76634	231	3	0.0294118	102	16543	11652083939	ADCYAP1,PFKFB2,LDHA
GO:0010469	regulation of receptor activity	0.171341	-1.7641	121	2	0.0196078	102	16543	3481150	IGF2,ADRA2A
GO:1902593	single-organism nuclear import	0.171341	-1.7641	121	2	0.0196078	102	16543	64969349	SIX3,RPL23
GO:0051480	regulation of cytosolic calcium ion concentration	0.172471	-1.75752	232	3	0.0294118	102	16543	116371051196	ADCYAP1,ITPR3,PLCE1
GO:0006401	RNA catabolic process	0.172471	-1.75752	232	3	0.0294118	102	16543	934962306194	RPL23,RPS25,RPS6
GO:0030856	regulation of epithelial cell differentiation	0.173536	-1.75137	122	2	0.0196078	102	16543	48251028	NKX6-1,CDKN1C
GO:0055074	calcium ion homeostasis	0.173787	-1.74993	353	4	0.0392157	102	16543	116371084651196	ADCYAP1,ITPR3,CASR,PLCE1
GO:0030855	epithelial cell differentiation	0.173841	-1.74961	479	5	0.0490196	102	16543	4.82565e+20	NKX6-1,SIX3,ARX,PDX1,BMP5
GO:0002711	positive regulation of T cell mediated immunity	0.174614	-1.74518	31	1	0.00980392	102	16543	567	B2M
GO:0007205	protein kinase C-activating G-protein coupled receptor signaling pathway	0.174614	-1.74518	31	1	0.00980392	102	16543	51196	PLCE1
GO:0046461	neutral lipid catabolic process	0.174614	-1.74518	31	1	0.00980392	102	16543	2171	FABP5
GO:0001937	negative regulation of endothelial cell proliferation	0.174614	-1.74518	31	1	0.00980392	102	16543	350	APOH
GO:0042269	regulation of natural killer cell mediated cytotoxicity	0.174614	-1.74518	31	1	0.00980392	102	16543	23705	CADM1
GO:0046464	acylglycerol catabolic process	0.174614	-1.74518	31	1	0.00980392	102	16543	2171	FABP5
GO:0051973	positive regulation of telomerase activity	0.174614	-1.74518	31	1	0.00980392	102	16543	5570	PKIB
GO:0021799	cerebral cortex radially oriented cell migration	0.174614	-1.74518	31	1	0.00980392	102	16543	23224	SYNE2
GO:0043500	muscle adaptation	0.174614	-1.74518	31	1	0.00980392	102	16543	2934	GSN
GO:0048665	neuron fate specification	0.174614	-1.74518	31	1	0.00980392	102	16543	4825	NKX6-1
GO:1902235	regulation of endoplasmic reticulum stress-induced intrinsic apoptotic signaling pathway	0.174614	-1.74518	31	1	0.00980392	102	16543	3651	PDX1
GO:0044091	membrane biogenesis	0.174614	-1.74518	31	1	0.00980392	102	16543	6281	S100A10
GO:0003006	developmental process involved in reproduction	0.174715	-1.7446	610	6	0.0588235	102	16543	5.95012e+21	RBP4,ADCYAP1,CDKN1C,VGF,BMP5,RPS6
GO:0061564	axon development	0.174997	-1.74299	354	4	0.0392157	102	16543	1.70303e+17	ARX,UCHL1,MAP1B,ROBO1
GO:0045944	positive regulation of transcription from RNA polymerase II promoter	0.175036	-1.74276	1017	9	0.0882353	102	16543	4.82526e+37	NKX6-1,GCG,MEIS2,PDX1,NPNT,SIX3,MAFA,ADCYAP1,BMP5
GO:0033043	regulation of organelle organization	0.175036	-1.74276	1017	9	0.0882353	102	16543	2.9341e+37	GSN,CDKN1C,S100A10,SYNE2,TBC1D24,INS,MAPT,IGF2,PKIB
GO:0002460	adaptive immune response based on somatic recombination of immune receptors built from immunoglobulin superfamily domains	0.175735	-1.73878	123	2	0.0196078	102	16543	119123705	CLU,CADM1
GO:0045471	response to ethanol	0.175735	-1.73878	123	2	0.0196078	102	16543	5950116	RBP4,ADCYAP1
GO:0072503	cellular divalent inorganic cation homeostasis	0.178643	-1.72236	357	4	0.0392157	102	16543	116371084651196	ADCYAP1,ITPR3,CASR,PLCE1
GO:0060421	positive regulation of heart growth	0.179713	-1.71639	32	1	0.00980392	102	16543	7049	TGFBR3
GO:0051693	actin filament capping	0.179713	-1.71639	32	1	0.00980392	102	16543	2934	GSN
GO:0006958	complement activation, classical pathway	0.179713	-1.71639	32	1	0.00980392	102	16543	1191	CLU
GO:1900026	positive regulation of substrate adhesion-dependent cell spreading	0.179713	-1.71639	32	1	0.00980392	102	16543	6281	S100A10
GO:1902475	L-alpha-amino acid transmembrane transport	0.179713	-1.71639	32	1	0.00980392	102	16543	6542	SLC7A2
GO:0032212	positive regulation of telomere maintenance via telomerase	0.179713	-1.71639	32	1	0.00980392	102	16543	5570	PKIB
GO:0002720	positive regulation of cytokine production involved in immune response	0.179713	-1.71639	32	1	0.00980392	102	16543	567	B2M
GO:0021522	spinal cord motor neuron differentiation	0.179713	-1.71639	32	1	0.00980392	102	16543	4825	NKX6-1
GO:0006623	protein targeting to vacuole	0.179713	-1.71639	32	1	0.00980392	102	16543	6653	SORL1
GO:0034694	response to prostaglandin	0.179713	-1.71639	32	1	0.00980392	102	16543	7049	TGFBR3
GO:0072348	sulfur compound transport	0.179713	-1.71639	32	1	0.00980392	102	16543	6533	SLC6A6
GO:0072210	metanephric nephron development	0.179713	-1.71639	32	1	0.00980392	102	16543	153572	IRX2
GO:0045687	positive regulation of glial cell differentiation	0.179713	-1.71639	32	1	0.00980392	102	16543	4825	NKX6-1
GO:0051145	smooth muscle cell differentiation	0.179713	-1.71639	32	1	0.00980392	102	16543	255743	NPNT
GO:0006897	endocytosis	0.180036	-1.7146	485	5	0.0490196	102	16543	6.65329e+20	SORL1,GSN,LOXL4,MYO10,ELMO1
GO:1904062	regulation of cation transmembrane transport	0.180101	-1.71424	237	3	0.0294118	102	16543	538275349150	FXYD5,FXYD3,ADRA2A
GO:0071346	cellular response to interferon-gamma	0.180147	-1.71398	125	2	0.0196078	102	16543	5673105	B2M,HLA-A
GO:0022409	positive regulation of cell-cell adhesion	0.183179	-1.69729	239	3	0.0294118	102	16543	180346513481	DPP4,MYO10,IGF2
GO:0072666	establishment of protein localization to vacuole	0.184781	-1.68859	33	1	0.00980392	102	16543	6653	SORL1
GO:0048048	embryonic eye morphogenesis	0.184781	-1.68859	33	1	0.00980392	102	16543	6496	SIX3
GO:0031062	positive regulation of histone methylation	0.184781	-1.68859	33	1	0.00980392	102	16543	2641	GCG
GO:0002715	regulation of natural killer cell mediated immunity	0.184781	-1.68859	33	1	0.00980392	102	16543	23705	CADM1
GO:0006110	regulation of glycolytic process	0.184781	-1.68859	33	1	0.00980392	102	16543	3630	INS
GO:0002686	negative regulation of leukocyte migration	0.184781	-1.68859	33	1	0.00980392	102	16543	653	BMP5
GO:0006775	fat-soluble vitamin metabolic process	0.184781	-1.68859	33	1	0.00980392	102	16543	2638	GC
GO:0042551	neuron maturation	0.184781	-1.68859	33	1	0.00980392	102	16543	1028	CDKN1C
GO:0042558	pteridine-containing compound metabolic process	0.184781	-1.68859	33	1	0.00980392	102	16543	51268	PIPOX
GO:0090068	positive regulation of cell cycle process	0.186271	-1.68056	241	3	0.0294118	102	16543	219134813630	FAP,IGF2,INS
GO:0030217	T cell differentiation	0.186796	-1.67774	128	2	0.0196078	102	16543	5676194	B2M,RPS6
GO:0009161	ribonucleoside monophosphate metabolic process	0.187822	-1.67226	242	3	0.0294118	102	16543	11652083939	ADCYAP1,PFKFB2,LDHA
GO:0072073	kidney epithelium development	0.18902	-1.6659	129	2	0.0196078	102	16543	255743153572	NPNT,IRX2
GO:0010712	regulation of collagen metabolic process	0.189817	-1.66169	34	1	0.00980392	102	16543	2191	FAP
GO:0030818	negative regulation of cAMP biosynthetic process	0.189817	-1.66169	34	1	0.00980392	102	16543	150	ADRA2A
GO:0031648	protein destabilization	0.189817	-1.66169	34	1	0.00980392	102	16543	2934	GSN
GO:1904358	positive regulation of telomere maintenance via telomere lengthening	0.189817	-1.66169	34	1	0.00980392	102	16543	5570	PKIB
GO:0002639	positive regulation of immunoglobulin production	0.189817	-1.66169	34	1	0.00980392	102	16543	5950	RBP4
GO:0042304	regulation of fatty acid biosynthetic process	0.189817	-1.66169	34	1	0.00980392	102	16543	5166	PDK4
GO:0014003	oligodendrocyte development	0.189817	-1.66169	34	1	0.00980392	102	16543	1191	CLU
GO:0051180	vitamin transport	0.189817	-1.66169	34	1	0.00980392	102	16543	2638	GC
GO:1902042	negative regulation of extrinsic apoptotic signaling pathway via death domain receptors	0.189817	-1.66169	34	1	0.00980392	102	16543	653	BMP5
GO:0008038	neuron recognition	0.189817	-1.66169	34	1	0.00980392	102	16543	6091	ROBO1
GO:0045824	negative regulation of innate immune response	0.189817	-1.66169	34	1	0.00980392	102	16543	3630	INS
GO:0043029	T cell homeostasis	0.189817	-1.66169	34	1	0.00980392	102	16543	6194	RPS6
GO:0044802	single-organism membrane organization	0.191194	-1.65447	763	7	0.0686275	102	16543	1.19193e+29	CLU,RPL23,SYT13,S100A10,RPS25,SYNE2,RPS6
GO:0046683	response to organophosphorus	0.191248	-1.65418	130	2	0.0196078	102	16543	74253939	VGF,LDHA
GO:0002831	regulation of response to biotic stimulus	0.191248	-1.65418	130	2	0.0196078	102	16543	5679844	B2M,ELMO1
GO:0071822	protein complex subunit organization	0.19148	-1.65297	1181	10	0.0980392	102	16543	2.74429e+41	GLS,GSN,GPX3,TGFBR3,SERPINA1,S100A10,KCTD12,CLU,ITPR3,MAPT
GO:0050821	protein stabilization	0.19348	-1.64258	131	2	0.0196078	102	16543	119110103	CLU,TSPAN1
GO:0043279	response to alkaloid	0.19348	-1.64258	131	2	0.0196078	102	16543	48253651	NKX6-1,PDX1
GO:0007612	learning	0.19348	-1.64258	131	2	0.0196078	102	16543	48854212	NPTX2,MEIS2
GO:0055065	metal ion homeostasis	0.193738	-1.64125	498	5	0.0490196	102	16543	5.67116e+17	B2M,ADCYAP1,ITPR3,CASR,PLCE1
GO:0001909	leukocyte mediated cytotoxicity	0.194823	-1.63567	35	1	0.00980392	102	16543	23705	CADM1
GO:0045742	positive regulation of epidermal growth factor receptor signaling pathway	0.194823	-1.63567	35	1	0.00980392	102	16543	150	ADRA2A
GO:0030835	negative regulation of actin filament depolymerization	0.194823	-1.63567	35	1	0.00980392	102	16543	2934	GSN
GO:0071675	regulation of mononuclear cell migration	0.194823	-1.63567	35	1	0.00980392	102	16543	653	BMP5
GO:0048675	axon extension	0.194823	-1.63567	35	1	0.00980392	102	16543	4131	MAP1B
GO:0006734	NADH metabolic process	0.194823	-1.63567	35	1	0.00980392	102	16543	5208	PFKFB2
GO:0044246	regulation of multicellular organismal metabolic process	0.194823	-1.63567	35	1	0.00980392	102	16543	2191	FAP
GO:0034067	protein localization to Golgi apparatus	0.194823	-1.63567	35	1	0.00980392	102	16543	6653	SORL1
GO:0051092	positive regulation of NF-kappaB transcription factor activity	0.195715	-1.6311	132	2	0.0196078	102	16543	11913630	CLU,INS
GO:0032787	monocarboxylic acid metabolic process	0.196953	-1.62479	501	5	0.0490196	102	16543	1.13612e+22	CYP2U1,HADH,PFKFB2,SCD5,LDHA
GO:0007568	aging	0.1972	-1.62354	248	3	0.0294118	102	16543	707710283651	TIMP2,CDKN1C,PDX1
GO:0048667	cell morphogenesis involved in neuron differentiation	0.197254	-1.62326	372	4	0.0392157	102	16543	1.70303e+17	ARX,UCHL1,MAP1B,ROBO1
GO:0007623	circadian rhythm	0.197953	-1.61973	133	2	0.0196078	102	16543	649679365	SIX3,BHLHE41
GO:0008037	cell recognition	0.197953	-1.61973	133	2	0.0196078	102	16543	237056091	CADM1,ROBO1
GO:0060041	retina development in camera-type eye	0.197953	-1.61973	133	2	0.0196078	102	16543	59502823	RBP4,GPM6A
GO:0001503	ossification	0.198774	-1.61559	249	3	0.0294118	102	16543	8463481653	CASR,IGF2,BMP5
GO:0002455	humoral immune response mediated by circulating immunoglobulin	0.199798	-1.61045	36	1	0.00980392	102	16543	1191	CLU
GO:0030803	negative regulation of cyclic nucleotide biosynthetic process	0.199798	-1.61045	36	1	0.00980392	102	16543	150	ADRA2A
GO:0019731	antibacterial humoral response	0.199798	-1.61045	36	1	0.00980392	102	16543	567	B2M
GO:1901186	positive regulation of ERBB signaling pathway	0.199798	-1.61045	36	1	0.00980392	102	16543	150	ADRA2A
GO:0031076	embryonic camera-type eye development	0.199798	-1.61045	36	1	0.00980392	102	16543	6496	SIX3
GO:1902229	regulation of intrinsic apoptotic signaling pathway in response to DNA damage	0.199798	-1.61045	36	1	0.00980392	102	16543	1191	CLU
GO:1903523	negative regulation of blood circulation	0.199798	-1.61045	36	1	0.00980392	102	16543	3630	INS
GO:0045935	positive regulation of nucleobase-containing compound metabolic process	0.200244	-1.60822	1626	13	0.127451	102	16543	4.82526e+53	NKX6-1,GCG,TIMP2,MEIS2,CDKN1C,PDX1,NPNT,SIX3,MAFA,ADCYAP1,INS,PKIB,BMP5
GO:0045732	positive regulation of protein catabolic process	0.201932	-1.59983	251	3	0.0294118	102	16543	66531191150	SORL1,CLU,ADRA2A
GO:0031329	regulation of cellular catabolic process	0.202317	-1.59792	376	4	0.0392157	102	16543	707711913630150	TIMP2,CLU,INS,ADRA2A
GO:0016049	cell growth	0.202439	-1.59732	135	2	0.0196078	102	16543	70494131	TGFBR3,MAP1B
GO:0035148	tube formation	0.202439	-1.59732	135	2	0.0196078	102	16543	153572653	IRX2,BMP5
GO:0007166	cell surface receptor signaling pathway	0.202578	-1.59663	2071	16	0.156863	102	16543	4.65135e+66	MYO10,LRRTM3,PDK4,PLCE1,ROBO1,B2M,INS,HLA-A,BMP5,NKX6-1,TGFBR3,PDX1,ELMO1,PTPRT,TSPAN1,IGF2
GO:0015850	organic hydroxy compound transport	0.204687	-1.58627	136	2	0.0196078	102	16543	59501191	RBP4,CLU
GO:0060412	ventricular septum morphogenesis	0.204742	-1.586	37	1	0.00980392	102	16543	7049	TGFBR3
GO:0045843	negative regulation of striated muscle tissue development	0.204742	-1.586	37	1	0.00980392	102	16543	5950	RBP4
GO:0019933	cAMP-mediated signaling	0.204742	-1.586	37	1	0.00980392	102	16543	116	ADCYAP1
GO:0060291	long-term synaptic potentiation	0.204742	-1.586	37	1	0.00980392	102	16543	3710	ITPR3
GO:0016042	lipid catabolic process	0.205101	-1.58425	253	3	0.0294118	102	16543	2171303351196	FABP5,HADH,PLCE1
GO:1901699	cellular response to nitrogen compound	0.206708	-1.57645	510	5	0.0490196	102	16543	4.82526e+19	NKX6-1,GCG,IGF2,PDK4,INS
GO:0051100	negative regulation of binding	0.206937	-1.57534	137	2	0.0196078	102	16543	6653567	SORL1,B2M
GO:0072507	divalent inorganic cation homeostasis	0.207419	-1.57301	380	4	0.0392157	102	16543	116371084651196	ADCYAP1,ITPR3,CASR,PLCE1
GO:0007010	cytoskeleton organization	0.208354	-1.56852	922	8	0.0784314	102	16543	2.93498e+32	GSN,ELMO1,FAT1,SYNE2,PLCE1,MAPT,ADRA2A,MAP1B
GO:0022407	regulation of cell-cell adhesion	0.208701	-1.56685	381	4	0.0392157	102	16543	1803293446513480	DPP4,GSN,MYO10,IGF2
GO:0048592	eye morphogenesis	0.209191	-1.56451	138	2	0.0196078	102	16543	64965950	SIX3,RBP4
GO:1904036	negative regulation of epithelial cell apoptotic process	0.209657	-1.56228	38	1	0.00980392	102	16543	3651	PDX1
GO:0008347	glial cell migration	0.209657	-1.56228	38	1	0.00980392	102	16543	23224	SYNE2
GO:0010677	negative regulation of cellular carbohydrate metabolic process	0.209657	-1.56228	38	1	0.00980392	102	16543	3630	INS
GO:0003197	endocardial cushion development	0.209657	-1.56228	38	1	0.00980392	102	16543	653	BMP5
GO:1903573	negative regulation of response to endoplasmic reticulum stress	0.209657	-1.56228	38	1	0.00980392	102	16543	3651	PDX1
GO:0007190	activation of adenylate cyclase activity	0.209657	-1.56228	38	1	0.00980392	102	16543	116	ADCYAP1
GO:0061098	positive regulation of protein tyrosine kinase activity	0.209657	-1.56228	38	1	0.00980392	102	16543	150	ADRA2A
GO:0030815	negative regulation of cAMP metabolic process	0.209657	-1.56228	38	1	0.00980392	102	16543	150	ADRA2A
GO:0045184	establishment of protein localization	0.209763	-1.56178	1351	11	0.107843	102	16543	9.34937e+47	RPL23,PDX1,S100A10,NPNT,RPS25,VGF,RPS6,SORL1,SIX3,MAFA,CLU
GO:0009123	nucleoside monophosphate metabolic process	0.209878	-1.56123	256	3	0.0294118	102	16543	11652083939	ADCYAP1,PFKFB2,LDHA
GO:0051170	nuclear import	0.211446	-1.55378	139	2	0.0196078	102	16543	64969349	SIX3,RPL23
GO:0034249	negative regulation of cellular amide metabolic process	0.213705	-1.54316	140	2	0.0196078	102	16543	66531191	SORL1,CLU
GO:0050707	regulation of cytokine secretion	0.213705	-1.54316	140	2	0.0196078	102	16543	237053630	CADM1,INS
GO:0072657	protein localization to membrane	0.21385	-1.54248	385	4	0.0392157	102	16543	9349628162306190	RPL23,S100A10,RPS25,RPS6
GO:0071377	cellular response to glucagon stimulus	0.214541	-1.53925	39	1	0.00980392	102	16543	2641	GCG
GO:0033628	regulation of cell adhesion mediated by integrin	0.214541	-1.53925	39	1	0.00980392	102	16543	1803	DPP4
GO:0015682	ferric iron transport	0.214541	-1.53925	39	1	0.00980392	102	16543	567	B2M
GO:0034605	cellular response to heat	0.214541	-1.53925	39	1	0.00980392	102	16543	4137	MAPT
GO:0010596	negative regulation of endothelial cell migration	0.214541	-1.53925	39	1	0.00980392	102	16543	350	APOH
GO:0010799	regulation of peptidyl-threonine phosphorylation	0.214541	-1.53925	39	1	0.00980392	102	16543	2641	GCG
GO:1900372	negative regulation of purine nucleotide biosynthetic process	0.214541	-1.53925	39	1	0.00980392	102	16543	150	ADRA2A
GO:0030809	negative regulation of nucleotide biosynthetic process	0.214541	-1.53925	39	1	0.00980392	102	16543	150	ADRA2A
GO:0072665	protein localization to vacuole	0.214541	-1.53925	39	1	0.00980392	102	16543	6653	SORL1
GO:0045646	regulation of erythrocyte differentiation	0.214541	-1.53925	39	1	0.00980392	102	16543	567	B2M
GO:1901862	negative regulation of muscle tissue development	0.214541	-1.53925	39	1	0.00980392	102	16543	5950	RBP4
GO:0055025	positive regulation of cardiac muscle tissue development	0.214541	-1.53925	39	1	0.00980392	102	16543	7049	TGFBR3
GO:0048635	negative regulation of muscle organ development	0.214541	-1.53925	39	1	0.00980392	102	16543	5950	RBP4
GO:0050919	negative chemotaxis	0.214541	-1.53925	39	1	0.00980392	102	16543	6091	ROBO1
GO:0048791	calcium ion-regulated exocytosis of neurotransmitter	0.214541	-1.53925	39	1	0.00980392	102	16543	57586	SYT13
GO:0046006	regulation of activated T cell proliferation	0.214541	-1.53925	39	1	0.00980392	102	16543	3481	IGF2
GO:0031952	regulation of protein autophosphorylation	0.214541	-1.53925	39	1	0.00980392	102	16543	3630	INS
GO:0072512	trivalent inorganic cation transport	0.214541	-1.53925	39	1	0.00980392	102	16543	567	B2M
GO:0048167	regulation of synaptic plasticity	0.215966	-1.53264	141	2	0.0196078	102	16543	37107425	ITPR3,VGF
GO:0051384	response to glucocorticoid	0.215966	-1.53264	141	2	0.0196078	102	16543	1163651	ADCYAP1,PDX1
GO:0006364	rRNA processing	0.216285	-1.53116	260	3	0.0294118	102	16543	934962306194	RPL23,RPS25,RPS6
GO:1901214	regulation of neuron death	0.216285	-1.53116	260	3	0.0294118	102	16543	665311914137	SORL1,CLU,MAPT
GO:0034765	regulation of ion transmembrane transport	0.216438	-1.53045	387	4	0.0392157	102	16543	5.38271e+17	FXYD5,TMEM37,FXYD3,ADRA2A
GO:0031347	regulation of defense response	0.217314	-1.52641	655	6	0.0588235	102	16543	5.67116e+22	B2M,ADCYAP1,CADM1,SLC7A2,ELMO1,INS
GO:0030168	platelet activation	0.218229	-1.52221	142	2	0.0196078	102	16543	3710150	ITPR3,ADRA2A
GO:0031348	negative regulation of defense response	0.218229	-1.52221	142	2	0.0196078	102	16543	1163630	ADCYAP1,INS
GO:0007044	cell-substrate junction assembly	0.219395	-1.51688	40	1	0.00980392	102	16543	7145	TNS1
GO:0019730	antimicrobial humoral response	0.219395	-1.51688	40	1	0.00980392	102	16543	567	B2M
GO:0009268	response to pH	0.219395	-1.51688	40	1	0.00980392	102	16543	6833	ABCC8
GO:0001960	negative regulation of cytokine-mediated signaling pathway	0.219395	-1.51688	40	1	0.00980392	102	16543	6091	ROBO1
GO:0030800	negative regulation of cyclic nucleotide metabolic process	0.219395	-1.51688	40	1	0.00980392	102	16543	150	ADRA2A
GO:0060976	coronary vasculature development	0.219395	-1.51688	40	1	0.00980392	102	16543	7049	TGFBR3
GO:0045933	positive regulation of muscle contraction	0.219395	-1.51688	40	1	0.00980392	102	16543	255743	NPNT
GO:0043043	peptide biosynthetic process	0.220336	-1.5126	390	4	0.0392157	102	16543	9349623051226190	RPL23,RPS25,PCSK1,RPS6
GO:0010628	positive regulation of gene expression	0.220492	-1.51189	1659	13	0.127451	102	16543	4.82526e+55	NKX6-1,GCG,GSN,ARX,MEIS2,CDKN1C,PDX1,NPNT,SIX3,MAFA,ADCYAP1,INS,BMP5
GO:0009266	response to temperature stimulus	0.220494	-1.51189	143	2	0.0196078	102	16543	74254137	VGF,MAPT
GO:0000187	activation of MAPK activity	0.220494	-1.51189	143	2	0.0196078	102	16543	15051196	ADRA2A,PLCE1
GO:0014074	response to purine-containing compound	0.220494	-1.51189	143	2	0.0196078	102	16543	74253939	VGF,LDHA
GO:0022603	regulation of anatomical structure morphogenesis	0.220634	-1.51125	937	8	0.0784314	102	16543	4.82535e+30	NKX6-1,APOH,GSN,S100A10,MYO10,ROBO1,MAPT,MAP1B
GO:0055123	digestive system development	0.222761	-1.50166	144	2	0.0196078	102	16543	36511028	PDX1,CDKN1C
GO:0072521	purine-containing compound metabolic process	0.222946	-1.50082	392	4	0.0392157	102	16543	727611652083939	TTR,ADCYAP1,PFKFB2,LDHA
GO:0015711	organic anion transport	0.222946	-1.50082	392	4	0.0392157	102	16543	2.74465e+16	GLS,SLC6A6,SLC7A2,SLC38A4
GO:0035338	long-chain fatty-acyl-CoA biosynthetic process	0.22422	-1.49513	41	1	0.00980392	102	16543	79966	SCD5
GO:0008154	actin polymerization or depolymerization	0.22422	-1.49513	41	1	0.00980392	102	16543	2934	GSN
GO:0046580	negative regulation of Ras protein signal transduction	0.22422	-1.49513	41	1	0.00980392	102	16543	7077	TIMP2
GO:1903202	negative regulation of oxidative stress-induced cell death	0.22422	-1.49513	41	1	0.00980392	102	16543	3630	INS
GO:1900408	negative regulation of cellular response to oxidative stress	0.22422	-1.49513	41	1	0.00980392	102	16543	3630	INS
GO:0030204	chondroitin sulfate metabolic process	0.22422	-1.49513	41	1	0.00980392	102	16543	50859	SPOCK3
GO:0045912	negative regulation of carbohydrate metabolic process	0.22422	-1.49513	41	1	0.00980392	102	16543	3630	INS
GO:0046326	positive regulation of glucose import	0.22422	-1.49513	41	1	0.00980392	102	16543	3630	INS
GO:1902883	negative regulation of response to oxidative stress	0.22422	-1.49513	41	1	0.00980392	102	16543	3630	INS
GO:0050433	regulation of catecholamine secretion	0.22422	-1.49513	41	1	0.00980392	102	16543	150	ADRA2A
GO:0046700	heterocycle catabolic process	0.224254	-1.49497	393	4	0.0392157	102	16543	956934962306194	ENTPD3,RPL23,RPS25,RPS6
GO:0055086	nucleobase-containing small molecule metabolic process	0.224439	-1.49415	526	5	0.0490196	102	16543	9.56728e+17	ENTPD3,TTR,ADCYAP1,PFKFB2,LDHA
GO:0015698	inorganic anion transport	0.22503	-1.49152	145	2	0.0196078	102	16543	2038595349	ANO5,FXYD3
GO:0030335	positive regulation of cell migration	0.225564	-1.48915	394	4	0.0392157	102	16543	2159232243630150	F10,SYNE2,INS,ADRA2A
GO:0033993	response to lipid	0.226348	-1.48568	803	7	0.0686275	102	16543	6.8336e+25	ABCC8,RBP4,B2M,ADCYAP1,TGFBR3,PDX1,PDK4
GO:0034341	response to interferon-gamma	0.227301	-1.48148	146	2	0.0196078	102	16543	5673105	B2M,HLA-A
GO:0006959	humoral immune response	0.227301	-1.48148	146	2	0.0196078	102	16543	5671191	B2M,CLU
GO:0016072	rRNA metabolic process	0.227597	-1.48018	267	3	0.0294118	102	16543	934962306194	RPL23,RPS25,RPS6
GO:0014706	striated muscle tissue development	0.227597	-1.48018	267	3	0.0294118	102	16543	59507049653	RBP4,TGFBR3,BMP5
GO:0044270	cellular nitrogen compound catabolic process	0.228191	-1.47757	396	4	0.0392157	102	16543	956934962306194	ENTPD3,RPL23,RPS25,RPS6
GO:0046503	glycerolipid catabolic process	0.229015	-1.47397	42	1	0.00980392	102	16543	2171	FABP5
GO:0051058	negative regulation of small GTPase mediated signal transduction	0.229015	-1.47397	42	1	0.00980392	102	16543	7077	TIMP2
GO:0051496	positive regulation of stress fiber assembly	0.229015	-1.47397	42	1	0.00980392	102	16543	6281	S100A10
GO:0051290	protein heterotetramerization	0.229015	-1.47397	42	1	0.00980392	102	16543	6281	S100A10
GO:0034260	negative regulation of GTPase activity	0.229015	-1.47397	42	1	0.00980392	102	16543	116	ADCYAP1
GO:0055081	anion homeostasis	0.229015	-1.47397	42	1	0.00980392	102	16543	3630	INS
GO:0009112	nucleobase metabolic process	0.229015	-1.47397	42	1	0.00980392	102	16543	7276	TTR
GO:0046949	fatty-acyl-CoA biosynthetic process	0.229015	-1.47397	42	1	0.00980392	102	16543	79966	SCD5
GO:0043470	regulation of carbohydrate catabolic process	0.229015	-1.47397	42	1	0.00980392	102	16543	3630	INS
GO:0001954	positive regulation of cell-matrix adhesion	0.229015	-1.47397	42	1	0.00980392	102	16543	6281	S100A10
GO:0031331	positive regulation of cellular catabolic process	0.229223	-1.47306	268	3	0.0294118	102	16543	11913630150	CLU,INS,ADRA2A
GO:0032989	cellular component morphogenesis	0.229248	-1.47295	667	6	0.0588235	102	16543	1.70302e+25	ARX,CLU,GPM6A,UCHL1,MAP1B,ROBO1
GO:0007050	cell cycle arrest	0.229574	-1.47153	147	2	0.0196078	102	16543	21911028	FAP,CDKN1C
GO:0044248	cellular catabolic process	0.229663	-1.47114	1380	11	0.107843	102	16543	2.74422e+43	GLS,FAP,GPX3,RPL23,HADH,RPS25,RPS6,ENTPD3,FABP5,PIPOX,UCHL1
GO:0030036	actin cytoskeleton organization	0.232145	-1.46039	399	4	0.0392157	102	16543	293498442195150	GSN,ELMO1,FAT1,ADRA2A
GO:0010605	negative regulation of macromolecule metabolic process	0.233176	-1.45596	2276	17	0.166667	102	16543	5.99917e+73	RGS4,ARX,TIMP2,MEIS2,CDKN1C,LRRTM3,SIX3,INS,NKX6-1,SERPINA1,PDX1,BHLHE41,SORL1,CLU,SPOCK3,PKIB,UCHL1
GO:0048708	astrocyte differentiation	0.233781	-1.45337	43	1	0.00980392	102	16543	4137	MAPT
GO:0050654	chondroitin sulfate proteoglycan metabolic process	0.233781	-1.45337	43	1	0.00980392	102	16543	50859	SPOCK3
GO:0009409	response to cold	0.233781	-1.45337	43	1	0.00980392	102	16543	7425	VGF
GO:0046686	response to cadmium ion	0.233781	-1.45337	43	1	0.00980392	102	16543	567	B2M
GO:0048871	multicellular organismal homeostasis	0.234113	-1.45195	271	3	0.0294118	102	16543	595056756667	RBP4,B2M,MUC13
GO:0009605	response to external stimulus	0.23835	-1.43401	1687	13	0.127451	102	16543	6.83326e+53	ABCC8,GCG,ARX,MEIS2,PDX1,NPNT,VGF,PDK4,ROBO1,LDHA,B2M,ADCYAP1,CLU
GO:0051972	regulation of telomerase activity	0.238518	-1.43331	44	1	0.00980392	102	16543	5570	PKIB
GO:0046426	negative regulation of JAK-STAT cascade	0.238518	-1.43331	44	1	0.00980392	102	16543	347731	LRRTM3
GO:0002011	morphogenesis of an epithelial sheet	0.238518	-1.43331	44	1	0.00980392	102	16543	653	BMP5
GO:0090329	regulation of DNA-dependent DNA replication	0.238518	-1.43331	44	1	0.00980392	102	16543	653	BMP5
GO:0001658	branching involved in ureteric bud morphogenesis	0.238518	-1.43331	44	1	0.00980392	102	16543	255743	NPNT
GO:1900047	negative regulation of hemostasis	0.238518	-1.43331	44	1	0.00980392	102	16543	350	APOH
GO:0032210	regulation of telomere maintenance via telomerase	0.238518	-1.43331	44	1	0.00980392	102	16543	5570	PKIB
GO:0050913	sensory perception of bitter taste	0.238518	-1.43331	44	1	0.00980392	102	16543	3710	ITPR3
GO:0030195	negative regulation of blood coagulation	0.238518	-1.43331	44	1	0.00980392	102	16543	350	APOH
GO:0061515	myeloid cell development	0.238518	-1.43331	44	1	0.00980392	102	16543	6194	RPS6
GO:0007029	endoplasmic reticulum organization	0.238518	-1.43331	44	1	0.00980392	102	16543	165679	SPTSSB
GO:0021517	ventral spinal cord development	0.238518	-1.43331	44	1	0.00980392	102	16543	4825	NKX6-1
GO:0051209	release of sequestered calcium ion into cytosol	0.238518	-1.43331	44	1	0.00980392	102	16543	3710	ITPR3
GO:0003254	regulation of membrane depolarization	0.238518	-1.43331	44	1	0.00980392	102	16543	567	B2M
GO:0048260	positive regulation of receptor-mediated endocytosis	0.238518	-1.43331	44	1	0.00980392	102	16543	567	B2M
GO:0051283	negative regulation of sequestering of calcium ion	0.238518	-1.43331	44	1	0.00980392	102	16543	3710	ITPR3
GO:0060761	negative regulation of response to cytokine stimulus	0.238518	-1.43331	44	1	0.00980392	102	16543	6091	ROBO1
GO:1904893	negative regulation of STAT cascade	0.238518	-1.43331	44	1	0.00980392	102	16543	347731	LRRTM3
GO:0006094	gluconeogenesis	0.238518	-1.43331	44	1	0.00980392	102	16543	5950	RBP4
GO:0072132	mesenchyme morphogenesis	0.238518	-1.43331	44	1	0.00980392	102	16543	653	BMP5
GO:0019439	aromatic compound catabolic process	0.238774	-1.43224	404	4	0.0392157	102	16543	956934962306194	ENTPD3,RPL23,RPS25,RPS6
GO:0050778	positive regulation of immune response	0.239178	-1.43055	539	5	0.0490196	102	16543	5.67119e+19	B2M,CLU,CADM1,MYO10,ELMO1
GO:0002009	morphogenesis of an epithelium	0.240105	-1.42668	405	4	0.0392157	102	16543	3.65126e+18	PDX1,NPNT,IRX2,BMP5
GO:0007389	pattern specification process	0.240105	-1.42668	405	4	0.0392157	102	16543	4.82565e+16	NKX6-1,SIX3,IRX2,BMP5
GO:0001666	response to hypoxia	0.240663	-1.42436	275	3	0.0294118	102	16543	180370493939	DPP4,TGFBR3,LDHA
GO:0035336	long-chain fatty-acyl-CoA metabolic process	0.243225	-1.41377	45	1	0.00980392	102	16543	79966	SCD5
GO:0008542	visual learning	0.243225	-1.41377	45	1	0.00980392	102	16543	4212	MEIS2
GO:0050999	regulation of nitric-oxide synthase activity	0.243225	-1.41377	45	1	0.00980392	102	16543	3630	INS
GO:0043388	positive regulation of DNA binding	0.243225	-1.41377	45	1	0.00980392	102	16543	3651	PDX1
GO:0010828	positive regulation of glucose transport	0.243225	-1.41377	45	1	0.00980392	102	16543	3630	INS
GO:0035272	exocrine system development	0.243225	-1.41377	45	1	0.00980392	102	16543	3651	PDX1
GO:0048747	muscle fiber development	0.243225	-1.41377	45	1	0.00980392	102	16543	7345	UCHL1
GO:0002703	regulation of leukocyte mediated immunity	0.24324	-1.41371	153	2	0.0196078	102	16543	56723705	B2M,CADM1
GO:1902903	regulation of supramolecular fiber organization	0.24395	-1.41079	277	3	0.0294118	102	16543	293462814137	GSN,S100A10,MAPT
GO:2000147	positive regulation of cell motility	0.244109	-1.41014	408	4	0.0392157	102	16543	2159232243630150	F10,SYNE2,INS,ADRA2A
GO:0060537	muscle tissue development	0.245596	-1.40407	278	3	0.0294118	102	16543	59507049653	RBP4,TGFBR3,BMP5
GO:1900024	regulation of substrate adhesion-dependent cell spreading	0.247904	-1.39471	46	1	0.00980392	102	16543	6281	S100A10
GO:0051055	negative regulation of lipid biosynthetic process	0.247904	-1.39471	46	1	0.00980392	102	16543	653	BMP5
GO:0019935	cyclic-nucleotide-mediated signaling	0.247904	-1.39471	46	1	0.00980392	102	16543	116	ADCYAP1
GO:0010823	negative regulation of mitochondrion organization	0.247904	-1.39471	46	1	0.00980392	102	16543	4137	MAPT
GO:0046579	positive regulation of Ras protein signal transduction	0.247904	-1.39471	46	1	0.00980392	102	16543	6091	ROBO1
GO:0051353	positive regulation of oxidoreductase activity	0.247904	-1.39471	46	1	0.00980392	102	16543	3630	INS
GO:0098655	cation transmembrane transport	0.248382	-1.39279	547	5	0.0490196	102	16543	6.83328e+21	ABCC8,GPM6A,TMEM37,SLC7A2,ITPR3
GO:0006836	neurotransmitter transport	0.250087	-1.38594	156	2	0.0196078	102	16543	653357586	SLC6A6,SYT13
GO:0050804	modulation of synaptic transmission	0.250545	-1.38412	281	3	0.0294118	102	16543	11637107425	ADCYAP1,ITPR3,VGF
GO:0048568	embryonic organ development	0.252164	-1.37767	414	4	0.0392157	102	16543	649659501028653	SIX3,RBP4,CDKN1C,BMP5
GO:0060249	anatomical structure homeostasis	0.252199	-1.37754	282	3	0.0294118	102	16543	595056756667	RBP4,B2M,MUC13
GO:0031960	response to corticosteroid	0.252372	-1.37685	157	2	0.0196078	102	16543	1163651	ADCYAP1,PDX1
GO:0002040	sprouting angiogenesis	0.252554	-1.37613	47	1	0.00980392	102	16543	6091	ROBO1
GO:0006956	complement activation	0.252554	-1.37613	47	1	0.00980392	102	16543	1191	CLU
GO:0019319	hexose biosynthetic process	0.252554	-1.37613	47	1	0.00980392	102	16543	5950	RBP4
GO:0035306	positive regulation of dephosphorylation	0.252554	-1.37613	47	1	0.00980392	102	16543	255743	NPNT
GO:0007157	heterophilic cell-cell adhesion via plasma membrane cell adhesion molecules	0.252554	-1.37613	47	1	0.00980392	102	16543	23705	CADM1
GO:0055010	ventricular cardiac muscle tissue morphogenesis	0.252554	-1.37613	47	1	0.00980392	102	16543	7049	TGFBR3
GO:0060042	retina morphogenesis in camera-type eye	0.252554	-1.37613	47	1	0.00980392	102	16543	5950	RBP4
GO:0014015	positive regulation of gliogenesis	0.252554	-1.37613	47	1	0.00980392	102	16543	4825	NKX6-1
GO:0050819	negative regulation of coagulation	0.252554	-1.37613	47	1	0.00980392	102	16543	350	APOH
GO:0046513	ceramide biosynthetic process	0.252554	-1.37613	47	1	0.00980392	102	16543	165679	SPTSSB
GO:0031110	regulation of microtubule polymerization or depolymerization	0.252554	-1.37613	47	1	0.00980392	102	16543	4137	MAPT
GO:0035295	tube development	0.253019	-1.37429	551	5	0.0490196	102	16543	5.95037e+22	RBP4,PDX1,NPNT,IRX2,BMP5
GO:0036293	response to decreased oxygen levels	0.253854	-1.371	283	3	0.0294118	102	16543	180370493939	DPP4,TGFBR3,LDHA
GO:0002443	leukocyte mediated immunity	0.254656	-1.36784	158	2	0.0196078	102	16543	119123705	CLU,CADM1
GO:0097305	response to alcohol	0.254656	-1.36784	158	2	0.0196078	102	16543	5950116	RBP4,ADCYAP1
GO:2001020	regulation of response to DNA damage stimulus	0.254656	-1.36784	158	2	0.0196078	102	16543	11914137	CLU,MAPT
GO:0050808	synapse organization	0.256942	-1.35891	159	2	0.0196078	102	16543	28234137	GPM6A,MAPT
GO:0006891	intra-Golgi vesicle-mediated transport	0.257176	-1.358	48	1	0.00980392	102	16543	6653	SORL1
GO:0019369	arachidonic acid metabolic process	0.257176	-1.358	48	1	0.00980392	102	16543	113612	CYP2U1
GO:0010862	positive regulation of pathway-restricted SMAD protein phosphorylation	0.257176	-1.358	48	1	0.00980392	102	16543	653	BMP5
GO:0035337	fatty-acyl-CoA metabolic process	0.257176	-1.358	48	1	0.00980392	102	16543	79966	SCD5
GO:0051926	negative regulation of calcium ion transport	0.257176	-1.358	48	1	0.00980392	102	16543	150	ADRA2A
GO:0097553	calcium ion transmembrane import into cytosol	0.257176	-1.358	48	1	0.00980392	102	16543	3710	ITPR3
GO:0031122	cytoplasmic microtubule organization	0.257176	-1.358	48	1	0.00980392	102	16543	4137	MAPT
GO:1902656	calcium ion import into cytosol	0.257176	-1.358	48	1	0.00980392	102	16543	3710	ITPR3
GO:0033762	response to glucagon	0.257176	-1.358	48	1	0.00980392	102	16543	2641	GCG
GO:0060711	labyrinthine layer development	0.257176	-1.358	48	1	0.00980392	102	16543	653	BMP5
GO:0030834	regulation of actin filament depolymerization	0.257176	-1.358	48	1	0.00980392	102	16543	2934	GSN
GO:0051272	positive regulation of cellular component movement	0.257566	-1.35648	418	4	0.0392157	102	16543	2159232243630150	F10,SYNE2,INS,ADRA2A
GO:0051726	regulation of cell cycle	0.258153	-1.3542	981	8	0.0784314	102	16543	2.19171e+30	FAP,TIMP2,CDKN1C,RPS6,SIX3,ADCYAP1,INS,IGF2
GO:0032147	activation of protein kinase activity	0.258828	-1.35159	286	3	0.0294118	102	16543	363015051196	INS,ADRA2A,PLCE1
GO:0032722	positive regulation of chemokine production	0.261769	-1.34029	49	1	0.00980392	102	16543	116	ADCYAP1
GO:0090109	regulation of cell-substrate junction assembly	0.261769	-1.34029	49	1	0.00980392	102	16543	6281	S100A10
GO:1904356	regulation of telomere maintenance via telomere lengthening	0.261769	-1.34029	49	1	0.00980392	102	16543	5570	PKIB
GO:0030837	negative regulation of actin filament polymerization	0.261769	-1.34029	49	1	0.00980392	102	16543	2934	GSN
GO:0015696	ammonium transport	0.261769	-1.34029	49	1	0.00980392	102	16543	116	ADCYAP1
GO:0051893	regulation of focal adhesion assembly	0.261769	-1.34029	49	1	0.00980392	102	16543	6281	S100A10
GO:0010564	regulation of cell cycle process	0.262359	-1.33804	559	5	0.0490196	102	16543	6.49622e+19	SIX3,FAP,CDKN1C,IGF2,INS
GO:0006508	proteolysis	0.262968	-1.33572	1132	9	0.0882353	102	16543	3.50219e+36	APOH,FAP,F10,PCSK2,PRSS23,PCSK1,DPP4,UCHL1,PAPPA2
GO:0002478	antigen processing and presentation of exogenous peptide antigen	0.2638	-1.33256	162	2	0.0196078	102	16543	5673105	B2M,HLA-A
GO:0044242	cellular lipid catabolic process	0.2638	-1.33256	162	2	0.0196078	102	16543	21713033	FABP5,HADH
GO:0060562	epithelial tube morphogenesis	0.265482	-1.32621	290	3	0.0294118	102	16543	255743153572653	NPNT,IRX2,BMP5
GO:0042246	tissue regeneration	0.266335	-1.323	50	1	0.00980392	102	16543	7104	TM4SF4
GO:0007632	visual behavior	0.266335	-1.323	50	1	0.00980392	102	16543	4212	MEIS2
GO:0055006	cardiac cell development	0.266335	-1.323	50	1	0.00980392	102	16543	7049	TGFBR3
GO:0032206	positive regulation of telomere maintenance	0.266335	-1.323	50	1	0.00980392	102	16543	5570	PKIB
GO:0050829	defense response to Gram-negative bacterium	0.266335	-1.323	50	1	0.00980392	102	16543	567	B2M
GO:0002637	regulation of immunoglobulin production	0.266335	-1.323	50	1	0.00980392	102	16543	5950	RBP4
GO:0032233	positive regulation of actin filament bundle assembly	0.266335	-1.323	50	1	0.00980392	102	16543	6281	S100A10
GO:0002709	regulation of T cell mediated immunity	0.266335	-1.323	50	1	0.00980392	102	16543	567	B2M
GO:0007266	Rho protein signal transduction	0.266335	-1.323	50	1	0.00980392	102	16543	150	ADRA2A
GO:0016043	cellular component organization	0.267978	-1.31685	5134	35	0.343137	102	16543	7.27617e+151	TTR,ARX,GPX3,SPTSSB,ROBO1,KCTD12,ADCYAP1,NKX6-1,RPL23,TGFBR3,S100A10,NPNT,RPS6,TBC1D24,FXYD5,UCHL1,ADRA2A,GPM6A,TIMP2,RPS25,SYNE2,PLCE1,TNS1,CADM1,ITPR3,MAP1B,GLS,GSN,SERPINA1,ELMO1,FAT1,SYT13,CLU,MAPT,HMGB3
GO:0035556	intracellular signal transduction	0.26798	-1.31684	1582	12	0.117647	102	16543	2.6417e+49	GCG,TGFBR3,PDX1,ELMO1,PLCE1,RPS6,MAFA,ADCYAP1,ITPR3,ZNF385D,INS,ADRA2A
GO:0050863	regulation of T cell activation	0.270487	-1.30753	293	3	0.0294118	102	16543	180329343481	DPP4,GSN,IGF2
GO:0030301	cholesterol transport	0.270872	-1.30611	51	1	0.00980392	102	16543	1191	CLU
GO:0090280	positive regulation of calcium ion import	0.270872	-1.30611	51	1	0.00980392	102	16543	2641	GCG
GO:0032413	negative regulation of ion transmembrane transporter activity	0.270872	-1.30611	51	1	0.00980392	102	16543	150	ADRA2A
GO:1903578	regulation of ATP metabolic process	0.270872	-1.30611	51	1	0.00980392	102	16543	3630	INS
GO:0009118	regulation of nucleoside metabolic process	0.270872	-1.30611	51	1	0.00980392	102	16543	3630	INS
GO:0002260	lymphocyte homeostasis	0.270872	-1.30611	51	1	0.00980392	102	16543	6194	RPS6
GO:1903391	regulation of adherens junction organization	0.270872	-1.30611	51	1	0.00980392	102	16543	6281	S100A10
GO:0006636	unsaturated fatty acid biosynthetic process	0.270872	-1.30611	51	1	0.00980392	102	16543	79966	SCD5
GO:0071310	cellular response to organic substance	0.271954	-1.30212	1888	14	0.137255	102	16543	4.82568e+55	NKX6-1,ABCC8,GCG,TGFBR3,NPNT,LRRTM3,PDK4,B2M,ADCYAP1,INS,HLA-A,IGF2,BMP5,ADRA2A
GO:0071902	positive regulation of protein serine/threonine kinase activity	0.273829	-1.29525	295	3	0.0294118	102	16543	348115051196	IGF2,ADRA2A,PLCE1
GO:0046128	purine ribonucleoside metabolic process	0.273829	-1.29525	295	3	0.0294118	102	16543	11652083939	ADCYAP1,PFKFB2,LDHA
GO:0007584	response to nutrient	0.275232	-1.29014	167	2	0.0196078	102	16543	36513939	PDX1,LDHA
GO:0003229	ventricular cardiac muscle tissue development	0.275381	-1.2896	52	1	0.00980392	102	16543	7049	TGFBR3
GO:0050922	negative regulation of chemotaxis	0.275381	-1.2896	52	1	0.00980392	102	16543	6091	ROBO1
GO:1901880	negative regulation of protein depolymerization	0.275381	-1.2896	52	1	0.00980392	102	16543	2934	GSN
GO:0032835	glomerulus development	0.275381	-1.2896	52	1	0.00980392	102	16543	51196	PLCE1
GO:0021515	cell differentiation in spinal cord	0.275381	-1.2896	52	1	0.00980392	102	16543	4825	NKX6-1
GO:0051966	regulation of synaptic transmission, glutamatergic	0.275381	-1.2896	52	1	0.00980392	102	16543	116	ADCYAP1
GO:0050810	regulation of steroid biosynthetic process	0.275381	-1.2896	52	1	0.00980392	102	16543	653	BMP5
GO:0003407	neural retina development	0.275381	-1.2896	52	1	0.00980392	102	16543	2823	GPM6A
GO:0060675	ureteric bud morphogenesis	0.275381	-1.2896	52	1	0.00980392	102	16543	255743	NPNT
GO:1901361	organic cyclic compound catabolic process	0.276653	-1.28499	432	4	0.0392157	102	16543	956934962306194	ENTPD3,RPL23,RPS25,RPS6
GO:0051056	regulation of small GTPase mediated signal transduction	0.277177	-1.2831	297	3	0.0294118	102	16543	7077609151196	TIMP2,ROBO1,PLCE1
GO:0070482	response to oxygen levels	0.278852	-1.27707	298	3	0.0294118	102	16543	180370493939	DPP4,TGFBR3,LDHA
GO:0042278	purine nucleoside metabolic process	0.278852	-1.27707	298	3	0.0294118	102	16543	11652083939	ADCYAP1,PFKFB2,LDHA
GO:0040017	positive regulation of locomotion	0.2794	-1.27511	434	4	0.0392157	102	16543	2159232243630150	F10,SYNE2,INS,ADRA2A
GO:0019884	antigen processing and presentation of exogenous antigen	0.279804	-1.27367	169	2	0.0196078	102	16543	5673105	B2M,HLA-A
GO:0045600	positive regulation of fat cell differentiation	0.279863	-1.27345	53	1	0.00980392	102	16543	3630	INS
GO:0015918	sterol transport	0.279863	-1.27345	53	1	0.00980392	102	16543	1191	CLU
GO:0046364	monosaccharide biosynthetic process	0.279863	-1.27345	53	1	0.00980392	102	16543	5950	RBP4
GO:0010830	regulation of myotube differentiation	0.279863	-1.27345	53	1	0.00980392	102	16543	79365	BHLHE41
GO:0051057	positive regulation of small GTPase mediated signal transduction	0.279863	-1.27345	53	1	0.00980392	102	16543	6091	ROBO1
GO:0072171	mesonephric tubule morphogenesis	0.279863	-1.27345	53	1	0.00980392	102	16543	255743	NPNT
GO:0071398	cellular response to fatty acid	0.279863	-1.27345	53	1	0.00980392	102	16543	5166	PDK4
GO:0010043	response to zinc ion	0.279863	-1.27345	53	1	0.00980392	102	16543	6833	ABCC8
GO:0072332	intrinsic apoptotic signaling pathway by p53 class mediator	0.279863	-1.27345	53	1	0.00980392	102	16543	79750	ZNF385D
GO:0006875	cellular metal ion homeostasis	0.282151	-1.26531	436	4	0.0392157	102	16543	116371084651196	ADCYAP1,ITPR3,CASR,PLCE1
GO:0006631	fatty acid metabolic process	0.282206	-1.26512	300	3	0.0294118	102	16543	113612303379966	CYP2U1,HADH,SCD5
GO:0050727	regulation of inflammatory response	0.282206	-1.26512	300	3	0.0294118	102	16543	11665423630	ADCYAP1,SLC7A2,INS
GO:0060078	regulation of postsynaptic membrane potential	0.284318	-1.25766	54	1	0.00980392	102	16543	116	ADCYAP1
GO:0030858	positive regulation of epithelial cell differentiation	0.284318	-1.25766	54	1	0.00980392	102	16543	4825	NKX6-1
GO:2001021	negative regulation of response to DNA damage stimulus	0.284318	-1.25766	54	1	0.00980392	102	16543	1191	CLU
GO:0031532	actin cytoskeleton reorganization	0.284318	-1.25766	54	1	0.00980392	102	16543	2934	GSN
GO:1990138	neuron projection extension	0.284318	-1.25766	54	1	0.00980392	102	16543	4131	MAP1B
GO:0032760	positive regulation of tumor necrosis factor production	0.284318	-1.25766	54	1	0.00980392	102	16543	1191	CLU
GO:0010633	negative regulation of epithelial cell migration	0.284318	-1.25766	54	1	0.00980392	102	16543	350	APOH
GO:0043647	inositol phosphate metabolic process	0.284318	-1.25766	54	1	0.00980392	102	16543	51196	PLCE1
GO:0008104	protein localization	0.288178	-1.24418	1761	13	0.127451	102	16543	2.93493e+56	GSN,RPL23,PDX1,S100A10,NPNT,RPS25,SYNE2,VGF,RPS6,SORL1,SIX3,MAFA,CLU
GO:0001906	cell killing	0.288745	-1.24221	55	1	0.00980392	102	16543	23705	CADM1
GO:0043242	negative regulation of protein complex disassembly	0.288745	-1.24221	55	1	0.00980392	102	16543	2934	GSN
GO:0014823	response to activity	0.288745	-1.24221	55	1	0.00980392	102	16543	3033	HADH
GO:0014910	regulation of smooth muscle cell migration	0.288745	-1.24221	55	1	0.00980392	102	16543	6653	SORL1
GO:0071385	cellular response to glucocorticoid stimulus	0.288745	-1.24221	55	1	0.00980392	102	16543	116	ADCYAP1
GO:1902041	regulation of extrinsic apoptotic signaling pathway via death domain receptors	0.288745	-1.24221	55	1	0.00980392	102	16543	653	BMP5
GO:0017157	regulation of exocytosis	0.288941	-1.24153	173	2	0.0196078	102	16543	57586150	SYT13,ADRA2A
GO:0032271	regulation of protein polymerization	0.288941	-1.24153	173	2	0.0196078	102	16543	29344137	GSN,MAPT
GO:0002694	regulation of leukocyte activation	0.28905	-1.24116	441	4	0.0392157	102	16543	1803293465423480	DPP4,GSN,SLC7A2,IGF2
GO:0006366	transcription from RNA polymerase II promoter	0.291744	-1.23188	727	6	0.0588235	102	16543	4.82565e+26	NKX6-1,SIX3,MAFA,MEIS2,PDX1,ELL2
GO:0045685	regulation of glial cell differentiation	0.293145	-1.22709	56	1	0.00980392	102	16543	4825	NKX6-1
GO:0032768	regulation of monooxygenase activity	0.293145	-1.22709	56	1	0.00980392	102	16543	3630	INS
GO:1903557	positive regulation of tumor necrosis factor superfamily cytokine production	0.293145	-1.22709	56	1	0.00980392	102	16543	1191	CLU
GO:0018149	peptide cross-linking	0.293145	-1.22709	56	1	0.00980392	102	16543	50859	SPOCK3
GO:0060402	calcium ion transport into cytosol	0.293145	-1.22709	56	1	0.00980392	102	16543	3710	ITPR3
GO:0032922	circadian regulation of gene expression	0.293145	-1.22709	56	1	0.00980392	102	16543	79365	BHLHE41
GO:0046631	alpha-beta T cell activation	0.293145	-1.22709	56	1	0.00980392	102	16543	3630	INS
GO:0007173	epidermal growth factor receptor signaling pathway	0.293145	-1.22709	56	1	0.00980392	102	16543	51196	PLCE1
GO:0048002	antigen processing and presentation of peptide antigen	0.293505	-1.22586	175	2	0.0196078	102	16543	5673105	B2M,HLA-A
GO:0031398	positive regulation of protein ubiquitination	0.293505	-1.22586	175	2	0.0196078	102	16543	119191947	CLU,ARRDC4
GO:1903508	positive regulation of nucleic acid-templated transcription	0.294869	-1.22122	1319	10	0.0980392	102	16543	4.82526e+41	NKX6-1,GCG,MEIS2,CDKN1C,PDX1,NPNT,SIX3,MAFA,ADCYAP1,BMP5
GO:0045893	positive regulation of transcription, DNA-templated	0.294869	-1.22122	1319	10	0.0980392	102	16543	4.82526e+41	NKX6-1,GCG,MEIS2,CDKN1C,PDX1,NPNT,SIX3,MAFA,ADCYAP1,BMP5
GO:0016032	viral process	0.295651	-1.21858	587	5	0.0490196	102	16543	1.80393e+19	DPP4,RPL23,RPS25,HLA-A,RPS6
GO:1903037	regulation of leukocyte cell-cell adhesion	0.295656	-1.21856	308	3	0.0294118	102	16543	180329343481	DPP4,GSN,IGF2
GO:0010810	regulation of cell-substrate adhesion	0.295786	-1.21812	176	2	0.0196078	102	16543	6281255743	S100A10,NPNT
GO:0080135	regulation of cellular response to stress	0.296855	-1.21451	588	5	0.0490196	102	16543	1.1917e+19	CLU,TGFBR3,PDX1,MAPT,INS
GO:0035384	thioester biosynthetic process	0.297518	-1.21228	57	1	0.00980392	102	16543	79966	SCD5
GO:0031060	regulation of histone methylation	0.297518	-1.21228	57	1	0.00980392	102	16543	2641	GCG
GO:0006826	iron ion transport	0.297518	-1.21228	57	1	0.00980392	102	16543	567	B2M
GO:0071616	acyl-CoA biosynthetic process	0.297518	-1.21228	57	1	0.00980392	102	16543	79966	SCD5
GO:0006635	fatty acid beta-oxidation	0.297518	-1.21228	57	1	0.00980392	102	16543	3033	HADH
GO:0007600	sensory perception	0.299523	-1.20557	880	7	0.0686275	102	16543	6.4966e+26	SIX3,RBP4,RGS16,ADCYAP1,ITPR3,UCHL1,IAPP
GO:0003002	regionalization	0.300712	-1.2016	311	3	0.0294118	102	16543	48256496153572	NKX6-1,SIX3,IRX2
GO:0044764	multi-organism cellular process	0.301678	-1.19839	592	5	0.0490196	102	16543	1.80393e+19	DPP4,RPL23,RPS25,HLA-A,RPS6
GO:1903201	regulation of oxidative stress-induced cell death	0.301864	-1.19778	58	1	0.00980392	102	16543	3630	INS
GO:0019229	regulation of vasoconstriction	0.301864	-1.19778	58	1	0.00980392	102	16543	150	ADRA2A
GO:1904063	negative regulation of cation transmembrane transport	0.301864	-1.19778	58	1	0.00980392	102	16543	150	ADRA2A
GO:0045669	positive regulation of osteoblast differentiation	0.301864	-1.19778	58	1	0.00980392	102	16543	255743	NPNT
GO:0002718	regulation of cytokine production involved in immune response	0.301864	-1.19778	58	1	0.00980392	102	16543	567	B2M
GO:2000573	positive regulation of DNA biosynthetic process	0.301864	-1.19778	58	1	0.00980392	102	16543	5570	PKIB
GO:0008637	apoptotic mitochondrial changes	0.301864	-1.19778	58	1	0.00980392	102	16543	1191	CLU
GO:0060395	SMAD protein signal transduction	0.301864	-1.19778	58	1	0.00980392	102	16543	653	BMP5
GO:0016266	O-glycan processing	0.301864	-1.19778	58	1	0.00980392	102	16543	56667	MUC13
GO:0061045	negative regulation of wound healing	0.301864	-1.19778	58	1	0.00980392	102	16543	350	APOH
GO:0016050	vesicle organization	0.302398	-1.19601	312	3	0.0294118	102	16543	5758652656281	SYT13,SERPINA1,S100A10
GO:0009888	tissue development	0.302695	-1.19503	1479	11	0.107843	102	16543	4.8256e+48	NKX6-1,RBP4,ARX,TGFBR3,PDX1,NPNT,IRX2,TM4SF4,SIX3,FABP5,BMP5
GO:0060429	epithelium development	0.304464	-1.1892	885	7	0.0686275	102	16543	4.82565e+32	NKX6-1,SIX3,ARX,PDX1,NPNT,IRX2,BMP5
GO:0032272	negative regulation of protein polymerization	0.306184	-1.18357	59	1	0.00980392	102	16543	2934	GSN
GO:0051148	negative regulation of muscle cell differentiation	0.306184	-1.18357	59	1	0.00980392	102	16543	79365	BHLHE41
GO:0071384	cellular response to corticosteroid stimulus	0.306184	-1.18357	59	1	0.00980392	102	16543	116	ADCYAP1
GO:0098657	import into cell	0.306184	-1.18357	59	1	0.00980392	102	16543	6542	SLC7A2
GO:0072091	regulation of stem cell proliferation	0.306184	-1.18357	59	1	0.00980392	102	16543	6496	SIX3
GO:0015807	L-amino acid transport	0.306184	-1.18357	59	1	0.00980392	102	16543	6542	SLC7A2
GO:0032410	negative regulation of transporter activity	0.306184	-1.18357	59	1	0.00980392	102	16543	150	ADRA2A
GO:0000122	negative regulation of transcription from RNA polymerase II promoter	0.306857	-1.18137	741	6	0.0588235	102	16543	4.82517e+26	NKX6-1,ARX,MEIS2,CDKN1C,PDX1,BHLHE41
GO:0000302	response to reactive oxygen species	0.309448	-1.17296	182	2	0.0196078	102	16543	28783939	GPX3,LDHA
GO:1900543	negative regulation of purine nucleotide metabolic process	0.310477	-1.16964	60	1	0.00980392	102	16543	150	ADRA2A
GO:0060393	regulation of pathway-restricted SMAD protein phosphorylation	0.310477	-1.16964	60	1	0.00980392	102	16543	653	BMP5
GO:0001837	epithelial to mesenchymal transition	0.310477	-1.16964	60	1	0.00980392	102	16543	7049	TGFBR3
GO:0009066	aspartate family amino acid metabolic process	0.310477	-1.16964	60	1	0.00980392	102	16543	51268	PIPOX
GO:0006521	regulation of cellular amino acid metabolic process	0.310477	-1.16964	60	1	0.00980392	102	16543	3630	INS
GO:0007015	actin filament organization	0.311721	-1.16565	183	2	0.0196078	102	16543	29342195	GSN,FAT1
GO:0045637	regulation of myeloid cell differentiation	0.311721	-1.16565	183	2	0.0196078	102	16543	5674212	B2M,MEIS2
GO:0019637	organophosphate metabolic process	0.312407	-1.16345	893	7	0.0686275	102	16543	9.56217e+25	ENTPD3,FABP5,ADCYAP1,ALDH1A1,PFKFB2,PLCE1,LDHA
GO:1902680	positive regulation of RNA biosynthetic process	0.312723	-1.16244	1341	10	0.0980392	102	16543	4.82526e+41	NKX6-1,GCG,MEIS2,CDKN1C,PDX1,NPNT,SIX3,MAFA,ADCYAP1,BMP5
GO:0038093	Fc receptor signaling pathway	0.313992	-1.15839	184	2	0.0196078	102	16543	46519844	MYO10,ELMO1
GO:0048208	COPII vesicle coating	0.314744	-1.156	61	1	0.00980392	102	16543	5265	SERPINA1
GO:0048207	vesicle targeting, rough ER to cis-Golgi	0.314744	-1.156	61	1	0.00980392	102	16543	5265	SERPINA1
GO:0002286	T cell activation involved in immune response	0.314744	-1.156	61	1	0.00980392	102	16543	6194	RPS6
GO:0051881	regulation of mitochondrial membrane potential	0.314744	-1.156	61	1	0.00980392	102	16543	4137	MAPT
GO:0045980	negative regulation of nucleotide metabolic process	0.314744	-1.156	61	1	0.00980392	102	16543	150	ADRA2A
GO:0050795	regulation of behavior	0.314744	-1.156	61	1	0.00980392	102	16543	3630	INS
GO:0034330	cell junction organization	0.316261	-1.15119	185	2	0.0196078	102	16543	714523705	TNS1,CADM1
GO:0042254	ribosome biogenesis	0.317596	-1.14697	321	3	0.0294118	102	16543	934962306194	RPL23,RPS25,RPS6
GO:0007626	locomotory behavior	0.318529	-1.14404	186	2	0.0196078	102	16543	18037345	DPP4,UCHL1
GO:0048636	positive regulation of muscle organ development	0.318985	-1.14261	62	1	0.00980392	102	16543	7049	TGFBR3
GO:0055008	cardiac muscle tissue morphogenesis	0.318985	-1.14261	62	1	0.00980392	102	16543	7049	TGFBR3
GO:0051705	multi-organism behavior	0.318985	-1.14261	62	1	0.00980392	102	16543	2744	GLS
GO:0051965	positive regulation of synapse assembly	0.318985	-1.14261	62	1	0.00980392	102	16543	347731	LRRTM3
GO:0046889	positive regulation of lipid biosynthetic process	0.318985	-1.14261	62	1	0.00980392	102	16543	3630	INS
GO:0060193	positive regulation of lipase activity	0.318985	-1.14261	62	1	0.00980392	102	16543	350	APOH
GO:0048857	neural nucleus development	0.318985	-1.14261	62	1	0.00980392	102	16543	170302	ARX
GO:0045844	positive regulation of striated muscle tissue development	0.318985	-1.14261	62	1	0.00980392	102	16543	7049	TGFBR3
GO:0033036	macromolecule localization	0.319525	-1.14092	2112	15	0.147059	102	16543	3.50595e+63	APOH,RBP4,GSN,RPL23,PDX1,S100A10,NPNT,RPS25,SYNE2,VGF,RPS6,SORL1,SIX3,MAFA,CLU
GO:0007178	transmembrane receptor protein serine/threonine kinase signaling pathway	0.320795	-1.13695	187	2	0.0196078	102	16543	7049653	TGFBR3,BMP5
GO:0048872	homeostasis of number of cells	0.320795	-1.13695	187	2	0.0196078	102	16543	70496194	TGFBR3,RPS6
GO:0009119	ribonucleoside metabolic process	0.322667	-1.13113	324	3	0.0294118	102	16543	11652083939	ADCYAP1,PFKFB2,LDHA
GO:1901863	positive regulation of muscle tissue development	0.3232	-1.12948	63	1	0.00980392	102	16543	7049	TGFBR3
GO:0032755	positive regulation of interleukin-6 production	0.3232	-1.12948	63	1	0.00980392	102	16543	116	ADCYAP1
GO:0001570	vasculogenesis	0.3232	-1.12948	63	1	0.00980392	102	16543	7049	TGFBR3
GO:0046324	regulation of glucose import	0.3232	-1.12948	63	1	0.00980392	102	16543	3630	INS
GO:0046470	phosphatidylcholine metabolic process	0.3232	-1.12948	63	1	0.00980392	102	16543	2171	FABP5
GO:0006901	vesicle coating	0.3232	-1.12948	63	1	0.00980392	102	16543	5265	SERPINA1
GO:0003281	ventricular septum development	0.3232	-1.12948	63	1	0.00980392	102	16543	7049	TGFBR3
GO:1900006	positive regulation of dendrite development	0.3232	-1.12948	63	1	0.00980392	102	16543	653	BMP5
GO:0009790	embryo development	0.323396	-1.12888	904	7	0.0686275	102	16543	6.4966e+28	SIX3,RBP4,PDX1,CDKN1C,IRX2,RPS6,BMP5
GO:0000904	cell morphogenesis involved in differentiation	0.325262	-1.12312	467	4	0.0392157	102	16543	1.70303e+17	ARX,UCHL1,MAP1B,ROBO1
GO:0006357	regulation of transcription from RNA polymerase II promoter	0.326514	-1.11928	1815	13	0.127451	102	16543	4.82526e+56	NKX6-1,GCG,ARX,MEIS2,TGFBR3,CDKN1C,PDX1,NPNT,BHLHE41,SIX3,MAFA,ADCYAP1,BMP5
GO:0071357	cellular response to type I interferon	0.327389	-1.11661	64	1	0.00980392	102	16543	3105	HLA-A
GO:0060337	type I interferon signaling pathway	0.327389	-1.11661	64	1	0.00980392	102	16543	3105	HLA-A
GO:0061097	regulation of protein tyrosine kinase activity	0.327389	-1.11661	64	1	0.00980392	102	16543	150	ADRA2A
GO:0090114	COPII-coated vesicle budding	0.327389	-1.11661	64	1	0.00980392	102	16543	5265	SERPINA1
GO:0014068	positive regulation of phosphatidylinositol 3-kinase signaling	0.327389	-1.11661	64	1	0.00980392	102	16543	3630	INS
GO:1903322	positive regulation of protein modification by small protein conjugation or removal	0.327583	-1.11601	190	2	0.0196078	102	16543	119191947	CLU,ARRDC4
GO:0045665	negative regulation of neuron differentiation	0.327583	-1.11601	190	2	0.0196078	102	16543	6496567	SIX3,B2M
GO:0035239	tube morphogenesis	0.32943	-1.11039	328	3	0.0294118	102	16543	255743153572653	NPNT,IRX2,BMP5
GO:0045787	positive regulation of cell cycle	0.32943	-1.11039	328	3	0.0294118	102	16543	219134813630	FAP,IGF2,INS
[truncated: 12,967 more rows]

## Sheet: WikiPathways
TermID	Term	Enrichment	logP	Genes in Term	Target Genes in Term	Fraction of Targets in Term	Total Target Genes	Total Genes	Entrez Gene IDs	Gene Symbols
WP1584	Type II diabetes mellitus	0.00100323	-6.90453	22	3	0.0612245	49	5314	3896923651723960	MAFA,PDX1,INS-IGF2
WP3925	Amino Acid metabolism	0.00138804	-6.57986	91	5	0.102041	49	5314	2.7443e+18	GLS,HADH,ALDH1A1,PDK4,LDHA
WP2855	Dopaminergic Neurogenesis	0.00251139	-5.98692	30	3	0.0612245	49	5314	48251028216	NKX6-1,CDKN1C,ALDH1A1
WP1946	Cori Cycle	0.00920511	-4.688	16	2	0.0408163	49	5314	36303939	INS,LDHA
WP661	Glucose Homeostasis	0.00922093	-4.68628	1	1	0.0204082	49	5314	3630	INS
WP558	Complement and Coagulation Cascades	0.0174516	-4.04832	60	3	0.0612245	49	5314	215911915265	F10,CLU,SERPINA1
WP2572	Primary Focal Segmental Glomerulosclerosis FSGS	0.0302317	-3.49887	74	3	0.0612245	49	5314	1028219551196	CDKN1C,FAT1,PLCE1
WP536	Calcium Regulation in the Cardiac Cell	0.0494474	-3.00685	151	4	0.0816327	49	5314	5999600437105570	RGS4,RGS16,ITPR3,PKIB
WP477	Cytoplasmic Ribosomal Proteins	0.049494	-3.0059	90	3	0.0612245	49	5314	934962306194	RPL23,RPS25,RPS6
WP127	IL-5 Signaling Pathway	0.05203	-2.95593	40	2	0.0408163	49	5314	41376194	MAPT,RPS6
WP289	Myometrial Relaxation and Contraction Pathways	0.0566901	-2.87016	158	4	0.0816327	49	5314	5999600437105570	RGS4,RGS16,ITPR3,PKIB
WP49	IL-2 Signaling Pathway	0.0567738	-2.86868	42	2	0.0408163	49	5314	41376194	MAPT,RPS6
WP716	Vitamin A and Carotenoid Metabolism	0.0616635	-2.78606	44	2	0.0408163	49	5314	5950216	RBP4,ALDH1A1
WP465	Tryptophan metabolism	0.0666924	-2.70766	46	2	0.0408163	49	5314	3033216	HADH,ALDH1A1
WP1589	Folate-Alcohol and Cancer Pathway	0.0714757	-2.6384	8	1	0.0204082	49	5314	216	ALDH1A1
WP3635	Insulin signalling in human adipocytes (diabetic condition)	0.0714757	-2.6384	8	1	0.0204082	49	5314	6194	RPS6
WP3634	Insulin signalling in human adipocytes (normal condition)	0.0714757	-2.6384	8	1	0.0204082	49	5314	6194	RPS6
WP3297	EV release from cardiac cells and their functional effects	0.0800504	-2.5251	9	1	0.0204082	49	5314	6004	RGS16
WP2406	Cardiac Progenitor Differentiation	0.0852973	-2.46161	53	2	0.0408163	49	5314	34813630	IGF2,INS
WP1531	Vitamin D Metabolism	0.0885476	-2.42421	10	1	0.0204082	49	5314	2638	GC
WP304	Kit receptor signaling pathway	0.105267	-2.25125	60	2	0.0408163	49	5314	41376194	MAPT,RPS6
WP3672	LncRNA-mediated mechanisms of therapeutic resistance	0.105312	-2.25083	12	1	0.0204082	49	5314	55384	MEG3
WP3301	MFAP5-mediated ovarian cancer cell motility and invasiveness	0.105312	-2.25083	12	1	0.0204082	49	5314	3710	ITPR3
WP3584	MECP2 and Associated Rett Syndrome	0.11119	-2.19652	62	2	0.0408163	49	5314	34816194	IGF2,RPS6
WP2881	Estrogen Receptor Pathway	0.11358	-2.17524	13	1	0.0204082	49	5314	5166	PDK4
WP474	Endochondral Ossification	0.120235	-2.11831	65	2	0.0408163	49	5314	10283481	CDKN1C,IGF2
WP183	Proteasome Degradation	0.123291	-2.09321	66	2	0.0408163	49	5314	31057345	HLA-A,UCHL1
WP206	Fatty Acid Omega Oxidation	0.129894	-2.04104	15	1	0.0204082	49	5314	216	ALDH1A1
WP176	Folate Metabolism	0.13257	-2.02064	69	2	0.0408163	49	5314	28783630	GPX3,INS
WP501	GPCRs, Class C Metabotropic glutamate, pheromone	0.137939	-1.98094	16	1	0.0204082	49	5314	846	CASR
WP2884	NRF2 pathway	0.144227	-1.93637	143	3	0.0612245	49	5314	653328785265	SLC6A6,GPX3,SERPINA1
WP1982	Sterol Regulatory Element-Binding Proteins (SREBP) signalling	0.145185	-1.92975	73	2	0.0408163	49	5314	59503630	RBP4,INS
WP368	Mitochondrial LC-Fatty Acid Beta-Oxidation	0.145912	-1.92475	17	1	0.0204082	49	5314	3033	HADH
WP3874	Canonical and Non-Canonical TGF-B signaling	0.145912	-1.92475	17	1	0.0204082	49	5314	84171	LOXL4
WP3670	Simplified Interaction Map Between LOXL4 and Oxidative Stress Pathway	0.177088	-1.73111	21	1	0.0204082	49	5314	84171	LOXL4
WP272	Blood Clotting Cascade	0.184706	-1.68899	22	1	0.0204082	49	5314	2159	F10
WP357	Fatty Acid Biosynthesis	0.184706	-1.68899	22	1	0.0204082	49	5314	3033	HADH
WP100	Glutathione metabolism	0.184706	-1.68899	22	1	0.0204082	49	5314	2878	GPX3
WP15	Selenium Micronutrient Network	0.191044	-1.65525	87	2	0.0408163	49	5314	28783630	GPX3,INS
WP2509	Nanoparticle triggered autophagic cell death	0.199736	-1.61076	24	1	0.0204082	49	5314	3630	INS
WP1539	Angiogenesis	0.199736	-1.61076	24	1	0.0204082	49	5314	7077	TIMP2
WP3668	Hypothesized Pathways in Pathogenesis of Cardiovascular Disease	0.207149	-1.57432	25	1	0.0204082	49	5314	7049	TGFBR3
WP2865	IL1 and megakaryocytes in obesity	0.207149	-1.57432	25	1	0.0204082	49	5314	7077	TIMP2
WP3845	Canonical and Non-canonical Notch signaling	0.221773	-1.5061	27	1	0.0204082	49	5314	8788	DLK1
WP2035	Follicle Stimulating Hormone (FSH) signaling pathway	0.221773	-1.5061	27	1	0.0204082	49	5314	6194	RPS6
WP129	Matrix Metalloproteinases	0.243215	-1.41381	30	1	0.0204082	49	5314	7077	TIMP2
WP2870	Extracellular vesicle-mediated signaling in recipient cells	0.243215	-1.41381	30	1	0.0204082	49	5314	7049	TGFBR3
WP98	Prostaglandin Synthesis and Regulation	0.243215	-1.41381	30	1	0.0204082	49	5314	6281	S100A10
WP408	Oxidative Stress	0.250233	-1.38536	31	1	0.0204082	49	5314	2878	GPX3
WP615	Senescence and Autophagy in Cancer	0.255762	-1.36351	106	2	0.0408163	49	5314	29343630	GSN,INS
WP34	Ovarian Infertility Genes	0.257187	-1.35795	32	1	0.0204082	49	5314	23224	SYNE2
WP58	Monoamine GPCRs	0.264078	-1.33151	33	1	0.0204082	49	5314	150	ADRA2A
WP143	Fatty Acid Beta Oxidation	0.270906	-1.30598	34	1	0.0204082	49	5314	3033	HADH
WP3614	Photodynamic therapy-induced HIF-1 survival signaling	0.291021	-1.23436	37	1	0.0204082	49	5314	3939	LDHA
WP2332	Interleukin-11 Signaling Pathway	0.335864	-1.09105	44	1	0.0204082	49	5314	6194	RPS6
WP236	Adipogenesis	0.341477	-1.07447	131	2	0.0408163	49	5314	36308788	INS,DLK1
WP28	Selenium Metabolism and Selenoproteins	0.348158	-1.0551	46	1	0.0204082	49	5314	2878	GPX3
WP2203	Thymic Stromal LymphoPoietin (TSLP) Signaling Pathway	0.354221	-1.03783	47	1	0.0204082	49	5314	6194	RPS6
WP2848	Differentiation Pathway	0.360229	-1.02102	48	1	0.0204082	49	5314	3630	INS
WP534	Glycolysis and Gluconeogenesis	0.366182	-1.00462	49	1	0.0204082	49	5314	3939	LDHA
WP3646	Hepatitis C and Hepatocellular Carcinoma	0.377926	-0.973057	51	1	0.0204082	49	5314	7345	UCHL1
WP2380	Brain-Derived Neurotrophic Factor (BDNF) signaling pathway	0.385073	-0.954322	144	2	0.0408163	49	5314	41376194	MAPT,RPS6
WP1533	Vitamin B12 Metabolism	0.389456	-0.943003	53	1	0.0204082	49	5314	3630	INS
WP3286	Copper homeostasis	0.395143	-0.928508	54	1	0.0204082	49	5314	4137	MAPT
WP2059	Alzheimers Disease	0.39826	-0.920649	148	2	0.0408163	49	5314	37104137	ITPR3,MAPT
WP585	Interferon type I signaling pathways	0.400778	-0.914349	55	1	0.0204082	49	5314	6194	RPS6
WP560	TGF-beta Receptor Signaling	0.417375	-0.873771	58	1	0.0204082	49	5314	7049	TGFBR3
WP3527	Preimplantation Embryo	0.428188	-0.848192	60	1	0.0204082	49	5314	6496	SIX3
WP61	Notch Signaling Pathway	0.438805	-0.8237	62	1	0.0204082	49	5314	4137	MAPT
WP3624	Lung fibrosis	0.444041	-0.811838	63	1	0.0204082	49	5314	5265	SERPINA1
WP43	Oxidation by Cytochrome P450	0.444041	-0.811838	63	1	0.0204082	49	5314	113612	CYP2U1
WP2324	AGE/RAGE pathway	0.459463	-0.777697	66	1	0.0204082	49	5314	3630	INS
WP2374	Oncostatin M Signaling Pathway	0.459463	-0.777697	66	1	0.0204082	49	5314	6194	RPS6
WP382	MAPK Signaling Pathway	0.468367	-0.758504	170	2	0.0408163	49	5314	1407384137	TMEM37,MAPT
WP1403	AMP-activated Protein Kinase (AMPK) Signaling	0.469511	-0.756064	68	1	0.0204082	49	5314	723961	INS-IGF2
WP45	G1 to S cell cycle control	0.469511	-0.756064	68	1	0.0204082	49	5314	1028	CDKN1C
WP2032	Human Thyroid Stimulating Hormone (TSH) signaling pathway	0.469511	-0.756064	68	1	0.0204082	49	5314	6194	RPS6
WP702	Metapathway biotransformation	0.4927	-0.707854	178	2	0.0408163	49	5314	1136122878	CYP2U1,GPX3
WP2034	Leptin signaling pathway	0.507904	-0.677464	76	1	0.0204082	49	5314	6194	RPS6
WP2037	Prolactin Signaling Pathway	0.507904	-0.677464	76	1	0.0204082	49	5314	6194	RPS6
WP2328	Allograft Rejection	0.526066	-0.642329	80	1	0.0204082	49	5314	3105	HLA-A
WP2371	Parkinsons Disease Pathway	0.539255	-0.617567	83	1	0.0204082	49	5314	7345	UCHL1
WP2377	Integrated Pancreatic Cancer Pathway	0.547706	-0.602016	197	2	0.0408163	49	5314	41373375	MAPT,IAPP
WP254	Apoptosis	0.552084	-0.594055	86	1	0.0204082	49	5314	3481	IGF2
WP3594	Circadian rythm related genes	0.575002	-0.553382	207	2	0.0408163	49	5314	649679365	SIX3,BHLHE41
WP185	Integrin-mediated Cell Adhesion	0.618438	-0.480558	103	1	0.0204082	49	5314	7145	TNS1
WP3915	Angiopoietin Like Protein 8 Regulatory Pathway	0.710096	-0.342355	132	1	0.0204082	49	5314	3630	INS
WP366	TGF-beta Signaling Pathway	0.712838	-0.338502	133	1	0.0204082	49	5314	7049	TGFBR3
WP2858	Ectoderm Differentiation	0.738891	-0.302605	143	1	0.0204082	49	5314	170302	ARX
WP51	Regulation of Actin Cytoskeleton	0.753396	-0.283164	149	1	0.0204082	49	5314	2934	GSN
WP437	EGF/EGFR Signaling Pathway	0.782169	-0.245685	162	1	0.0204082	49	5314	51196	PLCE1
WP706	Sudden Infant Death Syndrome (SIDS) Susceptibility Pathways	0.782169	-0.245685	162	1	0.0204082	49	5314	116	ADCYAP1
WP455	GPCRs, Class A Rhodopsin-like	0.914547	-0.089326	259	1	0.0204082	49	5314	150	ADRA2A
WP3678	Amplification and Expansion of Oncogenic Pathways as Metastatic Traits	1	-1.81714e-11	17	0	0	49	5314
WP2289	Drug Induction of Bile Acid Pathway	1	-1.81714e-11	17	0	0	49	5314
WP554	ACE Inhibitor Pathway	1	-1.81714e-11	17	0	0	49	5314
WP78	TCA Cycle	1	-1.81714e-11	17	0	0	49	5314
WP2916	Interactome of polycomb repressive complex 2 (PRC2)	1	-1.81714e-11	17	0	0	49	5314
WP466	DNA Replication	1	-1.72053e-11	42	0	0	49	5314
WP2036	TNF related weak inducer of apoptosis (TWEAK) Signaling Pathway	1	-1.72053e-11	42	0	0	49	5314
WP405	Eukaryotic Transcription Initiation	1	-1.72053e-11	42	0	0	49	5314
WP2636	Common Pathways Underlying Drug Addiction	1	-1.72053e-11	42	0	0	49	5314
WP2516	ATM Signaling Pathway	1	-1.52699e-11	40	0	0	49	5314
WP524	G13 Signaling Pathway	1	-1.52699e-11	40	0	0	49	5314
WP3893	Development and heterogeneity of the ILC family	1	-1.35308e-11	32	0	0	49	5314
WP727	Monoamine Transport	1	-1.35308e-11	32	0	0	49	5314
WP2828	Bladder Cancer	1	-1.35308e-11	32	0	0	49	5314
WP2525	Trans-sulfuration and one carbon metabolism	1	-1.35308e-11	32	0	0	49	5314
WP3858	Toll-like Receptor Signaling	1	-1.35308e-11	32	0	0	49	5314
WP2875	Constitutive Androstane Receptor Pathway	1	-1.35308e-11	32	0	0	49	5314
WP712	Estrogen signaling pathway	1	-1.25625e-11	23	0	0	49	5314
WP3612	Photodynamic therapy-induced NFE2L2 (NRF2) survival signaling	1	-1.25625e-11	23	0	0	49	5314
WP2491	Diclofenac Metabolic Pathway	1	-1.1122e-11	4	0	0	49	5314
WP2889	Oxytocin signaling	1	-1.1122e-11	4	0	0	49	5314
WP3633	Caffeine and Theobromine metabolism	1	-1.1122e-11	4	0	0	49	5314
WP1941	Peroxisomal beta-oxidation of tetracosanoyl-CoA	1	-1.1122e-11	4	0	0	49	5314
WP690	Polyol Pathway	1	-1.1122e-11	4	0	0	49	5314
WP733	Serotonin Receptor 2 and STAT3 Signaling	1	-1.1122e-11	4	0	0	49	5314
WP3302	eIF5A regulation in response to inhibition of the nuclear export system	1	-1.1122e-11	4	0	0	49	5314
WP897	Androgen receptor signaling pathway	1	-1.1122e-11	4	0	0	49	5314
WP521	Amino acid conjugation of benzoic acid	1	-1.1122e-11	4	0	0	49	5314
WP2253	Pilocytic astrocytoma	1	-1.1122e-11	4	0	0	49	5314
WP1603	Nicotine Activity on Chromaffin Cells	1	-1.1122e-11	4	0	0	49	5314
WP1133	Androgen receptor signaling pathway	1	-1.1122e-11	4	0	0	49	5314
WP24	Peptide GPCRs	1	-1.09227e-11	74	0	0	49	5314
WP2112	IL17 signaling pathway	1	-1.04858e-11	31	0	0	49	5314
WP3850	Factors and pathways affecting insulin-like growth factor (IGF1)-Akt signaling	1	-1.04858e-11	31	0	0	49	5314
WP561	Heme Biosynthesis	1	-1.0295e-11	9	0	0	49	5314
WP3593	miR-148a/miR-31/FIH1/HIF1&alpha;-Notch signaling in glioblastoma	1	-1.0295e-11	9	0	0	49	5314
WP3875	ATR Signaling	1	-1.0295e-11	9	0	0	49	5314
WP3300	Dual hijack model of Vif in HIV infection	1	-1.0295e-11	9	0	0	49	5314
WP2942	DDX1 as a regulatory component of the Drosha microprocessor	1	-1.0295e-11	9	0	0	49	5314
WP696	Benzo(a)pyrene metabolism	1	-1.0295e-11	9	0	0	49	5314
WP288	NLR Proteins	1	-1.0295e-11	9	0	0	49	5314
WP531	Mismatch repair	1	-1.0295e-11	9	0	0	49	5314
WP3674	Tgif disruption of Shh signaling	1	-1.0295e-11	9	0	0	49	5314
WP3585	Cytosine methylation	1	-1.0295e-11	9	0	0	49	5314
WP623	Oxidative phosphorylation	1	-9.80843e-12	54	0	0	49	5314
WP673	ErbB Signaling Pathway	1	-9.80843e-12	54	0	0	49	5314
WP2864	Apoptosis-related network due to altered Notch3 in ovarian cancer	1	-9.80843e-12	54	0	0	49	5314
WP2363	Gastric Cancer Network 2	1	-9.62048e-12	33	0	0	49	5314
WP3676	BDNF-TrkB Signaling	1	-9.62048e-12	33	0	0	49	5314
WP2197	Endothelin Pathways	1	-9.62048e-12	33	0	0	49	5314
WP453	Inflammatory Response Pathway	1	-9.62048e-12	33	0	0	49	5314
WP430	Statin Pathway	1	-9.62048e-12	33	0	0	49	5314
WP3892	Development of pulmonary dendritic cells and macrophage subsets	1	-9.03119e-12	13	0	0	49	5314
WP3871	Valproic acid pathway	1	-9.03119e-12	13	0	0	49	5314
WP1991	SRF and miRs in Smooth Muscle Differentiation and Proliferation	1	-9.03119e-12	13	0	0	49	5314
WP186	Homologous recombination	1	-9.03119e-12	13	0	0	49	5314
WP3876	BMP2-WNT4-FOXO1 Pathway in Human Primary Endometrial Stromal Cell Differentiation	1	-9.03119e-12	13	0	0	49	5314
WP1434	Osteopontin Signaling	1	-9.03119e-12	13	0	0	49	5314
WP3679	Cell-type Dependent Selectivity of CCK2R Signaling	1	-9.03119e-12	13	0	0	49	5314
WP1423	Ganglio Sphingolipid Metabolism	1	-9.03119e-12	13	0	0	49	5314
WP3844	PI3K-AKT-mTOR signaling pathway and therapeutic opportunities	1	-8.8795e-12	30	0	0	49	5314
WP241	One Carbon Metabolism	1	-8.8795e-12	30	0	0	49	5314
WP3851	TLR4 Signaling and Tolerance	1	-8.8795e-12	30	0	0	49	5314
WP400	p38 MAPK Signaling Pathway	1	-8.78225e-12	34	0	0	49	5314
WP1601	Fluoropyrimidine Activity	1	-8.78225e-12	34	0	0	49	5314
WP313	Signaling of Hepatocyte Growth Factor Receptor	1	-8.78225e-12	34	0	0	49	5314
WP3849	MAPK and NFkB Signalling Pathways Inhibited by Yersinia YopJ	1	-8.55868e-12	12	0	0	49	5314
WP1559	TFs Regulate miRNAs related to cardiac hypertrophy	1	-8.55868e-12	12	0	0	49	5314
WP1425	Bone Morphogenic Protein (BMP) Signalling and Regulation	1	-8.55868e-12	12	0	0	49	5314
WP106	Alanine and aspartate metabolism	1	-8.55868e-12	12	0	0	49	5314
WP2007	Iron metabolism in placenta	1	-8.55868e-12	12	0	0	49	5314
WP2290	RalA downstream regulated genes	1	-8.55868e-12	12	0	0	49	5314
WP322	Osteoblast Signaling	1	-8.41423e-12	14	0	0	49	5314
WP229	Irinotecan Pathway	1	-8.41423e-12	14	0	0	49	5314
WP3853	ERK Pathway in Huntington's Disease	1	-8.41423e-12	14	0	0	49	5314
WP2436	Dopamine metabolism	1	-8.41423e-12	14	0	0	49	5314
WP2249	Metastatic brain tumor	1	-8.26617e-12	28	0	0	49	5314
WP2361	Gastric Cancer Network 1	1	-8.26617e-12	28	0	0	49	5314
WP2118	Arrhythmogenic Right Ventricular Cardiomyopathy	1	-8.15567e-12	76	0	0	49	5314
WP2857	Mesodermal Commitment Pathway	1	-7.72325e-12	156	0	0	49	5314
WP2873	Aryl Hydrocarbon Receptor Pathway	1	-7.45584e-12	48	0	0	49	5314
WP2849	Hematopoietic Stem Cell Differentiation	1	-7.45584e-12	48	0	0	49	5314
WP2586	Aryl Hydrocarbon Receptor	1	-7.45584e-12	48	0	0	49	5314
WP2272	Pathogenic Escherichia coli infection	1	-6.71159e-12	55	0	0	49	5314
WP395	IL-4 Signaling Pathway	1	-6.71159e-12	55	0	0	49	5314
WP2018	RANKL/RANK (Receptor activator of NFKB (ligand)) Signaling Pathway	1	-6.71159e-12	55	0	0	49	5314
WP1772	Apoptosis Modulation and Signaling	1	-6.57015e-12	94	0	0	49	5314
WP231	TNF alpha Signaling Pathway	1	-6.57015e-12	94	0	0	49	5314
WP3865	RIG-I-like Receptor Signaling	1	-6.43983e-12	61	0	0	49	5314
WP3408	Evolocumab Mechanism	1	-5.95986e-12	3	0	0	49	5314
WP2846	Proprotein convertase subtilisin/kexin type 9 (PCSK9) mediated LDL receptor degradation	1	-5.95986e-12	3	0	0	49	5314
WP2911	miRNA targets in ECM and membrane receptors	1	-5.51705e-12	43	0	0	49	5314
WP364	IL-6 signaling pathway	1	-5.51705e-12	43	0	0	49	5314
WP2795	Cardiac Hypertrophic Response	1	-5.17153e-12	57	0	0	49	5314
WP195	IL-1 signaling pathway	1	-5.17153e-12	57	0	0	49	5314
WP2596	Gastric acid production	1	-4.75027e-12	7	0	0	49	5314
WP1310	Selenium Micronutrient Network	1	-4.75027e-12	7	0	0	49	5314
WP1272	Selenium Micronutrient Network	1	-4.75027e-12	7	0	0	49	5314
WP134	Pentose Phosphate Pathway	1	-4.75027e-12	7	0	0	49	5314
WP528	Acetylcholine Synthesis	1	-4.75027e-12	7	0	0	49	5314
WP699	Aflatoxin B1 metabolism	1	-4.75027e-12	7	0	0	49	5314
WP3924	Hfe effect on hepcidin production	1	-4.75027e-12	7	0	0	49	5314
WP2805	RNA interference	1	-4.75027e-12	7	0	0	49	5314
WP438	Non-homologous end joining	1	-4.75027e-12	7	0	0	49	5314
WP3595	mir-124 predicted interactions with cell cycle and differentiation	1	-4.75027e-12	7	0	0	49	5314
WP678	Arachidonate Epoxygenase / Epoxide Hydrolase	1	-4.75027e-12	7	0	0	49	5314
WP1995	Effects of Nitric Oxide	1	-4.75027e-12	7	0	0	49	5314
WP314	Fas Ligand (FasL) pathway and Stress induction of Heat Shock Proteins (HSP) regulation	1	-4.62746e-12	44	0	0	49	5314
WP694	Arylamine metabolism	1	-4.46572e-12	6	0	0	49	5314
WP1981	Thyroxine (Thyroid Hormone) Production	1	-4.46572e-12	6	0	0	49	5314
WP1600	Nicotine Metabolism	1	-4.46572e-12	6	0	0	49	5314
WP3891	Benzene metabolism	1	-4.46572e-12	6	0	0	49	5314
WP2526	PDGF Pathway	1	-4.38447e-12	38	0	0	49	5314
WP2447	Amyotrophic lateral sclerosis (ALS)	1	-4.38447e-12	38	0	0	49	5314
WP383	Striated Muscle Contraction	1	-4.38447e-12	38	0	0	49	5314
WP2029	Cell Differentiation - Index	1	-4.38447e-12	38	0	0	49	5314
WP550	Biogenic Amine Synthesis	1	-4.18986e-12	16	0	0	49	5314
WP12	Osteoclast Signaling	1	-4.18986e-12	16	0	0	49	5314
WP2291	Deregulation of Rab and Rab Effector Genes in Bladder Cancer	1	-4.18986e-12	16	0	0	49	5314
WP3644	NAD+ metabolism	1	-4.18986e-12	16	0	0	49	5314
WP47	Hedgehog Signaling Pathway	1	-4.18986e-12	16	0	0	49	5314
WP2453	TCA Cycle and Deficiency of Pyruvate Dehydrogenase complex (PDHc)	1	-4.18986e-12	16	0	0	49	5314
WP53	ID signaling pathway	1	-4.18986e-12	16	0	0	49	5314
WP3303	Rac1/Pak1/p38/MMP-2 pathway	1	-4.13919e-12	68	0	0	49	5314
WP3680	Association Between Physico-Chemical Features and Toxicity Associated Pathways	1	-4.13919e-12	68	0	0	49	5314
WP170	Nuclear Receptors	1	-4.13029e-12	39	0	0	49	5314
WP410	Diurnally Regulated Genes with Circadian Orthologs	1	-3.76659e-12	49	0	0	49	5314
WP286	IL-3 Signaling Pathway	1	-3.76659e-12	49	0	0	49	5314
WP1971	Integrated Cancer Pathway	1	-3.37656e-12	46	0	0	49	5314
WP268	Notch Signaling Pathway	1	-3.37656e-12	46	0	0	49	5314
WP1591	Heart Development	1	-3.37656e-12	46	0	0	49	5314
WP3878	ATM Signaling Network in Development and Disease	1	-3.37656e-12	46	0	0	49	5314
WP3611	Photodynamic therapy-induced AP-1 survival signaling.	1	-3.21752e-12	51	0	0	49	5314
WP3863	T-Cell antigen Receptor (TCR) pathway during Staphylococcus aureus infection	1	-3.03994e-12	62	0	0	49	5314
WP3617	Photodynamic therapy-induced NF-kB survival signaling	1	-3.03015e-12	35	0	0	49	5314
WP299	Nuclear Receptors in Lipid Metabolism and Toxicity	1	-3.03015e-12	35	0	0	49	5314
WP244	Alpha 6 Beta 4 signaling pathway	1	-3.03015e-12	35	0	0	49	5314
WP262	EBV LMP1 signaling	1	-2.78771e-12	24	0	0	49	5314
WP334	GPCRs, Class B Secretin-like	1	-2.78771e-12	24	0	0	49	5314
WP3658	Wnt/beta-catenin Signaling Pathway in Leukemia	1	-2.78771e-12	24	0	0	49	5314
WP411	mRNA Processing	1	-2.58079e-12	132	0	0	49	5314
WP2267	Synaptic Vesicle Pathway	1	-2.47107e-12	52	0	0	49	5314
WP2355	Corticotropin-releasing hormone signaling pathway	1	-2.4624e-12	93	0	0	49	5314
WP1530	miRNA Regulation of DNA Damage Response	1	-2.4624e-12	93	0	0	49	5314
WP111	Electron Transport Chain	1	-2.4624e-12	93	0	0	49	5314
WP80	Nucleotide GPCRs	1	-2.41725e-12	11	0	0	49	5314
WP2854	Gene regulatory network modelling somitogenesis	1	-2.41725e-12	11	0	0	49	5314
WP3630	NAD metabolism, sirtuins and aging	1	-2.41725e-12	11	0	0	49	5314
WP1455	Serotonin Transporter Activity	1	-2.41725e-12	11	0	0	49	5314
WP2513	Nanoparticle triggered regulated necrosis	1	-2.41725e-12	11	0	0	49	5314
WP2637	Structural Pathway of Interleukin 1 (IL-1)	1	-2.34485e-12	50	0	0	49	5314
WP1545	miRNAs involved in DNA damage response	1	-2.34485e-12	50	0	0	49	5314
WP138	Androgen receptor signaling pathway	1	-1.96991e-12	90	0	0	49	5314
WP2276	Glial Cell Differentiation	1	-1.93081e-12	8	0	0	49	5314
WP2338	miRNA Biogenesis	1	-1.93081e-12	8	0	0	49	5314
WP237	Glucocorticoid &amp; Mineralcorticoid Metabolism	1	-1.93081e-12	8	0	0	49	5314
WP3407	FTO Obesity Variant Mechanism	1	-1.93081e-12	8	0	0	49	5314
WP136	Phase I biotransformations, non P450	1	-1.93081e-12	8	0	0	49	5314
WP1604	Codeine and Morphine Metabolism	1	-1.93081e-12	8	0	0	49	5314
WP3655	Hypothetical Craniofacial Development Pathway	1	-1.93081e-12	8	0	0	49	5314
WP2485	NAD Biosynthesis II (from tryptophan)	1	-1.93081e-12	8	0	0	49	5314
WP1602	Nicotine Activity on Dopaminergic Neurons	1	-1.59366e-12	21	0	0	49	5314
WP2533	Glycerophospholipid Biosynthetic Pathway	1	-1.59366e-12	21	0	0	49	5314
WP691	Tamoxifen metabolism	1	-1.59366e-12	21	0	0	49	5314
WP2507	Nanomaterial induced apoptosis	1	-1.59366e-12	21	0	0	49	5314
WP3664	Regulation of Wnt/B-catenin Signaling by Small Molecule Compounds	1	-1.53863e-12	18	0	0	49	5314
WP3859	TGF-B Signaling in Thyroid Cells for Epithelial-Mesenchymal Transition	1	-1.53863e-12	18	0	0	49	5314
WP3413	NOTCH1 regulation of human endothelial cell calcification	1	-1.53863e-12	18	0	0	49	5314
WP3879	4-hydroxytamoxifen, Dexamethasone, and Retinoic Acids Regulation of p27 Expression	1	-1.53863e-12	18	0	0	49	5314
WP692	Sulfation Biotransformation Reaction	1	-1.53863e-12	18	0	0	49	5314
WP2431	Spinal Cord Injury	1	-1.16535e-12	119	0	0	49	5314
WP2583	T-Cell Receptor and Co-stimulatory Signaling	1	-1.12409e-12	29	0	0	49	5314
WP422	MAPK Cascade	1	-1.12409e-12	29	0	0	49	5314
WP3613	Photodynamic therapy-induced unfolded protein response	1	-1.12409e-12	29	0	0	49	5314
WP2643	Nanoparticle-mediated activation of receptor signaling	1	-1.12409e-12	29	0	0	49	5314
WP516	Hypertrophy Model	1	-4.06105e-13	20	0	0	49	5314
WP1742	TP53 Network	1	-4.06105e-13	20	0	0	49	5314
WP1422	Sphingolipid Metabolism	1	-4.06105e-13	20	0	0	49	5314
WP391	Mitochondrial Gene Expression	1	-4.06105e-13	20	0	0	49	5314
WP732	Serotonin Receptor 2 and ELK-SRF/GATA4 signaling	1	-4.06105e-13	20	0	0	49	5314
WP497	Urea cycle and metabolism of amino groups	1	-4.06105e-13	20	0	0	49	5314
WP3657	Hematopoietic Stem Cell Gene Regulation by GABP alpha/beta Complex	1	-1.54999e-13	22	0	0	49	5314
WP3872	Regulation of Apoptosis by Parathyroid Hormone-related Protein	1	-1.54999e-13	22	0	0	49	5314
WP3599	Transcription factor regulation in adipogenesis	1	-1.54999e-13	22	0	0	49	5314
WP167	Eicosanoid Synthesis	1	-1.54999e-13	22	0	0	49	5314
WP545	Complement Activation	1	-1.54999e-13	22	0	0	49	5314
WP3645	NAD+ biosynthetic pathways	1	-1.54999e-13	22	0	0	49	5314
WP1424	Globo Sphingolipid Metabolism	1	-1.54999e-13	22	0	0	49	5314
WP698	Glucuronidation	1	-1.34789e-13	26	0	0	49	5314
WP325	Triacylglyceride Synthesis	1	-1.34789e-13	26	0	0	49	5314
WP581	EPO Receptor Signaling	1	-1.34789e-13	26	0	0	49	5314
WP530	Cytokines and Inflammatory Response	1	-1.34789e-13	26	0	0	49	5314
WP2878	PPAR Alpha Pathway	1	-1.34789e-13	26	0	0	49	5314
WP26	Signal Transduction of S1P Receptor	1	-1.34789e-13	26	0	0	49	5314
WP1438	Influenza A virus infection	1	9.25672e-14	2	0	0	49	5314
WP2816	Felbamate Metabolism	1	9.25672e-14	2	0	0	49	5314
WP1273	Folic Acid Network	1	9.25672e-14	2	0	0	49	5314
WP1311	Folic Acid Network	1	9.25672e-14	2	0	0	49	5314
WP2646	Lidocaine metabolism	1	9.25672e-14	2	0	0	49	5314
WP2901	Gonadotropin-releasing hormone (GnRH) signaling	1	9.25672e-14	2	0	0	49	5314
WP2866	mir34a and TGIF2 in osteoclastogenesis	1	9.25672e-14	2	0	0	49	5314
WP2943	Hypoxia-mediated EMT and Stemness	1	9.25672e-14	2	0	0	49	5314
WP2366	Butyrate-induced histone acetylation	1	9.25672e-14	2	0	0	49	5314
WP2190	One carbon donor	1	2.44412e-13	1	0	0	49	5314
WP1	Statin Pathway	1	2.44412e-13	1	0	0	49	5314
WP188	Focal Adhesion	1	2.44412e-13	1	0	0	49	5314
WP3191	TSLP Signaling Pathway	1	2.44412e-13	1	0	0	49	5314
WP3627	Gut-Liver Indole Metabolism	1	2.44412e-13	1	0	0	49	5314
WP108	Selenium metabolism/Selenoproteins	1	2.44412e-13	1	0	0	49	5314
WP2536	Colchicine Metabolic Pathway	1	2.44412e-13	1	0	0	49	5314
WP179	Cell Cycle	1	5.22543e-13	105	0	0	49	5314
WP3596	miR-517 relationship with ARCN1 and USP1	1	5.24469e-13	5	0	0	49	5314
WP688	Catalytic cycle of mammalian Flavin-containing MonoOxygenases (FMOs)	1	5.24469e-13	5	0	0	49	5314
WP311	Synthesis and Degradation of Ketone Bodies	1	5.24469e-13	5	0	0	49	5314
WP2868	TCA Cycle Nutrient Utilization and Invasiveness of Ovarian Cancer	1	5.24469e-13	5	0	0	49	5314
WP2597	Secretion of Hydrochloric Acid in Parietal Cells	1	5.24469e-13	5	0	0	49	5314
WP2542	Sulindac Metabolic Pathway	1	5.24469e-13	5	0	0	49	5314
WP1984	Integrated Breast Cancer Pathway	1	6.60549e-13	154	0	0	49	5314
WP3529	Zinc homeostasis	1	8.73084e-13	37	0	0	49	5314
WP3414	Initiation of transcription and translation elongation at the HIV-1 LTR	1	8.73084e-13	37	0	0	49	5314
WP619	Type II interferon signaling (IFNG)	1	8.73084e-13	37	0	0	49	5314
WP1471	Target Of Rapamycin (TOR) Signaling	1	8.73084e-13	37	0	0	49	5314
WP2853	Endoderm Differentiation	1	9.19875e-13	145	0	0	49	5314
WP1449	Regulation of toll-like receptor signaling pathway	1	9.19875e-13	145	0	0	49	5314
WP710	DNA Damage Response (only ATM dependent)	1	1.43678e-12	114	0	0	49	5314
WP3651	Pathways Affected in Adenoid Cystic Carcinoma	1	1.51156e-12	66	0	0	49	5314
WP3601	Composition of Lipid Particles	1	1.71419e-12	10	0	0	49	5314
WP3656	Interleukin-1 Induced Activation of NF-kappa-B	1	1.71419e-12	10	0	0	49	5314
WP2874	Liver X Receptor Pathway	1	1.71419e-12	10	0	0	49	5314
WP2333	Trans-sulfuration pathway	1	1.71419e-12	10	0	0	49	5314
WP704	Methylation Pathways	1	1.71419e-12	10	0	0	49	5314
WP2113	Type III interferon signaling	1	1.71419e-12	10	0	0	49	5314
WP496	Steroid Biosynthesis	1	1.71419e-12	10	0	0	49	5314
WP117	GPCRs, Other	1	1.90886e-12	95	0	0	49	5314
WP707	DNA Damage Response	1	2.16041e-12	69	0	0	49	5314
WP2369	Histone Modifications	1	2.16041e-12	69	0	0	49	5314
WP399	Wnt Signaling Pathway and Pluripotency	1	2.20867e-12	106	0	0	49	5314
WP3877	Simplified Depiction of MYD88 Distinct Input-Output Pathway	1	2.38571e-12	19	0	0	49	5314
WP22	IL-9 Signaling Pathway	1	2.38571e-12	19	0	0	49	5314
WP3287	Overview of nanoparticle effects	1	2.38571e-12	19	0	0	49	5314
WP2879	Farnesoid X Receptor Pathway	1	2.38571e-12	19	0	0	49	5314
WP404	Nucleotide Metabolism	1	2.38571e-12	19	0	0	49	5314
WP1992	TarBasePathway	1	2.38571e-12	19	0	0	49	5314
WP247	Small Ligand GPCRs	1	2.38571e-12	19	0	0	49	5314
WP734	Serotonin Receptor 4/6/7 and NR3C Signaling	1	2.38571e-12	19	0	0	49	5314
WP2011	SREBF and miR33 in cholesterol and lipid homeostasis	1	2.38571e-12	19	0	0	49	5314
WP697	Estrogen metabolism	1	2.38571e-12	19	0	0	49	5314
WP384	Apoptosis Modulation by HSP70	1	2.38571e-12	19	0	0	49	5314
WP2359	Parkin-Ubiquitin Proteasomal System pathway	1	2.49441e-12	70	0	0	49	5314
WP428	Wnt Signaling Pathway	1	2.49441e-12	70	0	0	49	5314
WP2446	Retinoblastoma (RB) in Cancer	1	3.05661e-12	88	0	0	49	5314
WP107	Translation Factors	1	3.10887e-12	53	0	0	49	5314
WP363	Wnt Signaling Pathway Netpath	1	3.10887e-12	53	0	0	49	5314
WP1544	MicroRNAs in cardiomyocyte hypertrophy	1	3.75564e-12	102	0	0	49	5314
WP2064	Neural Crest Differentiation	1	3.75564e-12	102	0	0	49	5314
WP1433	Nucleotide-binding Oligomerization Domain (NOD) pathway	1	4.05287e-12	41	0	0	49	5314
WP3298	Melatonin metabolism and effects	1	4.11085e-12	36	0	0	49	5314
WP2012	miRs in Muscle Cell Differentiation	1	4.11085e-12	36	0	0	49	5314
WP500	Glycogen Metabolism	1	4.11085e-12	36	0	0	49	5314
WP23	B Cell Receptor Signaling Pathway	1	4.5244e-12	98	0	0	49	5314
WP481	Insulin Signaling	1	4.97416e-12	161	0	0	49	5314
WP3	Transcriptional activation by NRF2	1	5.96165e-12	15	0	0	49	5314
WP2435	Quercetin and Nf-kB/ AP-1 Induced Cell Apoptosis	1	5.96165e-12	15	0	0	49	5314
WP197	Cholesterol Biosynthesis	1	5.96165e-12	15	0	0	49	5314
WP35	G Protein Signaling Pathways	1	7.38231e-12	96	0	0	49	5314
WP1528	Physiological and Pathological Hypertrophy of the Heart	1	8.12903e-12	25	0	0	49	5314
WP2895	Differentiation of white and brown adipocyte	1	8.12903e-12	25	0	0	49	5314
WP205	IL-7 Signaling Pathway	1	8.12903e-12	25	0	0	49	5314
WP2261	Signaling Pathways in Glioblastoma	1	1.01889e-11	83	0	0	49	5314
WP75	Toll-like Receptor Signaling Pathway	1	1.10734e-11	103	0	0	49	5314
WP306	Focal Adhesion	1	1.13954e-11	195	0	0	49	5314
WP69	T-Cell antigen Receptor (TCR) Signaling Pathway	1	1.19229e-11	91	0	0	49	5314

## Sheet: KEGG
TermID	Term	Enrichment	logP	Genes in Term	Target Genes in Term	Fraction of Targets in Term	Total Target Genes	Total Genes	Entrez Gene IDs	Gene Symbols
hsa04950	Maturity onset diabetes of the young	4.33872e-07	-14.6505	26	5	0.113636	44	7094	4.82539e+21	NKX6-1,MAFA,PDX1,INS,IAPP
ko04950	Maturity onset diabetes of the young	4.33872e-07	-14.6505	26	5	0.113636	44	7094	4.82539e+21	NKX6-1,MAFA,PDX1,INS,IAPP
hsa04911	Insulin secretion	1.21425e-05	-11.3188	85	6	0.136364	44	7094	6.83326e+22	ABCC8,GCG,ADCYAP1,PDX1,ITPR3,INS
ko04930	Type II diabetes mellitus	0.000205378	-8.49066	48	4	0.0909091	44	7094	6.83339e+17	ABCC8,MAFA,PDX1,INS
hsa04930	Type II diabetes mellitus	0.000205378	-8.49066	48	4	0.0909091	44	7094	6.83339e+17	ABCC8,MAFA,PDX1,INS
hsa04918	Thyroid hormone synthesis	0.0106241	-4.54463	74	3	0.0681818	44	7094	727628783710	TTR,GPX3,ITPR3
ko04918	Thyroid hormone synthesis	0.0106241	-4.54463	74	3	0.0681818	44	7094	727628783710	TTR,GPX3,ITPR3
ko04610	Complement and coagulation cascades	0.0126857	-4.36728	79	3	0.0681818	44	7094	119121595265	CLU,F10,SERPINA1
hsa04610	Complement and coagulation cascades	0.0126857	-4.36728	79	3	0.0681818	44	7094	119121595265	CLU,F10,SERPINA1
hsa_M00177	Ribosome, eukaryotes	0.0185134	-3.98926	91	3	0.0681818	44	7094	934962306194	RPL23,RPS25,RPS6
M00177	Ribosome, eukaryotes	0.0185134	-3.98926	91	3	0.0681818	44	7094	934962306194	RPL23,RPS25,RPS6
ko00471	D-Glutamine and D-glutamate metabolism	0.024585	-3.70562	4	1	0.0227273	44	7094	2744	GLS
hsa00471	D-Glutamine and D-glutamate metabolism	0.024585	-3.70562	4	1	0.0227273	44	7094	2744	GLS
ko04922	Glucagon signaling pathway	0.0249663	-3.69023	102	3	0.0681818	44	7094	264137103939	GCG,ITPR3,LDHA
hsa04922	Glucagon signaling pathway	0.0249663	-3.69023	102	3	0.0681818	44	7094	264137103939	GCG,ITPR3,LDHA
hsa04066	HIF-1 signaling pathway	0.025606	-3.66493	103	3	0.0681818	44	7094	363061943939	INS,RPS6,LDHA
hsa04940	Type I diabetes mellitus	0.0289075	-3.54366	43	2	0.0454545	44	7094	31053630	HLA-A,INS
ko04940	Type I diabetes mellitus	0.0289075	-3.54366	43	2	0.0454545	44	7094	31053630	HLA-A,INS
hsa01212	Fatty acid metabolism	0.0354152	-3.34061	48	2	0.0454545	44	7094	303379966	HADH,SCD5
ko01212	Fatty acid metabolism	0.0354152	-3.34061	48	2	0.0454545	44	7094	303379966	HADH,SCD5
hsa_M00085	Fatty acid biosynthesis, elongation, mitochondria	0.036655	-3.30621	6	1	0.0227273	44	7094	3033	HADH
M00085	Fatty acid biosynthesis, elongation, mitochondria	0.036655	-3.30621	6	1	0.0227273	44	7094	3033	HADH
hsa05205	Proteoglycans in cancer	0.0373662	-3.28699	205	4	0.0909091	44	7094	3.71035e+16	ITPR3,IGF2,PLCE1,RPS6
ko05205	Proteoglycans in cancer	0.0373662	-3.28699	205	4	0.0909091	44	7094	3.71035e+16	ITPR3,IGF2,PLCE1,RPS6
hsa04152	AMPK signaling pathway	0.0402455	-3.21276	123	3	0.0681818	44	7094	5208799663630	PFKFB2,SCD5,INS
ko04152	AMPK signaling pathway	0.0402455	-3.21276	123	3	0.0681818	44	7094	5208799663630	PFKFB2,SCD5,INS
hsa03010	Ribosome	0.0497701	-3.00034	134	3	0.0681818	44	7094	934962306194	RPL23,RPS25,RPS6
ko03010	Ribosome	0.0497701	-3.00034	134	3	0.0681818	44	7094	934962306194	RPL23,RPS25,RPS6
hsa00310	Lysine degradation	0.0514783	-2.9666	59	2	0.0454545	44	7094	303351268	HADH,PIPOX
ko00310	Lysine degradation	0.0514783	-2.9666	59	2	0.0454545	44	7094	303351268	HADH,PIPOX
hsa00590	Arachidonic acid metabolism	0.0562385	-2.87815	62	2	0.0454545	44	7094	1136122878	CYP2U1,GPX3
ko00590	Arachidonic acid metabolism	0.0562385	-2.87815	62	2	0.0454545	44	7094	1136122878	CYP2U1,GPX3
hsa04924	Renin secretion	0.0611477	-2.79446	65	2	0.0454545	44	7094	1163710	ADCYAP1,ITPR3
ko04924	Renin secretion	0.0611477	-2.79446	65	2	0.0454545	44	7094	1163710	ADCYAP1,ITPR3
ko05230	Central carbon metabolism in cancer	0.0644998	-2.74109	67	2	0.0454545	44	7094	27443939	GLS,LDHA
hsa05230	Central carbon metabolism in cancer	0.0644998	-2.74109	67	2	0.0454545	44	7094	27443939	GLS,LDHA
hsa_M00032	Lysine degradation, lysine => saccharopine => acetoacetyl-CoA	0.0661949	-2.71515	11	1	0.0227273	44	7094	3033	HADH
M00032	Lysine degradation, lysine => saccharopine => acetoacetyl-CoA	0.0661949	-2.71515	11	1	0.0227273	44	7094	3033	HADH
M00087	beta-Oxidation	0.0719958	-2.63115	12	1	0.0227273	44	7094	3033	HADH
hsa_M00087	beta-Oxidation	0.0719958	-2.63115	12	1	0.0227273	44	7094	3033	HADH
ko03320	PPAR signaling pathway	0.0731437	-2.61533	72	2	0.0454545	44	7094	217179966	FABP5,SCD5
hsa03320	PPAR signaling pathway	0.0731437	-2.61533	72	2	0.0454545	44	7094	217179966	FABP5,SCD5
hsa04612	Antigen processing and presentation	0.0821401	-2.49933	77	2	0.0454545	44	7094	5673105	B2M,HLA-A
ko04612	Antigen processing and presentation	0.0821401	-2.49933	77	2	0.0454545	44	7094	5673105	B2M,HLA-A
hsa04022	cGMP-PKG signaling pathway	0.0853863	-2.46057	168	3	0.0681818	44	7094	37103630150	ITPR3,INS,ADRA2A
ko04022	cGMP-PKG signaling pathway	0.0853863	-2.46057	168	3	0.0681818	44	7094	37103630150	ITPR3,INS,ADRA2A
ko04666	Fc gamma R-mediated phagocytosis	0.110965	-2.19854	92	2	0.0454545	44	7094	29344651	GSN,MYO10
hsa04666	Fc gamma R-mediated phagocytosis	0.110965	-2.19854	92	2	0.0454545	44	7094	29344651	GSN,MYO10
hsa_M00679	BMP signaling	0.117152	-2.14428	20	1	0.0227273	44	7094	653	BMP5
M00679	BMP signaling	0.117152	-2.14428	20	1	0.0227273	44	7094	653	BMP5
ko00220	Arginine biosynthesis	0.122643	-2.09848	21	1	0.0227273	44	7094	2744	GLS
hsa00220	Arginine biosynthesis	0.122643	-2.09848	21	1	0.0227273	44	7094	2744	GLS
hsa04070	Phosphatidylinositol signaling system	0.125217	-2.07771	99	2	0.0454545	44	7094	371051196	ITPR3,PLCE1
ko04070	Phosphatidylinositol signaling system	0.125217	-2.07771	99	2	0.0454545	44	7094	371051196	ITPR3,PLCE1
hsa_M00130	Inositol phosphate metabolism, PI=> PIP2 => Ins(1,4,5)P3 => Ins(1,3,4,5)P4	0.128101	-2.05493	22	1	0.0227273	44	7094	51196	PLCE1
M00130	Inositol phosphate metabolism, PI=> PIP2 => Ins(1,4,5)P3 => Ins(1,3,4,5)P4	0.128101	-2.05493	22	1	0.0227273	44	7094	51196	PLCE1
hsa04964	Proximal tubule bicarbonate reclamation	0.133526	-2.01346	23	1	0.0227273	44	7094	2744	GLS
ko01040	Biosynthesis of unsaturated fatty acids	0.133526	-2.01346	23	1	0.0227273	44	7094	79966	SCD5
ko04964	Proximal tubule bicarbonate reclamation	0.133526	-2.01346	23	1	0.0227273	44	7094	2744	GLS
hsa01040	Biosynthesis of unsaturated fatty acids	0.133526	-2.01346	23	1	0.0227273	44	7094	79966	SCD5
hsa00062	Fatty acid elongation	0.144277	-1.93602	25	1	0.0227273	44	7094	3033	HADH
ko00062	Fatty acid elongation	0.144277	-1.93602	25	1	0.0227273	44	7094	3033	HADH
ko04724	Glutamatergic synapse	0.157089	-1.85095	114	2	0.0454545	44	7094	27443710	GLS,ITPR3
hsa04724	Glutamatergic synapse	0.157089	-1.85095	114	2	0.0454545	44	7094	27443710	GLS,ITPR3
hsa00650	Butanoate metabolism	0.160159	-1.83159	28	1	0.0227273	44	7094	3033	HADH
ko00650	Butanoate metabolism	0.160159	-1.83159	28	1	0.0227273	44	7094	3033	HADH
hsa04919	Thyroid hormone signaling pathway	0.16584	-1.79673	118	2	0.0454545	44	7094	520851196	PFKFB2,PLCE1
hsa04114	Oocyte meiosis	0.170248	-1.7705	120	2	0.0454545	44	7094	37103630	ITPR3,INS
ko04114	Oocyte meiosis	0.170248	-1.7705	120	2	0.0454545	44	7094	37103630	ITPR3,INS
hsa04710	Circadian rhythm	0.175752	-1.73868	31	1	0.0227273	44	7094	79365	BHLHE41
ko04710	Circadian rhythm	0.175752	-1.73868	31	1	0.0227273	44	7094	79365	BHLHE41
ko00640	Propanoate metabolism	0.180887	-1.70988	32	1	0.0227273	44	7094	3939	LDHA
hsa00640	Propanoate metabolism	0.180887	-1.70988	32	1	0.0227273	44	7094	3939	LDHA
ko00051	Fructose and mannose metabolism	0.185991	-1.68206	33	1	0.0227273	44	7094	5208	PFKFB2
hsa00051	Fructose and mannose metabolism	0.185991	-1.68206	33	1	0.0227273	44	7094	5208	PFKFB2
hsa00250	Alanine, aspartate and glutamate metabolism	0.196105	-1.62911	35	1	0.0227273	44	7094	2744	GLS
ko00250	Alanine, aspartate and glutamate metabolism	0.196105	-1.62911	35	1	0.0227273	44	7094	2744	GLS
hsa05330	Allograft rejection	0.206096	-1.57941	37	1	0.0227273	44	7094	3105	HLA-A
ko05330	Allograft rejection	0.206096	-1.57941	37	1	0.0227273	44	7094	3105	HLA-A
hsa04910	Insulin signaling pathway	0.215286	-1.53579	140	2	0.0454545	44	7094	36306194	INS,RPS6
ko04910	Insulin signaling pathway	0.215286	-1.53579	140	2	0.0454545	44	7094	36306194	INS,RPS6
ko00620	Pyruvate metabolism	0.215965	-1.53264	39	1	0.0227273	44	7094	3939	LDHA
ko04960	Aldosterone-regulated sodium reabsorption	0.215965	-1.53264	39	1	0.0227273	44	7094	3630	INS
ko00260	Glycine, serine and threonine metabolism	0.215965	-1.53264	39	1	0.0227273	44	7094	51268	PIPOX
hsa00260	Glycine, serine and threonine metabolism	0.215965	-1.53264	39	1	0.0227273	44	7094	51268	PIPOX
hsa00620	Pyruvate metabolism	0.215965	-1.53264	39	1	0.0227273	44	7094	3939	LDHA
hsa04960	Aldosterone-regulated sodium reabsorption	0.215965	-1.53264	39	1	0.0227273	44	7094	3630	INS
ko04140	Autophagy	0.220855	-1.51025	40	1	0.0227273	44	7094	3630	INS
ko00380	Tryptophan metabolism	0.220855	-1.51025	40	1	0.0227273	44	7094	3033	HADH
hsa04140	Autophagy	0.220855	-1.51025	40	1	0.0227273	44	7094	3630	INS
hsa00380	Tryptophan metabolism	0.220855	-1.51025	40	1	0.0227273	44	7094	3033	HADH
ko04514	Cell adhesion molecules (CAMs)	0.222154	-1.50439	143	2	0.0454545	44	7094	237053105	CADM1,HLA-A
hsa04514	Cell adhesion molecules (CAMs)	0.222154	-1.50439	143	2	0.0454545	44	7094	237053105	CADM1,HLA-A
ko05332	Graft-versus-host disease	0.225715	-1.48848	41	1	0.0227273	44	7094	3105	HLA-A
hsa05332	Graft-versus-host disease	0.225715	-1.48848	41	1	0.0227273	44	7094	3105	HLA-A
hsa00270	Cysteine and methionine metabolism	0.240118	-1.42662	44	1	0.0227273	44	7094	3939	LDHA
hsa02010	ABC transporters	0.240118	-1.42662	44	1	0.0227273	44	7094	6833	ABCC8
ko00071	Fatty acid degradation	0.240118	-1.42662	44	1	0.0227273	44	7094	3033	HADH
ko00270	Cysteine and methionine metabolism	0.240118	-1.42662	44	1	0.0227273	44	7094	3939	LDHA
ko02010	ABC transporters	0.240118	-1.42662	44	1	0.0227273	44	7094	6833	ABCC8
hsa00071	Fatty acid degradation	0.240118	-1.42662	44	1	0.0227273	44	7094	3033	HADH
hsa04150	mTOR signaling pathway	0.245171	-1.4058	153	2	0.0454545	44	7094	36306194	INS,RPS6
ko04150	mTOR signaling pathway	0.245171	-1.4058	153	2	0.0454545	44	7094	36306194	INS,RPS6
hsa00280	Valine, leucine and isoleucine degradation	0.258915	-1.35125	48	1	0.0227273	44	7094	3033	HADH
ko00280	Valine, leucine and isoleucine degradation	0.258915	-1.35125	48	1	0.0227273	44	7094	3033	HADH
hsa04913	Ovarian steroidogenesis	0.268143	-1.31624	50	1	0.0227273	44	7094	3630	INS
ko04913	Ovarian steroidogenesis	0.268143	-1.31624	50	1	0.0227273	44	7094	3630	INS
hsa05010	Alzheimer's disease	0.272933	-1.29853	165	2	0.0454545	44	7094	37104137	ITPR3,MAPT
ko05010	Alzheimer's disease	0.272933	-1.29853	165	2	0.0454545	44	7094	37104137	ITPR3,MAPT
hsa05320	Autoimmune thyroid disease	0.277258	-1.28281	52	1	0.0227273	44	7094	3105	HLA-A
ko05320	Autoimmune thyroid disease	0.277258	-1.28281	52	1	0.0227273	44	7094	3105	HLA-A
hsa04621	NOD-like receptor signaling pathway	0.282195	-1.26516	169	2	0.0454545	44	7094	3710846	ITPR3,CASR
ko04621	NOD-like receptor signaling pathway	0.282195	-1.26516	169	2	0.0454545	44	7094	3710846	ITPR3,CASR
hsa00480	Glutathione metabolism	0.286262	-1.25085	54	1	0.0227273	44	7094	2878	GPX3
ko00480	Glutathione metabolism	0.286262	-1.25085	54	1	0.0227273	44	7094	2878	GPX3
hsa04923	Regulation of lipolysis in adipocytes	0.295156	-1.22025	56	1	0.0227273	44	7094	3630	INS
hsa05416	Viral myocarditis	0.303943	-1.19092	58	1	0.0227273	44	7094	3105	HLA-A
ko04020	Calcium signaling pathway	0.309927	-1.17142	181	2	0.0454545	44	7094	371051196	ITPR3,PLCE1
hsa04020	Calcium signaling pathway	0.309927	-1.17142	181	2	0.0454545	44	7094	371051196	ITPR3,PLCE1
hsa04730	Long-term depression	0.312622	-1.16276	60	1	0.0227273	44	7094	3710	ITPR3
ko04730	Long-term depression	0.312622	-1.16276	60	1	0.0227273	44	7094	3710	ITPR3
ko04213	Longevity regulating pathway - multiple species	0.329664	-1.10968	64	1	0.0227273	44	7094	3630	INS
hsa04213	Longevity regulating pathway - multiple species	0.329664	-1.10968	64	1	0.0227273	44	7094	3630	INS
hsa05131	Shigellosis	0.329664	-1.10968	64	1	0.0227273	44	7094	9844	ELMO1
hsa00830	Retinol metabolism	0.333859	-1.09704	65	1	0.0227273	44	7094	216	ALDH1A1
ko00830	Retinol metabolism	0.333859	-1.09704	65	1	0.0227273	44	7094	216	ALDH1A1
ko00010	Glycolysis / Gluconeogenesis	0.342173	-1.07244	67	1	0.0227273	44	7094	3939	LDHA
hsa00010	Glycolysis / Gluconeogenesis	0.342173	-1.07244	67	1	0.0227273	44	7094	3939	LDHA
hsa04720	Long-term potentiation	0.342173	-1.07244	67	1	0.0227273	44	7094	3710	ITPR3
ko04720	Long-term potentiation	0.342173	-1.07244	67	1	0.0227273	44	7094	3710	ITPR3
ko05169	Epstein-Barr virus infection	0.353416	-1.04011	200	2	0.0454545	44	7094	9563105	ENTPD3,HLA-A
hsa05169	Epstein-Barr virus infection	0.353416	-1.04011	200	2	0.0454545	44	7094	9563105	ENTPD3,HLA-A
hsa00562	Inositol phosphate metabolism	0.358499	-1.02583	71	1	0.0227273	44	7094	51196	PLCE1
ko00562	Inositol phosphate metabolism	0.358499	-1.02583	71	1	0.0227273	44	7094	51196	PLCE1
hsa05203	Viral carcinogenesis	0.360211	-1.02107	203	2	0.0454545	44	7094	29343105	GSN,HLA-A
ko05203	Viral carcinogenesis	0.360211	-1.02107	203	2	0.0454545	44	7094	29343105	GSN,HLA-A
hsa04917	Prolactin signaling pathway	0.362518	-1.01468	72	1	0.0227273	44	7094	3630	INS
ko04917	Prolactin signaling pathway	0.362518	-1.01468	72	1	0.0227273	44	7094	3630	INS
hsa04971	Gastric acid secretion	0.374428	-0.982355	75	1	0.0227273	44	7094	3710	ITPR3
ko04971	Gastric acid secretion	0.374428	-0.982355	75	1	0.0227273	44	7094	3710	ITPR3
hsa04015	Rap1 signaling pathway	0.380447	-0.966409	212	2	0.0454545	44	7094	363051196	INS,PLCE1
ko04015	Rap1 signaling pathway	0.380447	-0.966409	212	2	0.0454545	44	7094	363051196	INS,PLCE1
ko04810	Regulation of actin cytoskeleton	0.38268	-0.960555	213	2	0.0454545	44	7094	29343630	GSN,INS
hsa04810	Regulation of actin cytoskeleton	0.38268	-0.960555	213	2	0.0454545	44	7094	29343630	GSN,INS
hsa05100	Bacterial invasion of epithelial cells	0.386121	-0.951605	78	1	0.0227273	44	7094	9844	ELMO1
ko05100	Bacterial invasion of epithelial cells	0.386121	-0.951605	78	1	0.0227273	44	7094	9844	ELMO1
hsa01521	EGFR tyrosine kinase inhibitor resistance	0.3976	-0.922309	81	1	0.0227273	44	7094	6194	RPS6
ko01521	EGFR tyrosine kinase inhibitor resistance	0.3976	-0.922309	81	1	0.0227273	44	7094	6194	RPS6
hsa04925	Aldosterone synthesis and secretion	0.401379	-0.912849	82	1	0.0227273	44	7094	3710	ITPR3
ko04742	Taste transduction	0.401379	-0.912849	82	1	0.0227273	44	7094	3710	ITPR3
hsa04742	Taste transduction	0.401379	-0.912849	82	1	0.0227273	44	7094	3710	ITPR3
ko04925	Aldosterone synthesis and secretion	0.401379	-0.912849	82	1	0.0227273	44	7094	3710	ITPR3
hsa04146	Peroxisome	0.405136	-0.903534	83	1	0.0227273	44	7094	51268	PIPOX
ko04146	Peroxisome	0.405136	-0.903534	83	1	0.0227273	44	7094	51268	PIPOX
ko04350	TGF-beta signaling pathway	0.408869	-0.894361	84	1	0.0227273	44	7094	653	BMP5
hsa04350	TGF-beta signaling pathway	0.408869	-0.894361	84	1	0.0227273	44	7094	653	BMP5
hsa04014	Ras signaling pathway	0.415779	-0.877602	228	2	0.0454545	44	7094	363051196	INS,PLCE1
hsa04727	GABAergic synapse	0.423574	-0.859026	88	1	0.0227273	44	7094	2744	GLS
ko04727	GABAergic synapse	0.423574	-0.859026	88	1	0.0227273	44	7094	2744	GLS
hsa04540	Gap junction	0.423574	-0.859026	88	1	0.0227273	44	7094	3710	ITPR3
ko04540	Gap junction	0.423574	-0.859026	88	1	0.0227273	44	7094	3710	ITPR3
hsa04974	Protein digestion and absorption	0.427194	-0.850516	89	1	0.0227273	44	7094	1803	DPP4
ko04974	Protein digestion and absorption	0.427194	-0.850516	89	1	0.0227273	44	7094	1803	DPP4
hsa05215	Prostate cancer	0.427194	-0.850516	89	1	0.0227273	44	7094	3630	INS
ko05215	Prostate cancer	0.427194	-0.850516	89	1	0.0227273	44	7094	3630	INS
ko04970	Salivary secretion	0.430792	-0.842129	90	1	0.0227273	44	7094	3710	ITPR3
hsa04970	Salivary secretion	0.430792	-0.842129	90	1	0.0227273	44	7094	3710	ITPR3
ko04912	GnRH signaling pathway	0.437922	-0.825714	92	1	0.0227273	44	7094	3710	ITPR3
hsa04912	GnRH signaling pathway	0.437922	-0.825714	92	1	0.0227273	44	7094	3710	ITPR3
hsa04914	Progesterone-mediated oocyte maturation	0.444965	-0.809761	94	1	0.0227273	44	7094	3630	INS
ko04914	Progesterone-mediated oocyte maturation	0.444965	-0.809761	94	1	0.0227273	44	7094	3630	INS
hsa04211	Longevity regulating pathway	0.444965	-0.809761	94	1	0.0227273	44	7094	3630	INS
ko04972	Pancreatic secretion	0.448453	-0.801951	95	1	0.0227273	44	7094	3710	ITPR3
hsa04972	Pancreatic secretion	0.448453	-0.801951	95	1	0.0227273	44	7094	3710	ITPR3
ko04713	Circadian entrainment	0.451921	-0.794249	96	1	0.0227273	44	7094	3710	ITPR3
hsa04713	Circadian entrainment	0.451921	-0.794249	96	1	0.0227273	44	7094	3710	ITPR3
hsa04750	Inflammatory mediator regulation of TRP channels	0.462195	-0.771767	99	1	0.0227273	44	7094	3710	ITPR3
ko04750	Inflammatory mediator regulation of TRP channels	0.462195	-0.771767	99	1	0.0227273	44	7094	3710	ITPR3
ko04915	Estrogen signaling pathway	0.465578	-0.764475	100	1	0.0227273	44	7094	3710	ITPR3
hsa04915	Estrogen signaling pathway	0.465578	-0.764475	100	1	0.0227273	44	7094	3710	ITPR3
ko04933	AGE-RAGE signaling pathway in diabetic complications	0.46894	-0.757279	101	1	0.0227273	44	7094	51196	PLCE1
ko04723	Retrograde endocannabinoid signaling	0.46894	-0.757279	101	1	0.0227273	44	7094	3710	ITPR3
hsa04723	Retrograde endocannabinoid signaling	0.46894	-0.757279	101	1	0.0227273	44	7094	3710	ITPR3
hsa04933	AGE-RAGE signaling pathway in diabetic complications	0.46894	-0.757279	101	1	0.0227273	44	7094	51196	PLCE1
hsa00240	Pyrimidine metabolism	0.478903	-0.736257	104	1	0.0227273	44	7094	956	ENTPD3
ko00240	Pyrimidine metabolism	0.478903	-0.736257	104	1	0.0227273	44	7094	956	ENTPD3
hsa04931	Insulin resistance	0.495103	-0.702989	109	1	0.0227273	44	7094	3630	INS
hsa04725	Cholinergic synapse	0.501445	-0.690262	111	1	0.0227273	44	7094	3710	ITPR3
hsa04726	Serotonergic synapse	0.504586	-0.684017	112	1	0.0227273	44	7094	3710	ITPR3
hsa04270	Vascular smooth muscle contraction	0.532002	-0.631108	121	1	0.0227273	44	7094	3710	ITPR3
ko04270	Vascular smooth muscle contraction	0.532002	-0.631108	121	1	0.0227273	44	7094	3710	ITPR3
hsa04611	Platelet activation	0.534955	-0.625573	122	1	0.0227273	44	7094	3710	ITPR3
hsa04110	Cell cycle	0.540807	-0.614693	124	1	0.0227273	44	7094	1028	CDKN1C
ko04110	Cell cycle	0.540807	-0.614693	124	1	0.0227273	44	7094	1028	CDKN1C
hsa05012	Parkinson's disease	0.555123	-0.588566	129	1	0.0227273	44	7094	7345	UCHL1
ko04728	Dopaminergic synapse	0.557933	-0.583516	130	1	0.0227273	44	7094	3710	ITPR3
hsa04728	Dopaminergic synapse	0.557933	-0.583516	130	1	0.0227273	44	7094	3710	ITPR3
hsa04650	Natural killer cell mediated cytotoxicity	0.569002	-0.563871	134	1	0.0227273	44	7094	3105	HLA-A
hsa04068	FoxO signaling pathway	0.569002	-0.563871	134	1	0.0227273	44	7094	3630	INS
ko04650	Natural killer cell mediated cytotoxicity	0.569002	-0.563871	134	1	0.0227273	44	7094	3105	HLA-A
hsa04210	Apoptosis	0.5851	-0.535972	140	1	0.0227273	44	7094	3710	ITPR3
ko04210	Apoptosis	0.5851	-0.535972	140	1	0.0227273	44	7094	3710	ITPR3
ko04072	Phospholipase D signaling pathway	0.592927	-0.522684	143	1	0.0227273	44	7094	3630	INS
hsa04072	Phospholipase D signaling pathway	0.592927	-0.522684	143	1	0.0227273	44	7094	3630	INS
ko04932	Non-alcoholic fatty liver disease (NAFLD)	0.603139	-0.505608	147	1	0.0227273	44	7094	3630	INS
hsa04932	Non-alcoholic fatty liver disease (NAFLD)	0.603139	-0.505608	147	1	0.0227273	44	7094	3630	INS
ko04145	Phagosome	0.615552	-0.485236	152	1	0.0227273	44	7094	3105	HLA-A
hsa04145	Phagosome	0.615552	-0.485236	152	1	0.0227273	44	7094	3105	HLA-A
hsa04390	Hippo signaling pathway	0.620411	-0.477374	154	1	0.0227273	44	7094	653	BMP5
ko04390	Hippo signaling pathway	0.620411	-0.477374	154	1	0.0227273	44	7094	653	BMP5
ko04921	Oxytocin signaling pathway	0.629948	-0.462118	158	1	0.0227273	44	7094	3710	ITPR3
hsa04921	Oxytocin signaling pathway	0.629948	-0.462118	158	1	0.0227273	44	7094	3710	ITPR3
hsa04151	PI3K-Akt signaling pathway	0.63048	-0.461274	340	2	0.0454545	44	7094	36306194	INS,RPS6
ko04151	PI3K-Akt signaling pathway	0.63048	-0.461274	340	2	0.0454545	44	7094	36306194	INS,RPS6
ko00230	Purine metabolism	0.663672	-0.409968	173	1	0.0227273	44	7094	956	ENTPD3
hsa00230	Purine metabolism	0.663672	-0.409968	173	1	0.0227273	44	7094	956	ENTPD3
hsa04360	Axon guidance	0.670046	-0.400408	176	1	0.0227273	44	7094	6091	ROBO1
ko04360	Axon guidance	0.670046	-0.400408	176	1	0.0227273	44	7094	6091	ROBO1
hsa01100	Metabolic pathways	0.678482	-0.387898	1250	7	0.159091	44	7094	2.74411e+30	GLS,CYP2U1,HADH,ALDH1A1,PIPOX,PLCE1,LDHA
ko05168	Herpes simplex infection	0.688471	-0.373283	185	1	0.0227273	44	7094	3105	HLA-A
hsa05168	Herpes simplex infection	0.688471	-0.373283	185	1	0.0227273	44	7094	3105	HLA-A
ko04062	Chemokine signaling pathway	0.692426	-0.367554	187	1	0.0227273	44	7094	9844	ELMO1
hsa04062	Chemokine signaling pathway	0.692426	-0.367554	187	1	0.0227273	44	7094	9844	ELMO1
ko04024	cAMP signaling pathway	0.716967	-0.332725	200	1	0.0227273	44	7094	51196	PLCE1
hsa04024	cAMP signaling pathway	0.716967	-0.332725	200	1	0.0227273	44	7094	51196	PLCE1
hsa04010	MAPK signaling pathway	0.801256	-0.221575	255	1	0.0227273	44	7094	4137	MAPT
ko04010	MAPK signaling pathway	0.801256	-0.221575	255	1	0.0227273	44	7094	4137	MAPT
hsa05166	HTLV-I infection	0.805068	-0.216829	258	1	0.0227273	44	7094	3105	HLA-A
ko05166	HTLV-I infection	0.805068	-0.216829	258	1	0.0227273	44	7094	3105	HLA-A
ko04144	Endocytosis	0.807569	-0.213726	260	1	0.0227273	44	7094	3105	HLA-A
hsa04144	Endocytosis	0.807569	-0.213726	260	1	0.0227273	44	7094	3105	HLA-A
ko04080	Neuroactive ligand-receptor interaction	0.826483	-0.190576	276	1	0.0227273	44	7094	150	ADRA2A
hsa04080	Neuroactive ligand-receptor interaction	0.826483	-0.190576	276	1	0.0227273	44	7094	150	ADRA2A
ko05206	MicroRNAs in cancer	0.850526	-0.1619	299	1	0.0227273	44	7094	2744	GLS
hsa05206	MicroRNAs in cancer	0.850526	-0.1619	299	1	0.0227273	44	7094	2744	GLS
M00359	Aminoacyl-tRNA biosynthesis, eukaryotes	1	-1.27783e-11	38	0	0	44	7094
hsa_M00677	Wnt signaling	1	-1.27783e-11	38	0	0	44	7094
M00677	Wnt signaling	1	-1.27783e-11	38	0	0	44	7094
hsa_M00359	Aminoacyl-tRNA biosynthesis, eukaryotes	1	-1.27783e-11	38	0	0	44	7094
ko03018	RNA degradation	1	-8.36455e-12	77	0	0	44	7094
hsa03018	RNA degradation	1	-8.36455e-12	77	0	0	44	7094
ko05033	Nicotine addiction	1	-7.86771e-12	40	0	0	44	7094
hsa05033	Nicotine addiction	1	-7.86771e-12	40	0	0	44	7094
hsa_M00355	Spliceosome, 35S U5-snRNP	1	-6.85658e-12	37	0	0	44	7094
M00355	Spliceosome, 35S U5-snRNP	1	-6.85658e-12	37	0	0	44	7094
M00694	cGMP signaling	1	-6.41265e-12	9	0	0	44	7094
M00076	Dermatan sulfate degradation	1	-6.41265e-12	9	0	0	44	7094
M00131	Inositol phosphate metabolism, Ins(1,3,4,5)P4 => Ins(1,3,4)P3 => myo-inositol	1	-6.41265e-12	9	0	0	44	7094
hsa_M00076	Dermatan sulfate degradation	1	-6.41265e-12	9	0	0	44	7094
hsa_M00135	GABA biosynthesis, eukaryotes, putrescine => GABA	1	-6.41265e-12	9	0	0	44	7094
hsa_M00694	cGMP signaling	1	-6.41265e-12	9	0	0	44	7094
hsa_M00361	Nucleotide sugar biosynthesis, eukaryotes	1	-6.41265e-12	9	0	0	44	7094
M00078	Heparan sulfate degradation	1	-6.41265e-12	9	0	0	44	7094
hsa_M00078	Heparan sulfate degradation	1	-6.41265e-12	9	0	0	44	7094
hsa_M00131	Inositol phosphate metabolism, Ins(1,3,4,5)P4 => Ins(1,3,4)P3 => myo-inositol	1	-6.41265e-12	9	0	0	44	7094
M00361	Nucleotide sugar biosynthesis, eukaryotes	1	-6.41265e-12	9	0	0	44	7094
M00135	GABA biosynthesis, eukaryotes, putrescine => GABA	1	-6.41265e-12	9	0	0	44	7094
hsa00910	Nitrogen metabolism	1	-4.27872e-12	17	0	0	44	7094
hsa00450	Selenocompound metabolism	1	-4.27872e-12	17	0	0	44	7094
M00089	Triacylglycerol biosynthesis	1	-4.27872e-12	17	0	0	44	7094
M00337	Immunoproteasome	1	-4.27872e-12	17	0	0	44	7094
ko00120	Primary bile acid biosynthesis	1	-4.27872e-12	17	0	0	44	7094
hsa00360	Phenylalanine metabolism	1	-4.27872e-12	17	0	0	44	7094
hsa_M00337	Immunoproteasome	1	-4.27872e-12	17	0	0	44	7094
M00181	RNA polymerase III, eukaryotes	1	-4.27872e-12	17	0	0	44	7094
ko00360	Phenylalanine metabolism	1	-4.27872e-12	17	0	0	44	7094
hsa_M00003	Gluconeogenesis, oxaloacetate => fructose-6P	1	-4.27872e-12	17	0	0	44	7094
hsa_M00181	RNA polymerase III, eukaryotes	1	-4.27872e-12	17	0	0	44	7094
ko00910	Nitrogen metabolism	1	-4.27872e-12	17	0	0	44	7094
M00003	Gluconeogenesis, oxaloacetate => fructose-6P	1	-4.27872e-12	17	0	0	44	7094
ko00450	Selenocompound metabolism	1	-4.27872e-12	17	0	0	44	7094
hsa_M00089	Triacylglycerol biosynthesis	1	-4.27872e-12	17	0	0	44	7094
hsa00120	Primary bile acid biosynthesis	1	-4.27872e-12	17	0	0	44	7094
M00400	p97-Ufd1-Npl4 complex	1	-4.0097e-12	3	0	0	44	7094
ko00785	Lipoic acid metabolism	1	-4.0097e-12	3	0	0	44	7094
hsa_M00400	p97-Ufd1-Npl4 complex	1	-4.0097e-12	3	0	0	44	7094
hsa_M00069	Glycosphingolipid biosynthesis, ganglio series, LacCer => GT3	1	-4.0097e-12	3	0	0	44	7094
hsa_M00082	Fatty acid biosynthesis, initiation	1	-4.0097e-12	3	0	0	44	7094
hsa_M00392	Ski complex	1	-4.0097e-12	3	0	0	44	7094
M00046	Pyrimidine degradation, uracil => beta-alanine, thymine => 3-aminoisobutanoate	1	-4.0097e-12	3	0	0	44	7094
hsa00780	Biotin metabolism	1	-4.0097e-12	3	0	0	44	7094
hsa_M00108	C21-Steroid hormone biosynthesis, progesterone => corticosterone/aldosterone	1	-4.0097e-12	3	0	0	44	7094
M00392	Ski complex	1	-4.0097e-12	3	0	0	44	7094
M00108	C21-Steroid hormone biosynthesis, progesterone => corticosterone/aldosterone	1	-4.0097e-12	3	0	0	44	7094
hsa_M00410	ESCRT-II complex	1	-4.0097e-12	3	0	0	44	7094
M00297	DNA-PK complex	1	-4.0097e-12	3	0	0	44	7094
M00020	Serine biosynthesis, glycerate-3P => serine	1	-4.0097e-12	3	0	0	44	7094
hsa_M00132	Inositol phosphate metabolism, Ins(1,3,4)P3 => phytate	1	-4.0097e-12	3	0	0	44	7094
hsa_M00408	ESCRT-0 complex	1	-4.0097e-12	3	0	0	44	7094
hsa_M00020	Serine biosynthesis, glycerate-3P => serine	1	-4.0097e-12	3	0	0	44	7094
M00082	Fatty acid biosynthesis, initiation	1	-4.0097e-12	3	0	0	44	7094
hsa_M00134	Polyamine biosynthesis, arginine => ornithine => putrescine	1	-4.0097e-12	3	0	0	44	7094
hsa_M00291	MRN complex	1	-4.0097e-12	3	0	0	44	7094
hsa00785	Lipoic acid metabolism	1	-4.0097e-12	3	0	0	44	7094
hsa_M00046	Pyrimidine degradation, uracil => beta-alanine, thymine => 3-aminoisobutanoate	1	-4.0097e-12	3	0	0	44	7094
M00408	ESCRT-0 complex	1	-4.0097e-12	3	0	0	44	7094
hsa_M00051	Uridine monophosphate biosynthesis, glutamine (+ PRPP) => UMP	1	-4.0097e-12	3	0	0	44	7094
M00291	MRN complex	1	-4.0097e-12	3	0	0	44	7094
M00107	Steroid hormone biosynthesis, cholesterol => prognenolone => progesterone	1	-4.0097e-12	3	0	0	44	7094
M00100	Sphingosine degradation	1	-4.0097e-12	3	0	0	44	7094
M00005	PRPP biosynthesis, ribose 5P => PRPP	1	-4.0097e-12	3	0	0	44	7094
M00410	ESCRT-II complex	1	-4.0097e-12	3	0	0	44	7094
ko00780	Biotin metabolism	1	-4.0097e-12	3	0	0	44	7094
M00051	Uridine monophosphate biosynthesis, glutamine (+ PRPP) => UMP	1	-4.0097e-12	3	0	0	44	7094
M00134	Polyamine biosynthesis, arginine => ornithine => putrescine	1	-4.0097e-12	3	0	0	44	7094
hsa_M00107	Steroid hormone biosynthesis, cholesterol => prognenolone => progesterone	1	-4.0097e-12	3	0	0	44	7094
hsa_M00100	Sphingosine degradation	1	-4.0097e-12	3	0	0	44	7094
M00069	Glycosphingolipid biosynthesis, ganglio series, LacCer => GT3	1	-4.0097e-12	3	0	0	44	7094
M00132	Inositol phosphate metabolism, Ins(1,3,4)P3 => phytate	1	-4.0097e-12	3	0	0	44	7094
hsa_M00118	Glutathione biosynthesis, glutamate => glutathione	1	-4.0097e-12	3	0	0	44	7094
M00118	Glutathione biosynthesis, glutamate => glutathione	1	-4.0097e-12	3	0	0	44	7094
hsa_M00005	PRPP biosynthesis, ribose 5P => PRPP	1	-4.0097e-12	3	0	0	44	7094
hsa_M00297	DNA-PK complex	1	-4.0097e-12	3	0	0	44	7094
ko01200	Carbon metabolism	1	-3.49296e-12	114	0	0	44	7094
hsa01200	Carbon metabolism	1	-3.49296e-12	114	0	0	44	7094
ko00515	Mannose type O-glycan biosynthesis	1	-3.19985e-12	23	0	0	44	7094
hsa03060	Protein export	1	-3.19985e-12	23	0	0	44	7094
ko03430	Mismatch repair	1	-3.19985e-12	23	0	0	44	7094
ko03060	Protein export	1	-3.19985e-12	23	0	0	44	7094
hsa00515	Mannose type O-glycan biosynthesis	1	-3.19985e-12	23	0	0	44	7094
hsa04614	Renin-angiotensin system	1	-3.19985e-12	23	0	0	44	7094
ko04614	Renin-angiotensin system	1	-3.19985e-12	23	0	0	44	7094
hsa03430	Mismatch repair	1	-3.19985e-12	23	0	0	44	7094
hsa_M00687	MAPK (ERK1/2) signaling	1	-1.75e-12	8	0	0	44	7094
hsa04122	Sulfur relay system	1	-1.75e-12	8	0	0	44	7094
hsa_M00406	TREX complex	1	-1.75e-12	8	0	0	44	7094
hsa_M00680	TGF-beta signaling	1	-1.75e-12	8	0	0	44	7094
hsa_M00077	Chondroitin sulfate degradation	1	-1.75e-12	8	0	0	44	7094
hsa_M00010	Citrate cycle, first carbon oxidation, oxaloacetate => 2-oxoglutarate	1	-1.75e-12	8	0	0	44	7094
hsa_M00409	ESCRT-I complex	1	-1.75e-12	8	0	0	44	7094
M00077	Chondroitin sulfate degradation	1	-1.75e-12	8	0	0	44	7094
M00680	TGF-beta signaling	1	-1.75e-12	8	0	0	44	7094
M00406	TREX complex	1	-1.75e-12	8	0	0	44	7094
M00065	GPI-anchor biosynthesis, core oligosaccharide	1	-1.75e-12	8	0	0	44	7094
M00409	ESCRT-I complex	1	-1.75e-12	8	0	0	44	7094
M00428	eIF4F complex	1	-1.75e-12	8	0	0	44	7094
hsa_M00065	GPI-anchor biosynthesis, core oligosaccharide	1	-1.75e-12	8	0	0	44	7094
hsa_M00428	eIF4F complex	1	-1.75e-12	8	0	0	44	7094
M00010	Citrate cycle, first carbon oxidation, oxaloacetate => 2-oxoglutarate	1	-1.75e-12	8	0	0	44	7094
ko04122	Sulfur relay system	1	-1.75e-12	8	0	0	44	7094
M00687	MAPK (ERK1/2) signaling	1	-1.75e-12	8	0	0	44	7094
ko00565	Ether lipid metabolism	1	-1.40412e-12	45	0	0	44	7094
hsa00565	Ether lipid metabolism	1	-1.40412e-12	45	0	0	44	7094
M00427	Nuclear pore complex	1	-1.40412e-12	45	0	0	44	7094
hsa_M00427	Nuclear pore complex	1	-1.40412e-12	45	0	0	44	7094
hsa03022	Basal transcription factors	1	-1.40412e-12	45	0	0	44	7094
ko03022	Basal transcription factors	1	-1.40412e-12	45	0	0	44	7094
ko04320	Dorso-ventral axis formation	1	-7.72523e-13	28	0	0	44	7094
ko04744	Phototransduction	1	-7.72523e-13	28	0	0	44	7094
hsa04320	Dorso-ventral axis formation	1	-7.72523e-13	28	0	0	44	7094
hsa00630	Glyoxylate and dicarboxylate metabolism	1	-7.72523e-13	28	0	0	44	7094
hsa04744	Phototransduction	1	-7.72523e-13	28	0	0	44	7094
ko00630	Glyoxylate and dicarboxylate metabolism	1	-7.72523e-13	28	0	0	44	7094
M00684	JAK-STAT signaling	1	1.76397e-13	19	0	0	44	7094
hsa_M00684	JAK-STAT signaling	1	1.76397e-13	19	0	0	44	7094
hsa00531	Glycosaminoglycan degradation	1	1.76397e-13	19	0	0	44	7094
ko00531	Glycosaminoglycan degradation	1	1.76397e-13	19	0	0	44	7094
ko00561	Glycerolipid metabolism	1	8.00817e-13	59	0	0	44	7094
hsa00561	Glycerolipid metabolism	1	8.00817e-13	59	0	0	44	7094
ko05210	Colorectal cancer	1	1.04328e-12	62	0	0	44	7094
hsa05210	Colorectal cancer	1	1.04328e-12	62	0	0	44	7094
hsa03008	Ribosome biogenesis in eukaryotes	1	1.15798e-12	79	0	0	44	7094
ko03008	Ribosome biogenesis in eukaryotes	1	1.15798e-12	79	0	0	44	7094
hsa00591	Linoleic acid metabolism	1	1.20253e-12	29	0	0	44	7094
hsa04392	Hippo signaling pathway -multiple species	1	1.20253e-12	29	0	0	44	7094
ko05216	Thyroid cancer	1	1.20253e-12	29	0	0	44	7094
ko00591	Linoleic acid metabolism	1	1.20253e-12	29	0	0	44	7094
ko00760	Nicotinate and nicotinamide metabolism	1	1.20253e-12	29	0	0	44	7094
hsa00760	Nicotinate and nicotinamide metabolism	1	1.20253e-12	29	0	0	44	7094
hsa05216	Thyroid cancer	1	1.20253e-12	29	0	0	44	7094
ko04392	Hippo signaling pathway -multiple species	1	1.20253e-12	29	0	0	44	7094
hsa04975	Fat digestion and absorption	1	1.30145e-12	41	0	0	44	7094
hsa03440	Homologous recombination	1	1.30145e-12	41	0	0	44	7094
ko03440	Homologous recombination	1	1.30145e-12	41	0	0	44	7094
ko05219	Bladder cancer	1	1.30145e-12	41	0	0	44	7094
ko04975	Fat digestion and absorption	1	1.30145e-12	41	0	0	44	7094
hsa05219	Bladder cancer	1	1.30145e-12	41	0	0	44	7094
ko04973	Carbohydrate digestion and absorption	1	1.34879e-12	46	0	0	44	7094
hsa00983	Drug metabolism - other enzymes	1	1.34879e-12	46	0	0	44	7094
hsa04973	Carbohydrate digestion and absorption	1	1.34879e-12	46	0	0	44	7094
ko00983	Drug metabolism - other enzymes	1	1.34879e-12	46	0	0	44	7094
hsa05221	Acute myeloid leukemia	1	1.55349e-12	57	0	0	44	7094
ko05221	Acute myeloid leukemia	1	1.55349e-12	57	0	0	44	7094
ko00330	Arginine and proline metabolism	1	1.88054e-12	49	0	0	44	7094
hsa05144	Malaria	1	1.88054e-12	49	0	0	44	7094
ko00510	N-Glycan biosynthesis	1	1.88054e-12	49	0	0	44	7094
hsa00330	Arginine and proline metabolism	1	1.88054e-12	49	0	0	44	7094
hsa00510	N-Glycan biosynthesis	1	1.88054e-12	49	0	0	44	7094
ko05144	Malaria	1	1.88054e-12	49	0	0	44	7094
hsa05030	Cocaine addiction	1	1.88054e-12	49	0	0	44	7094
ko05030	Cocaine addiction	1	1.88054e-12	49	0	0	44	7094
M00091	Phosphatidylcholine (PC) biosynthesis, PE => PC	1	2.89292e-12	1	0	0	44	7094
hsa00472	D-Arginine and D-ornithine metabolism	1	2.89292e-12	1	0	0	44	7094
ko00472	D-Arginine and D-ornithine metabolism	1	2.89292e-12	1	0	0	44	7094
hsa_M00043	Thyroid hormone biosynthesis, tyrosine => triiodothyronine/thyroxine	1	2.89292e-12	1	0	0	44	7094
M00043	Thyroid hormone biosynthesis, tyrosine => triiodothyronine/thyroxine	1	2.89292e-12	1	0	0	44	7094
hsa_M00091	Phosphatidylcholine (PC) biosynthesis, PE => PC	1	2.89292e-12	1	0	0	44	7094
ko04721	Synaptic vesicle cycle	1	3.2172e-12	63	0	0	44	7094
hsa04623	Cytosolic DNA-sensing pathway	1	3.2172e-12	63	0	0	44	7094
ko04623	Cytosolic DNA-sensing pathway	1	3.2172e-12	63	0	0	44	7094
hsa04721	Synaptic vesicle cycle	1	3.2172e-12	63	0	0	44	7094
ko05162	Measles	1	3.24353e-12	135	0	0	44	7094
hsa05162	Measles	1	3.24353e-12	135	0	0	44	7094
ko00860	Porphyrin and chlorophyll metabolism	1	3.86434e-12	42	0	0	44	7094
hsa00860	Porphyrin and chlorophyll metabolism	1	3.86434e-12	42	0	0	44	7094
ko00140	Steroid hormone biosynthesis	1	3.92419e-12	58	0	0	44	7094
hsa00140	Steroid hormone biosynthesis	1	3.92419e-12	58	0	0	44	7094
M00055	N-glycan precursor biosynthesis	1	4.18554e-12	14	0	0	44	7094
M00389	APC/C complex	1	4.18554e-12	14	0	0	44	7094
ko00533	Glycosaminoglycan biosynthesis - keratan sulfate	1	4.18554e-12	14	0	0	44	7094
hsa_M00055	N-glycan precursor biosynthesis	1	4.18554e-12	14	0	0	44	7094
hsa_M00147	NADH dehydrogenase (ubiquinone) 1 beta subcomplex	1	4.18554e-12	14	0	0	44	7094
hsa_M00389	APC/C complex	1	4.18554e-12	14	0	0	44	7094
hsa_M00353	Spliceosome, Prp19/CDC5L complex	1	4.18554e-12	14	0	0	44	7094
M00011	Citrate cycle, second carbon oxidation, 2-oxoglutarate => oxaloacetate	1	4.18554e-12	14	0	0	44	7094
M00353	Spliceosome, Prp19/CDC5L complex	1	4.18554e-12	14	0	0	44	7094
M00180	RNA polymerase II, eukaryotes	1	4.18554e-12	14	0	0	44	7094
M00147	NADH dehydrogenase (ubiquinone) 1 beta subcomplex	1	4.18554e-12	14	0	0	44	7094
hsa_M00180	RNA polymerase II, eukaryotes	1	4.18554e-12	14	0	0	44	7094
hsa_M00011	Citrate cycle, second carbon oxidation, 2-oxoglutarate => oxaloacetate	1	4.18554e-12	14	0	0	44	7094
hsa00533	Glycosaminoglycan biosynthesis - keratan sulfate	1	4.18554e-12	14	0	0	44	7094
ko00514	Other types of O-glycan biosynthesis	1	4.35412e-12	22	0	0	44	7094
M00009	Citrate cycle (TCA cycle, Krebs cycle)	1	4.35412e-12	22	0	0	44	7094
ko00900	Terpenoid backbone biosynthesis	1	4.35412e-12	22	0	0	44	7094
hsa00514	Other types of O-glycan biosynthesis	1	4.35412e-12	22	0	0	44	7094
hsa00900	Terpenoid backbone biosynthesis	1	4.35412e-12	22	0	0	44	7094
hsa_M00009	Citrate cycle (TCA cycle, Krebs cycle)	1	4.35412e-12	22	0	0	44	7094
M00689	MAPK (p38) signaling	1	4.35412e-12	22	0	0	44	7094
hsa_M00689	MAPK (p38) signaling	1	4.35412e-12	22	0	0	44	7094
hsa_M00688	MAPK (JNK) signaling	1	4.42927e-12	21	0	0	44	7094
hsa_M00049	Adenine ribonucleotide biosynthesis, IMP => ADP,ATP	1	4.42927e-12	21	0	0	44	7094
M00154	Cytochrome c oxidase	1	4.42927e-12	21	0	0	44	7094
M00688	MAPK (JNK) signaling	1	4.42927e-12	21	0	0	44	7094
M00049	Adenine ribonucleotide biosynthesis, IMP => ADP,ATP	1	4.42927e-12	21	0	0	44	7094
hsa_M00154	Cytochrome c oxidase	1	4.42927e-12	21	0	0	44	7094
hsa03050	Proteasome	1	4.50551e-12	44	0	0	44	7094
ko04962	Vasopressin-regulated water reabsorption	1	4.50551e-12	44	0	0	44	7094
hsa00970	Aminoacyl-tRNA biosynthesis	1	4.50551e-12	44	0	0	44	7094
hsa04962	Vasopressin-regulated water reabsorption	1	4.50551e-12	44	0	0	44	7094
ko03050	Proteasome	1	4.50551e-12	44	0	0	44	7094
ko00970	Aminoacyl-tRNA biosynthesis	1	4.50551e-12	44	0	0	44	7094
M00143	NADH dehydrogenase (ubiquinone) Fe-S protein/flavoprotein complex, mitochondria	1	4.86483e-12	11	0	0	44	7094
ko00130	Ubiquinone and other terpenoid-quinone biosynthesis	1	4.86483e-12	11	0	0	44	7094
hsa_M00678	Hedgehog signaling	1	4.86483e-12	11	0	0	44	7094
M00101	Cholesterol biosynthesis, squalene 2,3-epoxide => cholesterol	1	4.86483e-12	11	0	0	44	7094
hsa_M00143	NADH dehydrogenase (ubiquinone) Fe-S protein/flavoprotein complex, mitochondria	1	4.86483e-12	11	0	0	44	7094
M00404	COPII complex	1	4.86483e-12	11	0	0	44	7094
hsa00430	Taurine and hypotaurine metabolism	1	4.86483e-12	11	0	0	44	7094
hsa_M00034	Methionine salvage pathway	1	4.86483e-12	11	0	0	44	7094
hsa_M00404	COPII complex	1	4.86483e-12	11	0	0	44	7094
M00678	Hedgehog signaling	1	4.86483e-12	11	0	0	44	7094
hsa_M00098	Acylglycerol degradation	1	4.86483e-12	11	0	0	44	7094
M00098	Acylglycerol degradation	1	4.86483e-12	11	0	0	44	7094
hsa00130	Ubiquinone and other terpenoid-quinone biosynthesis	1	4.86483e-12	11	0	0	44	7094
M00034	Methionine salvage pathway	1	4.86483e-12	11	0	0	44	7094
ko00430	Taurine and hypotaurine metabolism	1	4.86483e-12	11	0	0	44	7094
hsa_M00101	Cholesterol biosynthesis, squalene 2,3-epoxide => cholesterol	1	4.86483e-12	11	0	0	44	7094
hsa_M00354	Spliceosome, U4/U6.U5 tri-snRNP	1	4.92919e-12	30	0	0	44	7094
hsa05310	Asthma	1	4.92919e-12	30	0	0	44	7094
ko00020	Citrate cycle (TCA cycle)	1	4.92919e-12	30	0	0	44	7094
ko00030	Pentose phosphate pathway	1	4.92919e-12	30	0	0	44	7094
hsa00020	Citrate cycle (TCA cycle)	1	4.92919e-12	30	0	0	44	7094
hsa00030	Pentose phosphate pathway	1	4.92919e-12	30	0	0	44	7094
ko05310	Asthma	1	4.92919e-12	30	0	0	44	7094
M00354	Spliceosome, U4/U6.U5 tri-snRNP	1	4.92919e-12	30	0	0	44	7094
hsa05014	Amyotrophic lateral sclerosis (ALS)	1	4.98132e-12	51	0	0	44	7094
ko05110	Vibrio cholerae infection	1	4.98132e-12	51	0	0	44	7094
ko05014	Amyotrophic lateral sclerosis (ALS)	1	4.98132e-12	51	0	0	44	7094
hsa05110	Vibrio cholerae infection	1	4.98132e-12	51	0	0	44	7094
ko00052	Galactose metabolism	1	5.22134e-12	31	0	0	44	7094
ko01523	Antifolate resistance	1	5.22134e-12	31	0	0	44	7094
ko00512	Mucin type O-glycan biosynthesis	1	5.22134e-12	31	0	0	44	7094
hsa00512	Mucin type O-glycan biosynthesis	1	5.22134e-12	31	0	0	44	7094
ko00410	beta-Alanine metabolism	1	5.22134e-12	31	0	0	44	7094
hsa00052	Galactose metabolism	1	5.22134e-12	31	0	0	44	7094
ko03020	RNA polymerase	1	5.22134e-12	31	0	0	44	7094
hsa03020	RNA polymerase	1	5.22134e-12	31	0	0	44	7094
hsa01523	Antifolate resistance	1	5.22134e-12	31	0	0	44	7094
hsa00410	beta-Alanine metabolism	1	5.22134e-12	31	0	0	44	7094
ko00790	Folate biosynthesis	1	5.2934e-12	15	0	0	44	7094
hsa00790	Folate biosynthesis	1	5.2934e-12	15	0	0	44	7094
M00158	F-type ATPase, eukaryotes	1	5.2934e-12	15	0	0	44	7094
hsa00603	Glycosphingolipid biosynthesis - globo and isoglobo series	1	5.2934e-12	15	0	0	44	7094
M00340	Proteasome, 20S core particle	1	5.2934e-12	15	0	0	44	7094
hsa00604	Glycosphingolipid biosynthesis - ganglio series	1	5.2934e-12	15	0	0	44	7094
hsa_M00686	Toll-like receptor signaling	1	5.2934e-12	15	0	0	44	7094
hsa_M00146	NADH dehydrogenase (ubiquinone) 1 alpha subcomplex	1	5.2934e-12	15	0	0	44	7094
M00146	NADH dehydrogenase (ubiquinone) 1 alpha subcomplex	1	5.2934e-12	15	0	0	44	7094
hsa_M00158	F-type ATPase, eukaryotes	1	5.2934e-12	15	0	0	44	7094
hsa00730	Thiamine metabolism	1	5.2934e-12	15	0	0	44	7094
hsa_M00340	Proteasome, 20S core particle	1	5.2934e-12	15	0	0	44	7094
ko00730	Thiamine metabolism	1	5.2934e-12	15	0	0	44	7094
M00686	Toll-like receptor signaling	1	5.2934e-12	15	0	0	44	7094
hsa_M00676	PI3K-Akt signaling	1	5.2934e-12	15	0	0	44	7094
M00676	PI3K-Akt signaling	1	5.2934e-12	15	0	0	44	7094
ko00604	Glycosphingolipid biosynthesis - ganglio series	1	5.2934e-12	15	0	0	44	7094
hsa04978	Mineral absorption	1	5.42752e-12	52	0	0	44	7094
hsa05213	Endometrial cancer	1	5.42752e-12	52	0	0	44	7094
ko04978	Mineral absorption	1	5.42752e-12	52	0	0	44	7094
ko05213	Endometrial cancer	1	5.42752e-12	52	0	0	44	7094
hsa04142	Lysosome	1	6.20326e-12	123	0	0	44	7094
ko04142	Lysosome	1	6.20326e-12	123	0	0	44	7094
M00037	Melatonin biosynthesis, tryptophan => serotonin => melatonin	1	6.20382e-12	5	0	0	44	7094
hsa_M00414	Bloom's syndrome complex	1	6.20382e-12	5	0	0	44	7094
ko00232	Caffeine metabolism	1	6.20382e-12	5	0	0	44	7094
M00405	THC complex	1	6.20382e-12	5	0	0	44	7094
hsa_M00385	Cul4-DDB1-DDB2 complex	1	6.20382e-12	5	0	0	44	7094
M00383	ECV complex	1	6.20382e-12	5	0	0	44	7094
hsa00400	Phenylalanine, tyrosine and tryptophan biosynthesis	1	6.20382e-12	5	0	0	44	7094
M00079	Keratan sulfate degradation	1	6.20382e-12	5	0	0	44	7094
M00380	SCF-BTRC complex	1	6.20382e-12	5	0	0	44	7094
hsa_M00042	Catecholamine biosynthesis, tyrosine => dopamine => noradrenaline => adrenaline	1	6.20382e-12	5	0	0	44	7094
M00289	RF-C complex	1	6.20382e-12	5	0	0	44	7094
hsa_M00380	SCF-BTRC complex	1	6.20382e-12	5	0	0	44	7094
hsa_M00405	THC complex	1	6.20382e-12	5	0	0	44	7094
M00057	Glycosaminoglycan biosynthesis, linkage tetrasaccharide	1	6.20382e-12	5	0	0	44	7094
M00071	Glycosphingolipid biosynthesis, neolacto-series, LacCer => nLc4Cer	1	6.20382e-12	5	0	0	44	7094
hsa_M00386	Cul4-DDB1-CSA complex	1	6.20382e-12	5	0	0	44	7094
hsa_M00128	Ubiquinone biosynthesis, eukaryotes, 4-hydroxybenzoate => ubiquinone	1	6.20382e-12	5	0	0	44	7094
hsa_M00079	Keratan sulfate degradation	1	6.20382e-12	5	0	0	44	7094
M00386	Cul4-DDB1-CSA complex	1	6.20382e-12	5	0	0	44	7094
hsa_M00382	SCF-FBS complex	1	6.20382e-12	5	0	0	44	7094
M00042	Catecholamine biosynthesis, tyrosine => dopamine => noradrenaline => adrenaline	1	6.20382e-12	5	0	0	44	7094
M00307	Pyruvate oxidation, pyruvate => acetyl-CoA	1	6.20382e-12	5	0	0	44	7094
M00385	Cul4-DDB1-DDB2 complex	1	6.20382e-12	5	0	0	44	7094
hsa_M00071	Glycosphingolipid biosynthesis, neolacto-series, LacCer => nLc4Cer	1	6.20382e-12	5	0	0	44	7094
M00414	Bloom's syndrome complex	1	6.20382e-12	5	0	0	44	7094
hsa_M00289	RF-C complex	1	6.20382e-12	5	0	0	44	7094
hsa00524	Neomycin, kanamycin and gentamicin biosynthesis	1	6.20382e-12	5	0	0	44	7094
hsa_M00383	ECV complex	1	6.20382e-12	5	0	0	44	7094
hsa_M00057	Glycosaminoglycan biosynthesis, linkage tetrasaccharide	1	6.20382e-12	5	0	0	44	7094
hsa_M00044	Tyrosine degradation, tyrosine => homogentisate	1	6.20382e-12	5	0	0	44	7094
hsa_M00037	Melatonin biosynthesis, tryptophan => serotonin => melatonin	1	6.20382e-12	5	0	0	44	7094
M00128	Ubiquinone biosynthesis, eukaryotes, 4-hydroxybenzoate => ubiquinone	1	6.20382e-12	5	0	0	44	7094
ko00400	Phenylalanine, tyrosine and tryptophan biosynthesis	1	6.20382e-12	5	0	0	44	7094
ko00524	Neomycin, kanamycin and gentamicin biosynthesis	1	6.20382e-12	5	0	0	44	7094
M00044	Tyrosine degradation, tyrosine => homogentisate	1	6.20382e-12	5	0	0	44	7094
hsa00232	Caffeine metabolism	1	6.20382e-12	5	0	0	44	7094
M00382	SCF-FBS complex	1	6.20382e-12	5	0	0	44	7094
hsa_M00307	Pyruvate oxidation, pyruvate => acetyl-CoA	1	6.20382e-12	5	0	0	44	7094
hsa04310	Wnt signaling pathway	1	6.31124e-12	143	0	0	44	7094
ko04310	Wnt signaling pathway	1	6.31124e-12	143	0	0	44	7094
hsa04380	Osteoclast differentiation	1	6.45263e-12	131	0	0	44	7094
ko04380	Osteoclast differentiation	1	6.45263e-12	131	0	0	44	7094
hsa03460	Fanconi anemia pathway	1	6.52784e-12	54	0	0	44	7094
ko03460	Fanconi anemia pathway	1	6.52784e-12	54	0	0	44	7094
hsa_M00014	Glucuronate pathway (uronate pathway)	1	6.70664e-12	27	0	0	44	7094
hsa00601	Glycosphingolipid biosynthesis - lacto and neolacto series	1	6.70664e-12	27	0	0	44	7094
hsa00053	Ascorbate and aldarate metabolism	1	6.70664e-12	27	0	0	44	7094
ko00053	Ascorbate and aldarate metabolism	1	6.70664e-12	27	0	0	44	7094
M00056	O-glycan biosynthesis, mucin type core	1	6.70664e-12	27	0	0	44	7094
ko00601	Glycosphingolipid biosynthesis - lacto and neolacto series	1	6.70664e-12	27	0	0	44	7094
ko04966	Collecting duct acid secretion	1	6.70664e-12	27	0	0	44	7094
M00014	Glucuronate pathway (uronate pathway)	1	6.70664e-12	27	0	0	44	7094
hsa04966	Collecting duct acid secretion	1	6.70664e-12	27	0	0	44	7094
hsa_M00056	O-glycan biosynthesis, mucin type core	1	6.70664e-12	27	0	0	44	7094
hsa04664	Fc epsilon RI signaling pathway	1	6.71231e-12	69	0	0	44	7094
hsa04115	p53 signaling pathway	1	6.71231e-12	69	0	0	44	7094
ko00982	Drug metabolism - cytochrome P450	1	6.71231e-12	69	0	0	44	7094
ko04664	Fc epsilon RI signaling pathway	1	6.71231e-12	69	0	0	44	7094
hsa00982	Drug metabolism - cytochrome P450	1	6.71231e-12	69	0	0	44	7094
ko04115	p53 signaling pathway	1	6.71231e-12	69	0	0	44	7094
hsa05222	Small cell lung cancer	1	6.79247e-12	86	0	0	44	7094
ko05222	Small cell lung cancer	1	6.79247e-12	86	0	0	44	7094
ko04658	Th1 and Th2 cell differentiation	1	6.91143e-12	92	0	0	44	7094
hsa04658	Th1 and Th2 cell differentiation	1	6.91143e-12	92	0	0	44	7094
hsa05412	Arrhythmogenic right ventricular cardiomyopathy (ARVC)	1	7.06978e-12	72	0	0	44	7094
ko04520	Adherens junction	1	7.06978e-12	72	0	0	44	7094
hsa05140	Leishmaniasis	1	7.06978e-12	72	0	0	44	7094
ko05412	Arrhythmogenic right ventricular cardiomyopathy (ARVC)	1	7.06978e-12	72	0	0	44	7094
ko05140	Leishmaniasis	1	7.06978e-12	72	0	0	44	7094
hsa04520	Adherens junction	1	7.06978e-12	72	0	0	44	7094
hsa04662	B cell receptor signaling pathway	1	7.06978e-12	72	0	0	44	7094
ko04662	B cell receptor signaling pathway	1	7.06978e-12	72	0	0	44	7094
ko05410	Hypertrophic cardiomyopathy (HCM)	1	7.13816e-12	83	0	0	44	7094
hsa05410	Hypertrophic cardiomyopathy (HCM)	1	7.13816e-12	83	0	0	44	7094
hsa_M00001	Glycolysis (Embden-Meyerhof pathway), glucose => pyruvate	1	7.43573e-12	25	0	0	44	7094
hsa00563	Glycosylphosphatidylinositol (GPI)-anchor biosynthesis	1	7.43573e-12	25	0	0	44	7094
ko00592	alpha-Linolenic acid metabolism	1	7.43573e-12	25	0	0	44	7094
hsa00592	alpha-Linolenic acid metabolism	1	7.43573e-12	25	0	0	44	7094
M00001	Glycolysis (Embden-Meyerhof pathway), glucose => pyruvate	1	7.43573e-12	25	0	0	44	7094
ko00563	Glycosylphosphatidylinositol (GPI)-anchor biosynthesis	1	7.43573e-12	25	0	0	44	7094
ko00520	Amino sugar and nucleotide sugar metabolism	1	7.71219e-12	48	0	0	44	7094
ko04330	Notch signaling pathway	1	7.71219e-12	48	0	0	44	7094
hsa00520	Amino sugar and nucleotide sugar metabolism	1	7.71219e-12	48	0	0	44	7094
hsa04330	Notch signaling pathway	1	7.71219e-12	48	0	0	44	7094
ko00350	Tyrosine metabolism	1	7.7541e-12	35	0	0	44	7094
ko05020	Prion diseases	1	7.7541e-12	35	0	0	44	7094
hsa00350	Tyrosine metabolism	1	7.7541e-12	35	0	0	44	7094
hsa05020	Prion diseases	1	7.7541e-12	35	0	0	44	7094
ko05034	Alcoholism	1	7.85649e-12	180	0	0	44	7094
hsa05034	Alcoholism	1	7.85649e-12	180	0	0	44	7094
ko04370	VEGF signaling pathway	1	7.93057e-12	61	0	0	44	7094
hsa04370	VEGF signaling pathway	1	7.93057e-12	61	0	0	44	7094
ko03013	RNA transport	1	8.26292e-12	166	0	0	44	7094
hsa03013	RNA transport	1	8.26292e-12	166	0	0	44	7094
hsa05202	Transcriptional misregulation in cancer	1	8.31876e-12	179	0	0	44	7094
ko05202	Transcriptional misregulation in cancer	1	8.31876e-12	179	0	0	44	7094
hsa00340	Histidine metabolism	1	8.70646e-12	24	0	0	44	7094
hsa_M00160	V-type ATPase, eukaryotes	1	8.70646e-12	24	0	0	44	7094
ko00534	Glycosaminoglycan biosynthesis - heparan sulfate / heparin	1	8.70646e-12	24	0	0	44	7094
hsa00534	Glycosaminoglycan biosynthesis - heparan sulfate / heparin	1	8.70646e-12	24	0	0	44	7094
hsa04977	Vitamin digestion and absorption	1	8.70646e-12	24	0	0	44	7094
M00160	V-type ATPase, eukaryotes	1	8.70646e-12	24	0	0	44	7094
ko00340	Histidine metabolism	1	8.70646e-12	24	0	0	44	7094
ko04977	Vitamin digestion and absorption	1	8.70646e-12	24	0	0	44	7094
ko05321	Inflammatory bowel disease (IBD)	1	8.81305e-12	65	0	0	44	7094
hsa05321	Inflammatory bowel disease (IBD)	1	8.81305e-12	65	0	0	44	7094
M00426	Survival motor neuron (SMN) complex	1	9.48775e-12	10	0	0	44	7094
M00152	Cytochrome bc1 complex	1	9.48775e-12	10	0	0	44	7094
hsa_M00351	Spliceosome, U1-snRNP	1	9.48775e-12	10	0	0	44	7094
hsa_M00681	Activin signaling	1	9.48775e-12	10	0	0	44	7094
hsa_M00095	C5 isoprenoid biosynthesis, mevalonate pathway	1	9.48775e-12	10	0	0	44	7094
M00351	Spliceosome, U1-snRNP	1	9.48775e-12	10	0	0	44	7094
M00296	BER complex	1	9.48775e-12	10	0	0	44	7094
ko00920	Sulfur metabolism	1	9.48775e-12	10	0	0	44	7094
hsa_M00391	Exosome, eukaryotes	1	9.48775e-12	10	0	0	44	7094
hsa_M00152	Cytochrome bc1 complex	1	9.48775e-12	10	0	0	44	7094
M00681	Activin signaling	1	9.48775e-12	10	0	0	44	7094
hsa00072	Synthesis and degradation of ketone bodies	1	9.48775e-12	10	0	0	44	7094
hsa_M00426	Survival motor neuron (SMN) complex	1	9.48775e-12	10	0	0	44	7094
M00095	C5 isoprenoid biosynthesis, mevalonate pathway	1	9.48775e-12	10	0	0	44	7094
hsa_M00693	Cell cycle - G2/M transition	1	9.48775e-12	10	0	0	44	7094
M00413	FA core complex	1	9.48775e-12	10	0	0	44	7094
hsa_M00035	Methionine degradation	1	9.48775e-12	10	0	0	44	7094
M00059	Glycosaminoglycan biosynthesis, heparan sulfate backbone	1	9.48775e-12	10	0	0	44	7094
hsa_M00296	BER complex	1	9.48775e-12	10	0	0	44	7094
hsa_M00059	Glycosaminoglycan biosynthesis, heparan sulfate backbone	1	9.48775e-12	10	0	0	44	7094
M00693	Cell cycle - G2/M transition	1	9.48775e-12	10	0	0	44	7094
M00035	Methionine degradation	1	9.48775e-12	10	0	0	44	7094
M00391	Exosome, eukaryotes	1	9.48775e-12	10	0	0	44	7094
hsa00920	Sulfur metabolism	1	9.48775e-12	10	0	0	44	7094
ko00072	Synthesis and degradation of ketone bodies	1	9.48775e-12	10	0	0	44	7094
hsa_M00413	FA core complex	1	9.48775e-12	10	0	0	44	7094
ko05160	Hepatitis C	1	9.55822e-12	133	0	0	44	7094
hsa05160	Hepatitis C	1	9.55822e-12	133	0	0	44	7094
M00388	ECS complex	1	9.60681e-12	12	0	0	44	7094
M00094	Ceramide biosynthesis	1	9.60681e-12	12	0	0	44	7094
hsa_M00182	RNA polymerase I, eukaryotes	1	9.60681e-12	12	0	0	44	7094
hsa_M00290	Holo-TFIIH complex	1	9.60681e-12	12	0	0	44	7094
hsa_M00002	Glycolysis, core module involving three-carbon compounds	1	9.60681e-12	12	0	0	44	7094
hsa_M00052	Pyrimidine ribonucleotide biosynthesis, UMP => UDP/UTP,CDP/CTP	1	9.60681e-12	12	0	0	44	7094
M00004	Pentose phosphate pathway (Pentose phosphate cycle)	1	9.60681e-12	12	0	0	44	7094
M00412	ESCRT-III complex	1	9.60681e-12	12	0	0	44	7094
M00052	Pyrimidine ribonucleotide biosynthesis, UMP => UDP/UTP,CDP/CTP	1	9.60681e-12	12	0	0	44	7094
hsa_M00388	ECS complex	1	9.60681e-12	12	0	0	44	7094
M00104	Bile acid biosynthesis, cholesterol => cholate/chenodeoxycholate	1	9.60681e-12	12	0	0	44	7094
M00290	Holo-TFIIH complex	1	9.60681e-12	12	0	0	44	7094
M00182	RNA polymerase I, eukaryotes	1	9.60681e-12	12	0	0	44	7094
hsa_M00104	Bile acid biosynthesis, cholesterol => cholate/chenodeoxycholate	1	9.60681e-12	12	0	0	44	7094
hsa_M00004	Pentose phosphate pathway (Pentose phosphate cycle)	1	9.60681e-12	12	0	0	44	7094
hsa_M00412	ESCRT-III complex	1	9.60681e-12	12	0	0	44	7094
hsa_M00094	Ceramide biosynthesis	1	9.60681e-12	12	0	0	44	7094
M00002	Glycolysis, core module involving three-carbon compounds	1	9.60681e-12	12	0	0	44	7094
hsa04916	Melanogenesis	1	9.72425e-12	101	0	0	44	7094
ko05231	Choline metabolism in cancer	1	9.72425e-12	101	0	0	44	7094
ko04916	Melanogenesis	1	9.72425e-12	101	0	0	44	7094
hsa05231	Choline metabolism in cancer	1	9.72425e-12	101	0	0	44	7094
hsa04012	ErbB signaling pathway	1	1.00713e-11	87	0	0	44	7094
ko04012	ErbB signaling pathway	1	1.00713e-11	87	0	0	44	7094
hsa00564	Glycerophospholipid metabolism	1	1.01181e-11	95	0	0	44	7094
ko00564	Glycerophospholipid metabolism	1	1.01181e-11	95	0	0	44	7094
hsa05322	Systemic lupus erythematosus	1	1.01546e-11	132	0	0	44	7094
ko03040	Spliceosome	1	1.01546e-11	132	0	0	44	7094
hsa03040	Spliceosome	1	1.01546e-11	132	0	0	44	7094
ko05322	Systemic lupus erythematosus	1	1.01546e-11	132	0	0	44	7094
ko04260	Cardiac muscle contraction	1	1.01828e-11	74	0	0	44	7094
hsa01230	Biosynthesis of amino acids	1	1.01828e-11	74	0	0	44	7094
hsa04260	Cardiac muscle contraction	1	1.01828e-11	74	0	0	44	7094
ko01230	Biosynthesis of amino acids	1	1.01828e-11	74	0	0	44	7094
hsa05145	Toxoplasmosis	1	1.02073e-11	118	0	0	44	7094
ko05145	Toxoplasmosis	1	1.02073e-11	118	0	0	44	7094
hsa04064	NF-kappa B signaling pathway	1	1.02423e-11	94	0	0	44	7094
ko04064	NF-kappa B signaling pathway	1	1.02423e-11	94	0	0	44	7094
ko05130	Pathogenic Escherichia coli infection	1	1.03825e-11	55	0	0	44	7094
hsa05134	Legionellosis	1	1.03825e-11	55	0	0	44	7094
hsa05150	Staphylococcus aureus infection	1	1.03825e-11	55	0	0	44	7094
ko05150	Staphylococcus aureus infection	1	1.03825e-11	55	0	0	44	7094
hsa05130	Pathogenic Escherichia coli infection	1	1.03825e-11	55	0	0	44	7094
ko05217	Basal cell carcinoma	1	1.03825e-11	55	0	0	44	7094
ko05134	Legionellosis	1	1.03825e-11	55	0	0	44	7094
hsa05217	Basal cell carcinoma	1	1.03825e-11	55	0	0	44	7094
hsa_M00685	Apoptotic machinery	1	1.04389e-11	4	0	0	44	7094
M00632	Galactose degradation, Leloir pathway, galactose => alpha-D-glucose-1P	1	1.04389e-11	4	0	0	44	7094
hsa_M00262	DNA polymerase delta complex	1	1.04389e-11	4	0	0	44	7094
hsa_M00288	RPA complex	1	1.04389e-11	4	0	0	44	7094
hsa_M00006	Pentose phosphate pathway, oxidative phase, glucose 6P => ribulose 5P	1	1.04389e-11	4	0	0	44	7094
M00288	RPA complex	1	1.04389e-11	4	0	0	44	7094
M00402	Translocon-associated protein (TRAP) complex	1	1.04389e-11	4	0	0	44	7094
M00006	Pentose phosphate pathway, oxidative phase, glucose 6P => ribulose 5P	1	1.04389e-11	4	0	0	44	7094
hsa_M00027	GABA (gamma-Aminobutyrate) shunt	1	1.04389e-11	4	0	0	44	7094
M00393	TRAMP complex	1	1.04389e-11	4	0	0	44	7094
ko00740	Riboflavin metabolism	1	1.04389e-11	4	0	0	44	7094
hsa_M00263	DNA polymerase epsilon complex	1	1.04389e-11	4	0	0	44	7094
M00401	Sec61 complex	1	1.04389e-11	4	0	0	44	7094
hsa00290	Valine, leucine and isoleucine biosynthesis	1	1.04389e-11	4	0	0	44	7094
hsa_M00741	Propanoyl-CoA metabolism, propanoyl-CoA => succinyl-CoA	1	1.04389e-11	4	0	0	44	7094
hsa_M00387	SCF-FBW7 complex	1	1.04389e-11	4	0	0	44	7094
hsa_M00286	GINS complex	1	1.04389e-11	4	0	0	44	7094
M00381	SCF-SKP2 complex	1	1.04389e-11	4	0	0	44	7094
M00015	Proline biosynthesis, glutamate => proline	1	1.04389e-11	4	0	0	44	7094
hsa_M00381	SCF-SKP2 complex	1	1.04389e-11	4	0	0	44	7094
M00261	DNA polymerase alpha / primase complex	1	1.04389e-11	4	0	0	44	7094
M00110	C19/C18-Steroid hormone biosynthesis, pregnenolone => androstenedione => estrone	1	1.04389e-11	4	0	0	44	7094
hsa_M00261	DNA polymerase alpha / primase complex	1	1.04389e-11	4	0	0	44	7094
hsa_M00133	Polyamine biosynthesis, arginine => agmatine => putrescine => spermidine	1	1.04389e-11	4	0	0	44	7094
M00070	Glycosphingolipid biosynthesis, lacto-series, LacCer => Lc4Cer	1	1.04389e-11	4	0	0	44	7094
hsa_M00070	Glycosphingolipid biosynthesis, lacto-series, LacCer => Lc4Cer	1	1.04389e-11	4	0	0	44	7094
M00384	Cul3-SPOP complex	1	1.04389e-11	4	0	0	44	7094
hsa00740	Riboflavin metabolism	1	1.04389e-11	4	0	0	44	7094
ko00290	Valine, leucine and isoleucine biosynthesis	1	1.04389e-11	4	0	0	44	7094
hsa_M00401	Sec61 complex	1	1.04389e-11	4	0	0	44	7094
hsa_M00425	H/ACA ribonucleoprotein complex	1	1.04389e-11	4	0	0	44	7094
hsa_M00015	Proline biosynthesis, glutamate => proline	1	1.04389e-11	4	0	0	44	7094
hsa_M00632	Galactose degradation, Leloir pathway, galactose => alpha-D-glucose-1P	1	1.04389e-11	4	0	0	44	7094
M00690	MAPK (ERK5) signaling	1	1.04389e-11	4	0	0	44	7094
M00263	DNA polymerase epsilon complex	1	1.04389e-11	4	0	0	44	7094
M00027	GABA (gamma-Aminobutyrate) shunt	1	1.04389e-11	4	0	0	44	7094
M00741	Propanoyl-CoA metabolism, propanoyl-CoA => succinyl-CoA	1	1.04389e-11	4	0	0	44	7094
hsa_M00393	TRAMP complex	1	1.04389e-11	4	0	0	44	7094
M00387	SCF-FBW7 complex	1	1.04389e-11	4	0	0	44	7094
hsa_M00148	Succinate dehydrogenase (ubiquinone)	1	1.04389e-11	4	0	0	44	7094
M00133	Polyamine biosynthesis, arginine => agmatine => putrescine => spermidine	1	1.04389e-11	4	0	0	44	7094
M00262	DNA polymerase delta complex	1	1.04389e-11	4	0	0	44	7094
hsa_M00402	Translocon-associated protein (TRAP) complex	1	1.04389e-11	4	0	0	44	7094
M00148	Succinate dehydrogenase (ubiquinone)	1	1.04389e-11	4	0	0	44	7094
hsa_M00690	MAPK (ERK5) signaling	1	1.04389e-11	4	0	0	44	7094
hsa_M00390	Exosome, archaea	1	1.04389e-11	4	0	0	44	7094
hsa_M00110	C19/C18-Steroid hormone biosynthesis, pregnenolone => androstenedione => estrone	1	1.04389e-11	4	0	0	44	7094
M00286	GINS complex	1	1.04389e-11	4	0	0	44	7094
M00425	H/ACA ribonucleoprotein complex	1	1.04389e-11	4	0	0	44	7094
M00685	Apoptotic machinery	1	1.04389e-11	4	0	0	44	7094
hsa_M00384	Cul3-SPOP complex	1	1.04389e-11	4	0	0	44	7094
M00390	Exosome, archaea	1	1.04389e-11	4	0	0	44	7094
hsa04340	Hedgehog signaling pathway	1	1.04456e-11	47	0	0	44	7094
ko04340	Hedgehog signaling pathway	1	1.04456e-11	47	0	0	44	7094
ko04672	Intestinal immune network for IgA production	1	1.04456e-11	47	0	0	44	7094
ko04961	Endocrine and other factor-regulated calcium reabsorption	1	1.04456e-11	47	0	0	44	7094
hsa04672	Intestinal immune network for IgA production	1	1.04456e-11	47	0	0	44	7094
ko00600	Sphingolipid metabolism	1	1.04456e-11	47	0	0	44	7094
hsa03420	Nucleotide excision repair	1	1.04456e-11	47	0	0	44	7094
hsa00600	Sphingolipid metabolism	1	1.04456e-11	47	0	0	44	7094
ko03420	Nucleotide excision repair	1	1.04456e-11	47	0	0	44	7094
hsa04961	Endocrine and other factor-regulated calcium reabsorption	1	1.04456e-11	47	0	0	44	7094
ko04670	Leukocyte transendothelial migration	1	1.04537e-11	116	0	0	44	7094
hsa04670	Leukocyte transendothelial migration	1	1.04537e-11	116	0	0	44	7094
ko04659	Th17 cell differentiation	1	1.09103e-11	107	0	0	44	7094
hsa04659	Th17 cell differentiation	1	1.09103e-11	107	0	0	44	7094
hsa00770	Pantothenate and CoA biosynthesis	1	1.09764e-11	18	0	0	44	7094
ko01210	2-Oxocarboxylic acid metabolism	1	1.09764e-11	18	0	0	44	7094
M00341	Proteasome, 19S regulatory particle (PA700)	1	1.09764e-11	18	0	0	44	7094
hsa_M00341	Proteasome, 19S regulatory particle (PA700)	1	1.09764e-11	18	0	0	44	7094
hsa01210	2-Oxocarboxylic acid metabolism	1	1.09764e-11	18	0	0	44	7094
M00430	Exon junction complex (EJC)	1	1.09764e-11	18	0	0	44	7094
hsa_M00430	Exon junction complex (EJC)	1	1.09764e-11	18	0	0	44	7094
ko00770	Pantothenate and CoA biosynthesis	1	1.09764e-11	18	0	0	44	7094
hsa00511	Other glycan degradation	1	1.09764e-11	18	0	0	44	7094
ko00511	Other glycan degradation	1	1.09764e-11	18	0	0	44	7094
hsa05164	Influenza A	1	1.0998e-11	174	0	0	44	7094
ko05164	Influenza A	1	1.0998e-11	174	0	0	44	7094
hsa01522	Endocrine resistance	1	1.11051e-11	97	0	0	44	7094
ko01522	Endocrine resistance	1	1.11051e-11	97	0	0	44	7094
hsa05223	Non-small cell lung cancer	1	1.1193e-11	56	0	0	44	7094
ko05223	Non-small cell lung cancer	1	1.1193e-11	56	0	0	44	7094
hsa04060	Cytokine-cytokine receptor interaction	1	1.13735e-11	265	0	0	44	7094
ko04060	Cytokine-cytokine receptor interaction	1	1.13735e-11	265	0	0	44	7094
hsa05224	Breast cancer	1	1.13939e-11	146	0	0	44	7094
ko05224	Breast cancer	1	1.13939e-11	146	0	0	44	7094
hsa05161	Hepatitis B	1	1.13939e-11	146	0	0	44	7094
ko05133	Pertussis	1	1.19101e-11	76	0	0	44	7094
hsa05133	Pertussis	1	1.19101e-11	76	0	0	44	7094
M00549	Nucleotide sugar biosynthesis, glucose => UDP-glucose	1	1.20243e-11	7	0	0	44	7094
M00072	N-glycosylation by oligosaccharyltransferase	1	1.20243e-11	7	0	0	44	7094
hsa_M00007	Pentose phosphate pathway, non-oxidative phase, fructose 6P => ribose 5P	1	1.20243e-11	7	0	0	44	7094
M00092	Phosphatidylethanolamine (PE) biosynthesis, ethanolamine => PE	1	1.20243e-11	7	0	0	44	7094
hsa_M00120	Coenzyme A biosynthesis, pantothenate => CoA	1	1.20243e-11	7	0	0	44	7094
hsa_M00691	DNA damage-induced cell cycle checkpoints	1	1.20243e-11	7	0	0	44	7094
M00691	DNA damage-induced cell cycle checkpoints	1	1.20243e-11	7	0	0	44	7094
hsa_M00396	Lsm 2-8 complex	1	1.20243e-11	7	0	0	44	7094
hsa_M00047	Creatine pathway	1	1.20243e-11	7	0	0	44	7094
M00398	Sm core complex	1	1.20243e-11	7	0	0	44	7094
hsa_M00072	N-glycosylation by oligosaccharyltransferase	1	1.20243e-11	7	0	0	44	7094
M00397	Lsm 1-7 complex	1	1.20243e-11	7	0	0	44	7094
hsa_M00398	Sm core complex	1	1.20243e-11	7	0	0	44	7094
M00396	Lsm 2-8 complex	1	1.20243e-11	7	0	0	44	7094
M00007	Pentose phosphate pathway, non-oxidative phase, fructose 6P => ribose 5P	1	1.20243e-11	7	0	0	44	7094
M00047	Creatine pathway	1	1.20243e-11	7	0	0	44	7094
hsa_M00397	Lsm 1-7 complex	1	1.20243e-11	7	0	0	44	7094
M00086	beta-Oxidation, acyl-CoA synthesis	1	1.20243e-11	7	0	0	44	7094
M00120	Coenzyme A biosynthesis, pantothenate => CoA	1	1.20243e-11	7	0	0	44	7094
hsa_M00092	Phosphatidylethanolamine (PE) biosynthesis, ethanolamine => PE	1	1.20243e-11	7	0	0	44	7094
hsa_M00549	Nucleotide sugar biosynthesis, glucose => UDP-glucose	1	1.20243e-11	7	0	0	44	7094
hsa_M00086	beta-Oxidation, acyl-CoA synthesis	1	1.20243e-11	7	0	0	44	7094
hsa01524	Platinum drug resistance	1	1.24225e-11	75	0	0	44	7094
ko01524	Platinum drug resistance	1	1.24225e-11	75	0	0	44	7094
M00403	HRD1/SEL1 ERAD complex	1	1.26552e-11	13	0	0	44	7094
hsa_M00692	Cell cycle - G1/S transition	1	1.26552e-11	13	0	0	44	7094
hsa03450	Non-homologous end-joining	1	1.26552e-11	13	0	0	44	7094
M00036	Leucine degradation, leucine => acetoacetate + acetyl-CoA	1	1.26552e-11	13	0	0	44	7094
hsa_M00415	Fatty acid biosynthesis, elongation, endoplasmic reticulum	1	1.26552e-11	13	0	0	44	7094
hsa_M00403	HRD1/SEL1 ERAD complex	1	1.26552e-11	13	0	0	44	7094
hsa00061	Fatty acid biosynthesis	1	1.26552e-11	13	0	0	44	7094
ko03450	Non-homologous end-joining	1	1.26552e-11	13	0	0	44	7094
M00415	Fatty acid biosynthesis, elongation, endoplasmic reticulum	1	1.26552e-11	13	0	0	44	7094
hsa_M00036	Leucine degradation, leucine => acetoacetate + acetyl-CoA	1	1.26552e-11	13	0	0	44	7094
ko00061	Fatty acid biosynthesis	1	1.26552e-11	13	0	0	44	7094
M00692	Cell cycle - G1/S transition	1	1.26552e-11	13	0	0	44	7094
hsa_M00050	Guanine ribonucleotide biosynthesis IMP => GDP,GTP	1	1.26552e-11	13	0	0	44	7094
M00050	Guanine ribonucleotide biosynthesis IMP => GDP,GTP	1	1.26552e-11	13	0	0	44	7094
M00073	N-glycan precursor trimming	1	1.34604e-11	6	0	0	44	7094
M00109	C21-Steroid hormone biosynthesis, progesterone => cortisol/cortisone	1	1.34604e-11	6	0	0	44	7094
hsa_M00090	Phosphatidylcholine (PC) biosynthesis, choline => PC	1	1.34604e-11	6	0	0	44	7094
hsa_M00285	MCM complex	1	1.34604e-11	6	0	0	44	7094
hsa_M00424	Shelterin complex	1	1.34604e-11	6	0	0	44	7094
hsa00750	Vitamin B6 metabolism	1	1.34604e-11	6	0	0	44	7094
M00013	Malonate semialdehyde pathway, propanoyl-CoA => acetyl-CoA	1	1.34604e-11	6	0	0	44	7094
hsa_M00048	Inosine monophosphate biosynthesis, PRPP + glutamine => IMP	1	1.34604e-11	6	0	0	44	7094
M00395	Decapping complex	1	1.34604e-11	6	0	0	44	7094
M00029	Urea cycle	1	1.34604e-11	6	0	0	44	7094
hsa_M00073	N-glycan precursor trimming	1	1.34604e-11	6	0	0	44	7094
hsa_M00141	C1-unit interconversion, eukaryotes	1	1.34604e-11	6	0	0	44	7094
M00090	Phosphatidylcholine (PC) biosynthesis, choline => PC	1	1.34604e-11	6	0	0	44	7094
M00141	C1-unit interconversion, eukaryotes	1	1.34604e-11	6	0	0	44	7094
hsa_M00109	C21-Steroid hormone biosynthesis, progesterone => cortisol/cortisone	1	1.34604e-11	6	0	0	44	7094
M00284	Origin recognition complex	1	1.34604e-11	6	0	0	44	7094
M00048	Inosine monophosphate biosynthesis, PRPP + glutamine => IMP	1	1.34604e-11	6	0	0	44	7094
hsa_M00284	Origin recognition complex	1	1.34604e-11	6	0	0	44	7094
M00058	Glycosaminoglycan biosynthesis, chondroitin sulfate backbone	1	1.34604e-11	6	0	0	44	7094
M00285	MCM complex	1	1.34604e-11	6	0	0	44	7094
hsa_M00395	Decapping complex	1	1.34604e-11	6	0	0	44	7094
hsa_M00058	Glycosaminoglycan biosynthesis, chondroitin sulfate backbone	1	1.34604e-11	6	0	0	44	7094
ko00750	Vitamin B6 metabolism	1	1.34604e-11	6	0	0	44	7094
hsa_M00013	Malonate semialdehyde pathway, propanoyl-CoA => acetyl-CoA	1	1.34604e-11	6	0	0	44	7094
hsa_M00029	Urea cycle	1	1.34604e-11	6	0	0	44	7094
M00424	Shelterin complex	1	1.34604e-11	6	0	0	44	7094
ko04668	TNF signaling pathway	1	1.35971e-11	110	0	0	44	7094
hsa04668	TNF signaling pathway	1	1.35971e-11	110	0	0	44	7094
ko04120	Ubiquitin mediated proteolysis	1	1.37676e-11	137	0	0	44	7094
hsa04530	Tight junction	1	1.37676e-11	137	0	0	44	7094
ko04530	Tight junction	1	1.37676e-11	137	0	0	44	7094
hsa04120	Ubiquitin mediated proteolysis	1	1.37676e-11	137	0	0	44	7094
ko05211	Renal cell carcinoma	1	1.38181e-11	66	0	0	44	7094
ko05212	Pancreatic cancer	1	1.38181e-11	66	0	0	44	7094
hsa05212	Pancreatic cancer	1	1.38181e-11	66	0	0	44	7094
hsa05214	Glioma	1	1.38181e-11	66	0	0	44	7094
ko05214	Glioma	1	1.38181e-11	66	0	0	44	7094
hsa05211	Renal cell carcinoma	1	1.38181e-11	66	0	0	44	7094
hsa00670	One carbon pool by folate	1	1.40411e-11	20	0	0	44	7094
ko00532	Glycosaminoglycan biosynthesis - chondroitin sulfate / dermatan sulfate	1	1.40411e-11	20	0	0	44	7094
hsa00100	Steroid biosynthesis	1	1.40411e-11	20	0	0	44	7094
hsa_M00352	Spliceosome, U2-snRNP	1	1.40411e-11	20	0	0	44	7094
hsa00532	Glycosaminoglycan biosynthesis - chondroitin sulfate / dermatan sulfate	1	1.40411e-11	20	0	0	44	7094
M00352	Spliceosome, U2-snRNP	1	1.40411e-11	20	0	0	44	7094
ko00670	One carbon pool by folate	1	1.40411e-11	20	0	0	44	7094
ko00100	Steroid biosynthesis	1	1.40411e-11	20	0	0	44	7094
hsa00190	Oxidative phosphorylation	1	1.45507e-11	120	0	0	44	7094
ko04071	Sphingolipid signaling pathway	1	1.45507e-11	120	0	0	44	7094
hsa04071	Sphingolipid signaling pathway	1	1.45507e-11	120	0	0	44	7094
ko00190	Oxidative phosphorylation	1	1.45507e-11	120	0	0	44	7094
ko03015	mRNA surveillance pathway	1	1.48621e-11	91	0	0	44	7094
hsa05032	Morphine addiction	1	1.48621e-11	91	0	0	44	7094
ko05032	Morphine addiction	1	1.48621e-11	91	0	0	44	7094
hsa03015	mRNA surveillance pathway	1	1.48621e-11	91	0	0	44	7094
hsa05220	Chronic myeloid leukemia	1	1.49738e-11	73	0	0	44	7094
hsa00980	Metabolism of xenobiotics by cytochrome P450	1	1.49738e-11	73	0	0	44	7094
ko05220	Chronic myeloid leukemia	1	1.49738e-11	73	0	0	44	7094
ko00980	Metabolism of xenobiotics by cytochrome P450	1	1.49738e-11	73	0	0	44	7094
hsa04550	Signaling pathways regulating pluripotency of stem cells	1	1.50748e-11	142	0	0	44	7094
ko04550	Signaling pathways regulating pluripotency of stem cells	1	1.50748e-11	142	0	0	44	7094
ko04620	Toll-like receptor signaling pathway	1	1.51393e-11	106	0	0	44	7094
hsa04620	Toll-like receptor signaling pathway	1	1.51393e-11	106	0	0	44	7094
hsa04141	Protein processing in endoplasmic reticulum	1	1.53315e-11	165	0	0	44	7094
ko04141	Protein processing in endoplasmic reticulum	1	1.53315e-11	165	0	0	44	7094
ko04261	Adrenergic signaling in cardiomyocytes	1	1.55451e-11	149	0	0	44	7094
hsa04261	Adrenergic signaling in cardiomyocytes	1	1.55451e-11	149	0	0	44	7094
ko03410	Base excision repair	1	1.5975e-11	33	0	0	44	7094
ko04215	Apoptosis - multiple species	1	1.5975e-11	33	0	0	44	7094
hsa03410	Base excision repair	1	1.5975e-11	33	0	0	44	7094
hsa04215	Apoptosis - multiple species	1	1.5975e-11	33	0	0	44	7094
hsa04510	Focal adhesion	1	1.61866e-11	200	0	0	44	7094
ko04510	Focal adhesion	1	1.61866e-11	200	0	0	44	7094
ko04660	T cell receptor signaling pathway	1	1.68862e-11	104	0	0	44	7094
hsa05142	Chagas disease (American trypanosomiasis)	1	1.68862e-11	104	0	0	44	7094
ko05142	Chagas disease (American trypanosomiasis)	1	1.68862e-11	104	0	0	44	7094
hsa04660	T cell receptor signaling pathway	1	1.68862e-11	104	0	0	44	7094
hsa03030	DNA replication	1	1.72404e-11	36	0	0	44	7094
ko03030	DNA replication	1	1.72404e-11	36	0	0	44	7094
hsa05340	Primary immunodeficiency	1	1.72404e-11	36	0	0	44	7094
ko00500	Starch and sucrose metabolism	1	1.72404e-11	36	0	0	44	7094
hsa00500	Starch and sucrose metabolism	1	1.72404e-11	36	0	0	44	7094
ko05340	Primary immunodeficiency	1	1.72404e-11	36	0	0	44	7094
ko05152	Tuberculosis	1	1.73525e-11	178	0	0	44	7094
hsa05152	Tuberculosis	1	1.73525e-11	178	0	0	44	7094
hsa05031	Amphetamine addiction	1	1.7391e-11	68	0	0	44	7094
hsa05120	Epithelial cell signaling in Helicobacter pylori infection	1	1.7391e-11	68	0	0	44	7094
ko05120	Epithelial cell signaling in Helicobacter pylori infection	1	1.7391e-11	68	0	0	44	7094
ko05031	Amphetamine addiction	1	1.7391e-11	68	0	0	44	7094
hsa04976	Bile secretion	1	1.75336e-11	71	0	0	44	7094
hsa05218	Melanoma	1	1.75336e-11	71	0	0	44	7094
ko04976	Bile secretion	1	1.75336e-11	71	0	0	44	7094
ko05218	Melanoma	1	1.75336e-11	71	0	0	44	7094
ko04630	Jak-STAT signaling pathway	1	1.7589e-11	158	0	0	44	7094
hsa04630	Jak-STAT signaling pathway	1	1.7589e-11	158	0	0	44	7094
ko05132	Salmonella infection	1	1.76162e-11	85	0	0	44	7094
hsa05132	Salmonella infection	1	1.76162e-11	85	0	0	44	7094
hsa_M00399	Cap binding complex	1	1.77356e-11	2	0	0	44	7094
hsa00300	Lysine biosynthesis	1	1.77356e-11	2	0	0	44	7094
M00103	Cholecalciferol biosynthesis	1	1.77356e-11	2	0	0	44	7094
M00338	Cysteine biosynthesis, homocysteine + serine => cysteine	1	1.77356e-11	2	0	0	44	7094
M00151	Cytochrome bc1 complex respiratory unit	1	1.77356e-11	2	0	0	44	7094
hsa_M00338	Cysteine biosynthesis, homocysteine + serine => cysteine	1	1.77356e-11	2	0	0	44	7094
hsa_M00083	Fatty acid biosynthesis, elongation	1	1.77356e-11	2	0	0	44	7094
hsa_M00103	Cholecalciferol biosynthesis	1	1.77356e-11	2	0	0	44	7094
hsa_M00554	Nucleotide sugar biosynthesis, galactose => UDP-galactose	1	1.77356e-11	2	0	0	44	7094
M00083	Fatty acid biosynthesis, elongation	1	1.77356e-11	2	0	0	44	7094
M00293	DNA polymerase zeta complex	1	1.77356e-11	2	0	0	44	7094
hsa_M00066	Lactosylceramide biosynthesis	1	1.77356e-11	2	0	0	44	7094
M00106	Conjugated bile acid biosynthesis, cholate => taurocholate/glycocholate	1	1.77356e-11	2	0	0	44	7094
hsa_M00151	Cytochrome bc1 complex respiratory unit	1	1.77356e-11	2	0	0	44	7094
M00066	Lactosylceramide biosynthesis	1	1.77356e-11	2	0	0	44	7094
M00399	Cap binding complex	1	1.77356e-11	2	0	0	44	7094
ko00300	Lysine biosynthesis	1	1.77356e-11	2	0	0	44	7094
M00067	Sulfoglycolipids biosynthesis, ceramide/1-alkyl-2-acylglycerol => sulfatide/seminolipid	1	1.77356e-11	2	0	0	44	7094
M00068	Glycosphingolipid biosynthesis, globo-series, LacCer => Gb4Cer	1	1.77356e-11	2	0	0	44	7094
M00554	Nucleotide sugar biosynthesis, galactose => UDP-galactose	1	1.77356e-11	2	0	0	44	7094
hsa_M00294	DNA polymerase gamma complex	1	1.77356e-11	2	0	0	44	7094
hsa_M00067	Sulfoglycolipids biosynthesis, ceramide/1-alkyl-2-acylglycerol => sulfatide/seminolipid	1	1.77356e-11	2	0	0	44	7094
hsa_M00068	Glycosphingolipid biosynthesis, globo-series, LacCer => Gb4Cer	1	1.77356e-11	2	0	0	44	7094
hsa_M00293	DNA polymerase zeta complex	1	1.77356e-11	2	0	0	44	7094
M00294	DNA polymerase gamma complex	1	1.77356e-11	2	0	0	44	7094
hsa_M00106	Conjugated bile acid biosynthesis, cholate => taurocholate/glycocholate	1	1.77356e-11	2	0	0	44	7094
ko04920	Adipocytokine signaling pathway	1	1.78438e-11	70	0	0	44	7094
hsa04622	RIG-I-like receptor signaling pathway	1	1.78438e-11	70	0	0	44	7094
ko04622	RIG-I-like receptor signaling pathway	1	1.78438e-11	70	0	0	44	7094
hsa04920	Adipocytokine signaling pathway	1	1.78438e-11	70	0	0	44	7094
M00295	BRCA1-associated genome surveillance complex (BASC)	1	1.91199e-11	16	0	0	44	7094
M00099	Sphingosine biosynthesis	1	1.91199e-11	16	0	0	44	7094
M00695	cAMP signaling	1	1.91199e-11	16	0	0	44	7094
M00682	Notch signaling	1	1.91199e-11	16	0	0	44	7094
M00075	N-glycan biosynthesis, complex type	1	1.91199e-11	16	0	0	44	7094
hsa_M00075	N-glycan biosynthesis, complex type	1	1.91199e-11	16	0	0	44	7094
hsa_M00099	Sphingosine biosynthesis	1	1.91199e-11	16	0	0	44	7094
hsa_M00295	BRCA1-associated genome surveillance complex (BASC)	1	1.91199e-11	16	0	0	44	7094
hsa_M00695	cAMP signaling	1	1.91199e-11	16	0	0	44	7094
hsa_M00682	Notch signaling	1	1.91199e-11	16	0	0	44	7094
M00683	Hippo signaling	1	1.91199e-11	16	0	0	44	7094
hsa_M00683	Hippo signaling	1	1.91199e-11	16	0	0	44	7094
ko05414	Dilated cardiomyopathy	1	1.93059e-11	89	0	0	44	7094
hsa05323	Rheumatoid arthritis	1	1.93059e-11	89	0	0	44	7094
ko05323	Rheumatoid arthritis	1	1.93059e-11	89	0	0	44	7094
hsa05414	Dilated cardiomyopathy	1	1.93059e-11	89	0	0	44	7094
ko05143	African trypanosomiasis	1	2.07118e-11	34	0	0	44	7094
hsa05143	African trypanosomiasis	1	2.07118e-11	34	0	0	44	7094
ko00040	Pentose and glucuronate interconversions	1	2.07118e-11	34	0	0	44	7094
hsa00040	Pentose and glucuronate interconversions	1	2.07118e-11	34	0	0	44	7094
ko04130	SNARE interactions in vesicular transport	1	2.07118e-11	34	0	0	44	7094
hsa04130	SNARE interactions in vesicular transport	1	2.07118e-11	34	0	0	44	7094
ko05016	Huntington's disease	1	2.11174e-11	187	0	0	44	7094
hsa05016	Huntington's disease	1	2.11174e-11	187	0	0	44	7094
ko04722	Neurotrophin signaling pathway	1	2.1898e-11	121	0	0	44	7094
hsa04722	Neurotrophin signaling pathway	1	2.1898e-11	121	0	0	44	7094
hsa04512	ECM-receptor interaction	1	2.22914e-11	82	0	0	44	7094
hsa05204	Chemical carcinogenesis	1	2.22914e-11	82	0	0	44	7094
ko05204	Chemical carcinogenesis	1	2.22914e-11	82	0	0	44	7094
ko04512	ECM-receptor interaction	1	2.22914e-11	82	0	0	44	7094
ko04640	Hematopoietic cell lineage	1	2.24989e-11	96	0	0	44	7094
hsa05146	Amoebiasis	1	2.24989e-11	96	0	0	44	7094
ko05146	Amoebiasis	1	2.24989e-11	96	0	0	44	7094
hsa04640	Hematopoietic cell lineage	1	2.24989e-11	96	0	0	44	7094
hsa05200	Pathways in cancer	1	2.55153e-11	397	0	0	44	7094
hsa04740	Olfactory transduction	1	2.70299e-11	415	0	0	44	7094
ko04740	Olfactory transduction	1	2.70299e-11	415	0	0	44	7094
