# Supplementary material for: Detection of correlated hidden factors from single cell transcriptomes using Iteratively Adjusted-SVA (IA-SVA)
Source: Sci Rep. 2018 Nov 19;8:17040. doi: 10.1038/s41598-018-35365-9 (PMC6242813; doi:10.1038/s41598-018-35365-9)
Supplement: Supplementary file 7 — Supplementary Table 6 [file 41598_2018_35365_MOESM7_ESM.xlsx]

## Sheet: IA-SVA genes
PMEPA1
FAM198B
P2RY8
RP11-768F21.1
RP11-504A18.1
CARD16
MYCT1
CYP26B1
FLT1
ENG
NFIB
CALCRL
ITGA5
ADAM19
TMEM233
RP11-645C24.5
SOX18
RNASE1
PXDN
PRDM1
ERG
PTPRB
GPR116
TEK
ITM2A
CD34
CLIC4
RP11-160E2.19
DAB2
RGCC
ARHGAP31
SNAI1
DYSF
SRPX
PPAP2B
C15orf54
THBS1
HTRA1
MEF2C
CLEC2B
CLIC2
LGALS1
S100A16
CD93
RFTN1
HCLS1
IGFBP4
AFAP1L1
LAMA4
STC1
STAB1
RARB
PDE2A
ACVRL1
ELTD1
COL4A1
COL4A2
IQCA1
NID1
ELK3
ECSCR
EMP1
MCAM
C1QTNF5
ESM1
SERPINE1
SPARC
SPARCL1
FOXF1
RAPGEF5
ESAM
KDR
ROBO4
S1PR1
COL15A1
FLI1
GMFG
GNG11
VWF
IFITM1
CDH5
CXCR4
SHANK3
PODXL
NKX2-3
PLVAP
PEAR1
IL4R
MMP1
IFI27
IFI16
RHOJ
ADAMTS4
CFH

## Sheet: GO BP
TermID	Term	Enrichment	logP	Genes in Term	Target Genes in Term	Fraction of Targets in Term	Total Target Genes	Total Genes	Entrez Gene IDs	Gene Symbols
GO:0001944	vasculature development	7.19288e-22	-48.6838	471	27	0.329268	82	16543	7010,2004,641700,1284,3791,10203,3678,639,1901,54538,7057,2022,25932,4162,5787,94,1003,1306,2321,54345,57381,5054,1282,2294,947,11082,4208	TEK,ELK3,ECSCR,COL4A2,KDR,CALCRL,ITGA5,PRDM1,S1PR1,ROBO4,THBS1,ENG,CLIC4,MCAM,PTPRB,ACVRL1,CDH5,COL15A1,FLT1,SOX18,RHOJ,SERPINE1,COL4A1,FOXF1,CD34,ESM1,MEF2C
GO:0072358	cardiovascular system development	1.11831e-21	-48.2425	479	27	0.329268	82	16543	7010,2004,641700,1284,3791,10203,3678,639,1901,54538,7057,2022,25932,4162,5787,94,1003,1306,2321,54345,57381,5054,1282,2294,947,11082,4208	TEK,ELK3,ECSCR,COL4A2,KDR,CALCRL,ITGA5,PRDM1,S1PR1,ROBO4,THBS1,ENG,CLIC4,MCAM,PTPRB,ACVRL1,CDH5,COL15A1,FLT1,SOX18,RHOJ,SERPINE1,COL4A1,FOXF1,CD34,ESM1,MEF2C
GO:0072359	circulatory system development	1.52406e-21	-47.9329	786	32	0.390244	82	16543	7010,8728,641700,1284,3791,1901,7057,2022,25932,4162,5787,6678,57381,1282,5915,2078,2004,6615,3678,10203,639,54538,94,1003,2321,1306,54345,5054,2294,947,11082,4208	TEK,ADAM19,ECSCR,COL4A2,KDR,S1PR1,THBS1,ENG,CLIC4,MCAM,PTPRB,SPARC,RHOJ,COL4A1,RARB,ERG,ELK3,SNAI1,ITGA5,CALCRL,PRDM1,ROBO4,ACVRL1,CDH5,FLT1,COL15A1,SOX18,SERPINE1,FOXF1,CD34,ESM1,MEF2C
GO:0001568	blood vessel development	4.19834e-21	-46.9196	451	26	0.317073	82	16543	7010,2004,641700,1284,3791,10203,3678,639,1901,54538,7057,2022,25932,4162,5787,94,1003,1306,2321,54345,5054,1282,2294,947,11082,4208	TEK,ELK3,ECSCR,COL4A2,KDR,CALCRL,ITGA5,PRDM1,S1PR1,ROBO4,THBS1,ENG,CLIC4,MCAM,PTPRB,ACVRL1,CDH5,COL15A1,FLT1,SOX18,SERPINE1,COL4A1,FOXF1,CD34,ESM1,MEF2C
GO:0048514	blood vessel morphogenesis	1.09599e-20	-45.96	369	24	0.292683	82	16543	7010,2004,641700,1284,3791,3678,10203,639,1901,7057,54538,2022,25932,4162,5787,94,2321,1306,54345,1282,5054,2294,947,11082	TEK,ELK3,ECSCR,COL4A2,KDR,ITGA5,CALCRL,PRDM1,S1PR1,THBS1,ROBO4,ENG,CLIC4,MCAM,PTPRB,ACVRL1,FLT1,COL15A1,SOX18,COL4A1,SERPINE1,FOXF1,CD34,ESM1
GO:0001525	angiogenesis	1.63752e-20	-45.5585	287	22	0.268293	82	16543	7010,2004,641700,1284,3791,3678,10203,1901,7057,54538,2022,25932,4162,5787,94,2321,1306,54345,1282,5054,947,11082	TEK,ELK3,ECSCR,COL4A2,KDR,ITGA5,CALCRL,S1PR1,THBS1,ROBO4,ENG,CLIC4,MCAM,PTPRB,ACVRL1,FLT1,COL15A1,SOX18,COL4A1,SERPINE1,CD34,ESM1
GO:0048646	anatomical structure formation involved in morphogenesis	4.71933e-18	-39.8949	800	29	0.353659	82	16543	7010,5420,2004,2078,641700,1284,5654,6615,3791,3678,10203,1901,4781,7057,54538,2022,25932,4162,5787,94,1306,2321,54345,1282,5054,2294,947,11082,4208	TEK,PODXL,ELK3,ERG,ECSCR,COL4A2,HTRA1,SNAI1,KDR,ITGA5,CALCRL,S1PR1,NFIB,THBS1,ROBO4,ENG,CLIC4,MCAM,PTPRB,ACVRL1,COL15A1,FLT1,SOX18,COL4A1,SERPINE1,FOXF1,CD34,ESM1,MEF2C
GO:0009653	anatomical structure morphogenesis	1.68162e-14	-31.7164	1893	37	0.45122	82	16543	7010,641700,1284,5654,3791,85358,1901,7057,2022,25932,4162,5787,159296,57381,2313,1282,6781,5915,56603,5420,2078,2004,6615,3678,10203,639,4781,54538,94,2321,1306,54345,5054,2294,947,11082,4208	TEK,ECSCR,COL4A2,HTRA1,KDR,SHANK3,S1PR1,THBS1,ENG,CLIC4,MCAM,PTPRB,NKX2-3,RHOJ,FLI1,COL4A1,STC1,RARB,CYP26B1,PODXL,ERG,ELK3,SNAI1,ITGA5,CALCRL,PRDM1,NFIB,ROBO4,ACVRL1,FLT1,COL15A1,SOX18,SERPINE1,FOXF1,CD34,ESM1,MEF2C
GO:0030334	regulation of cell migration	1.19318e-13	-29.757	679	23	0.280488	82	16543	7010,3910,5420,3791,6615,83483,28984,3678,1901,8519,54538,7057,2022,25932,7852,1601,4162,94,6678,2321,5054,2294,6781	TEK,LAMA4,PODXL,KDR,SNAI1,PLVAP,RGCC,ITGA5,S1PR1,IFITM1,ROBO4,THBS1,ENG,CLIC4,CXCR4,DAB2,MCAM,ACVRL1,SPARC,FLT1,SERPINE1,FOXF1,STC1
GO:0048731	system development	4.39945e-13	-28.4521	3891	50	0.609756	82	16543	7010,8728,641700,1284,5654,3791,85358,1901,7057,2022,25932,4162,5787,6678,159296,57381,1282,2313,114902,6781,9771,56603,5915,2004,4811,5420,2078,9507,6615,3956,10203,9452,3678,639,4781,54538,7852,3059,94,1003,1306,2321,54345,5054,2294,947,11082,3487,3428,4208	TEK,ADAM19,ECSCR,COL4A2,HTRA1,KDR,SHANK3,S1PR1,THBS1,ENG,CLIC4,MCAM,PTPRB,SPARC,NKX2-3,RHOJ,COL4A1,FLI1,C1QTNF5,STC1,RAPGEF5,CYP26B1,RARB,ELK3,NID1,PODXL,ERG,ADAMTS4,SNAI1,LGALS1,CALCRL,ITM2A,ITGA5,PRDM1,NFIB,ROBO4,CXCR4,HCLS1,ACVRL1,CDH5,COL15A1,FLT1,SOX18,SERPINE1,FOXF1,CD34,ESM1,IGFBP4,IFI16,MEF2C
GO:2000145	regulation of cell motility	5.25568e-13	-28.2743	729	23	0.280488	82	16543	7010,3910,5420,3791,6615,83483,28984,3678,1901,8519,54538,7057,2022,25932,7852,1601,4162,94,6678,2321,5054,2294,6781	TEK,LAMA4,PODXL,KDR,SNAI1,PLVAP,RGCC,ITGA5,S1PR1,IFITM1,ROBO4,THBS1,ENG,CLIC4,CXCR4,DAB2,MCAM,ACVRL1,SPARC,FLT1,SERPINE1,FOXF1,STC1
GO:0044707	single-multicellular organism process	5.87655e-13	-28.1626	5280	58	0.707317	82	16543	7010,8728,641700,1284,5654,3791,85358,1901,8519,7057,2012,2022,1601,25932,4162,5787,6678,159296,57381,23180,1282,2313,3566,114902,6781,9771,56603,5915,2004,2078,5420,4811,9507,6615,28984,3956,4312,9452,3678,10203,639,4781,54538,7852,3059,94,1003,1306,2321,54345,7450,5054,2294,947,11082,3487,3428,4208	TEK,ADAM19,ECSCR,COL4A2,HTRA1,KDR,SHANK3,S1PR1,IFITM1,THBS1,EMP1,ENG,DAB2,CLIC4,MCAM,PTPRB,SPARC,NKX2-3,RHOJ,RFTN1,COL4A1,FLI1,IL4R,C1QTNF5,STC1,RAPGEF5,CYP26B1,RARB,ELK3,ERG,PODXL,NID1,ADAMTS4,SNAI1,RGCC,LGALS1,MMP1,ITM2A,ITGA5,CALCRL,PRDM1,NFIB,ROBO4,CXCR4,HCLS1,ACVRL1,CDH5,COL15A1,FLT1,SOX18,VWF,SERPINE1,FOXF1,CD34,ESM1,IGFBP4,IFI16,MEF2C
GO:0030198	extracellular matrix organization	9.58406e-13	-27.6735	294	16	0.195122	82	16543	3.91048e+63	LAMA4,NID1,COL4A2,ADAMTS4,HTRA1,KDR,MMP1,ITGA5,THBS1,ENG,PXDN,SPARC,VWF,COL4A1,SERPINE1,FOXF1
GO:0043062	extracellular structure organization	1.00951e-12	-27.6216	295	16	0.195122	82	16543	3.91048e+63	LAMA4,NID1,COL4A2,ADAMTS4,HTRA1,KDR,MMP1,ITGA5,THBS1,ENG,PXDN,SPARC,VWF,COL4A1,SERPINE1,FOXF1
GO:0045765	regulation of angiogenesis	2.13824e-12	-26.871	212	14	0.170732	82	16543	2022,7010,1284,641700,94,6678,3791,2321,28984,3678,23166,5054,947,7057	ENG,TEK,COL4A2,ECSCR,ACVRL1,SPARC,KDR,FLT1,RGCC,ITGA5,STAB1,SERPINE1,CD34,THBS1
GO:0040012	regulation of locomotion	2.61951e-12	-26.668	788	23	0.280488	82	16543	7010,3910,5420,3791,6615,83483,28984,3678,1901,8519,54538,7057,2022,25932,7852,1601,4162,94,6678,2321,5054,2294,6781	TEK,LAMA4,PODXL,KDR,SNAI1,PLVAP,RGCC,ITGA5,S1PR1,IFITM1,ROBO4,THBS1,ENG,CLIC4,CXCR4,DAB2,MCAM,ACVRL1,SPARC,FLT1,SERPINE1,FOXF1,STC1
GO:0051270	regulation of cellular component movement	2.90613e-12	-26.5642	792	23	0.280488	82	16543	7010,3910,5420,3791,6615,83483,28984,3678,1901,8519,54538,7057,2022,25932,7852,1601,4162,94,6678,2321,5054,2294,6781	TEK,LAMA4,PODXL,KDR,SNAI1,PLVAP,RGCC,ITGA5,S1PR1,IFITM1,ROBO4,THBS1,ENG,CLIC4,CXCR4,DAB2,MCAM,ACVRL1,SPARC,FLT1,SERPINE1,FOXF1,STC1
GO:0048856	anatomical structure development	6.64278e-12	-25.7375	4835	54	0.658537	82	16543	7010,8728,641700,1284,5654,3791,85358,1901,7057,2012,2022,1601,25932,4162,5787,6678,159296,57381,1282,2313,114902,6781,9771,56603,5915,2004,2078,5420,4811,9507,6615,3956,9452,3678,10203,639,5138,4781,54538,7852,3059,94,1003,1306,2321,54345,5054,2294,8404,947,11082,3487,3428,4208	TEK,ADAM19,ECSCR,COL4A2,HTRA1,KDR,SHANK3,S1PR1,THBS1,EMP1,ENG,DAB2,CLIC4,MCAM,PTPRB,SPARC,NKX2-3,RHOJ,COL4A1,FLI1,C1QTNF5,STC1,RAPGEF5,CYP26B1,RARB,ELK3,ERG,PODXL,NID1,ADAMTS4,SNAI1,LGALS1,ITM2A,ITGA5,CALCRL,PRDM1,PDE2A,NFIB,ROBO4,CXCR4,HCLS1,ACVRL1,CDH5,COL15A1,FLT1,SOX18,SERPINE1,FOXF1,SPARCL1,CD34,ESM1,IGFBP4,IFI16,MEF2C
GO:0007275	multicellular organism development	6.81124e-12	-25.7124	4495	52	0.634146	82	16543	7010,8728,641700,1284,5654,3791,85358,1901,7057,2012,2022,1601,25932,4162,5787,6678,159296,57381,1282,2313,114902,6781,9771,56603,5915,2004,2078,5420,4811,9507,6615,3956,9452,3678,10203,639,4781,54538,7852,3059,94,1003,1306,2321,54345,5054,2294,947,11082,3487,3428,4208	TEK,ADAM19,ECSCR,COL4A2,HTRA1,KDR,SHANK3,S1PR1,THBS1,EMP1,ENG,DAB2,CLIC4,MCAM,PTPRB,SPARC,NKX2-3,RHOJ,COL4A1,FLI1,C1QTNF5,STC1,RAPGEF5,CYP26B1,RARB,ELK3,ERG,PODXL,NID1,ADAMTS4,SNAI1,LGALS1,ITM2A,ITGA5,CALCRL,PRDM1,NFIB,ROBO4,CXCR4,HCLS1,ACVRL1,CDH5,COL15A1,FLT1,SOX18,SERPINE1,FOXF1,CD34,ESM1,IGFBP4,IFI16,MEF2C
GO:1901342	regulation of vasculature development	9.15073e-12	-25.4172	236	14	0.170732	82	16543	2022,7010,1284,641700,94,6678,3791,2321,28984,3678,23166,5054,947,7057	ENG,TEK,COL4A2,ECSCR,ACVRL1,SPARC,KDR,FLT1,RGCC,ITGA5,STAB1,SERPINE1,CD34,THBS1
GO:0032501	multicellular organismal process	1.13934e-10	-22.8954	6308	60	0.731707	82	16543	7010,8728,1284,641700,5654,3791,85358,1901,8519,2012,7057,2022,25932,1601,4162,5787,6678,159296,57381,23180,1282,2313,3566,114902,9771,6781,56603,5915,2004,2078,4811,5420,9507,6615,3956,28984,9452,3678,10203,4312,639,5138,4781,54538,7852,3059,94,1003,2321,1306,54345,8291,7450,5054,2294,947,11082,3487,3428,4208	TEK,ADAM19,COL4A2,ECSCR,HTRA1,KDR,SHANK3,S1PR1,IFITM1,EMP1,THBS1,ENG,CLIC4,DAB2,MCAM,PTPRB,SPARC,NKX2-3,RHOJ,RFTN1,COL4A1,FLI1,IL4R,C1QTNF5,RAPGEF5,STC1,CYP26B1,RARB,ELK3,ERG,NID1,PODXL,ADAMTS4,SNAI1,LGALS1,RGCC,ITM2A,ITGA5,CALCRL,MMP1,PRDM1,PDE2A,NFIB,ROBO4,CXCR4,HCLS1,ACVRL1,CDH5,FLT1,COL15A1,SOX18,DYSF,VWF,SERPINE1,FOXF1,CD34,ESM1,IGFBP4,IFI16,MEF2C
GO:0032502	developmental process	1.19498e-10	-22.8477	5175	54	0.658537	82	16543	7010,8728,641700,1284,5654,3791,85358,1901,7057,2012,2022,1601,25932,4162,5787,6678,159296,57381,1282,2313,114902,6781,9771,56603,5915,2004,2078,5420,4811,9507,6615,3956,9452,3678,10203,639,5138,4781,54538,7852,3059,94,1003,1306,2321,54345,5054,2294,8404,947,11082,3487,3428,4208	TEK,ADAM19,ECSCR,COL4A2,HTRA1,KDR,SHANK3,S1PR1,THBS1,EMP1,ENG,DAB2,CLIC4,MCAM,PTPRB,SPARC,NKX2-3,RHOJ,COL4A1,FLI1,C1QTNF5,STC1,RAPGEF5,CYP26B1,RARB,ELK3,ERG,PODXL,NID1,ADAMTS4,SNAI1,LGALS1,ITM2A,ITGA5,CALCRL,PRDM1,PDE2A,NFIB,ROBO4,CXCR4,HCLS1,ACVRL1,CDH5,COL15A1,FLT1,SOX18,SERPINE1,FOXF1,SPARCL1,CD34,ESM1,IGFBP4,IFI16,MEF2C
GO:0030855	epithelial cell differentiation	1.52458e-10	-22.6041	479	17	0.207317	82	16543	56603,5915,5420,639,5138,1901,4781,2022,25932,1601,94,54345,1282,2294,947,6781,4208	CYP26B1,RARB,PODXL,PRDM1,PDE2A,S1PR1,NFIB,ENG,CLIC4,DAB2,ACVRL1,SOX18,COL4A1,FOXF1,CD34,STC1,MEF2C
GO:0044767	single-organism developmental process	2.28173e-10	-22.2009	5076	53	0.646341	82	16543	7010,8728,641700,1284,5654,3791,85358,1901,7057,2012,2022,1601,25932,4162,5787,6678,159296,57381,1282,2313,114902,6781,9771,56603,5915,2004,2078,5420,4811,9507,6615,3956,9452,3678,10203,639,5138,4781,54538,7852,3059,94,1003,1306,2321,54345,5054,2294,947,11082,3487,3428,4208	TEK,ADAM19,ECSCR,COL4A2,HTRA1,KDR,SHANK3,S1PR1,THBS1,EMP1,ENG,DAB2,CLIC4,MCAM,PTPRB,SPARC,NKX2-3,RHOJ,COL4A1,FLI1,C1QTNF5,STC1,RAPGEF5,CYP26B1,RARB,ELK3,ERG,PODXL,NID1,ADAMTS4,SNAI1,LGALS1,ITM2A,ITGA5,CALCRL,PRDM1,PDE2A,NFIB,ROBO4,CXCR4,HCLS1,ACVRL1,CDH5,COL15A1,FLT1,SOX18,SERPINE1,FOXF1,CD34,ESM1,IGFBP4,IFI16,MEF2C
GO:0003158	endothelium development	5.87414e-10	-21.2553	90	9	0.109756	82	16543	2022,25932,94,3791,54345,5138,947,1901,6781	ENG,CLIC4,ACVRL1,KDR,SOX18,PDE2A,CD34,S1PR1,STC1
GO:2000026	regulation of multicellular organismal development	8.64661e-10	-20.8687	1692	29	0.353659	82	16543	56603,5915,7010,3910,1284,641700,3791,6615,3956,28984,3678,23166,639,85358,1901,4781,7057,2022,7852,1601,3059,94,1003,6678,2321,5054,3566,947,4208	CYP26B1,RARB,TEK,LAMA4,COL4A2,ECSCR,KDR,SNAI1,LGALS1,RGCC,ITGA5,STAB1,PRDM1,SHANK3,S1PR1,NFIB,THBS1,ENG,CXCR4,DAB2,HCLS1,ACVRL1,CDH5,SPARC,FLT1,SERPINE1,IL4R,CD34,MEF2C
GO:0050793	regulation of developmental process	1.63456e-09	-20.2319	2231	33	0.402439	82	16543	7010,1284,641700,3791,23166,85358,1901,8519,7057,2022,1601,6678,57381,3566,3910,5915,56603,2078,6615,28984,3956,3678,639,4781,7852,3059,94,1003,2321,5054,2294,947,4208	TEK,COL4A2,ECSCR,KDR,STAB1,SHANK3,S1PR1,IFITM1,THBS1,ENG,DAB2,SPARC,RHOJ,IL4R,LAMA4,RARB,CYP26B1,ERG,SNAI1,RGCC,LGALS1,ITGA5,PRDM1,NFIB,CXCR4,HCLS1,ACVRL1,CDH5,FLT1,SERPINE1,FOXF1,CD34,MEF2C
GO:0016525	negative regulation of angiogenesis	1.8921e-09	-20.0856	70	8	0.097561	82	16543	7.01013e+35	TEK,COL4A2,ECSCR,SPARC,RGCC,SERPINE1,STAB1,THBS1
GO:2000181	negative regulation of blood vessel morphogenesis	2.37986e-09	-19.8562	72	8	0.097561	82	16543	7.01013e+35	TEK,COL4A2,ECSCR,SPARC,RGCC,SERPINE1,STAB1,THBS1
GO:0022603	regulation of anatomical structure morphogenesis	3.53935e-09	-19.4593	937	21	0.256098	82	16543	7010,2078,1284,641700,3791,28984,3678,23166,85358,4781,7057,2022,1601,94,6678,2321,57381,5054,3566,947,4208	TEK,ERG,COL4A2,ECSCR,KDR,RGCC,ITGA5,STAB1,SHANK3,NFIB,THBS1,ENG,DAB2,ACVRL1,SPARC,FLT1,RHOJ,SERPINE1,IL4R,CD34,MEF2C
GO:0048518	positive regulation of biological process	4.30138e-09	-19.2643	5099	51	0.621951	82	16543	7010,286530,641700,3075,5654,3791,83483,85358,1901,1193,8519,7057,2022,1601,4162,8406,6678,159296,23180,2313,3566,6781,56603,5915,2004,2078,4811,5420,6615,3956,28984,3678,10203,4312,639,5138,4781,7852,3059,94,1003,2321,54345,5054,3429,2294,947,11082,3487,3428,4208	TEK,P2RY8,ECSCR,CFH,HTRA1,KDR,PLVAP,SHANK3,S1PR1,CLIC2,IFITM1,THBS1,ENG,DAB2,MCAM,SRPX,SPARC,NKX2-3,RFTN1,FLI1,IL4R,STC1,CYP26B1,RARB,ELK3,ERG,NID1,PODXL,SNAI1,LGALS1,RGCC,ITGA5,CALCRL,MMP1,PRDM1,PDE2A,NFIB,CXCR4,HCLS1,ACVRL1,CDH5,FLT1,SOX18,SERPINE1,IFI27,FOXF1,CD34,ESM1,IGFBP4,IFI16,MEF2C
GO:1901343	negative regulation of vasculature development	4.55187e-09	-19.2077	78	8	0.097561	82	16543	7.01013e+35	TEK,COL4A2,ECSCR,SPARC,RGCC,SERPINE1,STAB1,THBS1
GO:0051094	positive regulation of developmental process	5.10887e-09	-19.0923	1155	23	0.280488	82	16543	56603,5915,7010,3791,6615,3956,28984,3678,639,85358,8519,7057,2022,7852,1601,3059,94,1003,2321,5054,3566,947,4208	CYP26B1,RARB,TEK,KDR,SNAI1,LGALS1,RGCC,ITGA5,PRDM1,SHANK3,IFITM1,THBS1,ENG,CXCR4,DAB2,HCLS1,ACVRL1,CDH5,FLT1,SERPINE1,IL4R,CD34,MEF2C
GO:0051239	regulation of multicellular organismal process	6.21192e-09	-18.8968	2620	35	0.426829	82	16543	7010,1284,641700,3791,23166,85358,1901,1193,8519,7057,2022,1601,6678,3566,6781,56603,3910,5915,2078,6615,28984,3956,10203,3678,639,4781,7852,3059,94,1003,2321,5054,947,3428,4208	TEK,COL4A2,ECSCR,KDR,STAB1,SHANK3,S1PR1,CLIC2,IFITM1,THBS1,ENG,DAB2,SPARC,IL4R,STC1,CYP26B1,LAMA4,RARB,ERG,SNAI1,RGCC,LGALS1,CALCRL,ITGA5,PRDM1,NFIB,CXCR4,HCLS1,ACVRL1,CDH5,FLT1,SERPINE1,CD34,IFI16,MEF2C
GO:0030335	positive regulation of cell migration	7.58365e-09	-18.6973	394	14	0.170732	82	16543	7.01054e+56	TEK,PODXL,DAB2,MCAM,SPARC,KDR,SNAI1,FLT1,PLVAP,ITGA5,SERPINE1,FOXF1,S1PR1,THBS1
GO:0045766	positive regulation of angiogenesis	7.71675e-09	-18.6799	120	9	0.109756	82	16543	2022,7010,94,3791,2321,3678,5054,947,7057	ENG,TEK,ACVRL1,KDR,FLT1,ITGA5,SERPINE1,CD34,THBS1
GO:0060429	epithelium development	7.88314e-09	-18.6585	885	20	0.243902	82	16543	56603,5915,5420,3791,6615,3678,639,5138,1901,4781,2022,25932,1601,94,54345,1282,2294,947,6781,4208	CYP26B1,RARB,PODXL,KDR,SNAI1,ITGA5,PRDM1,PDE2A,S1PR1,NFIB,ENG,CLIC4,DAB2,ACVRL1,SOX18,COL4A1,FOXF1,CD34,STC1,MEF2C
GO:0051240	positive regulation of multicellular organismal process	7.97993e-09	-18.6463	1397	25	0.304878	82	16543	56603,5915,7010,2078,3791,6615,3956,28984,3678,639,85358,8519,7057,2022,7852,1601,3059,94,6678,2321,5054,3566,947,3428,4208	CYP26B1,RARB,TEK,ERG,KDR,SNAI1,LGALS1,RGCC,ITGA5,PRDM1,SHANK3,IFITM1,THBS1,ENG,CXCR4,DAB2,HCLS1,ACVRL1,SPARC,FLT1,SERPINE1,IL4R,CD34,IFI16,MEF2C
GO:0048519	negative regulation of biological process	1.0134e-08	-18.4074	4518	47	0.573171	82	16543	7010,1284,641700,9535,5654,3791,23166,114769,85358,1901,1193,8519,7057,2022,25932,1601,8406,6678,3566,6781,56603,5915,2004,5420,6615,3956,28984,9452,3678,10203,375033,639,5138,4781,7837,3059,56937,94,1003,54345,5054,3429,2294,947,3487,3428,4208	TEK,COL4A2,ECSCR,GMFG,HTRA1,KDR,STAB1,CARD16,SHANK3,S1PR1,CLIC2,IFITM1,THBS1,ENG,CLIC4,DAB2,SRPX,SPARC,IL4R,STC1,CYP26B1,RARB,ELK3,PODXL,SNAI1,LGALS1,RGCC,ITM2A,ITGA5,CALCRL,PEAR1,PRDM1,PDE2A,NFIB,PXDN,HCLS1,PMEPA1,ACVRL1,CDH5,SOX18,SERPINE1,IFI27,FOXF1,CD34,IGFBP4,IFI16,MEF2C
GO:2000147	positive regulation of cell motility	1.18021e-08	-18.255	408	14	0.170732	82	16543	7.01054e+56	TEK,PODXL,DAB2,MCAM,SPARC,KDR,SNAI1,FLT1,PLVAP,ITGA5,SERPINE1,FOXF1,S1PR1,THBS1
GO:0051272	positive regulation of cellular component movement	1.60174e-08	-17.9496	418	14	0.170732	82	16543	7.01054e+56	TEK,PODXL,DAB2,MCAM,SPARC,KDR,SNAI1,FLT1,PLVAP,ITGA5,SERPINE1,FOXF1,S1PR1,THBS1
GO:1904018	positive regulation of vasculature development	2.47041e-08	-17.5163	137	9	0.109756	82	16543	2022,7010,94,3791,2321,3678,5054,947,7057	ENG,TEK,ACVRL1,KDR,FLT1,ITGA5,SERPINE1,CD34,THBS1
GO:0040017	positive regulation of locomotion	2.5668e-08	-17.478	434	14	0.170732	82	16543	7.01054e+56	TEK,PODXL,DAB2,MCAM,SPARC,KDR,SNAI1,FLT1,PLVAP,ITGA5,SERPINE1,FOXF1,S1PR1,THBS1
GO:0050896	response to stimulus	3.21096e-08	-17.2541	7347	61	0.743902	82	16543	7010,1284,286530,641700,3075,2791,3791,83483,23166,85358,1901,1193,8519,7057,2022,1601,25932,4162,8406,6678,387890,159296,57381,23180,1282,3566,9771,57514,6781,56603,5915,2004,2078,6615,3956,28984,9452,3678,10203,639,5138,4781,140576,7837,7852,3059,56937,94,1003,2321,1306,8291,7450,5054,3429,8404,2294,947,3487,3428,4208	TEK,COL4A2,P2RY8,ECSCR,CFH,GNG11,KDR,PLVAP,STAB1,SHANK3,S1PR1,CLIC2,IFITM1,THBS1,ENG,DAB2,CLIC4,MCAM,SRPX,SPARC,TMEM233,NKX2-3,RHOJ,RFTN1,COL4A1,IL4R,RAPGEF5,ARHGAP31,STC1,CYP26B1,RARB,ELK3,ERG,SNAI1,LGALS1,RGCC,ITM2A,ITGA5,CALCRL,PRDM1,PDE2A,NFIB,S100A16,PXDN,CXCR4,HCLS1,PMEPA1,ACVRL1,CDH5,FLT1,COL15A1,DYSF,VWF,SERPINE1,IFI27,SPARCL1,FOXF1,CD34,IGFBP4,IFI16,MEF2C
GO:0048583	regulation of response to stimulus	3.33914e-08	-17.215	3535	40	0.487805	82	16543	7010,286530,3075,5654,3791,85358,1901,1193,9976,8519,7057,2022,1601,8406,57381,23180,3566,57514,56603,6615,28984,3956,3678,10203,375033,639,5138,7837,7852,3059,56937,94,2321,5054,2294,947,11082,3487,3428,4208	TEK,P2RY8,CFH,HTRA1,KDR,SHANK3,S1PR1,CLIC2,CLEC2B,IFITM1,THBS1,ENG,DAB2,SRPX,RHOJ,RFTN1,IL4R,ARHGAP31,CYP26B1,SNAI1,RGCC,LGALS1,ITGA5,CALCRL,PEAR1,PRDM1,PDE2A,PXDN,CXCR4,HCLS1,PMEPA1,ACVRL1,FLT1,SERPINE1,FOXF1,CD34,ESM1,IGFBP4,IFI16,MEF2C
GO:0048869	cellular developmental process	3.84971e-08	-17.0727	3247	38	0.463415	82	16543	7010,641700,1284,5654,3791,85358,1901,2022,25932,1601,159296,1282,2313,6781,5915,56603,5420,2078,2004,6615,3956,9452,3678,639,5138,4781,54538,7852,3059,94,1306,2321,54345,5054,2294,947,3428,4208	TEK,ECSCR,COL4A2,HTRA1,KDR,SHANK3,S1PR1,ENG,CLIC4,DAB2,NKX2-3,COL4A1,FLI1,STC1,RARB,CYP26B1,PODXL,ERG,ELK3,SNAI1,LGALS1,ITM2A,ITGA5,PRDM1,PDE2A,NFIB,ROBO4,CXCR4,HCLS1,ACVRL1,COL15A1,FLT1,SOX18,SERPINE1,FOXF1,CD34,IFI16,MEF2C
GO:0016477	cell migration	3.93755e-08	-17.0501	783	18	0.219512	82	16543	7010,2078,5420,3791,6615,4312,3678,1901,7057,2022,90952,7852,94,2321,159296,54345,947,4208	TEK,ERG,PODXL,KDR,SNAI1,MMP1,ITGA5,S1PR1,THBS1,ENG,ESAM,CXCR4,ACVRL1,FLT1,NKX2-3,SOX18,CD34,MEF2C
GO:2000351	regulation of endothelial cell apoptotic process	5.60329e-08	-16.6973	42	6	0.0731707	82	16543	7.01051e+26	TEK,SERPINE1,ECSCR,KDR,THBS1,RGCC
GO:0030155	regulation of cell adhesion	6.24313e-08	-16.5892	628	16	0.195122	82	16543	56603,7010,3910,5420,4811,3791,3956,28984,3678,639,1901,7057,94,5054,3566,2294	CYP26B1,TEK,LAMA4,PODXL,NID1,KDR,LGALS1,RGCC,ITGA5,PRDM1,S1PR1,THBS1,ACVRL1,SERPINE1,IL4R,FOXF1
GO:0045446	endothelial cell differentiation	6.43704e-08	-16.5586	72	7	0.0853659	82	16543	2022,25932,5138,94,1901,6781,54345	ENG,CLIC4,PDE2A,ACVRL1,S1PR1,STC1,SOX18
GO:0007507	heart development	6.91636e-08	-16.4868	470	14	0.170732	82	16543	5915,2022,7010,8728,2078,94,6678,6615,54345,10203,2294,639,1901,4208	RARB,ENG,TEK,ADAM19,ERG,ACVRL1,SPARC,SNAI1,SOX18,CALCRL,FOXF1,PRDM1,S1PR1,MEF2C
GO:0030154	cell differentiation	7.30011e-08	-16.4328	3172	37	0.45122	82	16543	7010,641700,1284,5654,3791,85358,1901,2022,25932,1601,159296,1282,2313,6781,5915,56603,5420,2078,2004,6615,3956,9452,3678,639,5138,4781,54538,7852,3059,94,1306,2321,54345,2294,947,3428,4208	TEK,ECSCR,COL4A2,HTRA1,KDR,SHANK3,S1PR1,ENG,CLIC4,DAB2,NKX2-3,COL4A1,FLI1,STC1,RARB,CYP26B1,PODXL,ERG,ELK3,SNAI1,LGALS1,ITM2A,ITGA5,PRDM1,PDE2A,NFIB,ROBO4,CXCR4,HCLS1,ACVRL1,COL15A1,FLT1,SOX18,FOXF1,CD34,IFI16,MEF2C
GO:0045597	positive regulation of cell differentiation	9.33537e-08	-16.1869	829	18	0.219512	82	16543	56603,5915,3791,6615,3956,28984,639,85358,8519,2022,7852,1601,3059,94,1003,3566,947,4208	CYP26B1,RARB,KDR,SNAI1,LGALS1,RGCC,PRDM1,SHANK3,IFITM1,ENG,CXCR4,DAB2,HCLS1,ACVRL1,CDH5,IL4R,CD34,MEF2C
GO:0002040	sprouting angiogenesis	1.12455e-07	-16.0007	47	6	0.0731707	82	16543	2022,7010,11082,94,3791,7057	ENG,TEK,ESM1,ACVRL1,KDR,THBS1
GO:0009888	tissue development	1.13091e-07	-15.9951	1479	24	0.292683	82	16543	56603,5915,2078,5420,1284,3791,6615,3678,639,5138,1901,4781,2012,2022,25932,1601,94,159296,54345,1282,2294,947,6781,4208	CYP26B1,RARB,ERG,PODXL,COL4A2,KDR,SNAI1,ITGA5,PRDM1,PDE2A,S1PR1,NFIB,EMP1,ENG,CLIC4,DAB2,ACVRL1,NKX2-3,SOX18,COL4A1,FOXF1,CD34,STC1,MEF2C
GO:0002317	plasma cell differentiation	1.17388e-07	-15.9578	3	3	0.0365854	82	16543	94521592963956	ITM2A,NKX2-3,LGALS1
GO:0002376	immune system process	1.19373e-07	-15.941	1973	28	0.341463	82	16543	5.66032e+116	CYP26B1,CD93,TEK,PODXL,CFH,KDR,LGALS1,RGCC,ITM2A,MMP1,ITGA5,PRDM1,S1PR1,IFITM1,THBS1,ESAM,PXDN,CXCR4,HCLS1,NKX2-3,FLT1,RFTN1,FLI1,IL4R,IFI27,CD34,IFI16,MEF2C
GO:0048523	negative regulation of cellular process	1.2944e-07	-15.8601	4190	43	0.52439	82	16543	7010,9535,5654,3791,114769,85358,1901,1193,8519,7057,2022,25932,1601,8406,6678,3566,6781,56603,5915,2004,5420,6615,3956,28984,9452,3678,375033,639,5138,4781,7837,3059,56937,94,1003,54345,5054,3429,2294,947,3487,3428,4208	TEK,GMFG,HTRA1,KDR,CARD16,SHANK3,S1PR1,CLIC2,IFITM1,THBS1,ENG,CLIC4,DAB2,SRPX,SPARC,IL4R,STC1,CYP26B1,RARB,ELK3,PODXL,SNAI1,LGALS1,RGCC,ITM2A,ITGA5,PEAR1,PRDM1,PDE2A,NFIB,PXDN,HCLS1,PMEPA1,ACVRL1,CDH5,SOX18,SERPINE1,IFI27,FOXF1,CD34,IGFBP4,IFI16,MEF2C
GO:0009887	animal organ morphogenesis	1.4822e-07	-15.7246	855	18	0.219512	82	16543	5915,56603,7010,2078,5654,6615,639,85358,1901,4781,2022,94,159296,54345,2313,2294,6781,4208	RARB,CYP26B1,TEK,ERG,HTRA1,SNAI1,PRDM1,SHANK3,S1PR1,NFIB,ENG,ACVRL1,NKX2-3,SOX18,FLI1,FOXF1,STC1,MEF2C
GO:0003007	heart morphogenesis	1.48486e-07	-15.7228	223	10	0.121951	82	16543	5915,2022,7010,2078,94,6615,54345,2294,1901,4208	RARB,ENG,TEK,ERG,ACVRL1,SNAI1,SOX18,FOXF1,S1PR1,MEF2C
GO:0042127	regulation of cell proliferation	1.51033e-07	-15.7058	1502	24	0.292683	82	16543	5915,7010,5654,3791,28984,10203,639,1901,4781,8519,7057,2022,3059,8406,94,1003,6678,159296,2321,54345,3566,2294,11082,4208	RARB,TEK,HTRA1,KDR,RGCC,CALCRL,PRDM1,S1PR1,NFIB,IFITM1,THBS1,ENG,HCLS1,SRPX,ACVRL1,CDH5,SPARC,NKX2-3,FLT1,SOX18,IL4R,FOXF1,ESM1,MEF2C
GO:0048870	cell motility	1.8876e-07	-15.4828	869	18	0.219512	82	16543	7010,2078,5420,3791,6615,4312,3678,1901,7057,2022,90952,7852,94,2321,159296,54345,947,4208	TEK,ERG,PODXL,KDR,SNAI1,MMP1,ITGA5,S1PR1,THBS1,ENG,ESAM,CXCR4,ACVRL1,FLT1,NKX2-3,SOX18,CD34,MEF2C
GO:0051674	localization of cell	1.8876e-07	-15.4828	869	18	0.219512	82	16543	7010,2078,5420,3791,6615,4312,3678,1901,7057,2022,90952,7852,94,159296,2321,54345,947,4208	TEK,ERG,PODXL,KDR,SNAI1,MMP1,ITGA5,S1PR1,THBS1,ENG,ESAM,CXCR4,ACVRL1,NKX2-3,FLT1,SOX18,CD34,MEF2C
GO:0010810	regulation of cell-substrate adhesion	2.1409e-07	-15.3569	176	9	0.109756	82	16543	7010,4811,94,3791,3956,3678,5054,2294,7057	TEK,NID1,ACVRL1,KDR,LGALS1,ITGA5,SERPINE1,FOXF1,THBS1
GO:0032879	regulation of localization	2.25616e-07	-15.3044	2436	31	0.378049	82	16543	7010,3910,5420,3791,6615,83483,28984,3678,5138,85358,1901,1193,8519,54538,7057,2022,25932,7852,1601,4162,3059,94,6678,2321,5054,2294,3429,3566,947,6781,4208	TEK,LAMA4,PODXL,KDR,SNAI1,PLVAP,RGCC,ITGA5,PDE2A,SHANK3,S1PR1,CLIC2,IFITM1,ROBO4,THBS1,ENG,CLIC4,CXCR4,DAB2,MCAM,HCLS1,ACVRL1,SPARC,FLT1,SERPINE1,FOXF1,IFI27,IL4R,CD34,STC1,MEF2C
GO:0040011	locomotion	2.27976e-07	-15.294	1085	20	0.243902	82	16543	7010,2078,5420,641700,3791,6615,4312,3678,1901,4781,7057,2022,90952,7852,94,159296,2321,54345,947,4208	TEK,ERG,PODXL,ECSCR,KDR,SNAI1,MMP1,ITGA5,S1PR1,NFIB,THBS1,ENG,ESAM,CXCR4,ACVRL1,NKX2-3,FLT1,SOX18,CD34,MEF2C
GO:0048522	positive regulation of cellular process	2.29295e-07	-15.2883	4608	45	0.54878	82	16543	7010,286530,641700,5654,3791,83483,85358,1901,1193,8519,7057,2022,1601,4162,8406,6678,159296,2313,3566,56603,5915,2004,5420,6615,3956,28984,3678,10203,4312,639,4781,7852,3059,94,1003,2321,54345,5054,3429,2294,947,11082,3487,3428,4208	TEK,P2RY8,ECSCR,HTRA1,KDR,PLVAP,SHANK3,S1PR1,CLIC2,IFITM1,THBS1,ENG,DAB2,MCAM,SRPX,SPARC,NKX2-3,FLI1,IL4R,CYP26B1,RARB,ELK3,PODXL,SNAI1,LGALS1,RGCC,ITGA5,CALCRL,MMP1,PRDM1,NFIB,CXCR4,HCLS1,ACVRL1,CDH5,FLT1,SOX18,SERPINE1,IFI27,FOXF1,CD34,ESM1,IGFBP4,IFI16,MEF2C
GO:0048513	animal organ development	2.70883e-07	-15.1216	2738	33	0.402439	82	16543	7010,8728,5654,3791,85358,1901,2022,25932,6678,159296,57381,1282,2313,114902,6781,5915,56603,4811,5420,2078,6615,3956,9452,10203,639,4781,3059,94,54345,2294,947,3428,4208	TEK,ADAM19,HTRA1,KDR,SHANK3,S1PR1,ENG,CLIC4,SPARC,NKX2-3,RHOJ,COL4A1,FLI1,C1QTNF5,STC1,RARB,CYP26B1,NID1,PODXL,ERG,SNAI1,LGALS1,ITM2A,CALCRL,PRDM1,NFIB,HCLS1,ACVRL1,SOX18,FOXF1,CD34,IFI16,MEF2C
GO:0071310	cellular response to organic substance	7.27096e-07	-14.1342	1888	26	0.317073	82	16543	56603,5915,1284,2791,3791,3956,83483,10203,5138,8519,7057,2022,7852,3059,56937,94,1003,6678,2321,1282,5054,3429,3566,2294,6781,4208	CYP26B1,RARB,COL4A2,GNG11,KDR,LGALS1,PLVAP,CALCRL,PDE2A,IFITM1,THBS1,ENG,CXCR4,HCLS1,PMEPA1,ACVRL1,CDH5,SPARC,FLT1,COL4A1,SERPINE1,IFI27,IL4R,FOXF1,STC1,MEF2C
GO:0070887	cellular response to chemical stimulus	8.42341e-07	-13.9871	2303	29	0.353659	82	16543	56603,5915,1284,2791,3791,3956,83483,28984,10203,5138,1901,8519,7057,2022,25932,7852,3059,56937,94,1003,6678,2321,1282,5054,3429,3566,2294,6781,4208	CYP26B1,RARB,COL4A2,GNG11,KDR,LGALS1,PLVAP,RGCC,CALCRL,PDE2A,S1PR1,IFITM1,THBS1,ENG,CLIC4,CXCR4,HCLS1,PMEPA1,ACVRL1,CDH5,SPARC,FLT1,COL4A1,SERPINE1,IFI27,IL4R,FOXF1,STC1,MEF2C
GO:1904035	regulation of epithelial cell apoptotic process	8.8292e-07	-13.94	66	6	0.0731707	82	16543	7.01051e+26	TEK,SERPINE1,ECSCR,KDR,THBS1,RGCC
GO:0050900	leukocyte migration	9.24119e-07	-13.8944	272	10	0.121951	82	16543	7.01091e+41	TEK,ESAM,PODXL,CXCR4,NKX2-3,FLT1,MMP1,ITGA5,CD34,S1PR1
GO:0061298	retina vasculature development in camera-type eye	9.75214e-07	-13.8406	16	4	0.0487805	82	16543	57381,1282,25932,94	RHOJ,COL4A1,CLIC4,ACVRL1
GO:0003197	endocardial cushion development	1.1676e-06	-13.6606	38	5	0.0609756	82	16543	2022,2294,2078,94,6615	ENG,FOXF1,ERG,ACVRL1,SNAI1
GO:0051241	negative regulation of multicellular organismal process	1.21382e-06	-13.6217	987	18	0.219512	82	16543	5915,7010,1284,641700,6615,3956,28984,10203,23166,4781,7057,94,6678,5054,3566,947,6781,4208	RARB,TEK,COL4A2,ECSCR,SNAI1,LGALS1,RGCC,CALCRL,STAB1,NFIB,THBS1,ACVRL1,SPARC,SERPINE1,IL4R,CD34,STC1,MEF2C
GO:0060348	bone development	1.24837e-06	-13.5937	160	8	0.097561	82	16543	2.02257e+32	ENG,CYP26B1,TEK,RARB,SPARC,FLI1,STC1,MEF2C
GO:0010594	regulation of endothelial cell migration	1.5217e-06	-13.3957	114	7	0.0853659	82	16543	7010,94,6678,3791,6781,7057,28984	TEK,ACVRL1,SPARC,KDR,STC1,THBS1,RGCC
GO:0090500	endocardial cushion to mesenchymal transition	2.32263e-06	-12.9728	6	3	0.0365854	82	16543	2022,2078,94	ENG,ERG,ACVRL1
GO:0001501	skeletal system development	2.40155e-06	-12.9394	456	12	0.146341	82	16543	5.66036e+48	CYP26B1,RARB,ENG,TEK,ADAMTS4,SPARC,SNAI1,FLI1,STC1,NFIB,IGFBP4,MEF2C
GO:0002064	epithelial cell development	2.66232e-06	-12.8363	177	8	0.097561	82	16543	2.02259e+32	ENG,RARB,PODXL,CLIC4,SOX18,PRDM1,PDE2A,STC1
GO:0007165	signal transduction	2.71994e-06	-12.8149	4644	43	0.52439	82	16543	7010,1284,286530,2791,3791,83483,85358,1901,1193,8519,2022,1601,6678,57381,23180,1282,3566,57514,9771,56603,5915,2004,2078,6615,28984,3956,3678,10203,5138,7852,3059,56937,94,1003,1306,2321,2294,3429,8404,947,3487,3428,4208	TEK,COL4A2,P2RY8,GNG11,KDR,PLVAP,SHANK3,S1PR1,CLIC2,IFITM1,ENG,DAB2,SPARC,RHOJ,RFTN1,COL4A1,IL4R,ARHGAP31,RAPGEF5,CYP26B1,RARB,ELK3,ERG,SNAI1,RGCC,LGALS1,ITGA5,CALCRL,PDE2A,CXCR4,HCLS1,PMEPA1,ACVRL1,CDH5,COL15A1,FLT1,FOXF1,IFI27,SPARCL1,CD34,IGFBP4,IFI16,MEF2C
GO:0001885	endothelial cell development	2.76589e-06	-12.7981	45	5	0.0609756	82	16543	2.02226e+21	ENG,CLIC4,PDE2A,STC1,SOX18
GO:0035295	tube development	2.92868e-06	-12.741	551	13	0.158537	82	16543	5915,2022,25932,5420,94,6678,159296,54345,1282,2294,639,4781,4208	RARB,ENG,CLIC4,PODXL,ACVRL1,SPARC,NKX2-3,SOX18,COL4A1,FOXF1,PRDM1,NFIB,MEF2C
GO:0048584	positive regulation of response to stimulus	3.12039e-06	-12.6776	1905	25	0.304878	82	16543	7010,286530,3075,3791,3956,28984,3678,5138,85358,1901,7057,2022,7852,1601,3059,8406,94,2321,23180,5054,3566,11082,3487,3428,4208	TEK,P2RY8,CFH,KDR,LGALS1,RGCC,ITGA5,PDE2A,SHANK3,S1PR1,THBS1,ENG,CXCR4,DAB2,HCLS1,SRPX,ACVRL1,FLT1,RFTN1,SERPINE1,IL4R,ESM1,IGFBP4,IFI16,MEF2C
GO:0007155	cell adhesion	3.47646e-06	-12.5695	1291	20	0.243902	82	16543	5.66032e+84	CYP26B1,CD93,TEK,LAMA4,PODXL,NID1,ITGA5,STAB1,S1PR1,THBS1,ENG,ESAM,MCAM,SRPX,CDH5,COL15A1,NKX2-3,VWF,FOXF1,CD34
GO:0022610	biological adhesion	3.64413e-06	-12.5224	1295	20	0.243902	82	16543	5.66032e+84	CYP26B1,CD93,TEK,LAMA4,PODXL,NID1,ITGA5,STAB1,S1PR1,THBS1,ENG,ESAM,MCAM,SRPX,CDH5,COL15A1,NKX2-3,VWF,FOXF1,CD34
GO:0035239	tube morphogenesis	4.94665e-06	-12.2168	328	10	0.121951	82	16543	2022,5420,25932,94,159296,54345,1282,2294,4781,4208	ENG,PODXL,CLIC4,ACVRL1,NKX2-3,SOX18,COL4A1,FOXF1,NFIB,MEF2C
GO:0001955	blood vessel maturation	6.45689e-06	-11.9504	8	3	0.0365854	82	16543	9419011003	ACVRL1,S1PR1,CDH5
GO:0048729	tissue morphogenesis	6.96335e-06	-11.8749	506	12	0.146341	82	16543	2022,5420,25932,94,6615,54345,3678,1282,2294,1901,6781,4208	ENG,PODXL,CLIC4,ACVRL1,SNAI1,SOX18,ITGA5,COL4A1,FOXF1,S1PR1,STC1,MEF2C
GO:0001936	regulation of endothelial cell proliferation	9.01794e-06	-11.6163	98	6	0.0731707	82	16543	7010,94,6678,3791,7057,28984	TEK,ACVRL1,SPARC,KDR,THBS1,RGCC
GO:0060317	cardiac epithelial to mesenchymal transition	9.02154e-06	-11.6159	27	4	0.0487805	82	16543	2022,2078,94,6615	ENG,ERG,ACVRL1,SNAI1
GO:0061299	retina vasculature morphogenesis in camera-type eye	9.65067e-06	-11.5485	9	3	0.0365854	82	16543	57381128225932	RHOJ,COL4A1,CLIC4
GO:0030336	negative regulation of cell migration	9.73278e-06	-11.54	211	8	0.097561	82	16543	2022,25932,94,28984,5054,6781,8519,7057	ENG,CLIC4,ACVRL1,RGCC,SERPINE1,STC1,IFITM1,THBS1
GO:0044700	single organism signaling	1.04504e-05	-11.4689	5049	44	0.536585	82	16543	7010,1284,286530,2791,3791,83483,23166,85358,1901,1193,8519,2022,1601,6678,57381,23180,1282,3566,57514,9771,56603,5915,2004,2078,6615,28984,3956,3678,10203,5138,7852,3059,56937,94,1003,1306,2321,2294,3429,8404,947,3487,3428,4208	TEK,COL4A2,P2RY8,GNG11,KDR,PLVAP,STAB1,SHANK3,S1PR1,CLIC2,IFITM1,ENG,DAB2,SPARC,RHOJ,RFTN1,COL4A1,IL4R,ARHGAP31,RAPGEF5,CYP26B1,RARB,ELK3,ERG,SNAI1,RGCC,LGALS1,ITGA5,CALCRL,PDE2A,CXCR4,HCLS1,PMEPA1,ACVRL1,CDH5,COL15A1,FLT1,FOXF1,IFI27,SPARCL1,CD34,IGFBP4,IFI16,MEF2C
GO:0023052	signaling	1.06867e-05	-11.4465	5053	44	0.536585	82	16543	7010,1284,286530,2791,3791,83483,23166,85358,1901,1193,8519,2022,1601,6678,57381,23180,1282,3566,9771,57514,56603,5915,2004,2078,6615,28984,3956,3678,10203,5138,7852,3059,56937,94,1003,2321,1306,3429,8404,2294,947,3487,3428,4208	TEK,COL4A2,P2RY8,GNG11,KDR,PLVAP,STAB1,SHANK3,S1PR1,CLIC2,IFITM1,ENG,DAB2,SPARC,RHOJ,RFTN1,COL4A1,IL4R,RAPGEF5,ARHGAP31,CYP26B1,RARB,ELK3,ERG,SNAI1,RGCC,LGALS1,ITGA5,CALCRL,PDE2A,CXCR4,HCLS1,PMEPA1,ACVRL1,CDH5,FLT1,COL15A1,IFI27,SPARCL1,FOXF1,CD34,IGFBP4,IFI16,MEF2C
GO:0044699	single-organism process	1.30311e-05	-11.2482	12210	76	0.926829	82	16543	7010,8728,1284,286530,2791,5654,3791,83483,23166,1901,1193,2012,2022,90952,8406,57381,1282,3566,114902,9771,57514,6781,3910,3956,4312,2321,1306,5054,2294,11082,3487,4208,22918,9535,641700,85358,8519,7057,25932,1601,4162,5787,6678,159296,23180,2313,56603,5915,2004,2078,5420,4811,9507,6615,28984,375033,10203,3678,9452,639,5138,4781,54538,7852,7837,3059,94,56937,1003,54345,7450,8291,8404,3429,947,34…	TEK,ADAM19,COL4A2,P2RY8,GNG11,HTRA1,KDR,PLVAP,STAB1,S1PR1,CLIC2,EMP1,ENG,ESAM,SRPX,RHOJ,COL4A1,IL4R,C1QTNF5,RAPGEF5,ARHGAP31,STC1,LAMA4,LGALS1,MMP1,FLT1,COL15A1,SERPINE1,FOXF1,ESM1,IGFBP4,MEF2C,CD93,GMFG,ECSCR,SHANK3,IFITM1,THBS1,CLIC4,DAB2,MCAM,PTPRB,SPARC,NKX2-3,RFTN1,FLI1,CYP26B1,RARB,ELK3,ERG,PODXL,NID1,ADAMTS4,SNAI1,RGCC,PEAR1,CALCRL,ITGA5,ITM2A,PRDM1,PDE2A,NFIB,ROBO4,CXCR4,PXDN,HCLS1,ACVRL1…
GO:0050678	regulation of epithelial cell proliferation	1.43349e-05	-11.1528	293	9	0.109756	82	16543	7010,94,5654,6678,3791,28984,4781,7057,4208	TEK,ACVRL1,HTRA1,SPARC,KDR,RGCC,NFIB,THBS1,MEF2C
GO:2000146	negative regulation of cell motility	1.45485e-05	-11.138	223	8	0.097561	82	16543	2022,25932,94,28984,5054,6781,8519,7057	ENG,CLIC4,ACVRL1,RGCC,SERPINE1,STC1,IFITM1,THBS1
GO:0042221	response to chemical	1.59135e-05	-11.0483	3753	36	0.439024	82	16543	7010,1284,641700,2791,3791,83483,1901,1193,8519,7057,2022,25932,6678,23180,1282,3566,6781,56603,5915,28984,3956,10203,5138,4781,140576,7852,7837,3059,94,56937,1003,2321,5054,3429,2294,4208	TEK,COL4A2,ECSCR,GNG11,KDR,PLVAP,S1PR1,CLIC2,IFITM1,THBS1,ENG,CLIC4,SPARC,RFTN1,COL4A1,IL4R,STC1,CYP26B1,RARB,RGCC,LGALS1,CALCRL,PDE2A,NFIB,S100A16,CXCR4,PXDN,HCLS1,ACVRL1,PMEPA1,CDH5,FLT1,SERPINE1,IFI27,FOXF1,MEF2C
GO:0001937	negative regulation of endothelial cell proliferation	1.59324e-05	-11.0472	31	4	0.0487805	82	16543	946678705728984	ACVRL1,SPARC,THBS1,RGCC
GO:0010033	response to organic substance	1.60915e-05	-11.0372	2516	28	0.341463	82	16543	56603,5915,7010,1284,2791,3791,3956,83483,10203,5138,8519,7057,2022,7852,3059,56937,94,1003,6678,2321,23180,1282,5054,3429,3566,2294,6781,4208	CYP26B1,RARB,TEK,COL4A2,GNG11,KDR,LGALS1,PLVAP,CALCRL,PDE2A,IFITM1,THBS1,ENG,CXCR4,HCLS1,PMEPA1,ACVRL1,CDH5,SPARC,FLT1,RFTN1,COL4A1,SERPINE1,IFI27,IL4R,FOXF1,STC1,MEF2C
GO:0050789	regulation of biological process	1.62706e-05	-11.0261	10614	70	0.853659	82	16543	7010,1284,286530,3075,2791,5654,3791,83483,23166,114769,1901,1193,9976,2022,8406,57381,1282,3566,9771,57514,6781,3910,3956,4312,2321,1306,5054,2294,11082,3487,4208,9535,641700,85358,8519,7057,25932,1601,4162,6678,159296,2313,23180,56603,5915,2004,5420,4811,2078,6615,28984,375033,10203,3678,9452,639,5138,4781,54538,7852,7837,3059,94,56937,1003,54345,8404,3429,947,3428	TEK,COL4A2,P2RY8,CFH,GNG11,HTRA1,KDR,PLVAP,STAB1,CARD16,S1PR1,CLIC2,CLEC2B,ENG,SRPX,RHOJ,COL4A1,IL4R,RAPGEF5,ARHGAP31,STC1,LAMA4,LGALS1,MMP1,FLT1,COL15A1,SERPINE1,FOXF1,ESM1,IGFBP4,MEF2C,GMFG,ECSCR,SHANK3,IFITM1,THBS1,CLIC4,DAB2,MCAM,SPARC,NKX2-3,FLI1,RFTN1,CYP26B1,RARB,ELK3,PODXL,NID1,ERG,SNAI1,RGCC,PEAR1,CALCRL,ITGA5,ITM2A,PRDM1,PDE2A,NFIB,ROBO4,CXCR4,PXDN,HCLS1,ACVRL1,PMEPA1,CDH5,SOX18,SPARCL1…
GO:0007154	cell communication	1.67871e-05	-10.9949	5135	44	0.536585	82	16543	7010,1284,286530,2791,3791,83483,23166,85358,1901,1193,8519,2022,1601,6678,57381,23180,1282,3566,9771,57514,56603,5915,2004,2078,6615,28984,3956,3678,10203,5138,7852,3059,56937,94,1003,2321,1306,3429,8404,2294,947,3487,3428,4208	TEK,COL4A2,P2RY8,GNG11,KDR,PLVAP,STAB1,SHANK3,S1PR1,CLIC2,IFITM1,ENG,DAB2,SPARC,RHOJ,RFTN1,COL4A1,IL4R,RAPGEF5,ARHGAP31,CYP26B1,RARB,ELK3,ERG,SNAI1,RGCC,LGALS1,ITGA5,CALCRL,PDE2A,CXCR4,HCLS1,PMEPA1,ACVRL1,CDH5,FLT1,COL15A1,IFI27,SPARCL1,FOXF1,CD34,IGFBP4,IFI16,MEF2C
GO:0090287	regulation of cellular response to growth factor stimulus	1.81879e-05	-10.9148	230	8	0.097561	82	16543	2022,1601,94,56937,5654,2321,3678,7057	ENG,DAB2,ACVRL1,PMEPA1,HTRA1,FLT1,ITGA5,THBS1
GO:0006928	movement of cell or subcellular component	1.84143e-05	-10.9024	1320	19	0.231707	82	16543	7010,2078,5420,3791,6615,4312,3678,1901,4781,7057,2022,90952,7852,94,2321,159296,54345,947,4208	TEK,ERG,PODXL,KDR,SNAI1,MMP1,ITGA5,S1PR1,NFIB,THBS1,ENG,ESAM,CXCR4,ACVRL1,FLT1,NKX2-3,SOX18,CD34,MEF2C
GO:0010632	regulation of epithelial cell migration	2.04779e-05	-10.7962	169	7	0.0853659	82	16543	7010,94,6678,3791,6781,7057,28984	TEK,ACVRL1,SPARC,KDR,STC1,THBS1,RGCC
GO:0051716	cellular response to stimulus	2.28875e-05	-10.6849	5931	48	0.585366	82	16543	7010,1284,286530,2791,3791,83483,85358,1901,1193,8519,7057,2022,25932,1601,8406,6678,57381,23180,1282,3566,9771,57514,6781,56603,5915,2004,2078,6615,3956,28984,3678,10203,5138,7852,3059,56937,94,1003,2321,1306,5054,3429,8404,2294,947,3487,3428,4208	TEK,COL4A2,P2RY8,GNG11,KDR,PLVAP,SHANK3,S1PR1,CLIC2,IFITM1,THBS1,ENG,CLIC4,DAB2,SRPX,SPARC,RHOJ,RFTN1,COL4A1,IL4R,RAPGEF5,ARHGAP31,STC1,CYP26B1,RARB,ELK3,ERG,SNAI1,LGALS1,RGCC,ITGA5,CALCRL,PDE2A,CXCR4,HCLS1,PMEPA1,ACVRL1,CDH5,FLT1,COL15A1,SERPINE1,IFI27,SPARCL1,FOXF1,CD34,IGFBP4,IFI16,MEF2C
GO:0001300	chronological cell aging	2.42715e-05	-10.6262	2	2	0.0243902	82	16543	20225054	ENG,SERPINE1
GO:0050680	negative regulation of epithelial cell proliferation	2.4865e-05	-10.602	117	6	0.0731707	82	16543	9.46678e+22	ACVRL1,SPARC,NFIB,MEF2C,THBS1,RGCC
GO:0060536	cartilage morphogenesis	2.50053e-05	-10.5964	12	3	0.0365854	82	16543	661567814208	SNAI1,STC1,MEF2C
GO:1901888	regulation of cell junction assembly	2.85287e-05	-10.4646	72	5	0.0609756	82	16543	7010,94,3791,6615,7057	TEK,ACVRL1,KDR,SNAI1,THBS1
GO:0010718	positive regulation of epithelial to mesenchymal transition	2.92701e-05	-10.4389	36	4	0.0487805	82	16543	2.02216e+16	ENG,DAB2,SNAI1,RGCC
GO:0002009	morphogenesis of an epithelium	3.07721e-05	-10.3889	405	10	0.121951	82	16543	2022,5420,25932,94,6615,54345,3678,1282,2294,4208	ENG,PODXL,CLIC4,ACVRL1,SNAI1,SOX18,ITGA5,COL4A1,FOXF1,MEF2C
GO:0032101	regulation of response to external stimulus	3.59397e-05	-10.2337	697	13	0.158537	82	16543	7.01079e+50	TEK,CXCR4,CFH,HTRA1,KDR,CALCRL,SERPINE1,PRDM1,FOXF1,CD34,PDE2A,S1PR1,THBS1
GO:0051271	negative regulation of cellular component movement	3.6999e-05	-10.2046	254	8	0.097561	82	16543	2022,25932,94,28984,5054,6781,8519,7057	ENG,CLIC4,ACVRL1,RGCC,SERPINE1,STC1,IFITM1,THBS1
GO:0044087	regulation of cellular component biogenesis	3.75518e-05	-10.1898	805	14	0.170732	82	16543	7010,5420,3059,9535,94,56937,3791,6615,28984,4312,85358,1901,4208,7057	TEK,PODXL,HCLS1,GMFG,ACVRL1,PMEPA1,KDR,SNAI1,RGCC,MMP1,SHANK3,S1PR1,MEF2C,THBS1
GO:0032102	negative regulation of response to external stimulus	4.02127e-05	-10.1213	257	8	0.097561	82	16543	7.01057e+30	TEK,HTRA1,CALCRL,SERPINE1,FOXF1,PRDM1,CD34,THBS1
GO:0010596	negative regulation of endothelial cell migration	4.04117e-05	-10.1164	39	4	0.0487805	82	16543	946781705728984	ACVRL1,STC1,THBS1,RGCC
GO:0002313	mature B cell differentiation involved in immune response	4.1077e-05	-10.1001	14	3	0.0365854	82	16543	94521592963956	ITM2A,NKX2-3,LGALS1
GO:2000353	positive regulation of endothelial cell apoptotic process	4.1077e-05	-10.1001	14	3	0.0365854	82	16543	641700705728984	ECSCR,THBS1,RGCC
GO:0051093	negative regulation of developmental process	4.12736e-05	-10.0953	812	14	0.170732	82	16543	5915,7010,1284,641700,94,6678,6615,3956,28984,23166,5054,3566,4781,7057	RARB,TEK,COL4A2,ECSCR,ACVRL1,SPARC,SNAI1,LGALS1,RGCC,STAB1,SERPINE1,IL4R,NFIB,THBS1
GO:0010628	positive regulation of gene expression	4.1922e-05	-10.0797	1659	21	0.256098	82	16543	56603,5915,2004,6615,28984,639,1901,4781,7057,2022,1601,3059,94,159296,54345,5054,2313,2294,947,3428,4208	CYP26B1,RARB,ELK3,SNAI1,RGCC,PRDM1,S1PR1,NFIB,THBS1,ENG,DAB2,HCLS1,ACVRL1,NKX2-3,SOX18,SERPINE1,FLI1,FOXF1,CD34,IFI16,MEF2C
GO:0010604	positive regulation of macromolecule metabolic process	4.45808e-05	-10.0182	2808	29	0.353659	82	16543	56603,5915,7010,2004,641700,3791,6615,28984,3678,639,1901,4781,7057,2022,7852,1601,3059,94,159296,2321,54345,2313,5054,3429,2294,947,3487,3428,4208	CYP26B1,RARB,TEK,ELK3,ECSCR,KDR,SNAI1,RGCC,ITGA5,PRDM1,S1PR1,NFIB,THBS1,ENG,CXCR4,DAB2,HCLS1,ACVRL1,NKX2-3,FLT1,SOX18,FLI1,SERPINE1,IFI27,FOXF1,CD34,IGFBP4,IFI16,MEF2C
GO:0002682	regulation of immune system process	4.73647e-05	-9.95763	1288	18	0.219512	82	16543	5.66033e+73	CYP26B1,CFH,HTRA1,LGALS1,PLVAP,RGCC,PRDM1,CLEC2B,IFITM1,THBS1,HCLS1,SERPINE1,RFTN1,IL4R,FOXF1,CD34,IFI16,MEF2C
GO:0060349	bone morphogenesis	5.35228e-05	-9.8354	82	5	0.0609756	82	16543	5.91557e+20	RARB,CYP26B1,TEK,STC1,MEF2C
GO:0040013	negative regulation of locomotion	5.40655e-05	-9.82532	268	8	0.097561	82	16543	2022,25932,94,28984,5054,6781,8519,7057	ENG,CLIC4,ACVRL1,RGCC,SERPINE1,STC1,IFITM1,THBS1
GO:0009893	positive regulation of metabolic process	5.51383e-05	-9.80567	2994	30	0.365854	82	16543	56603,5915,7010,2004,641700,3791,6615,28984,3678,10203,639,1901,4781,7057,2022,7852,1601,3059,94,159296,2321,54345,2313,5054,3429,2294,947,3487,3428,4208	CYP26B1,RARB,TEK,ELK3,ECSCR,KDR,SNAI1,RGCC,ITGA5,CALCRL,PRDM1,S1PR1,NFIB,THBS1,ENG,CXCR4,DAB2,HCLS1,ACVRL1,NKX2-3,FLT1,SOX18,FLI1,SERPINE1,IFI27,FOXF1,CD34,IGFBP4,IFI16,MEF2C
GO:0050673	epithelial cell proliferation	5.67339e-05	-9.77714	83	5	0.0609756	82	16543	7010,947,94,3487,4208	TEK,CD34,ACVRL1,IGFBP4,MEF2C
GO:0009966	regulation of signal transduction	5.70985e-05	-9.77073	2693	28	0.341463	82	16543	56603,7010,286530,5654,3791,6615,3956,3678,375033,639,85358,1193,7057,2022,7837,7852,1601,3059,8406,56937,94,2321,57381,5054,11082,57514,3487,4208	CYP26B1,TEK,P2RY8,HTRA1,KDR,SNAI1,LGALS1,ITGA5,PEAR1,PRDM1,SHANK3,CLIC2,THBS1,ENG,PXDN,CXCR4,DAB2,HCLS1,SRPX,PMEPA1,ACVRL1,FLT1,RHOJ,SERPINE1,ESM1,ARHGAP31,IGFBP4,MEF2C
GO:0060841	venous blood vessel development	6.27444e-05	-9.67644	16	3	0.0365854	82	16543	2022,2294,94	ENG,FOXF1,ACVRL1
GO:0072132	mesenchyme morphogenesis	6.54537e-05	-9.63417	44	4	0.0487805	82	16543	2022,2294,94,6615	ENG,FOXF1,ACVRL1,SNAI1
GO:0071559	response to transforming growth factor beta	7.37265e-05	-9.51515	142	6	0.0731707	82	16543	2022,1284,5138,94,1003,4208	ENG,COL4A2,PDE2A,ACVRL1,CDH5,MEF2C
GO:0071363	cellular response to growth factor stimulus	7.59557e-05	-9.48536	451	10	0.121951	82	16543	2022,1284,94,1003,6678,3791,2321,5138,7057,4208	ENG,COL4A2,ACVRL1,CDH5,SPARC,KDR,FLT1,PDE2A,THBS1,MEF2C
GO:0048585	negative regulation of response to stimulus	7.77262e-05	-9.46232	1338	18	0.219512	82	16543	5.66037e+74	CYP26B1,TEK,HTRA1,SNAI1,CALCRL,PEAR1,PRDM1,CLIC2,THBS1,DAB2,PXDN,PMEPA1,SERPINE1,IL4R,FOXF1,CD34,IGFBP4,IFI16
GO:0060350	endochondral bone morphogenesis	8.50351e-05	-9.37245	47	4	0.0487805	82	16543	5915701067814200	RARB,TEK,STC1,MEF2C
GO:0065007	biological regulation	8.80183e-05	-9.33797	11242	71	0.865854	82	16543	7010,1284,286530,3075,2791,5654,3791,83483,23166,114769,1901,1193,9976,2022,8406,57381,1282,3566,9771,57514,6781,3910,3956,4312,2321,1306,5054,2294,11082,3487,4208,9535,641700,85358,8519,7057,25932,1601,4162,6678,159296,23180,2313,56603,5915,2004,5420,4811,2078,6615,28984,375033,10203,3678,9452,639,5138,4781,54538,7852,7837,3059,94,56937,1003,54345,7450,8404,3429,947,3428	TEK,COL4A2,P2RY8,CFH,GNG11,HTRA1,KDR,PLVAP,STAB1,CARD16,S1PR1,CLIC2,CLEC2B,ENG,SRPX,RHOJ,COL4A1,IL4R,RAPGEF5,ARHGAP31,STC1,LAMA4,LGALS1,MMP1,FLT1,COL15A1,SERPINE1,FOXF1,ESM1,IGFBP4,MEF2C,GMFG,ECSCR,SHANK3,IFITM1,THBS1,CLIC4,DAB2,MCAM,SPARC,NKX2-3,RFTN1,FLI1,CYP26B1,RARB,ELK3,PODXL,NID1,ERG,SNAI1,RGCC,PEAR1,CALCRL,ITGA5,ITM2A,PRDM1,PDE2A,NFIB,ROBO4,CXCR4,PXDN,HCLS1,ACVRL1,PMEPA1,CDH5,SOX18,VWF,SPA…
GO:0010941	regulation of cell death	9.00345e-05	-9.31532	1482	19	0.231707	82	16543	5.9157e+80	RARB,TEK,ECSCR,KDR,SNAI1,LGALS1,RGCC,ITGA5,CARD16,ROBO4,THBS1,ENG,DAB2,HCLS1,SRPX,SERPINE1,IFI27,CD34,MEF2C
GO:0002335	mature B cell differentiation	9.07755e-05	-9.30712	18	3	0.0365854	82	16543	94521592963956	ITM2A,NKX2-3,LGALS1
GO:0060562	epithelial tube morphogenesis	9.38561e-05	-9.27375	290	8	0.097561	82	16543	2022,5420,25932,94,54345,1282,2294,4208	ENG,PODXL,CLIC4,ACVRL1,SOX18,COL4A1,FOXF1,MEF2C
GO:0007162	negative regulation of cell adhesion	9.7349e-05	-9.23721	216	7	0.0853659	82	16543	5054,5420,3566,94,3956,7057,28984	SERPINE1,PODXL,IL4R,ACVRL1,LGALS1,THBS1,RGCC
GO:0001952	regulation of cell-matrix adhesion	9.77011e-05	-9.2336	93	5	0.0609756	82	16543	7010,5054,94,3791,7057	TEK,SERPINE1,ACVRL1,KDR,THBS1
GO:0090109	regulation of cell-substrate junction assembly	0.000100254	-9.2078	49	4	0.0487805	82	16543	7010,94,3791,7057	TEK,ACVRL1,KDR,THBS1
GO:0051893	regulation of focal adhesion assembly	0.000100254	-9.2078	49	4	0.0487805	82	16543	7010,94,3791,7057	TEK,ACVRL1,KDR,THBS1
GO:0042981	regulation of apoptotic process	0.000107245	-9.14039	1372	18	0.219512	82	16543	5.9157e+77	RARB,TEK,ECSCR,KDR,SNAI1,LGALS1,RGCC,ITGA5,CARD16,ROBO4,THBS1,ENG,DAB2,HCLS1,SRPX,SERPINE1,IFI27,MEF2C
GO:0044763	single-organism cellular process	0.000111018	-9.10581	9376	63	0.768293	82	16543	22918,7010,1284,286530,641700,9535,5654,3791,83483,23166,85358,1901,2012,7057,2022,90952,1601,25932,8406,6678,159296,57381,23180,1282,2313,114902,6781,56603,5915,3910,2004,2078,4811,5420,9507,6615,3956,28984,9452,3678,10203,375033,4312,639,5138,4781,54538,7837,7852,3059,94,1003,2321,1306,54345,8291,7450,5054,3429,2294,947,3428,4208	CD93,TEK,COL4A2,P2RY8,ECSCR,GMFG,HTRA1,KDR,PLVAP,STAB1,SHANK3,S1PR1,EMP1,THBS1,ENG,ESAM,DAB2,CLIC4,SRPX,SPARC,NKX2-3,RHOJ,RFTN1,COL4A1,FLI1,C1QTNF5,STC1,CYP26B1,RARB,LAMA4,ELK3,ERG,NID1,PODXL,ADAMTS4,SNAI1,LGALS1,RGCC,ITM2A,ITGA5,CALCRL,PEAR1,MMP1,PRDM1,PDE2A,NFIB,ROBO4,PXDN,CXCR4,HCLS1,ACVRL1,CDH5,FLT1,COL15A1,SOX18,DYSF,VWF,SERPINE1,IFI27,FOXF1,CD34,IFI16,MEF2C
GO:0010812	negative regulation of cell-substrate adhesion	0.00011736	-9.05026	51	4	0.0487805	82	16543	5054,94,3956,7057	SERPINE1,ACVRL1,LGALS1,THBS1
GO:1903391	regulation of adherens junction organization	0.00011736	-9.05026	51	4	0.0487805	82	16543	7010,94,3791,7057	TEK,ACVRL1,KDR,THBS1
GO:0050794	regulation of cellular process	0.000117783	-9.04666	10082	66	0.804878	82	16543	7010,1284,286530,2791,5654,3791,83483,114769,1901,1193,2022,8406,57381,1282,3566,9771,57514,6781,3910,3956,4312,2321,1306,5054,2294,11082,3487,4208,9535,641700,85358,8519,7057,25932,1601,4162,6678,159296,2313,23180,5915,56603,5420,2078,2004,6615,28984,375033,10203,3678,9452,639,5138,4781,54538,7852,7837,3059,94,56937,1003,54345,8404,3429,947,3428	TEK,COL4A2,P2RY8,GNG11,HTRA1,KDR,PLVAP,CARD16,S1PR1,CLIC2,ENG,SRPX,RHOJ,COL4A1,IL4R,RAPGEF5,ARHGAP31,STC1,LAMA4,LGALS1,MMP1,FLT1,COL15A1,SERPINE1,FOXF1,ESM1,IGFBP4,MEF2C,GMFG,ECSCR,SHANK3,IFITM1,THBS1,CLIC4,DAB2,MCAM,SPARC,NKX2-3,FLI1,RFTN1,RARB,CYP26B1,PODXL,ERG,ELK3,SNAI1,RGCC,PEAR1,CALCRL,ITGA5,ITM2A,PRDM1,PDE2A,NFIB,ROBO4,CXCR4,PXDN,HCLS1,ACVRL1,PMEPA1,CDH5,SOX18,SPARCL1,IFI27,CD34,IFI16
GO:0043067	regulation of programmed cell death	0.000118725	-9.0387	1383	18	0.219512	82	16543	5.9157e+77	RARB,TEK,ECSCR,KDR,SNAI1,LGALS1,RGCC,ITGA5,CARD16,ROBO4,THBS1,ENG,DAB2,HCLS1,SRPX,SERPINE1,IFI27,MEF2C
GO:0003205	cardiac chamber development	0.00011958	-9.03153	155	6	0.0731707	82	16543	5.9152e+22	RARB,ENG,TEK,FOXF1,PRDM1,MEF2C
GO:0070848	response to growth factor	0.000120572	-9.02326	477	10	0.121951	82	16543	2022,1284,94,1003,6678,3791,2321,5138,7057,4208	ENG,COL4A2,ACVRL1,CDH5,SPARC,KDR,FLT1,PDE2A,THBS1,MEF2C
GO:0045595	regulation of cell differentiation	0.000122784	-9.00509	1517	19	0.231707	82	16543	56603,5915,3791,6615,3956,28984,639,85358,8519,2022,7852,1601,3059,94,1003,3566,2294,947,4208	CYP26B1,RARB,KDR,SNAI1,LGALS1,RGCC,PRDM1,SHANK3,IFITM1,ENG,CXCR4,DAB2,HCLS1,ACVRL1,CDH5,IL4R,FOXF1,CD34,MEF2C
GO:0045944	positive regulation of transcription from RNA polymerase II promoter	0.000124985	-8.98732	1017	15	0.182927	82	16543	5915,2022,2004,3059,94,159296,54345,28984,2313,5054,2294,1901,4781,3428,4208	RARB,ENG,ELK3,HCLS1,ACVRL1,NKX2-3,SOX18,RGCC,FLI1,SERPINE1,FOXF1,S1PR1,NFIB,IFI16,MEF2C
GO:0017015	regulation of transforming growth factor beta receptor signaling pathway	0.000125223	-8.98542	98	5	0.0609756	82	16543	2.02216e+20	ENG,DAB2,PMEPA1,HTRA1,THBS1
GO:0032835	glomerulus development	0.000126663	-8.97398	52	4	0.0487805	82	16543	542048119474208	PODXL,NID1,CD34,MEF2C
GO:1903844	regulation of cellular response to transforming growth factor beta stimulus	0.000131375	-8.93746	99	5	0.0609756	82	16543	2.02216e+20	ENG,DAB2,PMEPA1,HTRA1,THBS1
GO:0010633	negative regulation of epithelial cell migration	0.000146855	-8.82607	54	4	0.0487805	82	16543	946781705728984	ACVRL1,STC1,THBS1,RGCC
GO:0006357	regulation of transcription from RNA polymerase II promoter	0.000153698	-8.78052	1815	21	0.256098	82	16543	5915,2004,2078,5654,6615,28984,639,5138,1901,4781,2022,3059,94,159296,54345,5054,2313,3429,2294,3428,4208	RARB,ELK3,ERG,HTRA1,SNAI1,RGCC,PRDM1,PDE2A,S1PR1,NFIB,ENG,HCLS1,ACVRL1,NKX2-3,SOX18,SERPINE1,FLI1,IFI27,FOXF1,IFI16,MEF2C
GO:0010811	positive regulation of cell-substrate adhesion	0.000158331	-8.75082	103	5	0.0609756	82	16543	7.01037e+19	TEK,ITGA5,FOXF1,NID1,KDR
GO:0051128	regulation of cellular component organization	0.000166234	-8.70211	2254	24	0.292683	82	16543	7010,5420,9535,5654,3791,6615,3956,28984,4312,85358,1901,7057,25932,1601,3059,56937,94,6678,57381,5054,3566,11082,3487,4208	TEK,PODXL,GMFG,HTRA1,KDR,SNAI1,LGALS1,RGCC,MMP1,SHANK3,S1PR1,THBS1,CLIC4,DAB2,HCLS1,PMEPA1,ACVRL1,SPARC,RHOJ,SERPINE1,IL4R,ESM1,IGFBP4,MEF2C
GO:0048844	artery morphogenesis	0.000169278	-8.68397	56	4	0.0487805	82	16543	2022,2294,639,94	ENG,FOXF1,PRDM1,ACVRL1
GO:0010557	positive regulation of macromolecule biosynthetic process	0.000187847	-8.57989	1567	19	0.231707	82	16543	5915,2004,3791,6615,28984,1901,4781,7057,2022,1601,3059,94,159296,54345,5054,2313,2294,3428,4208	RARB,ELK3,KDR,SNAI1,RGCC,S1PR1,NFIB,THBS1,ENG,DAB2,HCLS1,ACVRL1,NKX2-3,SOX18,SERPINE1,FLI1,FOXF1,IFI16,MEF2C
GO:0008284	positive regulation of cell proliferation	0.00018989	-8.56907	822	13	0.158537	82	16543	5915,7010,3059,94,5654,3791,2321,10203,2294,11082,1901,4208,7057	RARB,TEK,HCLS1,ACVRL1,HTRA1,KDR,FLT1,CALCRL,FOXF1,ESM1,S1PR1,MEF2C,THBS1
GO:0001935	endothelial cell proliferation	0.000193522	-8.55012	23	3	0.0365854	82	16543	7010,947,94	TEK,CD34,ACVRL1
GO:0010629	negative regulation of gene expression	0.000200877	-8.51282	1442	18	0.219512	82	16543	5915,2004,6615,639,5138,4781,7057,2022,1601,3059,94,54345,5054,3429,2294,947,3428,4208	RARB,ELK3,SNAI1,PRDM1,PDE2A,NFIB,THBS1,ENG,DAB2,HCLS1,ACVRL1,SOX18,SERPINE1,IFI27,FOXF1,CD34,IFI16,MEF2C
GO:0030097	hemopoiesis	0.000204314	-8.49585	509	10	0.121951	82	16543	7.01031e+40	TEK,HCLS1,KDR,NKX2-3,LGALS1,ITM2A,FLI1,CD34,IFI16,MEF2C
GO:1903508	positive regulation of nucleic acid-templated transcription	0.000214125	-8.44895	1319	17	0.207317	82	16543	5915,2004,6615,28984,1901,4781,2022,1601,3059,94,159296,54345,5054,2313,2294,3428,4208	RARB,ELK3,SNAI1,RGCC,S1PR1,NFIB,ENG,DAB2,HCLS1,ACVRL1,NKX2-3,SOX18,SERPINE1,FLI1,FOXF1,IFI16,MEF2C
GO:0045893	positive regulation of transcription, DNA-templated	0.000214125	-8.44895	1319	17	0.207317	82	16543	5915,2004,6615,28984,1901,4781,2022,1601,3059,94,159296,54345,5054,2313,2294,3428,4208	RARB,ELK3,SNAI1,RGCC,S1PR1,NFIB,ENG,DAB2,HCLS1,ACVRL1,NKX2-3,SOX18,SERPINE1,FLI1,FOXF1,IFI16,MEF2C
GO:0032970	regulation of actin filament-based process	0.00021851	-8.42868	328	8	0.097561	82	16543	7.01031e+33	TEK,HCLS1,GMFG,RGCC,SHANK3,S1PR1,STC1,MEF2C
GO:0060393	regulation of pathway-restricted SMAD protein phosphorylation	0.00022139	-8.41558	60	4	0.0487805	82	16543	2022,1601,94,56937	ENG,DAB2,ACVRL1,PMEPA1
GO:0001837	epithelial to mesenchymal transition	0.00022139	-8.41558	60	4	0.0487805	82	16543	2022,2078,94,6615	ENG,ERG,ACVRL1,SNAI1
GO:0009891	positive regulation of biosynthetic process	0.000227412	-8.38875	1727	20	0.243902	82	16543	5915,2004,3791,6615,28984,10203,1901,4781,7057,2022,1601,3059,94,159296,54345,5054,2313,2294,3428,4208	RARB,ELK3,KDR,SNAI1,RGCC,CALCRL,S1PR1,NFIB,THBS1,ENG,DAB2,HCLS1,ACVRL1,NKX2-3,SOX18,SERPINE1,FLI1,FOXF1,IFI16,MEF2C
GO:0002684	positive regulation of immune system process	0.000229329	-8.38035	838	13	0.158537	82	16543	3.05931e+53	HCLS1,CFH,LGALS1,PLVAP,RGCC,RFTN1,SERPINE1,PRDM1,IL4R,FOXF1,IFI16,MEF2C,THBS1
GO:2001016	positive regulation of skeletal muscle cell differentiation	0.000240376	-8.33331	5	2	0.0243902	82	16543	566034208	CYP26B1,MEF2C
GO:0061042	vascular wound healing	0.000240376	-8.33331	5	2	0.0243902	82	16543	4162947	MCAM,CD34
GO:0010757	negative regulation of plasminogen activation	0.000240376	-8.33331	5	2	0.0243902	82	16543	50547057	SERPINE1,THBS1
GO:0043537	negative regulation of blood vessel endothelial cell migration	0.000249537	-8.2959	25	3	0.0365854	82	16543	94705728984	ACVRL1,THBS1,RGCC
GO:1904037	positive regulation of epithelial cell apoptotic process	0.000249537	-8.2959	25	3	0.0365854	82	16543	641700705728984	ECSCR,THBS1,RGCC
GO:0051592	response to calcium ion	0.000254474	-8.27631	114	5	0.0609756	82	16543	2.59327e+22	CLIC4,SPARC,S100A16,MEF2C,THBS1
GO:1902680	positive regulation of RNA biosynthetic process	0.000260592	-8.25256	1341	17	0.207317	82	16543	5915,2004,6615,28984,1901,4781,2022,1601,3059,94,159296,54345,5054,2313,2294,3428,4208	RARB,ELK3,SNAI1,RGCC,S1PR1,NFIB,ENG,DAB2,HCLS1,ACVRL1,NKX2-3,SOX18,SERPINE1,FLI1,FOXF1,IFI16,MEF2C
GO:0001570	vasculogenesis	0.000267407	-8.22674	63	4	0.0487805	82	16543	2.02223e+16	ENG,FOXF1,KDR,SOX18
GO:0030574	collagen catabolic process	0.000267407	-8.22674	63	4	0.0487805	82	16543	4312128212841300	MMP1,COL4A1,COL4A2,COL15A1
GO:0008285	negative regulation of cell proliferation	0.000268649	-8.22211	630	11	0.134146	82	16543	5915,8406,94,1003,6678,28984,639,4781,8519,7057,4208	RARB,SRPX,ACVRL1,CDH5,SPARC,RGCC,PRDM1,NFIB,IFITM1,THBS1,MEF2C
GO:0014068	positive regulation of phosphatidylinositol 3-kinase signaling	0.000284165	-8.16596	64	4	0.0487805	82	16543	7010305937912320	TEK,HCLS1,KDR,FLT1
GO:0031325	positive regulation of cellular metabolic process	0.000284764	-8.16385	2792	27	0.329268	82	16543	5915,7010,2004,641700,3791,6615,28984,3678,10203,1901,4781,7057,2022,7852,1601,3059,94,159296,2321,54345,2313,5054,3429,2294,3487,3428,4208	RARB,TEK,ELK3,ECSCR,KDR,SNAI1,RGCC,ITGA5,CALCRL,S1PR1,NFIB,THBS1,ENG,CXCR4,DAB2,HCLS1,ACVRL1,NKX2-3,FLT1,SOX18,FLI1,SERPINE1,IFI27,FOXF1,IGFBP4,IFI16,MEF2C
GO:0003206	cardiac chamber morphogenesis	0.00031054	-8.0772	119	5	0.0609756	82	16543	5.9152e+19	RARB,ENG,TEK,FOXF1,MEF2C
GO:0010595	positive regulation of endothelial cell migration	0.000338961	-7.98963	67	4	0.0487805	82	16543	7010667837917050	TEK,SPARC,KDR,THBS1
GO:0003151	outflow tract morphogenesis	0.000338961	-7.98963	67	4	0.0487805	82	16543	5.9152e+16	RARB,ENG,SOX18,MEF2C
GO:0048598	embryonic morphogenesis	0.000342384	-7.97958	543	10	0.121951	82	16543	5.9152e+41	RARB,ENG,CYP26B1,COL4A2,SNAI1,FLT1,SOX18,ITGA5,FOXF1,MEF2C
GO:2000352	negative regulation of endothelial cell apoptotic process	0.000351638	-7.95291	28	3	0.0365854	82	16543	701050543791	TEK,SERPINE1,KDR
GO:0010646	regulation of cell communication	0.000356577	-7.93896	2988	28	0.341463	82	16543	56603,7010,286530,5654,3791,6615,3956,3678,375033,639,85358,1193,7057,2022,7837,7852,1601,3059,8406,56937,94,2321,57381,5054,11082,57514,3487,4208	CYP26B1,TEK,P2RY8,HTRA1,KDR,SNAI1,LGALS1,ITGA5,PEAR1,PRDM1,SHANK3,CLIC2,THBS1,ENG,PXDN,CXCR4,DAB2,HCLS1,SRPX,PMEPA1,ACVRL1,FLT1,RHOJ,SERPINE1,ESM1,ARHGAP31,IGFBP4,MEF2C
GO:0060836	lymphatic endothelial cell differentiation	0.000359402	-7.93107	6	2	0.0243902	82	16543	9454345	ACVRL1,SOX18
GO:0072001	renal system development	0.000382306	-7.86929	270	7	0.0853659	82	16543	5.91513e+26	RARB,COL4A1,FOXF1,PODXL,NID1,CD34,MEF2C
GO:0051254	positive regulation of RNA metabolic process	0.000383829	-7.86531	1386	17	0.207317	82	16543	5915,2004,6615,28984,1901,4781,2022,1601,3059,94,159296,54345,5054,2313,2294,3428,4208	RARB,ELK3,SNAI1,RGCC,S1PR1,NFIB,ENG,DAB2,HCLS1,ACVRL1,NKX2-3,SOX18,SERPINE1,FLI1,FOXF1,IFI16,MEF2C
GO:0009611	response to wounding	0.000389824	-7.84981	552	10	0.121951	82	16543	2004,4162,94,6678,3956,3678,7450,8291,2294,947	ELK3,MCAM,ACVRL1,SPARC,LGALS1,ITGA5,VWF,DYSF,FOXF1,CD34
GO:0003203	endocardial cushion morphogenesis	0.000390814	-7.84728	29	3	0.0365854	82	16543	2022,94,6615	ENG,ACVRL1,SNAI1
GO:0044243	multicellular organismal catabolic process	0.000400939	-7.8217	70	4	0.0487805	82	16543	4312128212841300	MMP1,COL4A1,COL4A2,COL15A1
GO:0010717	regulation of epithelial to mesenchymal transition	0.000400939	-7.8217	70	4	0.0487805	82	16543	2.02216e+16	ENG,DAB2,SNAI1,RGCC
GO:0061448	connective tissue development	0.000402409	-7.81804	194	6	0.0731707	82	16543	5.91595e+22	RARB,CD34,SNAI1,STC1,NFIB,MEF2C
GO:0048534	hematopoietic or lymphoid organ development	0.000412607	-7.79301	556	10	0.121951	82	16543	7.01031e+40	TEK,HCLS1,KDR,NKX2-3,LGALS1,ITM2A,FLI1,CD34,IFI16,MEF2C
GO:0001953	negative regulation of cell-matrix adhesion	0.00043269	-7.74549	30	3	0.0365854	82	16543	5054,94,7057	SERPINE1,ACVRL1,THBS1
GO:0061028	establishment of endothelial barrier	0.00043269	-7.74549	30	3	0.0365854	82	16543	2022513854345	ENG,PDE2A,SOX18
GO:0002252	immune effector process	0.000439133	-7.73071	459	9	0.109756	82	16543	3.07516e+39	CFH,NKX2-3,LGALS1,RGCC,ITM2A,RFTN1,IL4R,IFITM1,IFI16
GO:0060485	mesenchyme development	0.000448469	-7.70967	198	6	0.0731707	82	16543	2022,2294,2078,94,6615,4208	ENG,FOXF1,ERG,ACVRL1,SNAI1,MEF2C
GO:0023051	regulation of signaling	0.000474299	-7.65367	3039	28	0.341463	82	16543	56603,7010,286530,5654,3791,6615,3956,3678,375033,639,85358,1193,7057,2022,7837,7852,1601,3059,8406,56937,94,2321,57381,5054,11082,57514,3487,4208	CYP26B1,TEK,P2RY8,HTRA1,KDR,SNAI1,LGALS1,ITGA5,PEAR1,PRDM1,SHANK3,CLIC2,THBS1,ENG,PXDN,CXCR4,DAB2,HCLS1,SRPX,PMEPA1,ACVRL1,FLT1,RHOJ,SERPINE1,ESM1,ARHGAP31,IGFBP4,MEF2C
GO:0009790	embryo development	0.000475531	-7.65108	904	13	0.158537	82	16543	56603,5915,2022,1284,94,3791,6615,2321,54345,3678,2294,639,4208	CYP26B1,RARB,ENG,COL4A2,ACVRL1,KDR,SNAI1,FLT1,SOX18,ITGA5,FOXF1,PRDM1,MEF2C
GO:0008283	cell proliferation	0.000494256	-7.61246	677	11	0.134146	82	16543	7010,2078,1601,94,639,947,3487,6781,3428,4208,2012	TEK,ERG,DAB2,ACVRL1,PRDM1,CD34,IGFBP4,STC1,IFI16,MEF2C,EMP1
GO:0022617	extracellular matrix disassembly	0.000495652	-7.60964	74	4	0.0487805	82	16543	4312481195075650	MMP1,NID1,ADAMTS4,HTRA1
GO:0032963	collagen metabolic process	0.000495652	-7.60964	74	4	0.0487805	82	16543	4312128212841300	MMP1,COL4A1,COL4A2,COL15A1
GO:0060290	transdifferentiation	0.000501543	-7.59782	7	2	0.0243902	82	16543	9474208	CD34,MEF2C
GO:0038063	collagen-activated tyrosine kinase receptor signaling pathway	0.000501543	-7.59782	7	2	0.0243902	82	16543	12821284	COL4A1,COL4A2
GO:0003094	glomerular filtration	0.000501543	-7.59782	7	2	0.0243902	82	16543	4162947	MCAM,CD34
GO:0045785	positive regulation of cell adhesion	0.000507213	-7.58658	372	8	0.097561	82	16543	7.01054e+31	TEK,PODXL,NID1,KDR,LGALS1,ITGA5,IL4R,FOXF1
GO:0098602	single organism cell adhesion	0.000513132	-7.57498	469	9	0.109756	82	16543	5.66032e+39	CYP26B1,CD93,TEK,ESAM,CDH5,NKX2-3,ITGA5,FOXF1,CD34
GO:0060041	retina development in camera-type eye	0.000517762	-7.566	133	5	0.0609756	82	16543	57381,5915,1282,25932,94	RHOJ,RARB,COL4A1,CLIC4,ACVRL1
GO:0045937	positive regulation of phosphate metabolic process	0.000521402	-7.55899	1035	14	0.170732	82	16543	2022,7010,1601,7852,3059,94,3791,2321,28984,3678,10203,3487,4208,7057	ENG,TEK,DAB2,CXCR4,HCLS1,ACVRL1,KDR,FLT1,RGCC,ITGA5,CALCRL,IGFBP4,MEF2C,THBS1
GO:0010562	positive regulation of phosphorus metabolic process	0.000521402	-7.55899	1035	14	0.170732	82	16543	2022,7010,1601,7852,3059,94,3791,2321,28984,3678,10203,3487,4208,7057	ENG,TEK,DAB2,CXCR4,HCLS1,ACVRL1,KDR,FLT1,RGCC,ITGA5,CALCRL,IGFBP4,MEF2C,THBS1
GO:0031328	positive regulation of cellular biosynthetic process	0.000522151	-7.55755	1698	19	0.231707	82	16543	5915,2004,6615,28984,10203,1901,4781,7057,2022,1601,3059,94,159296,54345,5054,2313,2294,3428,4208	RARB,ELK3,SNAI1,RGCC,CALCRL,S1PR1,NFIB,THBS1,ENG,DAB2,HCLS1,ACVRL1,NKX2-3,SOX18,SERPINE1,FLI1,FOXF1,IFI16,MEF2C
GO:0051145	smooth muscle cell differentiation	0.000524846	-7.55241	32	3	0.0365854	82	16543	202222944208	ENG,FOXF1,MEF2C
GO:0032956	regulation of actin cytoskeleton organization	0.000562111	-7.48381	288	7	0.0853659	82	16543	7.01031e+29	TEK,HCLS1,SHANK3,GMFG,S1PR1,MEF2C,RGCC
GO:2000249	regulation of actin cytoskeleton reorganization	0.000575274	-7.46066	33	3	0.0365854	82	16543	701030599535	TEK,HCLS1,GMFG
GO:0060840	artery development	0.000576426	-7.45866	77	4	0.0487805	82	16543	2022,2294,639,94	ENG,FOXF1,PRDM1,ACVRL1
GO:0090092	regulation of transmembrane receptor protein serine/threonine kinase signaling pathway	0.000581724	-7.44951	208	6	0.0731707	82	16543	2022,1601,94,56937,5654,7057	ENG,DAB2,ACVRL1,PMEPA1,HTRA1,THBS1
GO:0071560	cellular response to transforming growth factor beta stimulus	0.000612504	-7.39795	138	5	0.0609756	82	16543	1284,5138,94,1003,4208	COL4A2,PDE2A,ACVRL1,CDH5,MEF2C
GO:0048762	mesenchymal cell differentiation	0.000612504	-7.39795	138	5	0.0609756	82	16543	2022,2078,94,6615,4208	ENG,ERG,ACVRL1,SNAI1,MEF2C
GO:0002520	immune system development	0.000613392	-7.39651	585	10	0.121951	82	16543	7.01031e+40	TEK,HCLS1,KDR,NKX2-3,LGALS1,ITM2A,FLI1,CD34,IFI16,MEF2C
GO:0061384	heart trabecula morphogenesis	0.000628699	-7.37186	34	3	0.0365854	82	16543	202270101901	ENG,TEK,S1PR1
GO:0035850	epithelial cell differentiation involved in kidney development	0.000628699	-7.37186	34	3	0.0365854	82	16543	54209474208	PODXL,CD34,MEF2C
GO:0044259	multicellular organismal macromolecule metabolic process	0.000635209	-7.36156	79	4	0.0487805	82	16543	4312128212841300	MMP1,COL4A1,COL4A2,COL15A1
GO:0097205	renal filtration	0.000666572	-7.31336	8	2	0.0243902	82	16543	4162947	MCAM,CD34
GO:0035912	dorsal aorta morphogenesis	0.000666572	-7.31336	8	2	0.0243902	82	16543	2022,94	ENG,ACVRL1
GO:0006955	immune response	0.000666791	-7.31303	1061	14	0.170732	82	16543	7.83731e+58	PXDN,CFH,NKX2-3,LGALS1,RGCC,ITM2A,RFTN1,PRDM1,IFI27,IL4R,IFITM1,IFI16,THBS1,MEF2C
GO:0051173	positive regulation of nitrogen compound metabolic process	0.000672174	-7.30499	1733	19	0.231707	82	16543	5915,2004,6615,28984,10203,1901,4781,7057,2022,1601,3059,94,159296,54345,5054,2313,2294,3428,4208	RARB,ELK3,SNAI1,RGCC,CALCRL,S1PR1,NFIB,THBS1,ENG,DAB2,HCLS1,ACVRL1,NKX2-3,SOX18,SERPINE1,FLI1,FOXF1,IFI16,MEF2C
GO:0031348	negative regulation of defense response	0.000697219	-7.26841	142	5	0.0609756	82	16543	7.0101e+20	TEK,CALCRL,FOXF1,HTRA1,IFI16
GO:0007423	sensory organ development	0.000722849	-7.23231	492	9	0.109756	82	16543	56603,5915,25932,94,6678,57381,1282,639,114902	CYP26B1,RARB,CLIC4,ACVRL1,SPARC,RHOJ,COL4A1,PRDM1,C1QTNF5
GO:0001655	urogenital system development	0.000743984	-7.20349	302	7	0.0853659	82	16543	5.91513e+26	RARB,COL4A1,FOXF1,PODXL,NID1,CD34,MEF2C
GO:0002312	B cell activation involved in immune response	0.000807654	-7.12138	37	3	0.0365854	82	16543	94521592963956	ITM2A,NKX2-3,LGALS1
GO:0006950	response to stress	0.000809831	-7.11869	3139	28	0.341463	82	16543	56603,7010,2004,3075,3956,28984,3678,23166,639,8519,7057,7837,7852,4162,8406,94,6678,8291,7450,5054,3429,3566,2294,947,6781,3487,3428,4208	CYP26B1,TEK,ELK3,CFH,LGALS1,RGCC,ITGA5,STAB1,PRDM1,IFITM1,THBS1,PXDN,CXCR4,MCAM,SRPX,ACVRL1,SPARC,DYSF,VWF,SERPINE1,IFI27,IL4R,FOXF1,CD34,STC1,IGFBP4,IFI16,MEF2C
GO:0051216	cartilage development	0.000840365	-7.08167	148	5	0.0609756	82	16543	5.91568e+19	RARB,STC1,NFIB,SNAI1,MEF2C
GO:0038065	collagen-activated signaling pathway	0.000854263	-7.06527	9	2	0.0243902	82	16543	12821284	COL4A1,COL4A2
GO:0035907	dorsal aorta development	0.000854263	-7.06527	9	2	0.0243902	82	16543	2022,94	ENG,ACVRL1
GO:0045935	positive regulation of nucleobase-containing compound metabolic process	0.000857312	-7.06171	1626	18	0.219512	82	16543	5915,2004,6615,28984,10203,1901,4781,2022,1601,3059,94,159296,54345,5054,2313,2294,3428,4208	RARB,ELK3,SNAI1,RGCC,CALCRL,S1PR1,NFIB,ENG,DAB2,HCLS1,ACVRL1,NKX2-3,SOX18,SERPINE1,FLI1,FOXF1,IFI16,MEF2C
GO:1904036	negative regulation of epithelial cell apoptotic process	0.000873762	-7.0427	38	3	0.0365854	82	16543	701050543791	TEK,SERPINE1,KDR
GO:0051149	positive regulation of muscle cell differentiation	0.000874532	-7.04182	86	4	0.0487805	82	16543	5.66032e+16	CYP26B1,ENG,IL4R,MEF2C
GO:0014070	response to organic cyclic compound	0.000893802	-7.02003	845	12	0.146341	82	16543	5.9152e+49	RARB,ENG,TEK,PMEPA1,SPARC,LGALS1,RFTN1,FOXF1,PDE2A,STC1,THBS1,MEF2C
GO:0007166	cell surface receptor signaling pathway	0.000923441	-6.9874	2071	21	0.256098	82	16543	7010,1284,286530,3791,6615,83483,10203,3678,8519,2022,7852,1601,94,1003,2321,23180,1282,2294,3429,3566,4208	TEK,COL4A2,P2RY8,KDR,SNAI1,PLVAP,CALCRL,ITGA5,IFITM1,ENG,CXCR4,DAB2,ACVRL1,CDH5,FLT1,RFTN1,COL4A1,FOXF1,IFI27,IL4R,MEF2C
GO:0071695	anatomical structure maturation	0.000943207	-6.96622	39	3	0.0365854	82	16543	9419011003	ACVRL1,S1PR1,CDH5
GO:0003170	heart valve development	0.000943207	-6.96622	39	3	0.0365854	82	16543	63920784208	PRDM1,ERG,MEF2C
GO:0009743	response to carbohydrate	0.000975521	-6.93254	153	5	0.0609756	82	16543	1.02037e+20	CALCRL,SPARC,LGALS1,MEF2C,THBS1
GO:0048568	embryonic organ development	0.00101772	-6.89019	414	8	0.097561	82	16543	5.9152e+31	RARB,ENG,KDR,SNAI1,SOX18,PRDM1,FOXF1,MEF2C
GO:0000122	negative regulation of transcription from RNA polymerase II promoter	0.00104073	-6.86784	741	11	0.134146	82	16543	5.91531e+43	RARB,HCLS1,SNAI1,SOX18,PRDM1,IFI27,FOXF1,PDE2A,NFIB,IFI16,MEF2C
GO:0051493	regulation of cytoskeleton organization	0.00104969	-6.85926	416	8	0.097561	82	16543	7.01026e+34	TEK,CLIC4,HCLS1,GMFG,RGCC,SHANK3,S1PR1,MEF2C
GO:0051918	negative regulation of fibrinolysis	0.00106439	-6.84535	10	2	0.0243902	82	16543	50547057	SERPINE1,THBS1
GO:0010755	regulation of plasminogen activation	0.00106439	-6.84535	10	2	0.0243902	82	16543	50547057	SERPINE1,THBS1
GO:0001886	endothelial cell morphogenesis	0.00106439	-6.84535	10	2	0.0243902	82	16543	259326781	CLIC4,STC1
GO:0035313	wound healing, spreading of epidermal cells	0.00106439	-6.84535	10	2	0.0243902	82	16543	3678,94	ITGA5,ACVRL1
GO:2001214	positive regulation of vasculogenesis	0.00106439	-6.84535	10	2	0.0243902	82	16543	9473791	CD34,KDR
GO:0031589	cell-substrate adhesion	0.00115833	-6.76078	159	5	0.0609756	82	16543	7.01075e+18	TEK,VWF,ITGA5,NID1,CD34
GO:0051147	regulation of muscle cell differentiation	0.0011911	-6.73288	160	5	0.0609756	82	16543	5.66032e+20	CYP26B1,ENG,FOXF1,IL4R,MEF2C
GO:0044236	multicellular organism metabolic process	0.00126764	-6.6706	95	4	0.0487805	82	16543	4312128212841300	MMP1,COL4A1,COL4A2,COL15A1
GO:0001934	positive regulation of protein phosphorylation	0.00126851	-6.66991	880	12	0.146341	82	16543	2022,7010,1601,7852,3059,94,3791,2321,28984,3678,3487,7057	ENG,TEK,DAB2,CXCR4,HCLS1,ACVRL1,KDR,FLT1,RGCC,ITGA5,IGFBP4,THBS1
GO:0010605	negative regulation of macromolecule metabolic process	0.00128227	-6.65912	2276	22	0.268293	82	16543	5915,2004,9535,6615,9452,114769,639,5138,4781,7057,2022,1601,3059,56937,94,54345,5054,3429,2294,947,3428,4208	RARB,ELK3,GMFG,SNAI1,ITM2A,CARD16,PRDM1,PDE2A,NFIB,THBS1,ENG,DAB2,HCLS1,PMEPA1,ACVRL1,SOX18,SERPINE1,IFI27,FOXF1,CD34,IFI16,MEF2C
GO:0001946	lymphangiogenesis	0.00129674	-6.6479	11	2	0.0243902	82	16543	9454345	ACVRL1,SOX18
GO:0009605	response to external stimulus	0.00131224	-6.63602	1687	18	0.219512	82	16543	6.417e+75	ECSCR,STAB1,PDE2A,SHANK3,S1PR1,NFIB,IFITM1,THBS1,ENG,CXCR4,SPARC,FLT1,SERPINE1,IL4R,FOXF1,STC1,IFI16,MEF2C
GO:0009967	positive regulation of signal transduction	0.00132015	-6.63001	1407	16	0.195122	82	16543	7010,286530,3791,3956,3678,85358,7057,2022,7852,1601,8406,3059,94,2321,11082,3487	TEK,P2RY8,KDR,LGALS1,ITGA5,SHANK3,THBS1,ENG,CXCR4,DAB2,SRPX,HCLS1,ACVRL1,FLT1,ESM1,IGFBP4
GO:0031324	negative regulation of cellular metabolic process	0.00143108	-6.54932	2295	22	0.268293	82	16543	5915,2004,9535,6615,9452,114769,639,5138,4781,7057,2022,1601,3059,56937,94,54345,5054,3429,2294,947,3428,4208	RARB,ELK3,GMFG,SNAI1,ITM2A,CARD16,PRDM1,PDE2A,NFIB,THBS1,ENG,DAB2,HCLS1,PMEPA1,ACVRL1,SOX18,SERPINE1,IFI27,FOXF1,CD34,IFI16,MEF2C
GO:0061005	cell differentiation involved in kidney development	0.00143354	-6.54761	45	3	0.0365854	82	16543	54209474208	PODXL,CD34,MEF2C
GO:0031347	regulation of defense response	0.00144741	-6.53798	655	10	0.121951	82	16543	7.01031e+41	TEK,CFH,HTRA1,CALCRL,RFTN1,SERPINE1,FOXF1,PDE2A,IFI16,MEF2C
GO:2000113	negative regulation of cellular macromolecule biosynthetic process	0.0014495	-6.53654	1283	15	0.182927	82	16543	5915,2004,1601,3059,94,6615,54345,9452,639,3429,2294,5138,4781,3428,4208	RARB,ELK3,DAB2,HCLS1,ACVRL1,SNAI1,SOX18,ITM2A,PRDM1,IFI27,FOXF1,PDE2A,NFIB,IFI16,MEF2C
GO:0001503	ossification	0.00147605	-6.51838	249	6	0.0731707	82	16543	7.01066e+23	TEK,SNAI1,STC1,SPARC,IFITM1,MEF2C
GO:0090100	positive regulation of transmembrane receptor protein serine/threonine kinase signaling pathway	0.00147666	-6.51797	99	4	0.0487805	82	16543	2022,1601,94,7057	ENG,DAB2,ACVRL1,THBS1
GO:0001763	morphogenesis of a branching structure	0.00147861	-6.51665	168	5	0.0609756	82	16543	2.02213e+19	ENG,COL4A1,FOXF1,PRDM1,CLIC4
GO:0035904	aorta development	0.00152811	-6.48372	46	3	0.0365854	82	16543	2022,639,94	ENG,PRDM1,ACVRL1
GO:0071711	basement membrane organization	0.00155109	-6.4688	12	2	0.0243902	82	16543	12824811	COL4A1,NID1
GO:0060707	trophoblast giant cell differentiation	0.00155109	-6.4688	12	2	0.0243902	82	16543	6396615	PRDM1,SNAI1
GO:0061383	trabecula morphogenesis	0.0016265	-6.42132	47	3	0.0365854	82	16543	202270101901	ENG,TEK,S1PR1
GO:0031327	negative regulation of cellular biosynthetic process	0.00163334	-6.41713	1436	16	0.195122	82	16543	5915,2004,6615,9452,639,5138,4781,1601,3059,94,54345,2294,3429,947,3428,4208	RARB,ELK3,SNAI1,ITM2A,PRDM1,PDE2A,NFIB,DAB2,HCLS1,ACVRL1,SOX18,FOXF1,IFI27,CD34,IFI16,MEF2C
GO:0016337	single organismal cell-cell adhesion	0.00163368	-6.41692	446	8	0.097561	82	16543	5.66032e+35	CYP26B1,CD93,ESAM,CDH5,NKX2-3,ITGA5,FOXF1,CD34
GO:0010862	positive regulation of pathway-restricted SMAD protein phosphorylation	0.00172877	-6.36034	48	3	0.0365854	82	16543	2022,1601,94	ENG,DAB2,ACVRL1
GO:0042327	positive regulation of phosphorylation	0.00181512	-6.3116	918	12	0.146341	82	16543	2022,7010,1601,7852,3059,94,3791,2321,28984,3678,3487,7057	ENG,TEK,DAB2,CXCR4,HCLS1,ACVRL1,KDR,FLT1,RGCC,ITGA5,IGFBP4,THBS1
GO:0003198	epithelial to mesenchymal transition involved in endocardial cushion formation	0.00182722	-6.30496	13	2	0.0243902	82	16543	20226615	ENG,SNAI1
GO:0043032	positive regulation of macrophage activation	0.00182722	-6.30496	13	2	0.0243902	82	16543	35667057	IL4R,THBS1
GO:0003417	growth plate cartilage development	0.00182722	-6.30496	13	2	0.0243902	82	16543	59156781	RARB,STC1
GO:0036303	lymph vessel morphogenesis	0.00182722	-6.30496	13	2	0.0243902	82	16543	9454345	ACVRL1,SOX18
GO:0019220	regulation of phosphate metabolic process	0.00182769	-6.3047	1593	17	0.207317	82	16543	7010,9535,3791,28984,3678,10203,5138,7057,2022,7852,1601,3059,56937,94,2321,3487,4208	TEK,GMFG,KDR,RGCC,ITGA5,CALCRL,PDE2A,THBS1,ENG,CXCR4,DAB2,HCLS1,PMEPA1,ACVRL1,FLT1,IGFBP4,MEF2C
GO:0010634	positive regulation of epithelial cell migration	0.00183357	-6.30149	105	4	0.0487805	82	16543	7010667837917050	TEK,SPARC,KDR,THBS1
GO:0009890	negative regulation of biosynthetic process	0.0018976	-6.26717	1457	16	0.195122	82	16543	5915,2004,6615,9452,639,5138,4781,1601,3059,94,54345,2294,3429,947,3428,4208	RARB,ELK3,SNAI1,ITM2A,PRDM1,PDE2A,NFIB,DAB2,HCLS1,ACVRL1,SOX18,FOXF1,IFI27,CD34,IFI16,MEF2C
GO:0002576	platelet degranulation	0.00196474	-6.2324	107	4	0.0487805	82	16543	7450505466787050	VWF,SERPINE1,SPARC,THBS1
GO:0051174	regulation of phosphorus metabolic process	0.00199436	-6.21743	1606	17	0.207317	82	16543	7010,9535,3791,28984,3678,10203,5138,7057,2022,7852,1601,3059,56937,94,2321,3487,4208	TEK,GMFG,KDR,RGCC,ITGA5,CALCRL,PDE2A,THBS1,ENG,CXCR4,DAB2,HCLS1,PMEPA1,ACVRL1,FLT1,IGFBP4,MEF2C
GO:0043535	regulation of blood vessel endothelial cell migration	0.00205941	-6.18533	51	3	0.0365854	82	16543	94705728984	ACVRL1,THBS1,RGCC
GO:0050920	regulation of chemotaxis	0.00210053	-6.16556	182	5	0.0609756	82	16543	5.05479e+19	SERPINE1,CXCR4,S1PR1,KDR,THBS1
GO:2001212	regulation of vasculogenesis	0.00212491	-6.15403	14	2	0.0243902	82	16543	9473791	CD34,KDR
GO:0060055	angiogenesis involved in wound healing	0.00212491	-6.15403	14	2	0.0243902	82	16543	4162947	MCAM,CD34
GO:0051917	regulation of fibrinolysis	0.00212491	-6.15403	14	2	0.0243902	82	16543	50547057	SERPINE1,THBS1
GO:0038084	vascular endothelial growth factor signaling pathway	0.00212491	-6.15403	14	2	0.0243902	82	16543	37912321	KDR,FLT1
GO:0042060	wound healing	0.00217777	-6.12946	467	8	0.097561	82	16543	2004,4162,94,6678,3678,7450,8291,947	ELK3,MCAM,ACVRL1,SPARC,ITGA5,VWF,DYSF,CD34
GO:0051129	negative regulation of cellular component organization	0.00218424	-6.12649	577	9	0.109756	82	16543	1601,9535,94,56937,3956,28984,85358,1901,7057	DAB2,GMFG,ACVRL1,PMEPA1,LGALS1,RGCC,SHANK3,S1PR1,THBS1
GO:0001704	formation of primary germ layer	0.00224632	-6.09846	111	4	0.0487805	82	16543	3678229412846610	ITGA5,FOXF1,COL4A2,SNAI1
GO:0051155	positive regulation of striated muscle cell differentiation	0.00230022	-6.07475	53	3	0.0365854	82	16543	5660335664208	CYP26B1,IL4R,MEF2C
GO:0007368	determination of left/right symmetry	0.00232084	-6.06583	112	4	0.0487805	82	16543	2.02223e+16	ENG,FOXF1,SOX18,MEF2C
GO:0001666	response to hypoxia	0.0024339	-6.01826	275	6	0.0731707	82	16543	7010,7852,94,6781,7057,28984	TEK,CXCR4,ACVRL1,STC1,THBS1,RGCC
GO:2000251	positive regulation of actin cytoskeleton reorganization	0.00244395	-6.01414	15	2	0.0243902	82	16543	70103059	TEK,HCLS1
GO:0051895	negative regulation of focal adhesion assembly	0.00244395	-6.01414	15	2	0.0243902	82	16543	947057	ACVRL1,THBS1
GO:0030949	positive regulation of vascular endothelial growth factor receptor signaling pathway	0.00244395	-6.01414	15	2	0.0243902	82	16543	36782321	ITGA5,FLT1
GO:0045603	positive regulation of endothelial cell differentiation	0.00244395	-6.01414	15	2	0.0243902	82	16543	941003	ACVRL1,CDH5
GO:1902903	regulation of supramolecular fiber organization	0.00252329	-5.98219	277	6	0.0731707	82	16543	3.05985e+25	HCLS1,SHANK3,GMFG,S1PR1,MEF2C,RGCC
GO:0030099	myeloid cell differentiation	0.00253178	-5.97883	190	5	0.0609756	82	16543	2.31331e+21	FLI1,HCLS1,NKX2-3,IFI16,MEF2C
GO:0009719	response to endogenous stimulus	0.00258596	-5.95766	1361	15	0.182927	82	16543	5915,2022,7010,3059,1284,2791,94,56937,1003,6678,1282,5138,6781,7057,4208	RARB,ENG,TEK,HCLS1,COL4A2,GNG11,ACVRL1,PMEPA1,CDH5,SPARC,COL4A1,PDE2A,STC1,THBS1,MEF2C
GO:0003231	cardiac ventricle development	0.00271912	-5.90745	117	4	0.0487805	82	16543	202222946394208	ENG,FOXF1,PRDM1,MEF2C
GO:0006897	endocytosis	0.00274995	-5.89617	485	8	0.097561	82	16543	2.29182e+36	CD93,DAB2,SRPX,SPARC,CALCRL,PEAR1,STAB1,THBS1
GO:0010558	negative regulation of macromolecule biosynthetic process	0.0027747	-5.88721	1371	15	0.182927	82	16543	5915,2004,1601,3059,94,6615,54345,9452,639,3429,2294,5138,4781,3428,4208	RARB,ELK3,DAB2,HCLS1,ACVRL1,SNAI1,SOX18,ITM2A,PRDM1,IFI27,FOXF1,PDE2A,NFIB,IFI16,MEF2C
GO:0045892	negative regulation of transcription, DNA-templated	0.00278409	-5.88384	1098	13	0.158537	82	16543	5.9152e+51	RARB,ELK3,DAB2,HCLS1,SNAI1,SOX18,PRDM1,IFI27,FOXF1,PDE2A,NFIB,IFI16,MEF2C
GO:0030224	monocyte differentiation	0.00278412	-5.88382	16	2	0.0243902	82	16543	34284208	IFI16,MEF2C
GO:1903392	negative regulation of adherens junction organization	0.00278412	-5.88382	16	2	0.0243902	82	16543	947057	ACVRL1,THBS1
GO:0021756	striatum development	0.00278412	-5.88382	16	2	0.0243902	82	16543	591585358	RARB,SHANK3
GO:1903131	mononuclear cell differentiation	0.00278412	-5.88382	16	2	0.0243902	82	16543	34284208	IFI16,MEF2C
GO:0003159	morphogenesis of an endothelium	0.00278412	-5.88382	16	2	0.0243902	82	16543	9454345	ACVRL1,SOX18
GO:0009855	determination of bilateral symmetry	0.00280405	-5.87669	118	4	0.0487805	82	16543	2.02223e+16	ENG,FOXF1,SOX18,MEF2C
GO:0050921	positive regulation of chemotaxis	0.00280405	-5.87669	118	4	0.0487805	82	16543	5054190137917050	SERPINE1,S1PR1,KDR,THBS1
GO:0036293	response to decreased oxygen levels	0.00280636	-5.87587	283	6	0.0731707	82	16543	7010,7852,94,6781,7057,28984	TEK,CXCR4,ACVRL1,STC1,THBS1,RGCC
GO:0034097	response to cytokine	0.00280704	-5.87562	717	10	0.121951	82	16543	7.85231e+40	CXCR4,HCLS1,SPARC,PLVAP,IFI27,IL4R,FOXF1,PDE2A,IFITM1,THBS1
GO:0009799	specification of symmetry	0.00289078	-5.84623	119	4	0.0487805	82	16543	2.02223e+16	ENG,FOXF1,SOX18,MEF2C
GO:0010647	positive regulation of cell communication	0.0029747	-5.81761	1523	16	0.195122	82	16543	7010,286530,3791,3956,3678,85358,7057,2022,7852,1601,8406,3059,94,2321,11082,3487	TEK,P2RY8,KDR,LGALS1,ITGA5,SHANK3,THBS1,ENG,CXCR4,DAB2,SRPX,HCLS1,ACVRL1,FLT1,ESM1,IGFBP4
GO:0001947	heart looping	0.00297645	-5.81702	58	3	0.0365854	82	16543	2022543454208	ENG,SOX18,MEF2C
GO:0072006	nephron development	0.00306972	-5.78617	121	4	0.0487805	82	16543	542048119474208	PODXL,NID1,CD34,MEF2C
GO:0010469	regulation of receptor activity	0.00306972	-5.78617	121	4	0.0487805	82	16543	5.05485e+16	SERPINE1,SHANK3,CLIC2,MEF2C
GO:0023056	positive regulation of signaling	0.00313454	-5.76527	1531	16	0.195122	82	16543	7010,286530,3791,3956,3678,85358,7057,2022,7852,1601,8406,3059,94,2321,11082,3487	TEK,P2RY8,KDR,LGALS1,ITGA5,SHANK3,THBS1,ENG,CXCR4,DAB2,SRPX,HCLS1,ACVRL1,FLT1,ESM1,IGFBP4
GO:2001014	regulation of skeletal muscle cell differentiation	0.00314521	-5.76187	17	2	0.0243902	82	16543	566034208	CYP26B1,MEF2C
GO:0071636	positive regulation of transforming growth factor beta production	0.00314521	-5.76187	17	2	0.0243902	82	16543	9477057	CD34,THBS1
GO:0048384	retinoic acid receptor signaling pathway	0.00314521	-5.76187	17	2	0.0243902	82	16543	566035915	CYP26B1,RARB
GO:0055012	ventricular cardiac muscle cell differentiation	0.00314521	-5.76187	17	2	0.0243902	82	16543	59154208	RARB,MEF2C
GO:2001026	regulation of endothelial cell chemotaxis	0.00314521	-5.76187	17	2	0.0243902	82	16543	37917057	KDR,THBS1
GO:0048705	skeletal system morphogenesis	0.00329464	-5.71546	202	5	0.0609756	82	16543	5.91557e+20	RARB,CYP26B1,TEK,STC1,MEF2C
GO:0003272	endocardial cushion formation	0.00352702	-5.6473	18	2	0.0243902	82	16543	20226615	ENG,SNAI1
GO:0032270	positive regulation of cellular protein metabolic process	0.00355185	-5.64029	1407	15	0.182927	82	16543	2022,7010,1601,7852,3059,641700,94,3791,2321,28984,3678,3429,3487,3428,7057	ENG,TEK,DAB2,CXCR4,HCLS1,ECSCR,ACVRL1,KDR,FLT1,RGCC,ITGA5,IFI27,IGFBP4,IFI16,THBS1
GO:0070482	response to oxygen levels	0.00361817	-5.62179	298	6	0.0731707	82	16543	7010,7852,94,6781,7057,28984	TEK,CXCR4,ACVRL1,STC1,THBS1,RGCC
GO:0071345	cellular response to cytokine stimulus	0.00364264	-5.61505	623	9	0.109756	82	16543	7.85231e+36	CXCR4,HCLS1,PLVAP,IFI27,IL4R,FOXF1,PDE2A,IFITM1,THBS1
GO:0009892	negative regulation of metabolic process	0.003645	-5.6144	2469	22	0.268293	82	16543	5915,2004,9535,6615,9452,114769,639,5138,4781,7057,2022,1601,3059,56937,94,54345,5054,3429,2294,947,3428,4208	RARB,ELK3,GMFG,SNAI1,ITM2A,CARD16,PRDM1,PDE2A,NFIB,THBS1,ENG,DAB2,HCLS1,PMEPA1,ACVRL1,SOX18,SERPINE1,IFI27,FOXF1,CD34,IFI16,MEF2C
GO:0050727	regulation of inflammatory response	0.00373835	-5.58911	300	6	0.0731707	82	16543	7.0101e+24	TEK,CALCRL,SERPINE1,FOXF1,PDE2A,CFH
GO:0061371	determination of heart left/right asymmetry	0.00376327	-5.58247	63	3	0.0365854	82	16543	2022543454208	ENG,SOX18,MEF2C
GO:0072073	kidney epithelium development	0.00386127	-5.55676	129	4	0.0487805	82	16543	591554209474208	RARB,PODXL,CD34,MEF2C
GO:0003416	endochondral bone growth	0.00392933	-5.53929	19	2	0.0243902	82	16543	59156781	RARB,STC1
GO:2000311	regulation of alpha-amino-3-hydroxy-5-methyl-4-isoxazole propionate selective glutamate receptor activity	0.00392933	-5.53929	19	2	0.0243902	82	16543	853584208	SHANK3,MEF2C
GO:1903507	negative regulation of nucleic acid-templated transcription	0.0039299	-5.53914	1143	13	0.158537	82	16543	5.9152e+51	RARB,ELK3,DAB2,HCLS1,SNAI1,SOX18,PRDM1,IFI27,FOXF1,PDE2A,NFIB,IFI16,MEF2C
GO:0007389	pattern specification process	0.00393424	-5.53804	405	7	0.0853659	82	16543	5.66032e+29	CYP26B1,ENG,FOXF1,STC1,SNAI1,SOX18,MEF2C
GO:0003143	embryonic heart tube morphogenesis	0.00393438	-5.538	64	3	0.0365854	82	16543	2022543454208	ENG,SOX18,MEF2C
GO:0001932	regulation of protein phosphorylation	0.0039579	-5.53204	1282	14	0.170732	82	16543	2022,7010,1601,7852,3059,9535,94,56937,3791,2321,28984,3678,3487,7057	ENG,TEK,DAB2,CXCR4,HCLS1,GMFG,ACVRL1,PMEPA1,KDR,FLT1,RGCC,ITGA5,IGFBP4,THBS1
GO:0060548	negative regulation of cell death	0.00396547	-5.53013	879	11	0.134146	82	16543	5.9157e+42	RARB,TEK,DAB2,HCLS1,KDR,SNAI1,ITGA5,SERPINE1,CD34,THBS1,MEF2C
GO:0046683	response to organophosphorus	0.00396904	-5.52923	130	4	0.0487805	82	16543	7010513866786780	TEK,PDE2A,SPARC,STC1
GO:1902107	positive regulation of leukocyte differentiation	0.00396904	-5.52923	130	4	0.0487805	82	16543	639356630593956	PRDM1,IL4R,HCLS1,LGALS1
GO:0009725	response to hormone	0.00405404	-5.50804	755	10	0.121951	82	16543	5.9152e+40	RARB,ENG,TEK,HCLS1,GNG11,PMEPA1,SPARC,STC1,THBS1,MEF2C
GO:0048754	branching morphogenesis of an epithelial tube	0.00407883	-5.50194	131	4	0.0487805	82	16543	2.02213e+16	ENG,COL4A1,FOXF1,CLIC4
GO:0048565	digestive tract development	0.00407883	-5.50194	131	4	0.0487805	82	16543	5.91523e+16	RARB,FOXF1,PRDM1,NKX2-3
GO:1901889	negative regulation of cell junction assembly	0.00435193	-5.43714	20	2	0.0243902	82	16543	947057	ACVRL1,THBS1
GO:0001945	lymph vessel development	0.00435193	-5.43714	20	2	0.0243902	82	16543	9454345	ACVRL1,SOX18
GO:0032232	negative regulation of actin filament bundle assembly	0.00435193	-5.43714	20	2	0.0243902	82	16543	853581901	SHANK3,S1PR1
GO:1902679	negative regulation of RNA biosynthetic process	0.00442003	-5.42161	1159	13	0.158537	82	16543	5.9152e+51	RARB,ELK3,DAB2,HCLS1,SNAI1,SOX18,PRDM1,IFI27,FOXF1,PDE2A,NFIB,IFI16,MEF2C
GO:0034284	response to monosaccharide	0.00453857	-5.39514	135	4	0.0487805	82	16543	6678395642087050	SPARC,LGALS1,MEF2C,THBS1
GO:0001938	positive regulation of endothelial cell proliferation	0.00466589	-5.36748	68	3	0.0365854	82	16543	7010,94,3791	TEK,ACVRL1,KDR
GO:0042113	B cell activation	0.00478103	-5.3431	137	4	0.0487805	82	16543	9.45216e+17	ITM2A,NKX2-3,LGALS1,MEF2C
GO:0098868	bone growth	0.00479462	-5.34026	21	2	0.0243902	82	16543	59156781	RARB,STC1
GO:0060351	cartilage development involved in endochondral bone morphogenesis	0.00479462	-5.34026	21	2	0.0243902	82	16543	59156781	RARB,STC1
GO:0051894	positive regulation of focal adhesion assembly	0.00479462	-5.34026	21	2	0.0243902	82	16543	70103791	TEK,KDR
GO:1905310	regulation of cardiac neural crest cell migration involved in outflow tract morphogenesis	0.00495678	-5.307	1	1	0.0121951	82	16543	2022	ENG
GO:0071329	cellular response to sucrose stimulus	0.00495678	-5.307	1	1	0.0121951	82	16543	10203	CALCRL
GO:0048613	embryonic ectodermal digestive tract morphogenesis	0.00495678	-5.307	1	1	0.0121951	82	16543	2294	FOXF1
GO:0061044	negative regulation of vascular wound healing	0.00495678	-5.307	1	1	0.0121951	82	16543	5054	SERPINE1
GO:0035490	regulation of leukotriene production involved in inflammatory response	0.00495678	-5.307	1	1	0.0121951	82	16543	5054	SERPINE1
GO:1900035	negative regulation of cellular response to heat	0.00495678	-5.307	1	1	0.0121951	82	16543	947	CD34
GO:1990654	sebum secreting cell proliferation	0.00495678	-5.307	1	1	0.0121951	82	16543	639	PRDM1
GO:0061141	lung ciliated cell differentiation	0.00495678	-5.307	1	1	0.0121951	82	16543	4781	NFIB
GO:0071971	extracellular exosome assembly	0.00495678	-5.307	1	1	0.0121951	82	16543	947	CD34
GO:0071846	actin filament debranching	0.00495678	-5.307	1	1	0.0121951	82	16543	9535	GMFG
GO:1905222	atrioventricular canal morphogenesis	0.00495678	-5.307	1	1	0.0121951	82	16543	2022	ENG
GO:1902204	positive regulation of hepatocyte growth factor receptor signaling pathway	0.00495678	-5.307	1	1	0.0121951	82	16543	11082	ESM1
GO:2000795	negative regulation of epithelial cell proliferation involved in lung morphogenesis	0.00495678	-5.307	1	1	0.0121951	82	16543	4781	NFIB
GO:1903403	negative regulation of renal phosphate excretion	0.00495678	-5.307	1	1	0.0121951	82	16543	6781	STC1
GO:0007424	open tracheal system development	0.00495678	-5.307	1	1	0.0121951	82	16543	2294	FOXF1
GO:0014822	detection of wounding	0.00495678	-5.307	1	1	0.0121951	82	16543	2294	FOXF1
GO:0060461	right lung morphogenesis	0.00495678	-5.307	1	1	0.0121951	82	16543	2294	FOXF1
GO:1903402	regulation of renal phosphate excretion	0.00495678	-5.307	1	1	0.0121951	82	16543	6781	STC1
GO:0071324	cellular response to disaccharide stimulus	0.00495678	-5.307	1	1	0.0121951	82	16543	10203	CALCRL
GO:0060806	negative regulation of cell differentiation involved in embryonic placenta development	0.00495678	-5.307	1	1	0.0121951	82	16543	6615	SNAI1
GO:0034118	regulation of erythrocyte aggregation	0.00495678	-5.307	1	1	0.0121951	82	16543	3956	LGALS1
GO:0048621	post-embryonic digestive tract morphogenesis	0.00495678	-5.307	1	1	0.0121951	82	16543	159296	NKX2-3
GO:0003185	sinoatrial valve morphogenesis	0.00495678	-5.307	1	1	0.0121951	82	16543	4208	MEF2C
GO:0035491	positive regulation of leukotriene production involved in inflammatory response	0.00495678	-5.307	1	1	0.0121951	82	16543	5054	SERPINE1
GO:0048371	lateral mesodermal cell differentiation	0.00495678	-5.307	1	1	0.0121951	82	16543	2294	FOXF1
GO:0001100	negative regulation of exit from mitosis	0.00495678	-5.307	1	1	0.0121951	82	16543	28984	RGCC
GO:0060446	branching involved in open tracheal system development	0.00495678	-5.307	1	1	0.0121951	82	16543	2294	FOXF1
GO:0003172	sinoatrial valve development	0.00495678	-5.307	1	1	0.0121951	82	16543	4208	MEF2C
GO:0097117	guanylate kinase-associated protein clustering	0.00495678	-5.307	1	1	0.0121951	82	16543	85358	SHANK3
GO:0034120	positive regulation of erythrocyte aggregation	0.00495678	-5.307	1	1	0.0121951	82	16543	3956	LGALS1
GO:0048567	ectodermal digestive tract morphogenesis	0.00495678	-5.307	1	1	0.0121951	82	16543	2294	FOXF1
GO:0010754	negative regulation of cGMP-mediated signaling	0.00495678	-5.307	1	1	0.0121951	82	16543	7057	THBS1
GO:0002605	negative regulation of dendritic cell antigen processing and presentation	0.00495678	-5.307	1	1	0.0121951	82	16543	7057	THBS1
GO:0003421	growth plate cartilage axis specification	0.00495678	-5.307	1	1	0.0121951	82	16543	6781	STC1
GO:0003138	primary heart field specification	0.00495678	-5.307	1	1	0.0121951	82	16543	4208	MEF2C
GO:0036323	vascular endothelial growth factor receptor-1 signaling pathway	0.00495678	-5.307	1	1	0.0121951	82	16543	2321	FLT1
GO:0016043	cellular component organization	0.00499123	-5.30007	5134	37	0.45122	82	16543	7010,1284,9535,5654,3791,85358,1901,2012,7057,2022,25932,8406,6678,57381,23180,1282,114902,6781,56603,3910,4811,9507,3678,4312,5138,4781,7852,7837,3059,94,1003,7450,8291,5054,2294,947,4208	TEK,COL4A2,GMFG,HTRA1,KDR,SHANK3,S1PR1,EMP1,THBS1,ENG,CLIC4,SRPX,SPARC,RHOJ,RFTN1,COL4A1,C1QTNF5,STC1,CYP26B1,LAMA4,NID1,ADAMTS4,ITGA5,MMP1,PDE2A,NFIB,CXCR4,PXDN,HCLS1,ACVRL1,CDH5,VWF,DYSF,SERPINE1,FOXF1,CD34,MEF2C
GO:0071322	cellular response to carbohydrate stimulus	0.00506042	-5.28631	70	3	0.0365854	82	16543	1020339564208	CALCRL,LGALS1,MEF2C
GO:1903706	regulation of hemopoiesis	0.00518669	-5.26166	321	6	0.0731707	82	16543	5.66036e+23	CYP26B1,PRDM1,IL4R,HCLS1,LGALS1,MEF2C
GO:0032878	regulation of establishment or maintenance of cell polarity	0.00525719	-5.24816	22	2	0.0243902	82	16543	70101003	TEK,CDH5
GO:1903393	positive regulation of adherens junction organization	0.00525719	-5.24816	22	2	0.0243902	82	16543	70103791	TEK,KDR
GO:0044319	wound healing, spreading of cells	0.00525719	-5.24816	22	2	0.0243902	82	16543	3678,94	ITGA5,ACVRL1
GO:0021544	subpallium development	0.00525719	-5.24816	22	2	0.0243902	82	16543	591585358	RARB,SHANK3
GO:0072010	glomerular epithelium development	0.00525719	-5.24816	22	2	0.0243902	82	16543	5420947	PODXL,CD34
GO:0032967	positive regulation of collagen biosynthetic process	0.00525719	-5.24816	22	2	0.0243902	82	16543	202228984	ENG,RGCC
GO:0090505	epiboly involved in wound healing	0.00525719	-5.24816	22	2	0.0243902	82	16543	3678,94	ITGA5,ACVRL1
GO:0001654	eye development	0.00526463	-5.24674	322	6	0.0731707	82	16543	57381,5915,1282,639,25932,94	RHOJ,RARB,COL4A1,PRDM1,CLIC4,ACVRL1
GO:0072376	protein activation cascade	0.005265	-5.24667	71	3	0.0365854	82	16543	7450307528984	VWF,CFH,RGCC
GO:0035265	organ growth	0.005265	-5.24667	71	3	0.0365854	82	16543	591519016781	RARB,S1PR1,STC1
GO:0014066	regulation of phosphatidylinositol 3-kinase signaling	0.00529179	-5.2416	141	4	0.0487805	82	16543	7010305937912320	TEK,HCLS1,KDR,FLT1
GO:0051172	negative regulation of nitrogen compound metabolic process	0.00534265	-5.23203	1470	15	0.182927	82	16543	5915,2004,1601,3059,94,6615,54345,639,3429,2294,947,5138,4781,3428,4208	RARB,ELK3,DAB2,HCLS1,ACVRL1,SNAI1,SOX18,PRDM1,IFI27,FOXF1,CD34,PDE2A,NFIB,IFI16,MEF2C
GO:0003208	cardiac ventricle morphogenesis	0.0054745	-5.20765	72	3	0.0365854	82	16543	202222944208	ENG,FOXF1,MEF2C
GO:0048661	positive regulation of smooth muscle cell proliferation	0.0054745	-5.20765	72	3	0.0365854	82	16543	1020319017057	CALCRL,S1PR1,THBS1
GO:0014074	response to purine-containing compound	0.00556037	-5.19209	143	4	0.0487805	82	16543	7010513866786780	TEK,PDE2A,SPARC,STC1
GO:0048545	response to steroid hormone	0.00558505	-5.18766	326	6	0.0731707	82	16543	5.9152e+24	RARB,ENG,PMEPA1,SPARC,STC1,THBS1
GO:0001890	placenta development	0.00569802	-5.16764	144	4	0.0487805	82	16543	639565466156781	PRDM1,HTRA1,SNAI1,STC1
GO:0055123	digestive system development	0.00569802	-5.16764	144	4	0.0487805	82	16543	5.91523e+16	RARB,FOXF1,PRDM1,NKX2-3
GO:0051051	negative regulation of transport	0.00571496	-5.16467	434	7	0.0853659	82	16543	2.29495e+27	FOXF1,CD34,PDE2A,CLIC2,STC1,THBS1,RGCC
GO:0048643	positive regulation of skeletal muscle tissue development	0.00573944	-5.16039	23	2	0.0243902	82	16543	566034208	CYP26B1,MEF2C
GO:0044253	positive regulation of multicellular organismal metabolic process	0.00573944	-5.16039	23	2	0.0243902	82	16543	202228984	ENG,RGCC
GO:0010714	positive regulation of collagen metabolic process	0.00573944	-5.16039	23	2	0.0243902	82	16543	202228984	ENG,RGCC
GO:0090504	epiboly	0.00573944	-5.16039	23	2	0.0243902	82	16543	3678,94	ITGA5,ACVRL1
GO:0003148	outflow tract septum morphogenesis	0.00573944	-5.16039	23	2	0.0243902	82	16543	59152022	RARB,ENG
GO:0050927	positive regulation of positive chemotaxis	0.00573944	-5.16039	23	2	0.0243902	82	16543	19013791	S1PR1,KDR
GO:0045934	negative regulation of nucleobase-containing compound metabolic process	0.00588492	-5.13536	1341	14	0.170732	82	16543	5915,2004,1601,3059,94,6615,54345,639,3429,2294,5138,4781,3428,4208	RARB,ELK3,DAB2,HCLS1,ACVRL1,SNAI1,SOX18,PRDM1,IFI27,FOXF1,PDE2A,NFIB,IFI16,MEF2C
GO:0035050	embryonic heart tube development	0.00590839	-5.13138	74	3	0.0365854	82	16543	2022543454208	ENG,SOX18,MEF2C
GO:0043066	negative regulation of apoptotic process	0.00595872	-5.1229	798	10	0.121951	82	16543	5.9157e+39	RARB,TEK,DAB2,HCLS1,KDR,SNAI1,ITGA5,SERPINE1,THBS1,MEF2C
GO:0051253	negative regulation of RNA metabolic process	0.006029	-5.11117	1203	13	0.158537	82	16543	5.9152e+51	RARB,ELK3,DAB2,HCLS1,SNAI1,SOX18,PRDM1,IFI27,FOXF1,PDE2A,NFIB,IFI16,MEF2C
GO:0009968	negative regulation of signal transduction	0.00604596	-5.10837	1065	12	0.146341	82	16543	5.66038e+50	CYP26B1,PXDN,DAB2,PMEPA1,HTRA1,SNAI1,PEAR1,SERPINE1,PRDM1,CLIC2,IGFBP4,THBS1
GO:0051247	positive regulation of protein metabolic process	0.00611975	-5.09623	1492	15	0.182927	82	16543	2022,7010,1601,7852,3059,641700,94,3791,2321,28984,3678,3429,3487,3428,7057	ENG,TEK,DAB2,CXCR4,HCLS1,ECSCR,ACVRL1,KDR,FLT1,RGCC,ITGA5,IFI27,IGFBP4,IFI16,THBS1
GO:0002694	regulation of leukocyte activation	0.00622336	-5.07945	441	7	0.0853659	82	16543	5.66036e+27	CYP26B1,PRDM1,FOXF1,IL4R,LGALS1,MEF2C,THBS1
GO:1902105	regulation of leukocyte differentiation	0.00623153	-5.07813	235	5	0.0609756	82	16543	5.66036e+19	CYP26B1,PRDM1,IL4R,HCLS1,LGALS1
GO:0050926	regulation of positive chemotaxis	0.00624118	-5.07659	24	2	0.0243902	82	16543	19013791	S1PR1,KDR
GO:0043534	blood vessel endothelial cell migration	0.00624118	-5.07659	24	2	0.0243902	82	16543	379154345	KDR,SOX18
GO:0030511	positive regulation of transforming growth factor beta receptor signaling pathway	0.00624118	-5.07659	24	2	0.0243902	82	16543	16017057	DAB2,THBS1
GO:1903846	positive regulation of cellular response to transforming growth factor beta stimulus	0.00624118	-5.07659	24	2	0.0243902	82	16543	16017057	DAB2,THBS1
GO:0043069	negative regulation of programmed cell death	0.00654392	-5.02922	809	10	0.121951	82	16543	5.9157e+39	RARB,TEK,DAB2,HCLS1,KDR,SNAI1,ITGA5,SERPINE1,THBS1,MEF2C
GO:0030947	regulation of vascular endothelial growth factor receptor signaling pathway	0.00676219	-4.99641	25	2	0.0243902	82	16543	36782321	ITGA5,FLT1
GO:0030194	positive regulation of blood coagulation	0.00676219	-4.99641	25	2	0.0243902	82	16543	50547057	SERPINE1,THBS1
GO:1900048	positive regulation of hemostasis	0.00676219	-4.99641	25	2	0.0243902	82	16543	50547057	SERPINE1,THBS1
GO:0051150	regulation of smooth muscle cell differentiation	0.00676219	-4.99641	25	2	0.0243902	82	16543	20222294	ENG,FOXF1
GO:0048738	cardiac muscle tissue development	0.0068819	-4.97886	152	4	0.0487805	82	16543	5915202219014200	RARB,ENG,S1PR1,MEF2C
GO:0042692	muscle cell differentiation	0.00691592	-4.97393	241	5	0.0609756	82	16543	2.02259e+19	ENG,RARB,FOXF1,LGALS1,MEF2C
GO:0032231	regulation of actin filament bundle assembly	0.00708135	-4.95029	79	3	0.0365854	82	16543	85358190128984	SHANK3,S1PR1,RGCC
GO:0042325	regulation of phosphorylation	0.00721259	-4.93193	1373	14	0.170732	82	16543	2022,7010,1601,7852,3059,9535,94,56937,3791,2321,28984,3678,3487,7057	ENG,TEK,DAB2,CXCR4,HCLS1,GMFG,ACVRL1,PMEPA1,KDR,FLT1,RGCC,ITGA5,IGFBP4,THBS1
GO:0071634	regulation of transforming growth factor beta production	0.00730228	-4.91957	26	2	0.0243902	82	16543	9477057	CD34,THBS1
GO:0001958	endochondral ossification	0.00730228	-4.91957	26	2	0.0243902	82	16543	70104208	TEK,MEF2C
GO:0036075	replacement ossification	0.00730228	-4.91957	26	2	0.0243902	82	16543	70104208	TEK,MEF2C
GO:0050820	positive regulation of coagulation	0.00730228	-4.91957	26	2	0.0243902	82	16543	50547057	SERPINE1,THBS1
GO:0060706	cell differentiation involved in embryonic placenta development	0.00730228	-4.91957	26	2	0.0243902	82	16543	6396615	PRDM1,SNAI1
GO:0001775	cell activation	0.00750256	-4.89251	574	8	0.097561	82	16543	5.66032e+36	CYP26B1,CD93,NKX2-3,LGALS1,RGCC,VWF,ITM2A,MEF2C
GO:0006954	inflammatory response	0.00751206	-4.89125	457	7	0.0853659	82	16543	5.66032e+29	CYP26B1,STAB1,IL4R,CXCR4,IGFBP4,IFI16,THBS1
GO:0007369	gastrulation	0.00753061	-4.88878	156	4	0.0487805	82	16543	3678229412846610	ITGA5,FOXF1,COL4A2,SNAI1
GO:0051897	positive regulation of protein kinase B signaling	0.00758641	-4.8814	81	3	0.0365854	82	16543	701030597057	TEK,HCLS1,THBS1
GO:0070613	regulation of protein processing	0.00758641	-4.8814	81	3	0.0365854	82	16543	505430757057	SERPINE1,CFH,THBS1
GO:0030510	regulation of BMP signaling pathway	0.00758641	-4.8814	81	3	0.0365854	82	16543	2022,94,5654	ENG,ACVRL1,HTRA1
GO:0071407	cellular response to organic cyclic compound	0.0076861	-4.86834	459	7	0.0853659	82	16543	5.91523e+28	RARB,FOXF1,PDE2A,PMEPA1,STC1,LGALS1,MEF2C
GO:1903317	regulation of protein maturation	0.00784674	-4.84766	82	3	0.0365854	82	16543	505430757057	SERPINE1,CFH,THBS1
GO:0035909	aorta morphogenesis	0.00786126	-4.84581	27	2	0.0243902	82	16543	2022,94	ENG,ACVRL1
GO:0051482	positive regulation of cytosolic calcium ion concentration involved in phospholipase C-activating G-protein coupled signaling pathway	0.00786126	-4.84581	27	2	0.0243902	82	16543	2865301901	P2RY8,S1PR1
GO:0050679	positive regulation of epithelial cell proliferation	0.00786958	-4.84475	158	4	0.0487805	82	16543	7010,94,5654,3791	TEK,ACVRL1,HTRA1,KDR
GO:0051246	regulation of protein metabolic process	0.00802649	-4.82501	2473	21	0.256098	82	16543	7010,641700,9535,3075,3791,28984,9452,3678,114769,7057,2022,7852,1601,3059,56937,94,2321,5054,3429,3487,3428	TEK,ECSCR,GMFG,CFH,KDR,RGCC,ITM2A,ITGA5,CARD16,THBS1,ENG,CXCR4,DAB2,HCLS1,PMEPA1,ACVRL1,FLT1,SERPINE1,IFI27,IGFBP4,IFI16
GO:0061138	morphogenesis of a branching epithelium	0.00804278	-4.82298	159	4	0.0487805	82	16543	2.02213e+16	ENG,COL4A1,FOXF1,CLIC4
GO:0050776	regulation of immune response	0.00810621	-4.81512	835	10	0.121951	82	16543	3.07529e+40	CFH,RGCC,RFTN1,IL4R,FOXF1,CD34,CLEC2B,IFITM1,IFI16,MEF2C
GO:0008544	epidermis development	0.00830469	-4.79093	252	5	0.0609756	82	16543	5.66033e+22	CYP26B1,CLIC4,SNAI1,SOX18,EMP1
GO:0033273	response to vitamin	0.00838309	-4.78154	84	3	0.0365854	82	16543	667867814208	SPARC,STC1,MEF2C
GO:0030193	regulation of blood coagulation	0.00838309	-4.78154	84	3	0.0365854	82	16543	50549477057	SERPINE1,CD34,THBS1
GO:0090130	tissue migration	0.00838309	-4.78154	84	3	0.0365854	82	16543	2294379154345	FOXF1,KDR,SOX18
GO:1900046	regulation of hemostasis	0.00838309	-4.78154	84	3	0.0365854	82	16543	50549477057	SERPINE1,CD34,THBS1
GO:0010831	positive regulation of myotube differentiation	0.00843892	-4.7749	28	2	0.0243902	82	16543	566033566	CYP26B1,IL4R
GO:0043277	apoptotic cell clearance	0.00843892	-4.7749	28	2	0.0243902	82	16543	3750337057	PEAR1,THBS1
GO:1901890	positive regulation of cell junction assembly	0.00843892	-4.7749	28	2	0.0243902	82	16543	70103791	TEK,KDR
GO:0046596	regulation of viral entry into host cell	0.00843892	-4.7749	28	2	0.0243902	82	16543	85193956	IFITM1,LGALS1
GO:0035924	cellular response to vascular endothelial growth factor stimulus	0.00843892	-4.7749	28	2	0.0243902	82	16543	37912321	KDR,FLT1
GO:1903708	positive regulation of hemopoiesis	0.00857736	-4.75863	162	4	0.0487805	82	16543	639356630593956	PRDM1,IL4R,HCLS1,LGALS1
GO:0071840	cellular component organization or biogenesis	0.00860038	-4.75595	5293	37	0.45122	82	16543	7010,1284,9535,5654,3791,85358,1901,2012,7057,2022,25932,8406,6678,57381,23180,1282,114902,6781,56603,3910,4811,9507,3678,4312,5138,4781,7852,7837,3059,94,1003,7450,8291,5054,2294,947,4208	TEK,COL4A2,GMFG,HTRA1,KDR,SHANK3,S1PR1,EMP1,THBS1,ENG,CLIC4,SRPX,SPARC,RHOJ,RFTN1,COL4A1,C1QTNF5,STC1,CYP26B1,LAMA4,NID1,ADAMTS4,ITGA5,MMP1,PDE2A,NFIB,CXCR4,PXDN,HCLS1,ACVRL1,CDH5,VWF,DYSF,SERPINE1,FOXF1,CD34,MEF2C
GO:0001822	kidney development	0.00871476	-4.74274	255	5	0.0609756	82	16543	5.91554e+18	RARB,PODXL,NID1,CD34,MEF2C
GO:0019932	second-messenger-mediated signaling	0.0087606	-4.73749	163	4	0.0487805	82	16543	7852513837911190	CXCR4,PDE2A,KDR,CLIC2
GO:0001569	branching involved in blood vessel morphogenesis	0.00903508	-4.70664	29	2	0.0243902	82	16543	20221282	ENG,COL4A1
GO:0032965	regulation of collagen biosynthetic process	0.00903508	-4.70664	29	2	0.0243902	82	16543	202228984	ENG,RGCC
GO:0043552	positive regulation of phosphatidylinositol 3-kinase activity	0.00903508	-4.70664	29	2	0.0243902	82	16543	70102321	TEK,FLT1
GO:0003382	epithelial cell morphogenesis	0.00903508	-4.70664	29	2	0.0243902	82	16543	259326781	CLIC4,STC1
GO:0045601	regulation of endothelial cell differentiation	0.00903508	-4.70664	29	2	0.0243902	82	16543	941003	ACVRL1,CDH5
GO:0043030	regulation of macrophage activation	0.00903508	-4.70664	29	2	0.0243902	82	16543	35667057	IL4R,THBS1
GO:0050865	regulation of cell activation	0.00918816	-4.68984	475	7	0.0853659	82	16543	5.66036e+27	CYP26B1,PRDM1,FOXF1,IL4R,LGALS1,MEF2C,THBS1
GO:0031401	positive regulation of protein modification process	0.00932882	-4.67465	1127	12	0.146341	82	16543	2022,7010,1601,7852,3059,94,3791,2321,28984,3678,3487,7057	ENG,TEK,DAB2,CXCR4,HCLS1,ACVRL1,KDR,FLT1,RGCC,ITGA5,IGFBP4,THBS1
GO:0006952	defense response	0.00932882	-4.67465	1127	12	0.146341	82	16543	5.66038e+48	CYP26B1,CXCR4,CFH,STAB1,SERPINE1,PRDM1,IFI27,IL4R,IGFBP4,IFI16,IFITM1,THBS1
GO:0001819	positive regulation of cytokine production	0.00938162	-4.669	364	6	0.0731707	82	16543	5.05436e+23	SERPINE1,IL4R,CD34,IFI16,THBS1,RGCC
GO:0002683	negative regulation of immune system process	0.00950145	-4.65631	365	6	0.0731707	82	16543	6.39229e+22	PRDM1,FOXF1,IL4R,HTRA1,IFI16,THBS1
GO:0050818	regulation of coagulation	0.00951926	-4.65444	88	3	0.0365854	82	16543	50549477057	SERPINE1,CD34,THBS1
GO:0080134	regulation of response to stress	0.0095904	-4.64699	1274	13	0.158537	82	16543	7.01031e+52	TEK,CFH,HTRA1,SNAI1,CALCRL,RFTN1,SERPINE1,FOXF1,CD34,PDE2A,IFI16,MEF2C,THBS1
GO:0099601	regulation of neurotransmitter receptor activity	0.00964953	-4.64085	30	2	0.0243902	82	16543	853584208	SHANK3,MEF2C
GO:0043114	regulation of vascular permeability	0.00964953	-4.64085	30	2	0.0243902	82	16543	70105138	TEK,PDE2A
GO:0051153	regulation of striated muscle cell differentiation	0.00981664	-4.62368	89	3	0.0365854	82	16543	5660335664208	CYP26B1,IL4R,MEF2C
GO:0032103	positive regulation of response to external stimulus	0.0098766	-4.61759	263	5	0.0609756	82	16543	5.05451e+19	SERPINE1,PDE2A,S1PR1,KDR,THBS1
GO:0060458	right lung development	0.00988929	-4.6163	2	1	0.0121951	82	16543	2294	FOXF1
GO:0033082	regulation of extrathymic T cell differentiation	0.00988929	-4.6163	2	1	0.0121951	82	16543	639	PRDM1
GO:2000790	regulation of mesenchymal cell proliferation involved in lung development	0.00988929	-4.6163	2	1	0.0121951	82	16543	4781	NFIB
GO:0021740	principal sensory nucleus of trigeminal nerve development	0.00988929	-4.6163	2	1	0.0121951	82	16543	4781	NFIB
GO:0048611	embryonic ectodermal digestive tract development	0.00988929	-4.6163	2	1	0.0121951	82	16543	2294	FOXF1
GO:1905292	regulation of neural crest cell differentiation	0.00988929	-4.6163	2	1	0.0121951	82	16543	2022	ENG
GO:0072254	metanephric glomerular mesangial cell differentiation	0.00988929	-4.6163	2	1	0.0121951	82	16543	947	CD34
GO:0007521	muscle cell fate determination	0.00988929	-4.6163	2	1	0.0121951	82	16543	4208	MEF2C
GO:1902811	positive regulation of skeletal muscle fiber differentiation	0.00988929	-4.6163	2	1	0.0121951	82	16543	56603	CYP26B1
GO:2000098	negative regulation of smooth muscle cell-matrix adhesion	0.00988929	-4.6163	2	1	0.0121951	82	16543	5054	SERPINE1
GO:0035983	response to trichostatin A	0.00988929	-4.6163	2	1	0.0121951	82	16543	4208	MEF2C
GO:0048369	lateral mesoderm morphogenesis	0.00988929	-4.6163	2	1	0.0121951	82	16543	2294	FOXF1
GO:0072209	metanephric mesangial cell differentiation	0.00988929	-4.6163	2	1	0.0121951	82	16543	947	CD34
GO:0003422	growth plate cartilage morphogenesis	0.00988929	-4.6163	2	1	0.0121951	82	16543	6781	STC1
GO:0071657	positive regulation of granulocyte colony-stimulating factor production	0.00988929	-4.6163	2	1	0.0121951	82	16543	947	CD34
GO:0048370	lateral mesoderm formation	0.00988929	-4.6163	2	1	0.0121951	82	16543	2294	FOXF1
GO:0072160	nephron tubule epithelial cell differentiation	0.00988929	-4.6163	2	1	0.0121951	82	16543	4208	MEF2C
GO:2000791	negative regulation of mesenchymal cell proliferation involved in lung development	0.00988929	-4.6163	2	1	0.0121951	82	16543	4781	NFIB
GO:0010752	regulation of cGMP-mediated signaling	0.00988929	-4.6163	2	1	0.0121951	82	16543	7057	THBS1
GO:0035759	mesangial cell-matrix adhesion	0.00988929	-4.6163	2	1	0.0121951	82	16543	947	CD34
GO:1901258	positive regulation of macrophage colony-stimulating factor production	0.00988929	-4.6163	2	1	0.0121951	82	16543	947	CD34
GO:0003245	cardiac muscle tissue growth involved in heart morphogenesis	0.00988929	-4.6163	2	1	0.0121951	82	16543	1901	S1PR1
GO:1900168	positive regulation of glial cell-derived neurotrophic factor secretion	0.00988929	-4.6163	2	1	0.0121951	82	16543	947	CD34
GO:0007439	ectodermal digestive tract development	0.00988929	-4.6163	2	1	0.0121951	82	16543	2294	FOXF1
GO:0035026	leading edge cell differentiation	0.00988929	-4.6163	2	1	0.0121951	82	16543	1601	DAB2
GO:2001035	regulation of tongue muscle cell differentiation	0.00988929	-4.6163	2	1	0.0121951	82	16543	56603	CYP26B1
GO:0021730	trigeminal sensory nucleus development	0.00988929	-4.6163	2	1	0.0121951	82	16543	4781	NFIB
GO:1900166	regulation of glial cell-derived neurotrophic factor secretion	0.00988929	-4.6163	2	1	0.0121951	82	16543	947	CD34
GO:0060025	regulation of synaptic activity	0.00988929	-4.6163	2	1	0.0121951	82	16543	4208	MEF2C
GO:0035984	cellular response to trichostatin A	0.00988929	-4.6163	2	1	0.0121951	82	16543	4208	MEF2C
GO:2001037	positive regulation of tongue muscle cell differentiation	0.00988929	-4.6163	2	1	0.0121951	82	16543	56603	CYP26B1
GO:0001893	maternal placenta development	0.0102821	-4.57735	31	2	0.0243902	82	16543	6396781	PRDM1,STC1
GO:1900449	regulation of glutamate receptor signaling pathway	0.0102821	-4.57735	31	2	0.0243902	82	16543	853584208	SHANK3,MEF2C
GO:0009628	response to abiotic stimulus	0.0103101	-4.57463	1002	11	0.134146	82	16543	2022,7010,7852,94,6678,28984,5138,85358,6781,3428,7057	ENG,TEK,CXCR4,ACVRL1,SPARC,RGCC,PDE2A,SHANK3,STC1,IFI16,THBS1
GO:0006909	phagocytosis	0.0103193	-4.57373	171	4	0.0487805	82	16543	2.29184e+18	CD93,PEAR1,SRPX,THBS1
GO:0071495	cellular response to endogenous stimulus	0.0104557	-4.5606	1004	11	0.134146	82	16543	5915,2022,1284,2791,94,56937,1003,1282,5138,6781,4208	RARB,ENG,COL4A2,GNG11,ACVRL1,PMEPA1,CDH5,COL4A1,PDE2A,STC1,MEF2C
GO:0050715	positive regulation of cytokine secretion	0.0107411	-4.53368	92	3	0.0365854	82	16543	356694728984	IL4R,CD34,RGCC
GO:0001974	blood vessel remodeling	0.0109326	-4.51601	32	2	0.0243902	82	16543	944208	ACVRL1,MEF2C
GO:0090218	positive regulation of lipid kinase activity	0.0109326	-4.51601	32	2	0.0243902	82	16543	70102321	TEK,FLT1
GO:0002832	negative regulation of response to biotic stimulus	0.0109326	-4.51601	32	2	0.0243902	82	16543	6395654	PRDM1,HTRA1
GO:0030513	positive regulation of BMP signaling pathway	0.0109326	-4.51601	32	2	0.0243902	82	16543	2022,94	ENG,ACVRL1
GO:0043304	regulation of mast cell degranulation	0.0109326	-4.51601	32	2	0.0243902	82	16543	22943566	FOXF1,IL4R
GO:0033006	regulation of mast cell activation involved in immune response	0.0109326	-4.51601	32	2	0.0243902	82	16543	22943566	FOXF1,IL4R
GO:0030183	B cell differentiation	0.0110601	-4.50441	93	3	0.0365854	82	16543	94521592963956	ITM2A,NKX2-3,LGALS1
GO:0019722	calcium-mediated signaling	0.0110601	-4.50441	93	3	0.0365854	82	16543	785237911193	CXCR4,KDR,CLIC2
GO:0051179	localization	0.0112174	-4.49029	4819	34	0.414634	82	16543	22918,7010,3791,23166,85358,1901,1193,7057,2022,90952,25932,1601,8406,6678,159296,23180,114902,5420,2078,6615,375033,10203,3678,4312,5138,7852,94,2321,54345,7450,8291,5054,947,4208	CD93,TEK,KDR,STAB1,SHANK3,S1PR1,CLIC2,THBS1,ENG,ESAM,CLIC4,DAB2,SRPX,SPARC,NKX2-3,RFTN1,C1QTNF5,PODXL,ERG,SNAI1,PEAR1,CALCRL,ITGA5,MMP1,PDE2A,CXCR4,ACVRL1,FLT1,SOX18,VWF,DYSF,SERPINE1,CD34,MEF2C
GO:0002573	myeloid leukocyte differentiation	0.0113845	-4.4755	94	3	0.0365854	82	16543	15929634284208	NKX2-3,IFI16,MEF2C
GO:0010648	negative regulation of cell communication	0.0114262	-4.47185	1158	12	0.146341	82	16543	5.66038e+50	CYP26B1,PXDN,DAB2,PMEPA1,HTRA1,SNAI1,PEAR1,SERPINE1,PRDM1,CLIC2,IGFBP4,THBS1
GO:0022407	regulation of cell-cell adhesion	0.011571	-4.45925	381	6	0.0731707	82	16543	5.66036e+24	CYP26B1,PRDM1,PODXL,IL4R,LGALS1,RGCC
GO:1903318	negative regulation of protein maturation	0.0116008	-4.45668	33	2	0.0243902	82	16543	50547057	SERPINE1,THBS1
GO:0010955	negative regulation of protein processing	0.0116008	-4.45668	33	2	0.0243902	82	16543	50547057	SERPINE1,THBS1
GO:0023057	negative regulation of signaling	0.0117216	-4.44632	1162	12	0.146341	82	16543	5.66038e+50	CYP26B1,PXDN,DAB2,PMEPA1,HTRA1,SNAI1,PEAR1,SERPINE1,PRDM1,CLIC2,IGFBP4,THBS1
GO:0009607	response to biotic stimulus	0.011872	-4.43357	751	9	0.109756	82	16543	7.85267e+38	CXCR4,SPARC,TMEM233,STAB1,SERPINE1,IL4R,IFITM1,IFI16,MEF2C
GO:0003279	cardiac septum development	0.0120498	-4.41871	96	3	0.0365854	82	16543	59152022639	RARB,ENG,PRDM1
GO:0002698	negative regulation of immune effector process	0.0120498	-4.41871	96	3	0.0365854	82	16543	229435665654	FOXF1,IL4R,HTRA1
GO:0010712	regulation of collagen metabolic process	0.0122866	-4.39925	34	2	0.0243902	82	16543	202228984	ENG,RGCC
GO:0048566	embryonic digestive tract development	0.0122866	-4.39925	34	2	0.0243902	82	16543	59152294	RARB,FOXF1
GO:0072009	nephron epithelium development	0.0123907	-4.39081	97	3	0.0365854	82	16543	54209474208	PODXL,CD34,MEF2C
GO:0051591	response to cAMP	0.0123907	-4.39081	97	3	0.0365854	82	16543	701066786781	TEK,SPARC,STC1
GO:0048562	embryonic organ morphogenesis	0.0126914	-4.36683	280	5	0.0609756	82	16543	5.9152e+20	RARB,ENG,FOXF1,SOX18,MEF2C
GO:0002696	positive regulation of leukocyte activation	0.0128722	-4.35268	281	5	0.0609756	82	16543	6.39357e+18	PRDM1,IL4R,LGALS1,MEF2C,THBS1
GO:0043010	camera-type eye development	0.0128722	-4.35268	281	5	0.0609756	82	16543	57381,5915,1282,25932,94	RHOJ,RARB,COL4A1,CLIC4,ACVRL1
GO:0003179	heart valve morphogenesis	0.0129897	-4.3436	35	2	0.0243902	82	16543	20784208	ERG,MEF2C
GO:0071675	regulation of mononuclear cell migration	0.0129897	-4.3436	35	2	0.0243902	82	16543	50547057	SERPINE1,THBS1
GO:0046058	cAMP metabolic process	0.0129897	-4.3436	35	2	0.0243902	82	16543	102035138	CALCRL,PDE2A
GO:0050853	B cell receptor signaling pathway	0.0129897	-4.3436	35	2	0.0243902	82	16543	231804208	RFTN1,MEF2C
GO:0044246	regulation of multicellular organismal metabolic process	0.0129897	-4.3436	35	2	0.0243902	82	16543	202228984	ENG,RGCC
GO:0010464	regulation of mesenchymal cell proliferation	0.0129897	-4.3436	35	2	0.0243902	82	16543	22944781	FOXF1,NFIB
GO:0035051	cardiocyte differentiation	0.0130889	-4.33599	99	3	0.0365854	82	16543	5915420854345	RARB,MEF2C,SOX18
GO:0002285	lymphocyte activation involved in immune response	0.0134464	-4.30905	100	3	0.0365854	82	16543	94521592963956	ITM2A,NKX2-3,LGALS1
GO:0050728	negative regulation of inflammatory response	0.0141778	-4.25608	102	3	0.0365854	82	16543	7010102032294	TEK,CALCRL,FOXF1
GO:0050867	positive regulation of cell activation	0.014579	-4.22817	290	5	0.0609756	82	16543	6.39357e+18	PRDM1,IL4R,LGALS1,MEF2C,THBS1
GO:0002457	T cell antigen processing and presentation	0.0147976	-4.21329	3	1	0.0121951	82	16543	23180	RFTN1
GO:0097187	dentinogenesis	0.0147976	-4.21329	3	1	0.0121951	82	16543	5654	HTRA1
GO:0003199	endocardial cushion to mesenchymal transition involved in heart valve formation	0.0147976	-4.21329	3	1	0.0121951	82	16543	2078	ERG
GO:2000504	positive regulation of blood vessel remodeling	0.0147976	-4.21329	3	1	0.0121951	82	16543	2078	ERG
GO:0070278	extracellular matrix constituent secretion	0.0147976	-4.21329	3	1	0.0121951	82	16543	2022	ENG
GO:0048866	stem cell fate specification	0.0147976	-4.21329	3	1	0.0121951	82	16543	54345	SOX18
GO:0010751	negative regulation of nitric oxide mediated signal transduction	0.0147976	-4.21329	3	1	0.0121951	82	16543	7057	THBS1
GO:0021773	striatal medium spiny neuron differentiation	0.0147976	-4.21329	3	1	0.0121951	82	16543	85358	SHANK3
GO:0090272	negative regulation of fibroblast growth factor production	0.0147976	-4.21329	3	1	0.0121951	82	16543	28984	RGCC
GO:0032620	interleukin-17 production	0.0147976	-4.21329	3	1	0.0121951	82	16543	23180	RFTN1
GO:1902809	regulation of skeletal muscle fiber differentiation	0.0147976	-4.21329	3	1	0.0121951	82	16543	56603	CYP26B1
GO:0033159	negative regulation of protein import into nucleus, translocation	0.0147976	-4.21329	3	1	0.0121951	82	16543	5138	PDE2A
GO:1990834	response to odorant	0.0147976	-4.21329	3	1	0.0121951	82	16543	3566	IL4R
GO:2000097	regulation of smooth muscle cell-matrix adhesion	0.0147976	-4.21329	3	1	0.0121951	82	16543	5054	SERPINE1
GO:2000111	positive regulation of macrophage apoptotic process	0.0147976	-4.21329	3	1	0.0121951	82	16543	4208	MEF2C
GO:0045626	negative regulation of T-helper 1 cell differentiation	0.0147976	-4.21329	3	1	0.0121951	82	16543	3566	IL4R
GO:0071655	regulation of granulocyte colony-stimulating factor production	0.0147976	-4.21329	3	1	0.0121951	82	16543	947	CD34
GO:0070268	cornification	0.0147976	-4.21329	3	1	0.0121951	82	16543	56603	CYP26B1
GO:0072223	metanephric glomerular mesangium development	0.0147976	-4.21329	3	1	0.0121951	82	16543	947	CD34
GO:0060689	cell differentiation involved in salivary gland development	0.0147976	-4.21329	3	1	0.0121951	82	16543	4781	NFIB
GO:0048014	Tie signaling pathway	0.0147976	-4.21329	3	1	0.0121951	82	16543	7010	TEK
GO:0072011	glomerular endothelium development	0.0147976	-4.21329	3	1	0.0121951	82	16543	947	CD34
GO:0003331	positive regulation of extracellular matrix constituent secretion	0.0147976	-4.21329	3	1	0.0121951	82	16543	28984	RGCC
GO:0003330	regulation of extracellular matrix constituent secretion	0.0147976	-4.21329	3	1	0.0121951	82	16543	28984	RGCC
GO:0002581	negative regulation of antigen processing and presentation of peptide or polysaccharide antigen via MHC class II	0.0147976	-4.21329	3	1	0.0121951	82	16543	7057	THBS1
GO:0060800	regulation of cell differentiation involved in embryonic placenta development	0.0147976	-4.21329	3	1	0.0121951	82	16543	6615	SNAI1
GO:1902904	negative regulation of supramolecular fiber organization	0.0149316	-4.20428	104	3	0.0365854	82	16543	8535895351901	SHANK3,GMFG,S1PR1
GO:0061245	establishment or maintenance of bipolar cell polarity	0.0152013	-4.18637	38	2	0.0243902	82	16543	229425932	FOXF1,CLIC4
GO:1905207	regulation of cardiocyte differentiation	0.0152013	-4.18637	38	2	0.0243902	82	16543	20224208	ENG,MEF2C
GO:0035088	establishment or maintenance of apical/basal cell polarity	0.0152013	-4.18637	38	2	0.0243902	82	16543	229425932	FOXF1,CLIC4
GO:0033628	regulation of cell adhesion mediated by integrin	0.015972	-4.13692	39	2	0.0243902	82	16543	50545420	SERPINE1,PODXL
GO:0002521	leukocyte differentiation	0.0160074	-4.13471	297	5	0.0609756	82	16543	9.45216e+21	ITM2A,NKX2-3,IFI16,LGALS1,MEF2C
GO:0023014	signal transduction by protein phosphorylation	0.0161043	-4.12867	410	6	0.0731707	82	16543	7010,85358,94,3791,83483,4208	TEK,SHANK3,ACVRL1,KDR,PLVAP,MEF2C
GO:0040007	growth	0.0161043	-4.12867	410	6	0.0731707	82	16543	5.91523e+25	RARB,RFTN1,CLIC4,S1PR1,STC1,EMP1
GO:0002687	positive regulation of leukocyte migration	0.0165061	-4.10403	108	3	0.0365854	82	16543	5054705783483	SERPINE1,THBS1,PLVAP
GO:0009612	response to mechanical stimulus	0.0165893	-4.09899	197	4	0.0487805	82	16543	2.02251e+16	ENG,PDE2A,SHANK3,THBS1
GO:0032268	regulation of cellular protein metabolic process	0.0166148	-4.09746	2312	19	0.231707	82	16543	7010,641700,9535,3791,28984,3678,114769,7057,2022,7852,1601,3059,56937,94,2321,5054,3429,3487,3428	TEK,ECSCR,GMFG,KDR,RGCC,ITGA5,CARD16,THBS1,ENG,CXCR4,DAB2,HCLS1,PMEPA1,ACVRL1,FLT1,SERPINE1,IFI27,IGFBP4,IFI16
GO:0043551	regulation of phosphatidylinositol 3-kinase activity	0.0167592	-4.08881	40	2	0.0243902	82	16543	70102321	TEK,FLT1
GO:0035987	endodermal cell differentiation	0.0167592	-4.08881	40	2	0.0243902	82	16543	36781284	ITGA5,COL4A2
GO:0033003	regulation of mast cell activation	0.0175626	-4.04198	41	2	0.0243902	82	16543	22943566	FOXF1,IL4R
GO:0002886	regulation of myeloid leukocyte mediated immunity	0.0175626	-4.04198	41	2	0.0243902	82	16543	22943566	FOXF1,IL4R
GO:1903727	positive regulation of phospholipid metabolic process	0.0175626	-4.04198	41	2	0.0243902	82	16543	70102321	TEK,FLT1
GO:0033993	response to lipid	0.0176884	-4.03485	803	9	0.109756	82	16543	5.66036e+37	CYP26B1,RARB,ENG,PMEPA1,SPARC,SERPINE1,STC1,THBS1,MEF2C
GO:0010038	response to metal ion	0.0177512	-4.0313	305	5	0.0609756	82	16543	2.59327e+22	CLIC4,SPARC,S100A16,MEF2C,THBS1
GO:0045321	leukocyte activation	0.0179188	-4.02191	420	6	0.0731707	82	16543	5.66039e+27	CYP26B1,ITM2A,CD93,NKX2-3,LGALS1,MEF2C
GO:0021700	developmental maturation	0.0180174	-4.01642	202	4	0.0487805	82	16543	941901100354345	ACVRL1,S1PR1,CDH5,SOX18
GO:0048660	regulation of smooth muscle cell proliferation	0.0181705	-4.00796	112	3	0.0365854	82	16543	1020319017057	CALCRL,S1PR1,THBS1
GO:0008219	cell death	0.018237	-4.0043	946	10	0.121951	82	16543	5.66032e+43	CYP26B1,DAB2,CXCR4,CLIC4,ECSCR,LGALS1,IFI27,IFI16,MEF2C,EMP1
GO:0001709	cell fate determination	0.0183821	-3.99638	42	2	0.0243902	82	16543	566034208	CYP26B1,MEF2C
GO:0043300	regulation of leukocyte degranulation	0.0183821	-3.99638	42	2	0.0243902	82	16543	22943566	FOXF1,IL4R
GO:0001954	positive regulation of cell-matrix adhesion	0.0183821	-3.99638	42	2	0.0243902	82	16543	70103791	TEK,KDR
GO:0045580	regulation of T cell differentiation	0.0186007	-3.98456	113	3	0.0365854	82	16543	566036393566	CYP26B1,PRDM1,IL4R
GO:0051494	negative regulation of cytoskeleton organization	0.0190365	-3.9614	114	3	0.0365854	82	16543	8535895351901	SHANK3,GMFG,S1PR1
GO:0043271	negative regulation of ion transport	0.019478	-3.93847	115	3	0.0365854	82	16543	119367817057	CLIC2,STC1,THBS1
GO:0046822	regulation of nucleocytoplasmic transport	0.01952	-3.93632	207	4	0.0487805	82	16543	1601342930595130	DAB2,IFI27,HCLS1,PDE2A
GO:1901701	cellular response to oxygen-containing compound	0.0195615	-3.93419	817	9	0.109756	82	16543	5.66033e+37	CYP26B1,GNG11,LGALS1,CALCRL,SERPINE1,COL4A1,PDE2A,STC1,MEF2C
GO:0060214	endocardium formation	0.019682	-3.92805	4	1	0.0121951	82	16543	54345	SOX18
GO:0061304	retinal blood vessel morphogenesis	0.019682	-3.92805	4	1	0.0121951	82	16543	1282	COL4A1
GO:0033631	cell-cell adhesion mediated by integrin	0.019682	-3.92805	4	1	0.0121951	82	16543	3678	ITGA5
GO:2000969	positive regulation of alpha-amino-3-hydroxy-5-methyl-4-isoxazole propionate selective glutamate receptor activity	0.019682	-3.92805	4	1	0.0121951	82	16543	85358	SHANK3
GO:2001013	epithelial cell proliferation involved in renal tubule morphogenesis	0.019682	-3.92805	4	1	0.0121951	82	16543	4208	MEF2C
GO:0097688	glutamate receptor clustering	0.019682	-3.92805	4	1	0.0121951	82	16543	85358	SHANK3
GO:2001027	negative regulation of endothelial cell chemotaxis	0.019682	-3.92805	4	1	0.0121951	82	16543	7057	THBS1
GO:0010746	regulation of plasma membrane long-chain fatty acid transport	0.019682	-3.92805	4	1	0.0121951	82	16543	7057	THBS1
GO:0035771	interleukin-4-mediated signaling pathway	0.019682	-3.92805	4	1	0.0121951	82	16543	3566	IL4R
GO:1901552	positive regulation of endothelial cell development	0.019682	-3.92805	4	1	0.0121951	82	16543	1003	CDH5
GO:1902202	regulation of hepatocyte growth factor receptor signaling pathway	0.019682	-3.92805	4	1	0.0121951	82	16543	11082	ESM1
GO:0061030	epithelial cell differentiation involved in mammary gland alveolus development	0.019682	-3.92805	4	1	0.0121951	82	16543	2294	FOXF1
GO:0097114	NMDA glutamate receptor clustering	0.019682	-3.92805	4	1	0.0121951	82	16543	85358	SHANK3
GO:0010749	regulation of nitric oxide mediated signal transduction	0.019682	-3.92805	4	1	0.0121951	82	16543	7057	THBS1
GO:0060244	negative regulation of cell proliferation involved in contact inhibition	0.019682	-3.92805	4	1	0.0121951	82	16543	8406	SRPX
GO:1900038	negative regulation of cellular response to hypoxia	0.019682	-3.92805	4	1	0.0121951	82	16543	947	CD34
GO:0034653	retinoic acid catabolic process	0.019682	-3.92805	4	1	0.0121951	82	16543	56603	CYP26B1
GO:0014045	establishment of endothelial blood-brain barrier	0.019682	-3.92805	4	1	0.0121951	82	16543	2022	ENG
GO:1903142	positive regulation of establishment of endothelial barrier	0.019682	-3.92805	4	1	0.0121951	82	16543	1003	CDH5
GO:0060486	Clara cell differentiation	0.019682	-3.92805	4	1	0.0121951	82	16543	4781	NFIB
GO:0061043	regulation of vascular wound healing	0.019682	-3.92805	4	1	0.0121951	82	16543	5054	SERPINE1
GO:1901256	regulation of macrophage colony-stimulating factor production	0.019682	-3.92805	4	1	0.0121951	82	16543	947	CD34
GO:0022009	central nervous system vasculogenesis	0.019682	-3.92805	4	1	0.0121951	82	16543	2022	ENG
GO:0038001	paracrine signaling	0.019682	-3.92805	4	1	0.0121951	82	16543	947	CD34
GO:0072537	fibroblast activation	0.019682	-3.92805	4	1	0.0121951	82	16543	28984	RGCC
GO:1900041	negative regulation of interleukin-2 secretion	0.019682	-3.92805	4	1	0.0121951	82	16543	947	CD34
GO:0033634	positive regulation of cell-cell adhesion mediated by integrin	0.019682	-3.92805	4	1	0.0121951	82	16543	5420	PODXL
GO:0051835	positive regulation of synapse structural plasticity	0.019682	-3.92805	4	1	0.0121951	82	16543	85358	SHANK3
GO:0010748	negative regulation of plasma membrane long-chain fatty acid transport	0.019682	-3.92805	4	1	0.0121951	82	16543	7057	THBS1
GO:0003273	cell migration involved in endocardial cushion formation	0.019682	-3.92805	4	1	0.0121951	82	16543	2022	ENG
GO:0016103	diterpenoid catabolic process	0.019682	-3.92805	4	1	0.0121951	82	16543	56603	CYP26B1
GO:0097113	AMPA glutamate receptor clustering	0.019682	-3.92805	4	1	0.0121951	82	16543	85358	SHANK3
GO:2000048	negative regulation of cell-cell adhesion mediated by cadherin	0.019682	-3.92805	4	1	0.0121951	82	16543	28984	RGCC
GO:0003241	growth involved in heart morphogenesis	0.019682	-3.92805	4	1	0.0121951	82	16543	1901	S1PR1
GO:0006898	receptor-mediated endocytosis	0.0198295	-3.92058	208	4	0.0487805	82	16543	1.02032e+17	CALCRL,STAB1,DAB2,SPARC
GO:0050777	negative regulation of immune response	0.0199251	-3.91577	116	3	0.0365854	82	16543	229435663428	FOXF1,IL4R,IFI16
GO:0002011	morphogenesis of an epithelial sheet	0.0200687	-3.90859	44	2	0.0243902	82	16543	3678,94	ITGA5,ACVRL1
GO:1900047	negative regulation of hemostasis	0.0200687	-3.90859	44	2	0.0243902	82	16543	5054947	SERPINE1,CD34
GO:0030195	negative regulation of blood coagulation	0.0200687	-3.90859	44	2	0.0243902	82	16543	5054947	SERPINE1,CD34
GO:0048260	positive regulation of receptor-mediated endocytosis	0.0200687	-3.90859	44	2	0.0243902	82	16543	50541601	SERPINE1,DAB2
GO:2001257	regulation of cation channel activity	0.0203779	-3.8933	117	3	0.0365854	82	16543	8535811934208	SHANK3,CLIC2,MEF2C
GO:0043588	skin development	0.0204578	-3.88939	210	4	0.0487805	82	16543	5.66033e+18	CYP26B1,CLIC4,SNAI1,SOX18
GO:0043065	positive regulation of apoptotic process	0.02062	-3.88149	558	7	0.0853659	82	16543	5.91534e+30	RARB,IFI27,ECSCR,SRPX,MEF2C,THBS1,RGCC
GO:0061061	muscle structure development	0.0206893	-3.87814	434	6	0.0731707	82	16543	2.02259e+23	ENG,RARB,FOXF1,S1PR1,LGALS1,MEF2C
GO:0001701	in utero embryonic development	0.0210981	-3.85857	319	5	0.0609756	82	16543	2294,639,94,6615,54345	FOXF1,PRDM1,ACVRL1,SNAI1,SOX18
GO:0048468	cell development	0.0214357	-3.8427	1415	13	0.158537	82	16543	2.0227e+53	ENG,TEK,RARB,PODXL,CLIC4,SOX18,FLI1,PRDM1,SHANK3,PDE2A,NFIB,STC1,MEF2C
GO:0007167	enzyme linked receptor protein signaling pathway	0.0214904	-3.84015	694	8	0.097561	82	16543	2022,7010,1284,94,3791,1003,2321,1282	ENG,TEK,COL4A2,ACVRL1,KDR,CDH5,FLT1,COL4A1
GO:0043068	positive regulation of programmed cell death	0.0215305	-3.83828	563	7	0.0853659	82	16543	5.91534e+30	RARB,IFI27,ECSCR,SRPX,MEF2C,THBS1,RGCC
GO:0030162	regulation of proteolysis	0.0216549	-3.83252	695	8	0.097561	82	16543	1.60164e+35	DAB2,ECSCR,CFH,SERPINE1,CARD16,IFI27,IFI16,THBS1
GO:0032330	regulation of chondrocyte differentiation	0.0218176	-3.82504	46	2	0.0243902	82	16543	5915,94	RARB,ACVRL1
GO:0090303	positive regulation of wound healing	0.0218176	-3.82504	46	2	0.0243902	82	16543	50547057	SERPINE1,THBS1
GO:0050710	negative regulation of cytokine secretion	0.0218176	-3.82504	46	2	0.0243902	82	16543	94728984	CD34,RGCC
GO:0048641	regulation of skeletal muscle tissue development	0.022715	-3.78473	47	2	0.0243902	82	16543	566034208	CYP26B1,MEF2C
GO:0006956	complement activation	0.022715	-3.78473	47	2	0.0243902	82	16543	307528984	CFH,RGCC
GO:0050819	negative regulation of coagulation	0.022715	-3.78473	47	2	0.0243902	82	16543	5054947	SERPINE1,CD34
GO:0051896	regulation of protein kinase B signaling	0.0227268	-3.78421	122	3	0.0365854	82	16543	701030597057	TEK,HCLS1,THBS1
GO:0035556	intracellular signal transduction	0.0228454	-3.779	1582	14	0.170732	82	16543	7.01079e+60	TEK,CXCR4,HCLS1,KDR,PLVAP,RGCC,RHOJ,SHANK3,PDE2A,CLIC2,ARHGAP31,RAPGEF5,IFI16,MEF2C
GO:0002460	adaptive immune response based on somatic recombination of immune receptors built from immunoglobulin superfamily domains	0.0232135	-3.76302	123	3	0.0365854	82	16543	2318035664208	RFTN1,IL4R,MEF2C
GO:0030595	leukocyte chemotaxis	0.0232135	-3.76302	123	3	0.0365854	82	16543	785219012321	CXCR4,S1PR1,FLT1
GO:0002066	columnar/cuboidal epithelial cell development	0.0236275	-3.74535	48	2	0.0243902	82	16543	5915639	RARB,PRDM1
GO:0051926	negative regulation of calcium ion transport	0.0236275	-3.74535	48	2	0.0243902	82	16543	11936781	CLIC2,STC1
GO:0061041	regulation of wound healing	0.023706	-3.74203	124	3	0.0365854	82	16543	50549477057	SERPINE1,CD34,THBS1
GO:0090288	negative regulation of cellular response to growth factor stimulus	0.023706	-3.74203	124	3	0.0365854	82	16543	5693756547057	PMEPA1,HTRA1,THBS1
GO:0009749	response to glucose	0.0242041	-3.72123	125	3	0.0365854	82	16543	395642087057	LGALS1,MEF2C,THBS1
GO:0071396	cellular response to lipid	0.0244299	-3.71195	451	6	0.0731707	82	16543	5.66036e+25	CYP26B1,RARB,SERPINE1,PMEPA1,STC1,MEF2C
GO:0060662	salivary gland cavitation	0.0245424	-3.70735	5	1	0.0121951	82	16543	4781	NFIB
GO:0033227	dsRNA transport	0.0245424	-3.70735	5	1	0.0121951	82	16543	23180	RFTN1
GO:1905065	positive regulation of vascular smooth muscle cell differentiation	0.0245424	-3.70735	5	1	0.0121951	82	16543	2022	ENG
GO:0048170	positive regulation of long-term neuronal synaptic plasticity	0.0245424	-3.70735	5	1	0.0121951	82	16543	85358	SHANK3
GO:0021960	anterior commissure morphogenesis	0.0245424	-3.70735	5	1	0.0121951	82	16543	4781	NFIB
GO:0034112	positive regulation of homotypic cell-cell adhesion	0.0245424	-3.70735	5	1	0.0121951	82	16543	3956	LGALS1
GO:0038033	positive regulation of endothelial cell chemotaxis by VEGF-activated vascular endothelial growth factor receptor signaling pathway	0.0245424	-3.70735	5	1	0.0121951	82	16543	3791	KDR
GO:0002580	regulation of antigen processing and presentation of peptide or polysaccharide antigen via MHC class II	0.0245424	-3.70735	5	1	0.0121951	82	16543	7057	THBS1
GO:1905007	positive regulation of epithelial to mesenchymal transition involved in endocardial cushion formation	0.0245424	-3.70735	5	1	0.0121951	82	16543	2022	ENG
GO:0060509	Type I pneumocyte differentiation	0.0245424	-3.70735	5	1	0.0121951	82	16543	4781	NFIB
GO:0010957	negative regulation of vitamin D biosynthetic process	0.0245424	-3.70735	5	1	0.0121951	82	16543	6615	SNAI1
GO:0003406	retinal pigment epithelium development	0.0245424	-3.70735	5	1	0.0121951	82	16543	5915	RARB
GO:0097734	extracellular exosome biogenesis	0.0245424	-3.70735	5	1	0.0121951	82	16543	947	CD34
GO:2000822	regulation of behavioral fear response	0.0245424	-3.70735	5	1	0.0121951	82	16543	4208	MEF2C
GO:0043652	engulfment of apoptotic cell	0.0245424	-3.70735	5	1	0.0121951	82	16543	7057	THBS1
GO:0097070	ductus arteriosus closure	0.0245424	-3.70735	5	1	0.0121951	82	16543	2294	FOXF1
GO:0045794	negative regulation of cell volume	0.0245424	-3.70735	5	1	0.0121951	82	16543	85358	SHANK3
GO:2000987	positive regulation of behavioral fear response	0.0245424	-3.70735	5	1	0.0121951	82	16543	4208	MEF2C
GO:2000370	positive regulation of clathrin-dependent endocytosis	0.0245424	-3.70735	5	1	0.0121951	82	16543	1601	DAB2
GO:1900451	positive regulation of glutamate receptor signaling pathway	0.0245424	-3.70735	5	1	0.0121951	82	16543	85358	SHANK3
GO:1903367	positive regulation of fear response	0.0245424	-3.70735	5	1	0.0121951	82	16543	4208	MEF2C
GO:0060605	tube lumen cavitation	0.0245424	-3.70735	5	1	0.0121951	82	16543	4781	NFIB
GO:0034316	negative regulation of Arp2/3 complex-mediated actin nucleation	0.0245424	-3.70735	5	1	0.0121951	82	16543	9535	GMFG
GO:0097107	postsynaptic density assembly	0.0245424	-3.70735	5	1	0.0121951	82	16543	85358	SHANK3
GO:0010991	negative regulation of SMAD protein complex assembly	0.0245424	-3.70735	5	1	0.0121951	82	16543	56937	PMEPA1
GO:0060510	Type II pneumocyte differentiation	0.0245424	-3.70735	5	1	0.0121951	82	16543	4781	NFIB
GO:0090131	mesenchyme migration	0.0245424	-3.70735	5	1	0.0121951	82	16543	2294	FOXF1
GO:0060718	chorionic trophoblast cell differentiation	0.0245424	-3.70735	5	1	0.0121951	82	16543	5654	HTRA1
GO:0033591	response to L-ascorbic acid	0.0245424	-3.70735	5	1	0.0121951	82	16543	6678	SPARC
GO:1903365	regulation of fear response	0.0245424	-3.70735	5	1	0.0121951	82	16543	4208	MEF2C
GO:0045071	negative regulation of viral genome replication	0.0245548	-3.70685	49	2	0.0243902	82	16543	34288519	IFI16,IFITM1
GO:0043550	regulation of lipid kinase activity	0.0245548	-3.70685	49	2	0.0243902	82	16543	70102321	TEK,FLT1
GO:0048546	digestive tract morphogenesis	0.0245548	-3.70685	49	2	0.0243902	82	16543	2294159296	FOXF1,NKX2-3
GO:0051049	regulation of transport	0.0245683	-3.7063	1755	15	0.182927	82	16543	1.60126e+61	DAB2,CLIC4,HCLS1,RGCC,SERPINE1,FOXF1,IFI27,IL4R,CD34,PDE2A,SHANK3,CLIC2,STC1,MEF2C,THBS1
GO:0001706	endoderm formation	0.0254969	-3.6692	50	2	0.0243902	82	16543	36781284	ITGA5,COL4A2
GO:0051707	response to other organism	0.0258792	-3.65432	719	8	0.097561	82	16543	7.85267e+32	CXCR4,SPARC,SERPINE1,STAB1,IL4R,IFITM1,IFI16,MEF2C
GO:0043207	response to external biotic stimulus	0.0260669	-3.64709	720	8	0.097561	82	16543	7.85267e+32	CXCR4,SPARC,SERPINE1,STAB1,IL4R,IFITM1,IFI16,MEF2C
GO:0045055	regulated exocytosis	0.0262947	-3.63839	227	4	0.0487805	82	16543	7450505466787050	VWF,SERPINE1,SPARC,THBS1
GO:0046637	regulation of alpha-beta T cell differentiation	0.0264535	-3.63237	51	2	0.0243902	82	16543	6393566	PRDM1,IL4R
GO:0071277	cellular response to calcium ion	0.0264535	-3.63237	51	2	0.0243902	82	16543	259324208	CLIC4,MEF2C
GO:0010951	negative regulation of endopeptidase activity	0.0266661	-3.62436	228	4	0.0487805	82	16543	1.1477e+17	CARD16,SERPINE1,IFI16,THBS1
GO:0009746	response to hexose	0.0267795	-3.62012	130	3	0.0365854	82	16543	395642087057	LGALS1,MEF2C,THBS1
GO:0022408	negative regulation of cell-cell adhesion	0.0267795	-3.62012	130	3	0.0365854	82	16543	5420356628984	PODXL,IL4R,RGCC
GO:0045165	cell fate commitment	0.0274184	-3.59654	230	4	0.0487805	82	16543	5.66036e+16	CYP26B1,PRDM1,MEF2C,SOX18
GO:0051966	regulation of synaptic transmission, glutamatergic	0.0274245	-3.59632	52	2	0.0243902	82	16543	853584208	SHANK3,MEF2C
GO:2001238	positive regulation of extrinsic apoptotic signaling pathway	0.0274245	-3.59632	52	2	0.0243902	82	16543	84067057	SRPX,THBS1
GO:0021537	telencephalon development	0.0277993	-3.58274	231	4	0.0487805	82	16543	5.91585e+16	RARB,SHANK3,NFIB,MEF2C
GO:0010942	positive regulation of cell death	0.0278101	-3.58236	594	7	0.0853659	82	16543	5.91534e+30	RARB,IFI27,ECSCR,SRPX,MEF2C,THBS1,RGCC
GO:0000904	cell morphogenesis involved in differentiation	0.0283437	-3.56335	467	6	0.0731707	82	16543	7.01026e+25	TEK,CLIC4,SHANK3,NFIB,STC1,MEF2C
GO:0010830	regulation of myotube differentiation	0.0284098	-3.56102	53	2	0.0243902	82	16543	566033566	CYP26B1,IL4R
GO:1903036	positive regulation of response to wounding	0.0284098	-3.56102	53	2	0.0243902	82	16543	50547057	SERPINE1,THBS1
GO:0046649	lymphocyte activation	0.0286646	-3.55209	346	5	0.0609756	82	16543	5.66039e+22	CYP26B1,ITM2A,NKX2-3,LGALS1,MEF2C
GO:0060255	regulation of macromolecule metabolic process	0.0289336	-3.54275	5699	37	0.45122	82	16543	7010,641700,9535,3075,5654,3791,114769,1901,7057,2022,1601,159296,2313,56603,5915,2004,2078,6615,28984,3678,9452,639,5138,4781,7852,3059,94,56937,2321,54345,5054,3429,2294,947,3487,3428,4208	TEK,ECSCR,GMFG,CFH,HTRA1,KDR,CARD16,S1PR1,THBS1,ENG,DAB2,NKX2-3,FLI1,CYP26B1,RARB,ELK3,ERG,SNAI1,RGCC,ITGA5,ITM2A,PRDM1,PDE2A,NFIB,CXCR4,HCLS1,ACVRL1,PMEPA1,FLT1,SOX18,SERPINE1,IFI27,FOXF1,CD34,IGFBP4,IFI16,MEF2C
GO:0042985	negative regulation of amyloid precursor protein biosynthetic process	0.0293789	-3.52748	6	1	0.0121951	82	16543	9452	ITM2A
GO:0002578	negative regulation of antigen processing and presentation	0.0293789	-3.52748	6	1	0.0121951	82	16543	7057	THBS1
GO:0035900	response to isolation stress	0.0293789	-3.52748	6	1	0.0121951	82	16543	3956	LGALS1
GO:0032534	regulation of microvillus assembly	0.0293789	-3.52748	6	1	0.0121951	82	16543	5420	PODXL
GO:0072008	glomerular mesangial cell differentiation	0.0293789	-3.52748	6	1	0.0121951	82	16543	947	CD34
GO:0071864	positive regulation of cell proliferation in bone marrow	0.0293789	-3.52748	6	1	0.0121951	82	16543	4208	MEF2C
GO:0010990	regulation of SMAD protein complex assembly	0.0293789	-3.52748	6	1	0.0121951	82	16543	56937	PMEPA1
GO:0032914	positive regulation of transforming growth factor beta1 production	0.0293789	-3.52748	6	1	0.0121951	82	16543	7057	THBS1
GO:0034285	response to disaccharide	0.0293789	-3.52748	6	1	0.0121951	82	16543	10203	CALCRL
GO:0060956	endocardial cell differentiation	0.0293789	-3.52748	6	1	0.0121951	82	16543	54345	SOX18
GO:0046137	negative regulation of vitamin metabolic process	0.0293789	-3.52748	6	1	0.0121951	82	16543	6615	SNAI1
GO:0032596	protein transport into membrane raft	0.0293789	-3.52748	6	1	0.0121951	82	16543	23180	RFTN1
GO:0072239	metanephric glomerulus vasculature development	0.0293789	-3.52748	6	1	0.0121951	82	16543	947	CD34
GO:0051136	regulation of NK T cell differentiation	0.0293789	-3.52748	6	1	0.0121951	82	16543	639	PRDM1
GO:0090270	regulation of fibroblast growth factor production	0.0293789	-3.52748	6	1	0.0121951	82	16543	28984	RGCC
GO:0003160	endocardium morphogenesis	0.0293789	-3.52748	6	1	0.0121951	82	16543	54345	SOX18
GO:0009744	response to sucrose	0.0293789	-3.52748	6	1	0.0121951	82	16543	10203	CALCRL
GO:0045602	negative regulation of endothelial cell differentiation	0.0293789	-3.52748	6	1	0.0121951	82	16543	94	ACVRL1
GO:0033034	positive regulation of myeloid cell apoptotic process	0.0293789	-3.52748	6	1	0.0121951	82	16543	4208	MEF2C
GO:0010694	positive regulation of alkaline phosphatase activity	0.0293789	-3.52748	6	1	0.0121951	82	16543	4208	MEF2C
GO:0003348	cardiac endothelial cell differentiation	0.0293789	-3.52748	6	1	0.0121951	82	16543	54345	SOX18
GO:0038089	positive regulation of cell migration by vascular endothelial growth factor signaling pathway	0.0293789	-3.52748	6	1	0.0121951	82	16543	3791	KDR
GO:0001768	establishment of T cell polarity	0.0293789	-3.52748	6	1	0.0121951	82	16543	56603	CYP26B1
GO:0071321	cellular response to cGMP	0.0293789	-3.52748	6	1	0.0121951	82	16543	5138	PDE2A
GO:2001200	positive regulation of dendritic cell differentiation	0.0293789	-3.52748	6	1	0.0121951	82	16543	3956	LGALS1
GO:0071863	regulation of cell proliferation in bone marrow	0.0293789	-3.52748	6	1	0.0121951	82	16543	4208	MEF2C
GO:0060426	lung vasculature development	0.0293789	-3.52748	6	1	0.0121951	82	16543	2294	FOXF1
GO:0016115	terpenoid catabolic process	0.0293789	-3.52748	6	1	0.0121951	82	16543	56603	CYP26B1
GO:0030858	positive regulation of epithelial cell differentiation	0.0294091	-3.52645	54	2	0.0243902	82	16543	941003	ACVRL1,CDH5
GO:0019725	cellular homeostasis	0.0298178	-3.51265	739	8	0.097561	82	16543	7.85226e+35	CXCR4,CLIC4,P2RY8,LGALS1,SHANK3,S1PR1,STC1,MEF2C
GO:0043542	endothelial cell migration	0.0304224	-3.49258	55	2	0.0243902	82	16543	379154345	KDR,SOX18
GO:1902041	regulation of extrinsic apoptotic signaling pathway via death domain receptors	0.0304224	-3.49258	55	2	0.0243902	82	16543	50547057	SERPINE1,THBS1
GO:0031399	regulation of protein modification process	0.0305594	-3.48808	1644	14	0.170732	82	16543	2022,7010,1601,7852,3059,9535,94,56937,3791,2321,28984,3678,3487,7057	ENG,TEK,DAB2,CXCR4,HCLS1,GMFG,ACVRL1,PMEPA1,KDR,FLT1,RGCC,ITGA5,IGFBP4,THBS1
GO:0010466	negative regulation of peptidase activity	0.0309608	-3.47503	239	4	0.0487805	82	16543	1.1477e+17	CARD16,SERPINE1,IFI16,THBS1
GO:0002366	leukocyte activation involved in immune response	0.0311937	-3.46754	138	3	0.0365854	82	16543	94521592963956	ITM2A,NKX2-3,LGALS1
GO:0045619	regulation of lymphocyte differentiation	0.0311937	-3.46754	138	3	0.0365854	82	16543	566036393566	CYP26B1,PRDM1,IL4R
GO:0030888	regulation of B cell proliferation	0.0314494	-3.45937	56	2	0.0243902	82	16543	6394208	PRDM1,MEF2C
GO:0043410	positive regulation of MAPK cascade	0.0318147	-3.44783	480	6	0.0731707	82	16543	7.01079e+23	TEK,CXCR4,KDR,IGFBP4,FLT1,THBS1
GO:0002695	negative regulation of leukocyte activation	0.0323535	-3.43103	140	3	0.0365854	82	16543	63922943566	PRDM1,FOXF1,IL4R
GO:0050707	regulation of cytokine secretion	0.0323535	-3.43103	140	3	0.0365854	82	16543	356694728984	IL4R,CD34,RGCC
GO:0002263	cell activation involved in immune response	0.0323535	-3.43103	140	3	0.0365854	82	16543	94521592963956	ITM2A,NKX2-3,LGALS1
GO:0060998	regulation of dendritic spine development	0.03249	-3.42682	57	2	0.0243902	82	16543	853584208	SHANK3,MEF2C
GO:1902533	positive regulation of intracellular signal transduction	0.0327284	-3.41951	895	9	0.109756	82	16543	7.01079e+37	TEK,CXCR4,HCLS1,P2RY8,KDR,FLT1,LGALS1,IGFBP4,THBS1
GO:0045669	positive regulation of osteoblast differentiation	0.0335441	-3.39489	58	2	0.0243902	82	16543	85194208	IFITM1,MEF2C
GO:0009187	cyclic nucleotide metabolic process	0.0335441	-3.39489	58	2	0.0243902	82	16543	102035138	CALCRL,PDE2A
GO:0060135	maternal process involved in female pregnancy	0.0335441	-3.39489	58	2	0.0243902	82	16543	6396781	PRDM1,STC1
GO:0061045	negative regulation of wound healing	0.0335441	-3.39489	58	2	0.0243902	82	16543	5054947	SERPINE1,CD34
GO:0071333	cellular response to glucose stimulus	0.0335441	-3.39489	58	2	0.0243902	82	16543	39564208	LGALS1,MEF2C
GO:0008015	blood circulation	0.0338703	-3.38522	362	5	0.0609756	82	16543	7010,2313,947,5138,94	TEK,FLI1,CD34,PDE2A,ACVRL1
GO:0060462	lung lobe development	0.0341918	-3.37577	7	1	0.0121951	82	16543	2294	FOXF1
GO:2000096	positive regulation of Wnt signaling pathway, planar cell polarity pathway	0.0341918	-3.37577	7	1	0.0121951	82	16543	1601	DAB2
GO:1905063	regulation of vascular smooth muscle cell differentiation	0.0341918	-3.37577	7	1	0.0121951	82	16543	2022	ENG
GO:0071679	commissural neuron axon guidance	0.0341918	-3.37577	7	1	0.0121951	82	16543	4781	NFIB
GO:0070305	response to cGMP	0.0341918	-3.37577	7	1	0.0121951	82	16543	5138	PDE2A
GO:0051126	negative regulation of actin nucleation	0.0341918	-3.37577	7	1	0.0121951	82	16543	9535	GMFG
GO:1900452	regulation of long term synaptic depression	0.0341918	-3.37577	7	1	0.0121951	82	16543	85358	SHANK3
GO:0046598	positive regulation of viral entry into host cell	0.0341918	-3.37577	7	1	0.0121951	82	16543	3956	LGALS1
GO:0036005	response to macrophage colony-stimulating factor	0.0341918	-3.37577	7	1	0.0121951	82	16543	5138	PDE2A
GO:1900040	regulation of interleukin-2 secretion	0.0341918	-3.37577	7	1	0.0121951	82	16543	947	CD34
GO:0048537	mucosal-associated lymphoid tissue development	0.0341918	-3.37577	7	1	0.0121951	82	16543	159296	NKX2-3
GO:0001767	establishment of lymphocyte polarity	0.0341918	-3.37577	7	1	0.0121951	82	16543	56603	CYP26B1
GO:0036006	cellular response to macrophage colony-stimulating factor stimulus	0.0341918	-3.37577	7	1	0.0121951	82	16543	5138	PDE2A
GO:0002826	negative regulation of T-helper 1 type immune response	0.0341918	-3.37577	7	1	0.0121951	82	16543	3566	IL4R
GO:0072578	neurotransmitter-gated ion channel clustering	0.0341918	-3.37577	7	1	0.0121951	82	16543	85358	SHANK3
GO:0060297	regulation of sarcomere organization	0.0341918	-3.37577	7	1	0.0121951	82	16543	4208	MEF2C
GO:0046069	cGMP catabolic process	0.0341918	-3.37577	7	1	0.0121951	82	16543	5138	PDE2A
GO:0055009	atrial cardiac muscle tissue morphogenesis	0.0341918	-3.37577	7	1	0.0121951	82	16543	2022	ENG
GO:0060717	chorion development	0.0341918	-3.37577	7	1	0.0121951	82	16543	5654	HTRA1
GO:0043305	negative regulation of mast cell degranulation	0.0341918	-3.37577	7	1	0.0121951	82	16543	2294	FOXF1
GO:0043654	recognition of apoptotic cell	0.0341918	-3.37577	7	1	0.0121951	82	16543	375033	PEAR1
GO:0042297	vocal learning	0.0341918	-3.37577	7	1	0.0121951	82	16543	85358	SHANK3
GO:0072007	mesangial cell differentiation	0.0341918	-3.37577	7	1	0.0121951	82	16543	947	CD34
GO:0002043	blood vessel endothelial cell proliferation involved in sprouting angiogenesis	0.0341918	-3.37577	7	1	0.0121951	82	16543	94	ACVRL1
GO:0098596	imitative learning	0.0341918	-3.37577	7	1	0.0121951	82	16543	85358	SHANK3
GO:0098598	learned vocalization behavior or vocal learning	0.0341918	-3.37577	7	1	0.0121951	82	16543	85358	SHANK3
GO:0031659	positive regulation of cyclin-dependent protein serine/threonine kinase activity involved in G1/S transition of mitotic cell cycle	0.0341918	-3.37577	7	1	0.0121951	82	16543	28984	RGCC
GO:0048541	Peyer's patch development	0.0341918	-3.37577	7	1	0.0121951	82	16543	159296	NKX2-3
GO:0060463	lung lobe morphogenesis	0.0341918	-3.37577	7	1	0.0121951	82	16543	2294	FOXF1
GO:0003228	atrial cardiac muscle tissue development	0.0341918	-3.37577	7	1	0.0121951	82	16543	2022	ENG
GO:2000192	negative regulation of fatty acid transport	0.0341918	-3.37577	7	1	0.0121951	82	16543	7057	THBS1
GO:0031349	positive regulation of defense response	0.034214	-3.37512	363	5	0.0609756	82	16543	2.31805e+20	RFTN1,SERPINE1,PDE2A,IFI16,MEF2C
GO:1901700	response to oxygen-containing compound	0.0342576	-3.37385	1354	12	0.146341	82	16543	5.66037e+49	CYP26B1,TEK,GNG11,SPARC,LGALS1,CALCRL,COL4A1,SERPINE1,PDE2A,STC1,THBS1,MEF2C
GO:2000027	regulation of organ morphogenesis	0.0343268	-3.37183	247	4	0.0487805	82	16543	202216019474781	ENG,DAB2,CD34,NFIB
GO:0052548	regulation of endopeptidase activity	0.0345599	-3.36506	364	5	0.0609756	82	16543	1.1477e+21	CARD16,SERPINE1,IFI27,IFI16,THBS1
GO:0055082	cellular chemical homeostasis	0.0347264	-3.36025	623	7	0.0853659	82	16543	7.85226e+30	CXCR4,CLIC4,P2RY8,S1PR1,STC1,LGALS1,MEF2C
GO:0009615	response to virus	0.0347621	-3.35923	248	4	0.0487805	82	16543	7852342885194200	CXCR4,IFI16,IFITM1,MEF2C
GO:0032386	regulation of intracellular transport	0.0349611	-3.35352	491	6	0.0731707	82	16543	2.29436e+23	FOXF1,IL4R,DAB2,IFI27,HCLS1,PDE2A
GO:0012501	programmed cell death	0.0351997	-3.34672	907	9	0.109756	82	16543	5.66032e+39	CYP26B1,DAB2,CXCR4,CLIC4,ECSCR,LGALS1,IFI27,IFI16,MEF2C
GO:0003013	circulatory system process	0.0352581	-3.34506	366	5	0.0609756	82	16543	7010,2313,947,5138,94	TEK,FLI1,CD34,PDE2A,ACVRL1
GO:1903034	regulation of response to wounding	0.0353508	-3.34243	145	3	0.0365854	82	16543	50549477057	SERPINE1,CD34,THBS1
GO:0006959	humoral immune response	0.035967	-3.32515	146	3	0.0365854	82	16543	3075420828984	CFH,MEF2C,RGCC
GO:0032940	secretion by cell	0.0361536	-3.31998	495	6	0.0731707	82	16543	7.4502e+25	VWF,ENG,SERPINE1,C1QTNF5,SPARC,THBS1
GO:0010639	negative regulation of organelle organization	0.0365351	-3.30948	252	4	0.0487805	82	16543	8.5359e+17	SHANK3,GMFG,S1PR1,RGCC
GO:0002062	chondrocyte differentiation	0.0367854	-3.30266	61	2	0.0243902	82	16543	47814208	NFIB,MEF2C
GO:0071331	cellular response to hexose stimulus	0.0367854	-3.30266	61	2	0.0243902	82	16543	39564208	LGALS1,MEF2C
GO:1903725	regulation of phospholipid metabolic process	0.0367854	-3.30266	61	2	0.0243902	82	16543	70102321	TEK,FLT1
GO:0006937	regulation of muscle contraction	0.037216	-3.29102	148	3	0.0365854	82	16543	1020311936781	CALCRL,CLIC2,STC1
GO:0048636	positive regulation of muscle organ development	0.0378917	-3.27302	62	2	0.0243902	82	16543	566034208	CYP26B1,MEF2C
GO:0055008	cardiac muscle tissue morphogenesis	0.0378917	-3.27302	62	2	0.0243902	82	16543	20221901	ENG,S1PR1
GO:0006749	glutathione metabolic process	0.0378917	-3.27302	62	2	0.0243902	82	16543	259321193	CLIC4,CLIC2
GO:0071326	cellular response to monosaccharide stimulus	0.0378917	-3.27302	62	2	0.0243902	82	16543	39564208	LGALS1,MEF2C
GO:0045844	positive regulation of striated muscle tissue development	0.0378917	-3.27302	62	2	0.0243902	82	16543	566034208	CYP26B1,MEF2C
GO:0002250	adaptive immune response	0.0383598	-3.26075	256	4	0.0487805	82	16543	2318063935664200	RFTN1,PRDM1,IL4R,MEF2C
GO:0007163	establishment or maintenance of cell polarity	0.0384871	-3.25743	150	3	0.0365854	82	16543	56603229425932	CYP26B1,FOXF1,CLIC4
GO:0050878	regulation of body fluid levels	0.0386169	-3.25406	503	6	0.0731707	82	16543	5.66037e+23	CYP26B1,VWF,FLI1,SERPINE1,CD34,THBS1
GO:0051251	positive regulation of lymphocyte activation	0.0388241	-3.24872	257	4	0.0487805	82	16543	639356639564208	PRDM1,IL4R,LGALS1,MEF2C
GO:2000794	regulation of epithelial cell proliferation involved in lung morphogenesis	0.0389812	-3.24468	8	1	0.0121951	82	16543	4781	NFIB
GO:0090073	positive regulation of protein homodimerization activity	0.0389812	-3.24468	8	1	0.0121951	82	16543	4208	MEF2C
GO:0032594	protein transport within lipid bilayer	0.0389812	-3.24468	8	1	0.0121951	82	16543	23180	RFTN1
GO:0001778	plasma membrane repair	0.0389812	-3.24468	8	1	0.0121951	82	16543	8291	DYSF
GO:0097084	vascular smooth muscle cell development	0.0389812	-3.24468	8	1	0.0121951	82	16543	2022	ENG
GO:0019064	fusion of virus membrane with host plasma membrane	0.0389812	-3.24468	8	1	0.0121951	82	16543	7852	CXCR4
GO:0003128	heart field specification	0.0389812	-3.24468	8	1	0.0121951	82	16543	4208	MEF2C
GO:0002467	germinal center formation	0.0389812	-3.24468	8	1	0.0121951	82	16543	4208	MEF2C
GO:0097106	postsynaptic density organization	0.0389812	-3.24468	8	1	0.0121951	82	16543	85358	SHANK3
GO:0035988	chondrocyte proliferation	0.0389812	-3.24468	8	1	0.0121951	82	16543	6781	STC1
GO:0033632	regulation of cell-cell adhesion mediated by integrin	0.0389812	-3.24468	8	1	0.0121951	82	16543	5420	PODXL
GO:0045630	positive regulation of T-helper 2 cell differentiation	0.0389812	-3.24468	8	1	0.0121951	82	16543	3566	IL4R
GO:0003139	secondary heart field specification	0.0389812	-3.24468	8	1	0.0121951	82	16543	4208	MEF2C
GO:1905005	regulation of epithelial to mesenchymal transition involved in endocardial cushion formation	0.0389812	-3.24468	8	1	0.0121951	82	16543	2022	ENG
GO:0034138	toll-like receptor 3 signaling pathway	0.0389812	-3.24468	8	1	0.0121951	82	16543	23180	RFTN1
GO:0039663	membrane fusion involved in viral entry into host cell	0.0389812	-3.24468	8	1	0.0121951	82	16543	7852	CXCR4
GO:1904238	pericyte cell differentiation	0.0389812	-3.24468	8	1	0.0121951	82	16543	947	CD34
GO:0099084	postsynaptic specialization organization	0.0389812	-3.24468	8	1	0.0121951	82	16543	85358	SHANK3
GO:0060856	establishment of blood-brain barrier	0.0389812	-3.24468	8	1	0.0121951	82	16543	2022	ENG
GO:0072109	glomerular mesangium development	0.0389812	-3.24468	8	1	0.0121951	82	16543	947	CD34
GO:0044800	multi-organism membrane fusion	0.0389812	-3.24468	8	1	0.0121951	82	16543	7852	CXCR4
GO:0051014	actin filament severing	0.0389812	-3.24468	8	1	0.0121951	82	16543	9535	GMFG
GO:0002604	regulation of dendritic cell antigen processing and presentation	0.0389812	-3.24468	8	1	0.0121951	82	16543	7057	THBS1
GO:0031657	regulation of cyclin-dependent protein serine/threonine kinase activity involved in G1/S transition of mitotic cell cycle	0.0389812	-3.24468	8	1	0.0121951	82	16543	28984	RGCC
GO:0098597	observational learning	0.0389812	-3.24468	8	1	0.0121951	82	16543	85358	SHANK3
GO:0072102	glomerulus morphogenesis	0.0389812	-3.24468	8	1	0.0121951	82	16543	4208	MEF2C
GO:0033007	negative regulation of mast cell activation involved in immune response	0.0389812	-3.24468	8	1	0.0121951	82	16543	2294	FOXF1
GO:2000643	positive regulation of early endosome to late endosome transport	0.0389812	-3.24468	8	1	0.0121951	82	16543	1601	DAB2
GO:0048865	stem cell fate commitment	0.0389812	-3.24468	8	1	0.0121951	82	16543	54345	SOX18
GO:0072201	negative regulation of mesenchymal cell proliferation	0.0389812	-3.24468	8	1	0.0121951	82	16543	4781	NFIB
GO:0008300	isoprenoid catabolic process	0.0389812	-3.24468	8	1	0.0121951	82	16543	56603	CYP26B1
GO:2000109	regulation of macrophage apoptotic process	0.0389812	-3.24468	8	1	0.0121951	82	16543	4208	MEF2C
GO:0071374	cellular response to parathyroid hormone stimulus	0.0389812	-3.24468	8	1	0.0121951	82	16543	4208	MEF2C
GO:1901863	positive regulation of muscle tissue development	0.0390106	-3.24392	63	2	0.0243902	82	16543	566034208	CYP26B1,MEF2C
GO:0060411	cardiac septum morphogenesis	0.0390106	-3.24392	63	2	0.0243902	82	16543	59152022	RARB,ENG
GO:0035690	cellular response to drug	0.0390106	-3.24392	63	2	0.0243902	82	16543	51384208	PDE2A,MEF2C
GO:0030799	regulation of cyclic nucleotide metabolic process	0.0391309	-3.24084	151	3	0.0365854	82	16543	1020351387057	CALCRL,PDE2A,THBS1
GO:0071357	cellular response to type I interferon	0.0401421	-3.21533	64	2	0.0243902	82	16543	34298519	IFI27,IFITM1
GO:0060337	type I interferon signaling pathway	0.0401421	-3.21533	64	2	0.0243902	82	16543	34298519	IFI27,IFITM1
GO:0001707	mesoderm formation	0.0401421	-3.21533	64	2	0.0243902	82	16543	22946615	FOXF1,SNAI1
GO:0061035	regulation of cartilage development	0.0401421	-3.21533	64	2	0.0243902	82	16543	5915,94	RARB,ACVRL1
GO:2001236	regulation of extrinsic apoptotic signaling pathway	0.040435	-3.20806	153	3	0.0365854	82	16543	505484067057	SERPINE1,SRPX,THBS1
GO:0002685	regulation of leukocyte migration	0.040435	-3.20806	153	3	0.0365854	82	16543	5054705783483	SERPINE1,THBS1,PLVAP
GO:0051249	regulation of lymphocyte activation	0.0411604	-3.19028	382	5	0.0609756	82	16543	5.66036e+19	CYP26B1,PRDM1,IL4R,LGALS1,MEF2C
GO:0030512	negative regulation of transforming growth factor beta receptor signaling pathway	0.041286	-3.18723	65	2	0.0243902	82	16543	569375654	PMEPA1,HTRA1
GO:0007569	cell aging	0.041286	-3.18723	65	2	0.0243902	82	16543	20225054	ENG,SERPINE1
GO:0016192	vesicle-mediated transport	0.0422897	-3.16321	1242	11	0.134146	82	16543	2.29182e+48	CD93,DAB2,SRPX,SPARC,DYSF,CALCRL,PEAR1,VWF,STAB1,SERPINE1,THBS1
GO:0001776	leukocyte homeostasis	0.0424421	-3.15961	66	2	0.0243902	82	16543	1592964208	NKX2-3,MEF2C
GO:1903845	negative regulation of cellular response to transforming growth factor beta stimulus	0.0424421	-3.15961	66	2	0.0243902	82	16543	569375654	PMEPA1,HTRA1
GO:0048332	mesoderm morphogenesis	0.0424421	-3.15961	66	2	0.0243902	82	16543	22946615	FOXF1,SNAI1
GO:0019222	regulation of metabolic process	0.0425194	-3.1578	6040	38	0.463415	82	16543	7010,641700,9535,3075,5654,3791,114769,1901,7057,2022,1601,159296,2313,56603,5915,2004,2078,6615,28984,10203,3678,9452,639,5138,4781,7852,3059,94,56937,2321,54345,5054,3429,2294,947,3487,3428,4208	TEK,ECSCR,GMFG,CFH,HTRA1,KDR,CARD16,S1PR1,THBS1,ENG,DAB2,NKX2-3,FLI1,CYP26B1,RARB,ELK3,ERG,SNAI1,RGCC,CALCRL,ITGA5,ITM2A,PRDM1,PDE2A,NFIB,CXCR4,HCLS1,ACVRL1,PMEPA1,FLT1,SOX18,SERPINE1,IFI27,FOXF1,CD34,IGFBP4,IFI16,MEF2C
GO:0031960	response to corticosteroid	0.0431088	-3.14403	157	3	0.0365854	82	16543	202266786781	ENG,SPARC,STC1
GO:0034765	regulation of ion transmembrane transport	0.0431212	-3.14374	387	5	0.0609756	82	16543	2.59329e+21	CLIC4,SHANK3,CLIC2,MEF2C,THBS1
GO:0052547	regulation of peptidase activity	0.04352	-3.13453	388	5	0.0609756	82	16543	1.1477e+21	CARD16,SERPINE1,IFI27,IFI16,THBS1
GO:0051492	regulation of stress fiber assembly	0.0436103	-3.13246	67	2	0.0243902	82	16543	190128984	S1PR1,RGCC
GO:0034103	regulation of tissue remodeling	0.0436103	-3.13246	67	2	0.0243902	82	16543	20781901	ERG,S1PR1
GO:0061333	renal tubule morphogenesis	0.0436103	-3.13246	67	2	0.0243902	82	16543	12824208	COL4A1,MEF2C
GO:1903035	negative regulation of response to wounding	0.0436103	-3.13246	67	2	0.0243902	82	16543	5054947	SERPINE1,CD34
GO:0014706	striated muscle tissue development	0.0436445	-3.13168	267	4	0.0487805	82	16543	5915202219014200	RARB,ENG,S1PR1,MEF2C
GO:1904861	excitatory synapse assembly	0.043747	-3.12933	9	1	0.0121951	82	16543	85358	SHANK3
GO:1901203	positive regulation of extracellular matrix assembly	0.043747	-3.12933	9	1	0.0121951	82	16543	28984	RGCC
GO:0060556	regulation of vitamin D biosynthetic process	0.043747	-3.12933	9	1	0.0121951	82	16543	6615	SNAI1
GO:0060312	regulation of blood vessel remodeling	0.043747	-3.12933	9	1	0.0121951	82	16543	2078	ERG
GO:0032908	regulation of transforming growth factor beta1 production	0.043747	-3.12933	9	1	0.0121951	82	16543	7057	THBS1
GO:0061314	Notch signaling involved in heart development	0.043747	-3.12933	9	1	0.0121951	82	16543	6615	SNAI1
GO:0048617	embryonic foregut morphogenesis	0.043747	-3.12933	9	1	0.0121951	82	16543	2294	FOXF1
GO:1903960	negative regulation of anion transmembrane transport	0.043747	-3.12933	9	1	0.0121951	82	16543	7057	THBS1
GO:0030854	positive regulation of granulocyte differentiation	0.043747	-3.12933	9	1	0.0121951	82	16543	3059	HCLS1
GO:0060242	contact inhibition	0.043747	-3.12933	9	1	0.0121951	82	16543	8406	SRPX
GO:0044342	type B pancreatic cell proliferation	0.043747	-3.12933	9	1	0.0121951	82	16543	3487	IGFBP4
GO:0043117	positive regulation of vascular permeability	0.043747	-3.12933	9	1	0.0121951	82	16543	5138	PDE2A
GO:1903867	extraembryonic membrane development	0.043747	-3.12933	9	1	0.0121951	82	16543	5654	HTRA1
GO:0002634	regulation of germinal center formation	0.043747	-3.12933	9	1	0.0121951	82	16543	4208	MEF2C
GO:0033629	negative regulation of cell adhesion mediated by integrin	0.043747	-3.12933	9	1	0.0121951	82	16543	5054	SERPINE1
GO:0042363	fat-soluble vitamin catabolic process	0.043747	-3.12933	9	1	0.0121951	82	16543	56603	CYP26B1
GO:0042984	regulation of amyloid precursor protein biosynthetic process	0.043747	-3.12933	9	1	0.0121951	82	16543	9452	ITM2A
GO:1900037	regulation of cellular response to hypoxia	0.043747	-3.12933	9	1	0.0121951	82	16543	947	CD34
GO:0043587	tongue morphogenesis	0.043747	-3.12933	9	1	0.0121951	82	16543	56603	CYP26B1
GO:0010692	regulation of alkaline phosphatase activity	0.043747	-3.12933	9	1	0.0121951	82	16543	4208	MEF2C
GO:0051823	regulation of synapse structural plasticity	0.043747	-3.12933	9	1	0.0121951	82	16543	85358	SHANK3
GO:0045198	establishment of epithelial cell apical/basal polarity	0.043747	-3.12933	9	1	0.0121951	82	16543	2294	FOXF1
GO:1903044	protein localization to membrane raft	0.043747	-3.12933	9	1	0.0121951	82	16543	23180	RFTN1
GO:0061140	lung secretory cell differentiation	0.043747	-3.12933	9	1	0.0121951	82	16543	4781	NFIB
GO:0050866	negative regulation of cell activation	0.0437908	-3.12833	158	3	0.0365854	82	16543	63922943566	PRDM1,FOXF1,IL4R
GO:0042592	homeostatic process	0.0447898	-3.10578	1411	12	0.146341	82	16543	5.66038e+53	CYP26B1,CXCR4,CLIC4,HCLS1,P2RY8,NKX2-3,LGALS1,CD34,SHANK3,S1PR1,STC1,MEF2C
GO:0034340	response to type I interferon	0.0447904	-3.10576	68	2	0.0243902	82	16543	34298519	IFI27,IFITM1
GO:0071300	cellular response to retinoic acid	0.0447904	-3.10576	68	2	0.0243902	82	16543	566034208	CYP26B1,MEF2C
GO:0034766	negative regulation of ion transmembrane transport	0.0447904	-3.10576	68	2	0.0243902	82	16543	11937057	CLIC2,THBS1
GO:0098542	defense response to other organism	0.0451377	-3.09804	392	5	0.0609756	82	16543	2.31665e+20	STAB1,SERPINE1,IL4R,IFI16,IFITM1
GO:0006468	protein phosphorylation	0.0453678	-3.09295	951	9	0.109756	82	16543	7010,2078,9535,94,3791,2321,83483,85358,4208	TEK,ERG,GMFG,ACVRL1,KDR,FLT1,PLVAP,SHANK3,MEF2C
GO:0080090	regulation of primary metabolic process	0.0456099	-3.08763	5684	36	0.439024	82	16543	7010,641700,9535,3075,5654,3791,114769,1901,7057,2022,1601,159296,2313,5915,2004,2078,6615,28984,10203,3678,9452,639,5138,4781,7852,3059,94,56937,2321,54345,5054,3429,2294,3487,3428,4208	TEK,ECSCR,GMFG,CFH,HTRA1,KDR,CARD16,S1PR1,THBS1,ENG,DAB2,NKX2-3,FLI1,RARB,ELK3,ERG,SNAI1,RGCC,CALCRL,ITGA5,ITM2A,PRDM1,PDE2A,NFIB,CXCR4,HCLS1,ACVRL1,PMEPA1,FLT1,SOX18,SERPINE1,IFI27,FOXF1,IGFBP4,IFI16,MEF2C
GO:0051668	localization within membrane	0.0459823	-3.0795	69	2	0.0243902	82	16543	2318085358	RFTN1,SHANK3
GO:0030500	regulation of bone mineralization	0.0459823	-3.0795	69	2	0.0243902	82	16543	19014208	S1PR1,MEF2C
GO:0050871	positive regulation of B cell activation	0.0459823	-3.0795	69	2	0.0243902	82	16543	6394208	PRDM1,MEF2C
GO:0042493	response to drug	0.0463745	-3.071	395	5	0.0609756	82	16543	2.02251e+19	ENG,PDE2A,LGALS1,MEF2C,THBS1
GO:0001942	hair follicle development	0.0471859	-3.05366	70	2	0.0243902	82	16543	661554345	SNAI1,SOX18
GO:0046634	regulation of alpha-beta T cell activation	0.0471859	-3.05366	70	2	0.0243902	82	16543	6393566	PRDM1,IL4R
GO:0071260	cellular response to mechanical stimulus	0.048401	-3.02823	71	2	0.0243902	82	16543	20225138	ENG,PDE2A
GO:0022405	hair cycle process	0.048401	-3.02823	71	2	0.0243902	82	16543	661554345	SNAI1,SOX18
GO:0055117	regulation of cardiac muscle contraction	0.048401	-3.02823	71	2	0.0243902	82	16543	11936781	CLIC2,STC1
GO:0022404	molting cycle process	0.048401	-3.02823	71	2	0.0243902	82	16543	661554345	SNAI1,SOX18
GO:0002253	activation of immune response	0.0484808	-3.02659	400	5	0.0609756	82	16543	2.31803e+21	RFTN1,CFH,IFI16,MEF2C,RGCC
GO:0003211	cardiac ventricle formation	0.0484895	-3.02641	10	1	0.0121951	82	16543	4208	MEF2C
GO:1903651	positive regulation of cytoplasmic transport	0.0484895	-3.02641	10	1	0.0121951	82	16543	1601	DAB2
GO:0031665	negative regulation of lipopolysaccharide-mediated signaling pathway	0.0484895	-3.02641	10	1	0.0121951	82	16543	639	PRDM1
GO:0060394	negative regulation of pathway-restricted SMAD protein phosphorylation	0.0484895	-3.02641	10	1	0.0121951	82	16543	56937	PMEPA1
GO:0048387	negative regulation of retinoic acid receptor signaling pathway	0.0484895	-3.02641	10	1	0.0121951	82	16543	56603	CYP26B1
GO:0019934	cGMP-mediated signaling	0.0484895	-3.02641	10	1	0.0121951	82	16543	5138	PDE2A
GO:0045625	regulation of T-helper 1 cell differentiation	0.0484895	-3.02641	10	1	0.0121951	82	16543	3566	IL4R
GO:0009629	response to gravity	0.0484895	-3.02641	10	1	0.0121951	82	16543	6678	SPARC
GO:0031223	auditory behavior	0.0484895	-3.02641	10	1	0.0121951	82	16543	85358	SHANK3
GO:0002887	negative regulation of myeloid leukocyte mediated immunity	0.0484895	-3.02641	10	1	0.0121951	82	16543	2294	FOXF1
GO:0097202	activation of cysteine-type endopeptidase activity	0.0484895	-3.02641	10	1	0.0121951	82	16543	3428	IFI16
GO:0090197	positive regulation of chemokine secretion	0.0484895	-3.02641	10	1	0.0121951	82	16543	3566	IL4R
GO:0048845	venous blood vessel morphogenesis	0.0484895	-3.02641	10	1	0.0121951	82	16543	2022	ENG
GO:0032836	glomerular basement membrane development	0.0484895	-3.02641	10	1	0.0121951	82	16543	4811	NID1
GO:0042482	positive regulation of odontogenesis	0.0484895	-3.02641	10	1	0.0121951	82	16543	947	CD34
GO:0009111	vitamin catabolic process	0.0484895	-3.02641	10	1	0.0121951	82	16543	56603	CYP26B1
GO:0032060	bleb assembly	0.0484895	-3.02641	10	1	0.0121951	82	16543	2012	EMP1
GO:0001765	membrane raft assembly	0.0484895	-3.02641	10	1	0.0121951	82	16543	23180	RFTN1
GO:0072224	metanephric glomerulus development	0.0484895	-3.02641	10	1	0.0121951	82	16543	947	CD34
GO:0051901	positive regulation of mitochondrial depolarization	0.0484895	-3.02641	10	1	0.0121951	82	16543	3791	KDR
GO:0007440	foregut morphogenesis	0.0484895	-3.02641	10	1	0.0121951	82	16543	2294	FOXF1
GO:0034762	regulation of transmembrane transport	0.0489087	-3.0178	401	5	0.0609756	82	16543	2.59329e+21	CLIC4,SHANK3,CLIC2,MEF2C,THBS1
GO:0060537	muscle tissue development	0.0493207	-3.00941	278	4	0.0487805	82	16543	5915202219014200	RARB,ENG,S1PR1,MEF2C
GO:0030522	intracellular receptor signaling pathway	0.049441	-3.00698	166	3	0.0365854	82	16543	56603591556937	CYP26B1,RARB,PMEPA1
GO:0042306	regulation of protein import into nucleus	0.049441	-3.00698	166	3	0.0365854	82	16543	160130595138	DAB2,HCLS1,PDE2A
GO:0048010	vascular endothelial growth factor receptor signaling pathway	0.0496275	-3.00321	72	2	0.0243902	82	16543	37912321	KDR,FLT1
GO:0098773	skin epidermis development	0.0496275	-3.00321	72	2	0.0243902	82	16543	661554345	SNAI1,SOX18
GO:0007584	response to nutrient	0.0501713	-2.99231	167	3	0.0365854	82	16543	667867814208	SPARC,STC1,MEF2C
GO:0030324	lung development	0.0501713	-2.99231	167	3	0.0365854	82	16543	229447816678	FOXF1,NFIB,SPARC
GO:0001678	cellular glucose homeostasis	0.0508652	-2.97858	73	2	0.0243902	82	16543	39564208	LGALS1,MEF2C
GO:0060415	muscle tissue morphogenesis	0.0508652	-2.97858	73	2	0.0243902	82	16543	20221901	ENG,S1PR1
GO:0050778	positive regulation of immune response	0.051022	-2.9755	539	6	0.0731707	82	16543	2.31804e+25	RFTN1,IL4R,CFH,IFI16,MEF2C,RGCC
GO:0031323	regulation of cellular metabolic process	0.0510437	-2.97507	5730	36	0.439024	82	16543	7010,641700,9535,5654,3791,114769,1901,7057,2022,1601,159296,2313,5915,2004,2078,6615,28984,10203,3678,9452,639,5138,4781,7852,3059,94,56937,2321,54345,5054,3429,2294,947,3487,3428,4208	TEK,ECSCR,GMFG,HTRA1,KDR,CARD16,S1PR1,THBS1,ENG,DAB2,NKX2-3,FLI1,RARB,ELK3,ERG,SNAI1,RGCC,CALCRL,ITGA5,ITM2A,PRDM1,PDE2A,NFIB,CXCR4,HCLS1,ACVRL1,PMEPA1,FLT1,SOX18,SERPINE1,IFI27,FOXF1,CD34,IGFBP4,IFI16,MEF2C
GO:1903531	negative regulation of secretion by cell	0.0516477	-2.96331	169	3	0.0365854	82	16543	229494728984	FOXF1,CD34,RGCC
GO:1904589	regulation of protein import	0.0516477	-2.96331	169	3	0.0365854	82	16543	160130595138	DAB2,HCLS1,PDE2A
GO:0060341	regulation of cellular localization	0.0517849	-2.96066	826	8	0.097561	82	16543	1.60131e+31	DAB2,HCLS1,IFI27,IL4R,FOXF1,PDE2A,CLIC2,MEF2C
GO:0034763	negative regulation of transmembrane transport	0.052114	-2.95432	74	2	0.0243902	82	16543	11937057	CLIC2,THBS1
GO:0007492	endoderm development	0.052114	-2.95432	74	2	0.0243902	82	16543	36781284	ITGA5,COL4A2
GO:0010631	epithelial cell migration	0.052114	-2.95432	74	2	0.0243902	82	16543	379154345	KDR,SOX18
GO:0043627	response to estrogen	0.052114	-2.95432	74	2	0.0243902	82	16543	70103566	TEK,IL4R
GO:0051495	positive regulation of cytoskeleton organization	0.0523937	-2.94897	170	3	0.0365854	82	16543	7010305928984	TEK,HCLS1,RGCC
GO:0030323	respiratory tube development	0.0531451	-2.93473	171	3	0.0365854	82	16543	229447816678	FOXF1,NFIB,SPARC
GO:0002544	chronic inflammatory response	0.0532088	-2.93353	11	1	0.0121951	82	16543	7057	THBS1
GO:0002693	positive regulation of cellular extravasation	0.0532088	-2.93353	11	1	0.0121951	82	16543	83483	PLVAP
GO:0090196	regulation of chemokine secretion	0.0532088	-2.93353	11	1	0.0121951	82	16543	3566	IL4R
GO:0043116	negative regulation of vascular permeability	0.0532088	-2.93353	11	1	0.0121951	82	16543	5138	PDE2A
GO:0048703	embryonic viscerocranium morphogenesis	0.0532088	-2.93353	11	1	0.0121951	82	16543	4208	MEF2C
GO:0061154	endothelial tube morphogenesis	0.0532088	-2.93353	11	1	0.0121951	82	16543	94	ACVRL1
GO:0003157	endocardium development	0.0532088	-2.93353	11	1	0.0121951	82	16543	54345	SOX18
GO:2000047	regulation of cell-cell adhesion mediated by cadherin	0.0532088	-2.93353	11	1	0.0121951	82	16543	28984	RGCC
GO:0031953	negative regulation of protein autophosphorylation	0.0532088	-2.93353	11	1	0.0121951	82	16543	2022	ENG
GO:2001198	regulation of dendritic cell differentiation	0.0532088	-2.93353	11	1	0.0121951	82	16543	3956	LGALS1
GO:2001028	positive regulation of endothelial cell chemotaxis	0.0532088	-2.93353	11	1	0.0121951	82	16543	3791	KDR
GO:0051152	positive regulation of smooth muscle cell differentiation	0.0532088	-2.93353	11	1	0.0121951	82	16543	2022	ENG
GO:1902894	negative regulation of pri-miRNA transcription from RNA polymerase II promoter	0.0532088	-2.93353	11	1	0.0121951	82	16543	4781	NFIB
GO:0042535	positive regulation of tumor necrosis factor biosynthetic process	0.0532088	-2.93353	11	1	0.0121951	82	16543	7057	THBS1
GO:0060576	intestinal epithelial cell development	0.0532088	-2.93353	11	1	0.0121951	82	16543	639	PRDM1
GO:0010759	positive regulation of macrophage chemotaxis	0.0532088	-2.93353	11	1	0.0121951	82	16543	7057	THBS1
GO:0043301	negative regulation of leukocyte degranulation	0.0532088	-2.93353	11	1	0.0121951	82	16543	2294	FOXF1
GO:1900273	positive regulation of long-term synaptic potentiation	0.0532088	-2.93353	11	1	0.0121951	82	16543	85358	SHANK3
GO:0003207	cardiac chamber formation	0.0532088	-2.93353	11	1	0.0121951	82	16543	4208	MEF2C
GO:0045623	negative regulation of T-helper cell differentiation	0.0532088	-2.93353	11	1	0.0121951	82	16543	3566	IL4R
GO:0071107	response to parathyroid hormone	0.0532088	-2.93353	11	1	0.0121951	82	16543	4208	MEF2C
GO:0048259	regulation of receptor-mediated endocytosis	0.0546443	-2.90691	76	2	0.0243902	82	16543	50541601	SERPINE1,DAB2
GO:0042475	odontogenesis of dentin-containing tooth	0.0546443	-2.90691	76	2	0.0243902	82	16543	5654159296	HTRA1,NKX2-3
GO:1903900	regulation of viral life cycle	0.0554303	-2.89263	174	3	0.0365854	82	16543	342885193956	IFI16,IFITM1,LGALS1
GO:0060326	cell chemotaxis	0.0554303	-2.89263	174	3	0.0365854	82	16543	785219012321	CXCR4,S1PR1,FLT1
GO:1901698	response to nitrogen compound	0.0557851	-2.88625	839	8	0.097561	82	16543	7.01028e+32	TEK,GNG11,SPARC,COL4A1,RFTN1,PDE2A,STC1,MEF2C
GO:0090132	epithelium migration	0.0559256	-2.88373	77	2	0.0243902	82	16543	379154345	KDR,SOX18
GO:0070167	regulation of biomineral tissue development	0.0559256	-2.88373	77	2	0.0243902	82	16543	19014208	S1PR1,MEF2C
GO:0055007	cardiac muscle cell differentiation	0.0559256	-2.88373	77	2	0.0243902	82	16543	59154208	RARB,MEF2C
GO:2000106	regulation of leukocyte apoptotic process	0.0559256	-2.88373	77	2	0.0243902	82	16543	30594208	HCLS1,MEF2C
GO:0043009	chordate embryonic development	0.0572424	-2.86046	555	6	0.0731707	82	16543	2294,639,94,6615,54345,4208	FOXF1,PRDM1,ACVRL1,SNAI1,SOX18,MEF2C
GO:0050863	regulation of T cell activation	0.0576892	-2.85269	293	4	0.0487805	82	16543	5660363935663950	CYP26B1,PRDM1,IL4R,LGALS1
GO:2000052	positive regulation of non-canonical Wnt signaling pathway	0.057905	-2.84895	12	1	0.0121951	82	16543	1601	DAB2
GO:0043371	negative regulation of CD4-positive, alpha-beta T cell differentiation	0.057905	-2.84895	12	1	0.0121951	82	16543	3566	IL4R
GO:1901550	regulation of endothelial cell development	0.057905	-2.84895	12	1	0.0121951	82	16543	1003	CDH5
GO:0003376	sphingosine-1-phosphate signaling pathway	0.057905	-2.84895	12	1	0.0121951	82	16543	1901	S1PR1
GO:1901201	regulation of extracellular matrix assembly	0.057905	-2.84895	12	1	0.0121951	82	16543	28984	RGCC
GO:0045019	negative regulation of nitric oxide biosynthetic process	0.057905	-2.84895	12	1	0.0121951	82	16543	947	CD34
GO:0060315	negative regulation of ryanodine-sensitive calcium-release channel activity	0.057905	-2.84895	12	1	0.0121951	82	16543	1193	CLIC2
GO:0010561	negative regulation of glycoprotein biosynthetic process	0.057905	-2.84895	12	1	0.0121951	82	16543	9452	ITM2A
GO:0060997	dendritic spine morphogenesis	0.057905	-2.84895	12	1	0.0121951	82	16543	85358	SHANK3
GO:0032823	regulation of natural killer cell differentiation	0.057905	-2.84895	12	1	0.0121951	82	16543	639	PRDM1
GO:0048368	lateral mesoderm development	0.057905	-2.84895	12	1	0.0121951	82	16543	2294	FOXF1
GO:1905523	positive regulation of macrophage migration	0.057905	-2.84895	12	1	0.0121951	82	16543	7057	THBS1
GO:1903140	regulation of establishment of endothelial barrier	0.057905	-2.84895	12	1	0.0121951	82	16543	1003	CDH5
GO:0007638	mechanosensory behavior	0.057905	-2.84895	12	1	0.0121951	82	16543	85358	SHANK3
GO:0060914	heart formation	0.057905	-2.84895	12	1	0.0121951	82	16543	4208	MEF2C
GO:0072189	ureter development	0.057905	-2.84895	12	1	0.0121951	82	16543	2294	FOXF1
GO:0036066	protein O-linked fucosylation	0.057905	-2.84895	12	1	0.0121951	82	16543	7057	THBS1
GO:0033004	negative regulation of mast cell activation	0.057905	-2.84895	12	1	0.0121951	82	16543	2294	FOXF1
GO:0001845	phagolysosome assembly	0.057905	-2.84895	12	1	0.0121951	82	16543	8406	SRPX
GO:0040037	negative regulation of fibroblast growth factor receptor signaling pathway	0.057905	-2.84895	12	1	0.0121951	82	16543	7057	THBS1
GO:2000095	regulation of Wnt signaling pathway, planar cell polarity pathway	0.057905	-2.84895	12	1	0.0121951	82	16543	1601	DAB2
GO:0090520	sphingolipid mediated signaling pathway	0.057905	-2.84895	12	1	0.0121951	82	16543	1901	S1PR1
GO:0030859	polarized epithelial cell differentiation	0.057905	-2.84895	12	1	0.0121951	82	16543	2294	FOXF1
GO:0060391	positive regulation of SMAD protein import into nucleus	0.057905	-2.84895	12	1	0.0121951	82	16543	1601	DAB2
GO:0030656	regulation of vitamin metabolic process	0.057905	-2.84895	12	1	0.0121951	82	16543	6615	SNAI1
GO:0072015	glomerular visceral epithelial cell development	0.057905	-2.84895	12	1	0.0121951	82	16543	5420	PODXL
GO:0010763	positive regulation of fibroblast migration	0.057905	-2.84895	12	1	0.0121951	82	16543	7057	THBS1
GO:1904181	positive regulation of membrane depolarization	0.057905	-2.84895	12	1	0.0121951	82	16543	3791	KDR
GO:1904406	negative regulation of nitric oxide metabolic process	0.057905	-2.84895	12	1	0.0121951	82	16543	947	CD34
GO:0043217	myelin maintenance	0.057905	-2.84895	12	1	0.0121951	82	16543	7852	CXCR4
GO:0060766	negative regulation of androgen receptor signaling pathway	0.057905	-2.84895	12	1	0.0121951	82	16543	1601	DAB2
GO:0099068	postsynapse assembly	0.057905	-2.84895	12	1	0.0121951	82	16543	85358	SHANK3
GO:0007494	midgut development	0.057905	-2.84895	12	1	0.0121951	82	16543	2294	FOXF1
GO:0045628	regulation of T-helper 2 cell differentiation	0.057905	-2.84895	12	1	0.0121951	82	16543	3566	IL4R
GO:0061326	renal tubule development	0.0585197	-2.83839	79	2	0.0243902	82	16543	12824208	COL4A1,MEF2C
GO:0035264	multicellular organism growth	0.0585197	-2.83839	79	2	0.0243902	82	16543	591525932	RARB,CLIC4
GO:0030509	BMP signaling pathway	0.0585197	-2.83839	79	2	0.0243902	82	16543	2022,94	ENG,ACVRL1
GO:0048644	muscle organ morphogenesis	0.0585197	-2.83839	79	2	0.0243902	82	16543	20221901	ENG,S1PR1
GO:0002690	positive regulation of leukocyte chemotaxis	0.0585197	-2.83839	79	2	0.0243902	82	16543	50547057	SERPINE1,THBS1
GO:0071902	positive regulation of protein serine/threonine kinase activity	0.0588594	-2.8326	295	4	0.0487805	82	16543	7.85223e+16	CXCR4,FLT1,THBS1,RGCC
GO:0009792	embryo development ending in birth or egg hatching	0.0588664	-2.83248	559	6	0.0731707	82	16543	2294,639,94,6615,54345,4208	FOXF1,PRDM1,ACVRL1,SNAI1,SOX18,MEF2C
GO:0001817	regulation of cytokine production	0.0592767	-2.82554	560	6	0.0731707	82	16543	5.05436e+23	SERPINE1,IL4R,CD34,IFI16,THBS1,RGCC
GO:0032412	regulation of ion transmembrane transporter activity	0.0593423	-2.82443	179	3	0.0365854	82	16543	8535811934208	SHANK3,CLIC2,MEF2C
GO:0045069	regulation of viral genome replication	0.0598322	-2.81621	80	2	0.0243902	82	16543	34288519	IFI16,IFITM1
GO:0045621	positive regulation of lymphocyte differentiation	0.0598322	-2.81621	80	2	0.0243902	82	16543	6393566	PRDM1,IL4R
GO:0030278	regulation of ossification	0.0601401	-2.81108	180	3	0.0365854	82	16543	190185194208	S1PR1,IFITM1,MEF2C
GO:0051336	regulation of hydrolase activity	0.0609258	-2.7981	1321	11	0.134146	82	16543	7.01023e+46	TEK,FLT1,CARD16,SERPINE1,IFI27,S1PR1,RAPGEF5,ARHGAP31,IFI16,THBS1,MEF2C
GO:0007229	integrin-mediated signaling pathway	0.0624876	-2.77279	82	2	0.0243902	82	16543	36781601	ITGA5,DAB2
GO:0098869	cellular oxidant detoxification	0.0624876	-2.77279	82	2	0.0243902	82	16543	78371193	PXDN,CLIC2
GO:0045651	positive regulation of macrophage differentiation	0.0625781	-2.77134	13	1	0.0121951	82	16543	3059	HCLS1
GO:0003188	heart valve formation	0.0625781	-2.77134	13	1	0.0121951	82	16543	2078	ERG
GO:0033197	response to vitamin E	0.0625781	-2.77134	13	1	0.0121951	82	16543	4208	MEF2C
GO:1903672	positive regulation of sprouting angiogenesis	0.0625781	-2.77134	13	1	0.0121951	82	16543	3678	ITGA5
GO:0051770	positive regulation of nitric-oxide synthase biosynthetic process	0.0625781	-2.77134	13	1	0.0121951	82	16543	3791	KDR
GO:0035089	establishment of apical/basal cell polarity	0.0625781	-2.77134	13	1	0.0121951	82	16543	2294	FOXF1
GO:0032530	regulation of microvillus organization	0.0625781	-2.77134	13	1	0.0121951	82	16543	5420	PODXL
GO:0006957	complement activation, alternative pathway	0.0625781	-2.77134	13	1	0.0121951	82	16543	3075	CFH
GO:0043518	negative regulation of DNA damage response, signal transduction by p53 class mediator	0.0625781	-2.77134	13	1	0.0121951	82	16543	6615	SNAI1
GO:0043568	positive regulation of insulin-like growth factor receptor signaling pathway	0.0625781	-2.77134	13	1	0.0121951	82	16543	3487	IGFBP4
GO:0071236	cellular response to antibiotic	0.0625781	-2.77134	13	1	0.0121951	82	16543	4208	MEF2C
GO:0071850	mitotic cell cycle arrest	0.0625781	-2.77134	13	1	0.0121951	82	16543	28984	RGCC
GO:0009886	post-embryonic animal morphogenesis	0.0625781	-2.77134	13	1	0.0121951	82	16543	159296	NKX2-3
GO:0072310	glomerular epithelial cell development	0.0625781	-2.77134	13	1	0.0121951	82	16543	5420	PODXL
GO:0045861	negative regulation of proteolysis	0.0630552	-2.76374	302	4	0.0487805	82	16543	1.1477e+17	CARD16,SERPINE1,IFI16,THBS1
GO:0018108	peptidyl-tyrosine phosphorylation	0.0633815	-2.75858	184	3	0.0365854	82	16543	701037912321	TEK,KDR,FLT1
GO:0022898	regulation of transmembrane transporter activity	0.0633815	-2.75858	184	3	0.0365854	82	16543	8535811934208	SHANK3,CLIC2,MEF2C
GO:0045778	positive regulation of ossification	0.0638302	-2.75153	83	2	0.0243902	82	16543	85194208	IFITM1,MEF2C
GO:0044093	positive regulation of molecular function	0.0639863	-2.74909	1825	14	0.170732	82	16543	7.01079e+58	TEK,CXCR4,GMFG,FLT1,RGCC,IFI27,SHANK3,S1PR1,RAPGEF5,CLIC2,ARHGAP31,IFI16,MEF2C,THBS1
GO:0033043	regulation of organelle organization	0.0640713	-2.74776	1017	9	0.109756	82	16543	7.01026e+38	TEK,CLIC4,HCLS1,GMFG,KDR,RGCC,SHANK3,S1PR1,MEF2C
GO:0050792	regulation of viral process	0.0642044	-2.74568	185	3	0.0365854	82	16543	342885193956	IFI16,IFITM1,LGALS1
GO:0018212	peptidyl-tyrosine modification	0.0650323	-2.73287	186	3	0.0365854	82	16543	701037912321	TEK,KDR,FLT1
GO:0042303	molting cycle	0.0651825	-2.73056	84	2	0.0243902	82	16543	661554345	SNAI1,SOX18
GO:0042633	hair cycle	0.0651825	-2.73056	84	2	0.0243902	82	16543	661554345	SNAI1,SOX18
GO:1990748	cellular detoxification	0.0651825	-2.73056	84	2	0.0243902	82	16543	78371193	PXDN,CLIC2
GO:0006942	regulation of striated muscle contraction	0.0651825	-2.73056	84	2	0.0243902	82	16543	11936781	CLIC2,STC1
GO:0007178	transmembrane receptor protein serine/threonine kinase signaling pathway	0.0658651	-2.72015	187	3	0.0365854	82	16543	2022,94,1003	ENG,ACVRL1,CDH5
GO:0048872	homeostasis of number of cells	0.0658651	-2.72015	187	3	0.0365854	82	16543	30591592964208	HCLS1,NKX2-3,MEF2C
GO:0071383	cellular response to steroid hormone stimulus	0.0658651	-2.72015	187	3	0.0365854	82	16543	5915569376781	RARB,PMEPA1,STC1
GO:0051098	regulation of binding	0.066147	-2.71588	307	4	0.0487805	82	16543	1601119334284200	DAB2,CLIC2,IFI16,MEF2C
GO:0051223	regulation of protein transport	0.0662606	-2.71416	721	7	0.0853659	82	16543	3.56616e+27	IL4R,DAB2,IFI27,HCLS1,CD34,PDE2A,RGCC
GO:1903901	negative regulation of viral life cycle	0.0665445	-2.70988	85	2	0.0243902	82	16543	34288519	IFI16,IFITM1
GO:0060021	palate development	0.0665445	-2.70988	85	2	0.0243902	82	16543	66154208	SNAI1,MEF2C
GO:0051224	negative regulation of protein transport	0.0667028	-2.70751	188	3	0.0365854	82	16543	947513828984	CD34,PDE2A,RGCC
GO:1903037	regulation of leukocyte cell-cell adhesion	0.0667747	-2.70643	308	4	0.0487805	82	16543	5660363935663950	CYP26B1,PRDM1,IL4R,LGALS1
GO:0071417	cellular response to organonitrogen compound	0.0668429	-2.70541	439	5	0.0609756	82	16543	1.28251e+19	COL4A1,PDE2A,GNG11,STC1,MEF2C
GO:0043269	regulation of ion transport	0.0669582	-2.70369	578	6	0.0731707	82	16543	2.59329e+25	CLIC4,SHANK3,CLIC2,STC1,MEF2C,THBS1
GO:2000310	regulation of N-methyl-D-aspartate selective glutamate receptor activity	0.0672284	-2.69966	14	1	0.0121951	82	16543	4208	MEF2C
GO:0003299	muscle hypertrophy in response to stress	0.0672284	-2.69966	14	1	0.0121951	82	16543	4208	MEF2C
GO:0033008	positive regulation of mast cell activation involved in immune response	0.0672284	-2.69966	14	1	0.0121951	82	16543	3566	IL4R
GO:0051280	negative regulation of release of sequestered calcium ion into cytosol	0.0672284	-2.69966	14	1	0.0121951	82	16543	1193	CLIC2
GO:2000515	negative regulation of CD4-positive, alpha-beta T cell activation	0.0672284	-2.69966	14	1	0.0121951	82	16543	3566	IL4R
GO:0043306	positive regulation of mast cell degranulation	0.0672284	-2.69966	14	1	0.0121951	82	16543	3566	IL4R
GO:0045986	negative regulation of smooth muscle contraction	0.0672284	-2.69966	14	1	0.0121951	82	16543	10203	CALCRL
GO:0071425	hematopoietic stem cell proliferation	0.0672284	-2.69966	14	1	0.0121951	82	16543	947	CD34
GO:0014887	cardiac muscle adaptation	0.0672284	-2.69966	14	1	0.0121951	82	16543	4208	MEF2C
GO:0014898	cardiac muscle hypertrophy in response to stress	0.0672284	-2.69966	14	1	0.0121951	82	16543	4208	MEF2C
GO:0032695	negative regulation of interleukin-12 production	0.0672284	-2.69966	14	1	0.0121951	82	16543	7057	THBS1
GO:0002532	production of molecular mediator involved in inflammatory response	0.0672284	-2.69966	14	1	0.0121951	82	16543	3566	IL4R
GO:0045579	positive regulation of B cell differentiation	0.0672284	-2.69966	14	1	0.0121951	82	16543	639	PRDM1
GO:0060973	cell migration involved in heart development	0.0672284	-2.69966	14	1	0.0121951	82	16543	2022	ENG
GO:0035886	vascular smooth muscle cell differentiation	0.0672284	-2.69966	14	1	0.0121951	82	16543	2022	ENG
GO:0003214	cardiac left ventricle morphogenesis	0.0672284	-2.69966	14	1	0.0121951	82	16543	2294	FOXF1
GO:0035589	G-protein coupled purinergic nucleotide receptor signaling pathway	0.0672284	-2.69966	14	1	0.0121951	82	16543	286530	P2RY8
GO:2001241	positive regulation of extrinsic apoptotic signaling pathway in absence of ligand	0.0672284	-2.69966	14	1	0.0121951	82	16543	8406	SRPX
GO:0010092	specification of animal organ identity	0.0672284	-2.69966	14	1	0.0121951	82	16543	4208	MEF2C
GO:0071229	cellular response to acid chemical	0.0675455	-2.69495	189	3	0.0365854	82	16543	5660312824208	CYP26B1,COL4A1,MEF2C
GO:0046777	protein autophosphorylation	0.0683931	-2.68248	190	3	0.0365854	82	16543	701037912321	TEK,KDR,FLT1
GO:0051048	negative regulation of secretion	0.0683931	-2.68248	190	3	0.0365854	82	16543	229494728984	FOXF1,CD34,RGCC
GO:0006366	transcription from RNA polymerase II promoter	0.0686205	-2.67916	727	7	0.0853659	82	16543	5.91523e+28	RARB,FLI1,ELK3,FOXF1,NFIB,MEF2C,SOX18
GO:0003002	regionalization	0.0686768	-2.67834	311	4	0.0487805	82	16543	5.66032e+16	CYP26B1,FOXF1,SNAI1,MEF2C
GO:0048525	negative regulation of viral process	0.069297	-2.66935	87	2	0.0243902	82	16543	34288519	IFI16,IFITM1
GO:0046718	viral entry into host cell	0.069297	-2.66935	87	2	0.0243902	82	16543	36787852	ITGA5,CXCR4
GO:0051828	entry into other organism involved in symbiotic interaction	0.069297	-2.66935	87	2	0.0243902	82	16543	36787852	ITGA5,CXCR4
GO:1901800	positive regulation of proteasomal protein catabolic process	0.069297	-2.66935	87	2	0.0243902	82	16543	1601641700	DAB2,ECSCR
GO:0048771	tissue remodeling	0.069297	-2.66935	87	2	0.0243902	82	16543	944208	ACVRL1,MEF2C
GO:0044409	entry into host	0.069297	-2.66935	87	2	0.0243902	82	16543	36787852	ITGA5,CXCR4
GO:0001892	embryonic placenta development	0.069297	-2.66935	87	2	0.0243902	82	16543	6396615	PRDM1,SNAI1
GO:0030260	entry into host cell	0.069297	-2.66935	87	2	0.0243902	82	16543	36787852	ITGA5,CXCR4
GO:0051806	entry into cell of other organism involved in symbiotic interaction	0.069297	-2.66935	87	2	0.0243902	82	16543	36787852	ITGA5,CXCR4
GO:0006887	exocytosis	0.0693171	-2.66906	312	4	0.0487805	82	16543	7450505466787050	VWF,SERPINE1,SPARC,THBS1
GO:0010720	positive regulation of cell development	0.0694448	-2.66722	444	5	0.0609756	82	16543	5.91579e+20	RARB,CXCR4,SHANK3,CDH5,MEF2C
GO:0000902	cell morphogenesis	0.0696434	-2.66437	584	6	0.0731707	82	16543	7.01026e+25	TEK,CLIC4,SHANK3,NFIB,STC1,MEF2C
GO:0001101	response to acid chemical	0.0699604	-2.65983	313	4	0.0487805	82	16543	5.66031e+16	CYP26B1,COL4A1,SPARC,MEF2C
GO:0051222	positive regulation of protein transport	0.0699718	-2.65966	445	5	0.0609756	82	16543	3.56616e+19	IL4R,DAB2,HCLS1,CD34,RGCC
GO:0010035	response to inorganic substance	0.0705012	-2.65213	446	5	0.0609756	82	16543	2.59327e+22	CLIC4,SPARC,S100A16,MEF2C,THBS1
GO:0098609	cell-cell adhesion	0.0707791	-2.64819	883	8	0.097561	82	16543	5.66032e+35	CYP26B1,CD93,ESAM,CDH5,NKX2-3,ITGA5,FOXF1,CD34
GO:0060541	respiratory system development	0.070965	-2.64557	193	3	0.0365854	82	16543	229447816678	FOXF1,NFIB,SPARC
GO:0002830	positive regulation of type 2 immune response	0.0718558	-2.63309	15	1	0.0121951	82	16543	3566	IL4R
GO:0002042	cell migration involved in sprouting angiogenesis	0.0718558	-2.63309	15	1	0.0121951	82	16543	3791	KDR
GO:1903019	negative regulation of glycoprotein metabolic process	0.0718558	-2.63309	15	1	0.0121951	82	16543	9452	ITM2A
GO:0070528	protein kinase C signaling	0.0718558	-2.63309	15	1	0.0121951	82	16543	83483	PLVAP
GO:0090026	positive regulation of monocyte chemotaxis	0.0718558	-2.63309	15	1	0.0121951	82	16543	5054	SERPINE1
GO:0090141	positive regulation of mitochondrial fission	0.0718558	-2.63309	15	1	0.0121951	82	16543	3791	KDR
GO:0030889	negative regulation of B cell proliferation	0.0718558	-2.63309	15	1	0.0121951	82	16543	639	PRDM1
GO:0060644	mammary gland epithelial cell differentiation	0.0718558	-2.63309	15	1	0.0121951	82	16543	2294	FOXF1
GO:0061162	establishment of monopolar cell polarity	0.0718558	-2.63309	15	1	0.0121951	82	16543	2294	FOXF1
GO:0006198	cAMP catabolic process	0.0718558	-2.63309	15	1	0.0121951	82	16543	5138	PDE2A
GO:0048266	behavioral response to pain	0.0718558	-2.63309	15	1	0.0121951	82	16543	7057	THBS1
GO:0048714	positive regulation of oligodendrocyte differentiation	0.0718558	-2.63309	15	1	0.0121951	82	16543	7852	CXCR4
GO:0051284	positive regulation of sequestering of calcium ion	0.0718558	-2.63309	15	1	0.0121951	82	16543	1193	CLIC2
GO:0042693	muscle cell fate commitment	0.0718558	-2.63309	15	1	0.0121951	82	16543	4208	MEF2C
GO:0006910	phagocytosis, recognition	0.0718558	-2.63309	15	1	0.0121951	82	16543	375033	PEAR1
GO:0046639	negative regulation of alpha-beta T cell differentiation	0.0718558	-2.63309	15	1	0.0121951	82	16543	3566	IL4R
GO:0060347	heart trabecula formation	0.0718558	-2.63309	15	1	0.0121951	82	16543	7010	TEK
GO:0002697	regulation of immune effector process	0.0719091	-2.63235	316	4	0.0487805	82	16543	2294356630755650	FOXF1,IL4R,CFH,HTRA1
GO:0098754	detoxification	0.0720865	-2.62989	89	2	0.0243902	82	16543	78371193	PXDN,CLIC2
GO:0006915	apoptotic process	0.0722549	-2.62756	887	8	0.097561	82	16543	1.60179e+34	DAB2,CXCR4,CLIC4,ECSCR,LGALS1,IFI27,IFI16,MEF2C
GO:1902531	regulation of intracellular signal transduction	0.0731165	-2.6157	1694	13	0.158537	82	16543	7.01079e+55	TEK,CXCR4,HCLS1,P2RY8,KDR,SNAI1,FLT1,LGALS1,RHOJ,IGFBP4,ARHGAP31,CLIC2,THBS1
GO:0009791	post-embryonic development	0.0734948	-2.61054	90	2	0.0243902	82	16543	639159296	PRDM1,NKX2-3
GO:0010243	response to organonitrogen compound	0.0739071	-2.60495	740	7	0.0853659	82	16543	7.01013e+27	TEK,COL4A1,PDE2A,GNG11,SPARC,STC1,MEF2C
GO:0071772	response to BMP	0.0749121	-2.59144	91	2	0.0243902	82	16543	2022,94	ENG,ACVRL1
GO:0030010	establishment of cell polarity	0.0749121	-2.59144	91	2	0.0243902	82	16543	566032294	CYP26B1,FOXF1
GO:2000278	regulation of DNA biosynthetic process	0.0749121	-2.59144	91	2	0.0243902	82	16543	9428984	ACVRL1,RGCC
GO:0002065	columnar/cuboidal epithelial cell differentiation	0.0749121	-2.59144	91	2	0.0243902	82	16543	5915639	RARB,PRDM1
GO:0071773	cellular response to BMP stimulus	0.0749121	-2.59144	91	2	0.0243902	82	16543	2022,94	ENG,ACVRL1
GO:0032409	regulation of transporter activity	0.0753476	-2.58564	198	3	0.0365854	82	16543	8535811934208	SHANK3,CLIC2,MEF2C
GO:0051050	positive regulation of transport	0.0756447	-2.58171	896	8	0.097561	82	16543	1.60131e+32	DAB2,HCLS1,RGCC,SERPINE1,IL4R,SHANK3,CD34,STC1
GO:0090257	regulation of muscle system process	0.0762384	-2.57389	199	3	0.0365854	82	16543	1020311936781	CALCRL,CLIC2,STC1
GO:0042307	positive regulation of protein import into nucleus	0.0763381	-2.57258	92	2	0.0243902	82	16543	16013059	DAB2,HCLS1
GO:1900271	regulation of long-term synaptic potentiation	0.0764606	-2.57098	16	1	0.0121951	82	16543	85358	SHANK3
GO:0003222	ventricular trabecula myocardium morphogenesis	0.0764606	-2.57098	16	1	0.0121951	82	16543	2022	ENG
GO:0010758	regulation of macrophage chemotaxis	0.0764606	-2.57098	16	1	0.0121951	82	16543	7057	THBS1
GO:0060390	regulation of SMAD protein import into nucleus	0.0764606	-2.57098	16	1	0.0121951	82	16543	1601	DAB2
GO:0021542	dentate gyrus development	0.0764606	-2.57098	16	1	0.0121951	82	16543	4208	MEF2C
GO:0030852	regulation of granulocyte differentiation	0.0764606	-2.57098	16	1	0.0121951	82	16543	3059	HCLS1
GO:2000810	regulation of bicellular tight junction assembly	0.0764606	-2.57098	16	1	0.0121951	82	16543	6615	SNAI1
GO:0035855	megakaryocyte development	0.0764606	-2.57098	16	1	0.0121951	82	16543	2313	FLI1
GO:0034315	regulation of Arp2/3 complex-mediated actin nucleation	0.0764606	-2.57098	16	1	0.0121951	82	16543	9535	GMFG
GO:0048385	regulation of retinoic acid receptor signaling pathway	0.0764606	-2.57098	16	1	0.0121951	82	16543	56603	CYP26B1
GO:0061339	establishment or maintenance of monopolar cell polarity	0.0764606	-2.57098	16	1	0.0121951	82	16543	2294	FOXF1
GO:0033158	regulation of protein import into nucleus, translocation	0.0764606	-2.57098	16	1	0.0121951	82	16543	5138	PDE2A
GO:0048535	lymph node development	0.0764606	-2.57098	16	1	0.0121951	82	16543	159296	NKX2-3
GO:0071625	vocalization behavior	0.0764606	-2.57098	16	1	0.0121951	82	16543	85358	SHANK3
GO:0033627	cell adhesion mediated by integrin	0.0764606	-2.57098	16	1	0.0121951	82	16543	3678	ITGA5
GO:2000811	negative regulation of anoikis	0.0764606	-2.57098	16	1	0.0121951	82	16543	3678	ITGA5
GO:2000136	regulation of cell proliferation involved in heart morphogenesis	0.0764606	-2.57098	16	1	0.0121951	82	16543	2022	ENG
GO:1904950	negative regulation of establishment of protein localization	0.0771338	-2.56221	200	3	0.0365854	82	16543	947513828984	CD34,PDE2A,RGCC
GO:0007179	transforming growth factor beta receptor signaling pathway	0.0777728	-2.55396	93	2	0.0243902	82	16543	941003	ACVRL1,CDH5
GO:1902476	chloride transmembrane transport	0.0777728	-2.55396	93	2	0.0243902	82	16543	259321193	CLIC4,CLIC2
GO:0007204	positive regulation of cytosolic calcium ion concentration	0.078034	-2.55061	201	3	0.0365854	82	16543	78522865301901	CXCR4,P2RY8,S1PR1
GO:0043085	positive regulation of catalytic activity	0.0780592	-2.55029	1545	12	0.146341	82	16543	7.01079e+49	TEK,CXCR4,GMFG,FLT1,RGCC,IFI27,S1PR1,RAPGEF5,ARHGAP31,IFI16,MEF2C,THBS1
GO:0019221	cytokine-mediated signaling pathway	0.0781456	-2.54918	460	5	0.0609756	82	16543	3.56634e+20	IL4R,IFI27,CXCR4,IFITM1,PLVAP
GO:1900542	regulation of purine nucleotide metabolic process	0.0789387	-2.53908	202	3	0.0365854	82	16543	1020351387057	CALCRL,PDE2A,THBS1
GO:0046903	secretion	0.0790437	-2.53775	604	6	0.0731707	82	16543	2.02275e+25	ENG,VWF,SERPINE1,C1QTNF5,SPARC,THBS1
GO:1904591	positive regulation of protein import	0.079216	-2.53558	94	2	0.0243902	82	16543	16013059	DAB2,HCLS1
GO:0065008	regulation of biological quality	0.0799464	-2.5264	3479	23	0.280488	82	16543	56603,7010,286530,9535,3791,3956,5138,85358,1901,1193,7057,25932,7852,3059,94,159296,57381,7450,5054,2313,947,6781,4208	CYP26B1,TEK,P2RY8,GMFG,KDR,LGALS1,PDE2A,SHANK3,S1PR1,CLIC2,THBS1,CLIC4,CXCR4,HCLS1,ACVRL1,NKX2-3,RHOJ,VWF,SERPINE1,FLI1,CD34,STC1,MEF2C
GO:1902043	positive regulation of extrinsic apoptotic signaling pathway via death domain receptors	0.0810428	-2.51278	17	1	0.0121951	82	16543	7057	THBS1
GO:0042789	mRNA transcription from RNA polymerase II promoter	0.0810428	-2.51278	17	1	0.0121951	82	16543	54345	SOX18
GO:0033005	positive regulation of mast cell activation	0.0810428	-2.51278	17	1	0.0121951	82	16543	3566	IL4R
GO:2000369	regulation of clathrin-dependent endocytosis	0.0810428	-2.51278	17	1	0.0121951	82	16543	1601	DAB2
GO:0072012	glomerulus vasculature development	0.0810428	-2.51278	17	1	0.0121951	82	16543	947	CD34
GO:1903055	positive regulation of extracellular matrix organization	0.0810428	-2.51278	17	1	0.0121951	82	16543	28984	RGCC
GO:0051497	negative regulation of stress fiber assembly	0.0810428	-2.51278	17	1	0.0121951	82	16543	1901	S1PR1
GO:0051769	regulation of nitric-oxide synthase biosynthetic process	0.0810428	-2.51278	17	1	0.0121951	82	16543	3791	KDR
GO:0006171	cAMP biosynthetic process	0.0810428	-2.51278	17	1	0.0121951	82	16543	10203	CALCRL
GO:0072678	T cell migration	0.0810428	-2.51278	17	1	0.0121951	82	16543	1901	S1PR1
GO:1901741	positive regulation of myoblast fusion	0.0810428	-2.51278	17	1	0.0121951	82	16543	3566	IL4R
GO:2000641	regulation of early endosome to late endosome transport	0.0810428	-2.51278	17	1	0.0121951	82	16543	1601	DAB2
GO:0061377	mammary gland lobule development	0.0810428	-2.51278	17	1	0.0121951	82	16543	2294	FOXF1
GO:0033630	positive regulation of cell adhesion mediated by integrin	0.0810428	-2.51278	17	1	0.0121951	82	16543	5420	PODXL
GO:0010523	negative regulation of calcium ion transport into cytosol	0.0810428	-2.51278	17	1	0.0121951	82	16543	1193	CLIC2
GO:0007096	regulation of exit from mitosis	0.0810428	-2.51278	17	1	0.0121951	82	16543	28984	RGCC
GO:0060749	mammary gland alveolus development	0.0810428	-2.51278	17	1	0.0121951	82	16543	2294	FOXF1
GO:0071498	cellular response to fluid shear stress	0.0810428	-2.51278	17	1	0.0121951	82	16543	4208	MEF2C
GO:0032891	negative regulation of organic acid transport	0.0810428	-2.51278	17	1	0.0121951	82	16543	7057	THBS1
GO:0051345	positive regulation of hydrolase activity	0.0815078	-2.50706	911	8	0.097561	82	16543	7.01023e+32	TEK,FLT1,IFI27,S1PR1,ARHGAP31,RAPGEF5,IFI16,MEF2C
GO:2001234	negative regulation of apoptotic signaling pathway	0.0816808	-2.50494	205	3	0.0365854	82	16543	505466157057	SERPINE1,SNAI1,THBS1
GO:2000117	negative regulation of cysteine-type endopeptidase activity	0.0821276	-2.49948	96	2	0.0243902	82	16543	34287057	IFI16,THBS1
GO:0050714	positive regulation of protein secretion	0.0835316	-2.48253	207	3	0.0365854	82	16543	356694728984	IL4R,CD34,RGCC
GO:0007613	memory	0.0835957	-2.48176	97	2	0.0243902	82	16543	367885358	ITGA5,SHANK3
GO:0002688	regulation of leukocyte chemotaxis	0.0835957	-2.48176	97	2	0.0243902	82	16543	50547057	SERPINE1,THBS1
GO:0006935	chemotaxis	0.0844559	-2.47153	471	5	0.0609756	82	16543	7.85264e+21	CXCR4,ECSCR,S1PR1,NFIB,FLT1
GO:0043903	regulation of symbiosis, encompassing mutualism through parasitism	0.0844638	-2.47143	208	3	0.0365854	82	16543	342885193956	IFI16,IFITM1,LGALS1
GO:0048589	developmental growth	0.0848898	-2.4664	335	4	0.0487805	82	16543	5.91526e+16	RARB,CLIC4,S1PR1,STC1
GO:0042330	taxis	0.0850428	-2.4646	472	5	0.0609756	82	16543	7.85264e+21	CXCR4,ECSCR,S1PR1,NFIB,FLT1
GO:0090279	regulation of calcium ion import	0.0850719	-2.46426	98	2	0.0243902	82	16543	11936781	CLIC2,STC1
GO:0022612	gland morphogenesis	0.0850719	-2.46426	98	2	0.0243902	82	16543	4781159296	NFIB,NKX2-3
GO:0006140	regulation of nucleotide metabolic process	0.0854006	-2.4604	209	3	0.0365854	82	16543	1020351387057	CALCRL,PDE2A,THBS1
GO:0007597	blood coagulation, intrinsic pathway	0.0856026	-2.45804	18	1	0.0121951	82	16543	7450	VWF
GO:0030728	ovulation	0.0856026	-2.45804	18	1	0.0121951	82	16543	3566	IL4R
GO:0072202	cell differentiation involved in metanephros development	0.0856026	-2.45804	18	1	0.0121951	82	16543	947	CD34
GO:1905521	regulation of macrophage migration	0.0856026	-2.45804	18	1	0.0121951	82	16543	7057	THBS1
GO:0048745	smooth muscle tissue development	0.0856026	-2.45804	18	1	0.0121951	82	16543	2022	ENG
GO:0009214	cyclic nucleotide catabolic process	0.0856026	-2.45804	18	1	0.0121951	82	16543	5138	PDE2A
GO:0050687	negative regulation of defense response to virus	0.0856026	-2.45804	18	1	0.0121951	82	16543	5654	HTRA1
GO:0048557	embryonic digestive tract morphogenesis	0.0856026	-2.45804	18	1	0.0121951	82	16543	2294	FOXF1
GO:0010881	regulation of cardiac muscle contraction by regulation of the release of sequestered calcium ion	0.0856026	-2.45804	18	1	0.0121951	82	16543	1193	CLIC2
GO:0032703	negative regulation of interleukin-2 production	0.0856026	-2.45804	18	1	0.0121951	82	16543	947	CD34
GO:0060575	intestinal epithelial cell differentiation	0.0856026	-2.45804	18	1	0.0121951	82	16543	639	PRDM1
GO:0061436	establishment of skin barrier	0.0856026	-2.45804	18	1	0.0121951	82	16543	56603	CYP26B1
GO:0035455	response to interferon-alpha	0.0856026	-2.45804	18	1	0.0121951	82	16543	8519	IFITM1
GO:2000727	positive regulation of cardiac muscle cell differentiation	0.0856026	-2.45804	18	1	0.0121951	82	16543	4208	MEF2C
GO:0010288	response to lead ion	0.0856026	-2.45804	18	1	0.0121951	82	16543	6678	SPARC
GO:0002407	dendritic cell chemotaxis	0.0856026	-2.45804	18	1	0.0121951	82	16543	7852	CXCR4
GO:0035584	calcium-mediated signaling using intracellular calcium source	0.0856026	-2.45804	18	1	0.0121951	82	16543	3791	KDR
GO:0060216	definitive hemopoiesis	0.0856026	-2.45804	18	1	0.0121951	82	16543	7010	TEK
GO:1903427	negative regulation of reactive oxygen species biosynthetic process	0.0856026	-2.45804	18	1	0.0121951	82	16543	947	CD34
GO:0002068	glandular epithelial cell development	0.0856026	-2.45804	18	1	0.0121951	82	16543	5915	RARB
GO:0009889	regulation of biosynthetic process	0.0858543	-2.4551	4246	27	0.329268	82	16543	5915,2004,2078,5654,3791,6615,28984,9452,10203,639,5138,1901,4781,7057,2022,1601,3059,94,159296,54345,2313,5054,3429,2294,947,3428,4208	RARB,ELK3,ERG,HTRA1,KDR,SNAI1,RGCC,ITM2A,CALCRL,PRDM1,PDE2A,S1PR1,NFIB,THBS1,ENG,DAB2,HCLS1,ACVRL1,NKX2-3,SOX18,FLI1,SERPINE1,IFI27,FOXF1,CD34,IFI16,MEF2C
GO:0098742	cell-cell adhesion via plasma-membrane adhesion molecules	0.0863418	-2.44944	210	3	0.0365854	82	16543	3678909521003	ITGA5,ESAM,CDH5
GO:0032680	regulation of tumor necrosis factor production	0.0865561	-2.44696	99	2	0.0243902	82	16543	9477057	CD34,THBS1
GO:0006874	cellular calcium ion homeostasis	0.0870386	-2.4414	338	4	0.0487805	82	16543	7.85229e+17	CXCR4,P2RY8,S1PR1,STC1
GO:0044070	regulation of anion transport	0.0880482	-2.42987	100	2	0.0243902	82	16543	67817057	STC1,THBS1
GO:2001237	negative regulation of extrinsic apoptotic signaling pathway	0.0880482	-2.42987	100	2	0.0243902	82	16543	50547057	SERPINE1,THBS1
GO:0003014	renal system process	0.0880482	-2.42987	100	2	0.0243902	82	16543	4162947	MCAM,CD34
GO:0006821	chloride transport	0.0880482	-2.42987	100	2	0.0243902	82	16543	259321193	CLIC4,CLIC2
GO:0048878	chemical homeostasis	0.088056	-2.42978	927	8	0.097561	82	16543	5.66038e+35	CYP26B1,CXCR4,CLIC4,P2RY8,LGALS1,S1PR1,STC1,MEF2C
GO:1900180	regulation of protein localization to nucleus	0.089192	-2.41696	213	3	0.0365854	82	16543	160130595138	DAB2,HCLS1,PDE2A
GO:0001818	negative regulation of cytokine production	0.089192	-2.41696	213	3	0.0365854	82	16543	947705728984	CD34,THBS1,RGCC
GO:0030216	keratinocyte differentiation	0.0895479	-2.41298	101	2	0.0243902	82	16543	5660325932	CYP26B1,CLIC4
GO:0030220	platelet formation	0.09014	-2.40639	19	1	0.0121951	82	16543	4208	MEF2C
GO:0072112	glomerular visceral epithelial cell differentiation	0.09014	-2.40639	19	1	0.0121951	82	16543	5420	PODXL
GO:0046597	negative regulation of viral entry into host cell	0.09014	-2.40639	19	1	0.0121951	82	16543	8519	IFITM1
GO:0042534	regulation of tumor necrosis factor biosynthetic process	0.09014	-2.40639	19	1	0.0121951	82	16543	7057	THBS1
GO:0014912	negative regulation of smooth muscle cell migration	0.09014	-2.40639	19	1	0.0121951	82	16543	5054	SERPINE1
GO:0097061	dendritic spine organization	0.09014	-2.40639	19	1	0.0121951	82	16543	85358	SHANK3
GO:2000114	regulation of establishment of cell polarity	0.09014	-2.40639	19	1	0.0121951	82	16543	1003	CDH5
GO:0043302	positive regulation of leukocyte degranulation	0.09014	-2.40639	19	1	0.0121951	82	16543	3566	IL4R
GO:0032332	positive regulation of chondrocyte differentiation	0.09014	-2.40639	19	1	0.0121951	82	16543	94	ACVRL1
GO:0060438	trachea development	0.09014	-2.40639	19	1	0.0121951	82	16543	2294	FOXF1
GO:0030225	macrophage differentiation	0.09014	-2.40639	19	1	0.0121951	82	16543	159296	NKX2-3
GO:0061440	kidney vasculature development	0.09014	-2.40639	19	1	0.0121951	82	16543	947	CD34
GO:0032026	response to magnesium ion	0.09014	-2.40639	19	1	0.0121951	82	16543	7057	THBS1
GO:0061318	renal filtration cell differentiation	0.09014	-2.40639	19	1	0.0121951	82	16543	5420	PODXL
GO:0045663	positive regulation of myoblast differentiation	0.09014	-2.40639	19	1	0.0121951	82	16543	4208	MEF2C
GO:0061437	renal system vasculature development	0.09014	-2.40639	19	1	0.0121951	82	16543	947	CD34
GO:0002888	positive regulation of myeloid leukocyte mediated immunity	0.09014	-2.40639	19	1	0.0121951	82	16543	3566	IL4R
GO:1903077	negative regulation of protein localization to plasma membrane	0.09014	-2.40639	19	1	0.0121951	82	16543	1601	DAB2
GO:0042832	defense response to protozoan	0.09014	-2.40639	19	1	0.0121951	82	16543	3566	IL4R
GO:0042744	hydrogen peroxide catabolic process	0.09014	-2.40639	19	1	0.0121951	82	16543	7837	PXDN
GO:0050849	negative regulation of calcium-mediated signaling	0.09014	-2.40639	19	1	0.0121951	82	16543	1193	CLIC2
GO:0051968	positive regulation of synaptic transmission, glutamatergic	0.09014	-2.40639	19	1	0.0121951	82	16543	85358	SHANK3
GO:1901739	regulation of myoblast fusion	0.09014	-2.40639	19	1	0.0121951	82	16543	3566	IL4R
GO:1903555	regulation of tumor necrosis factor superfamily cytokine production	0.0910553	-2.39629	102	2	0.0243902	82	16543	9477057	CD34,THBS1
GO:0090101	negative regulation of transmembrane receptor protein serine/threonine kinase signaling pathway	0.0910553	-2.39629	102	2	0.0243902	82	16543	569375654	PMEPA1,HTRA1
GO:0043406	positive regulation of MAP kinase activity	0.0911141	-2.39564	215	3	0.0365854	82	16543	785223217057	CXCR4,FLT1,THBS1
GO:0030098	lymphocyte differentiation	0.0920817	-2.38508	216	3	0.0365854	82	16543	94521592963956	ITM2A,NKX2-3,LGALS1
GO:0032526	response to retinoic acid	0.0925703	-2.37979	103	2	0.0243902	82	16543	566034208	CYP26B1,MEF2C
GO:0050709	negative regulation of protein secretion	0.0925703	-2.37979	103	2	0.0243902	82	16543	94728984	CD34,RGCC
GO:0007611	learning or memory	0.0930536	-2.37458	217	3	0.0365854	82	16543	3678853584208	ITGA5,SHANK3,MEF2C
GO:0060284	regulation of cell development	0.0940403	-2.36403	785	7	0.0853659	82	16543	5.9152e+28	RARB,ENG,CXCR4,SHANK3,CDH5,LGALS1,MEF2C
GO:0035588	G-protein coupled purinergic receptor signaling pathway	0.0946551	-2.35752	20	1	0.0121951	82	16543	286530	P2RY8
GO:0033561	regulation of water loss via skin	0.0946551	-2.35752	20	1	0.0121951	82	16543	56603	CYP26B1
GO:0043586	tongue development	0.0946551	-2.35752	20	1	0.0121951	82	16543	56603	CYP26B1
GO:0031664	regulation of lipopolysaccharide-mediated signaling pathway	0.0946551	-2.35752	20	1	0.0121951	82	16543	639	PRDM1
GO:0072311	glomerular epithelial cell differentiation	0.0946551	-2.35752	20	1	0.0121951	82	16543	5420	PODXL
GO:0051900	regulation of mitochondrial depolarization	0.0946551	-2.35752	20	1	0.0121951	82	16543	3791	KDR
GO:0035162	embryonic hemopoiesis	0.0946551	-2.35752	20	1	0.0121951	82	16543	3791	KDR
GO:0030318	melanocyte differentiation	0.0946551	-2.35752	20	1	0.0121951	82	16543	4208	MEF2C
GO:0006911	phagocytosis, engulfment	0.0946551	-2.35752	20	1	0.0121951	82	16543	7057	THBS1
GO:0045624	positive regulation of T-helper cell differentiation	0.0946551	-2.35752	20	1	0.0121951	82	16543	3566	IL4R
GO:0045649	regulation of macrophage differentiation	0.0946551	-2.35752	20	1	0.0121951	82	16543	3059	HCLS1
GO:0046697	decidualization	0.0946551	-2.35752	20	1	0.0121951	82	16543	6781	STC1
GO:0007035	vacuolar acidification	0.0946551	-2.35752	20	1	0.0121951	82	16543	25932	CLIC4
GO:0043496	regulation of protein homodimerization activity	0.0946551	-2.35752	20	1	0.0121951	82	16543	4208	MEF2C
GO:0090025	regulation of monocyte chemotaxis	0.0946551	-2.35752	20	1	0.0121951	82	16543	5054	SERPINE1
GO:0032331	negative regulation of chondrocyte differentiation	0.0946551	-2.35752	20	1	0.0121951	82	16543	5915	RARB
GO:1904376	negative regulation of protein localization to cell periphery	0.0946551	-2.35752	20	1	0.0121951	82	16543	1601	DAB2
GO:0036344	platelet morphogenesis	0.0946551	-2.35752	20	1	0.0121951	82	16543	4208	MEF2C
GO:0071677	positive regulation of mononuclear cell migration	0.0946551	-2.35752	20	1	0.0121951	82	16543	5054	SERPINE1
GO:2000116	regulation of cysteine-type endopeptidase activity	0.0950103	-2.35377	219	3	0.0365854	82	16543	342934287057	IFI27,IFI16,THBS1
GO:0042476	odontogenesis	0.0956222	-2.34735	105	2	0.0243902	82	16543	5654159296	HTRA1,NKX2-3
GO:0050864	regulation of B cell activation	0.097159	-2.33141	106	2	0.0243902	82	16543	6394208	PRDM1,MEF2C
GO:0055074	calcium ion homeostasis	0.0981762	-2.32099	353	4	0.0487805	82	16543	7.85229e+17	CXCR4,P2RY8,S1PR1,STC1
GO:0070201	regulation of establishment of protein localization	0.0984063	-2.31865	794	7	0.0853659	82	16543	3.56616e+27	IL4R,DAB2,IFI27,HCLS1,CD34,PDE2A,RGCC
GO:0033674	positive regulation of kinase activity	0.0991351	-2.31127	495	5	0.0609756	82	16543	7.01079e+20	TEK,CXCR4,FLT1,THBS1,RGCC
GO:1903649	regulation of cytoplasmic transport	0.0991482	-2.31114	21	1	0.0121951	82	16543	1601	DAB2
GO:0010996	response to auditory stimulus	0.0991482	-2.31114	21	1	0.0121951	82	16543	85358	SHANK3
GO:0060972	left/right pattern formation	0.0991482	-2.31114	21	1	0.0121951	82	16543	6615	SNAI1
GO:1903306	negative regulation of regulated secretory pathway	0.0991482	-2.31114	21	1	0.0121951	82	16543	2294	FOXF1
GO:0030219	megakaryocyte differentiation	0.0991482	-2.31114	21	1	0.0121951	82	16543	2313	FLI1
GO:0021952	central nervous system projection neuron axonogenesis	0.0991482	-2.31114	21	1	0.0121951	82	16543	4781	NFIB
GO:0060045	positive regulation of cardiac muscle cell proliferation	0.0991482	-2.31114	21	1	0.0121951	82	16543	4208	MEF2C
GO:0032461	positive regulation of protein oligomerization	0.0991482	-2.31114	21	1	0.0121951	82	16543	4312	MMP1
GO:0042730	fibrinolysis	0.0991482	-2.31114	21	1	0.0121951	82	16543	5054	SERPINE1
GO:0061311	cell surface receptor signaling pathway involved in heart development	0.0991482	-2.31114	21	1	0.0121951	82	16543	6615	SNAI1
GO:0045932	negative regulation of muscle contraction	0.0991482	-2.31114	21	1	0.0121951	82	16543	10203	CALCRL
GO:2000463	positive regulation of excitatory postsynaptic potential	0.0991482	-2.31114	21	1	0.0121951	82	16543	85358	SHANK3
GO:2000050	regulation of non-canonical Wnt signaling pathway	0.0991482	-2.31114	21	1	0.0121951	82	16543	1601	DAB2
GO:0001562	response to protozoan	0.0991482	-2.31114	21	1	0.0121951	82	16543	3566	IL4R
GO:0090140	regulation of mitochondrial fission	0.0991482	-2.31114	21	1	0.0121951	82	16543	3791	KDR
GO:0042573	retinoic acid metabolic process	0.0991482	-2.31114	21	1	0.0121951	82	16543	56603	CYP26B1
GO:0045862	positive regulation of proteolysis	0.0997099	-2.30549	355	4	0.0487805	82	16543	1.60134e+17	DAB2,IFI27,ECSCR,IFI16
GO:0045667	regulation of osteoblast differentiation	0.100254	-2.30005	108	2	0.0243902	82	16543	85194208	IFITM1,MEF2C
GO:0007200	phospholipase C-activating G-protein coupled receptor signaling pathway	0.100254	-2.30005	108	2	0.0243902	82	16543	2865301901	P2RY8,S1PR1
GO:0072503	cellular divalent inorganic cation homeostasis	0.101255	-2.29011	357	4	0.0487805	82	16543	7.85229e+17	CXCR4,P2RY8,S1PR1,STC1
GO:1904951	positive regulation of establishment of protein localization	0.101701	-2.28572	499	5	0.0609756	82	16543	3.56616e+19	IL4R,DAB2,HCLS1,CD34,RGCC
GO:0045807	positive regulation of endocytosis	0.101812	-2.28463	109	2	0.0243902	82	16543	50541601	SERPINE1,DAB2
GO:0030900	forebrain development	0.102032	-2.28247	358	4	0.0487805	82	16543	5.91585e+16	RARB,SHANK3,NFIB,MEF2C
GO:0006509	membrane protein ectodomain proteolysis	0.103619	-2.26703	22	1	0.0121951	82	16543	8728	ADAM19
GO:0031579	membrane raft organization	0.103619	-2.26703	22	1	0.0121951	82	16543	23180	RFTN1
GO:0002691	regulation of cellular extravasation	0.103619	-2.26703	22	1	0.0121951	82	16543	83483	PLVAP
GO:0002577	regulation of antigen processing and presentation	0.103619	-2.26703	22	1	0.0121951	82	16543	7057	THBS1
GO:0048520	positive regulation of behavior	0.103619	-2.26703	22	1	0.0121951	82	16543	4208	MEF2C
GO:1903792	negative regulation of anion transport	0.103619	-2.26703	22	1	0.0121951	82	16543	7057	THBS1
GO:0009299	mRNA transcription	0.103619	-2.26703	22	1	0.0121951	82	16543	54345	SOX18
GO:0046636	negative regulation of alpha-beta T cell activation	0.103619	-2.26703	22	1	0.0121951	82	16543	3566	IL4R
GO:0060996	dendritic spine development	0.103619	-2.26703	22	1	0.0121951	82	16543	85358	SHANK3
GO:0010894	negative regulation of steroid biosynthetic process	0.103619	-2.26703	22	1	0.0121951	82	16543	6615	SNAI1
GO:0001782	B cell homeostasis	0.103619	-2.26703	22	1	0.0121951	82	16543	4208	MEF2C
GO:0098751	bone cell development	0.103619	-2.26703	22	1	0.0121951	82	16543	2313	FLI1
GO:0002825	regulation of T-helper 1 type immune response	0.103619	-2.26703	22	1	0.0121951	82	16543	3566	IL4R
GO:0035590	purinergic nucleotide receptor signaling pathway	0.103619	-2.26703	22	1	0.0121951	82	16543	286530	P2RY8
GO:0010882	regulation of cardiac muscle contraction by calcium ion signaling	0.103619	-2.26703	22	1	0.0121951	82	16543	1193	CLIC2
GO:0032924	activin receptor signaling pathway	0.103619	-2.26703	22	1	0.0121951	82	16543	94	ACVRL1
GO:0007169	transmembrane receptor protein tyrosine kinase signaling pathway	0.103647	-2.26676	502	5	0.0609756	82	16543	7.01013e+19	TEK,COL4A1,COL4A2,KDR,FLT1
GO:0030817	regulation of cAMP biosynthetic process	0.104947	-2.2543	111	2	0.0243902	82	16543	102035138	CALCRL,PDE2A
GO:0033157	regulation of intracellular protein transport	0.105957	-2.24472	363	4	0.0487805	82	16543	1601342930595130	DAB2,IFI27,HCLS1,PDE2A
GO:0098661	inorganic anion transmembrane transport	0.106525	-2.23937	112	2	0.0243902	82	16543	259321193	CLIC4,CLIC2
GO:0032387	negative regulation of intracellular transport	0.106525	-2.23937	112	2	0.0243902	82	16543	22945138	FOXF1,PDE2A
GO:0046824	positive regulation of nucleocytoplasmic transport	0.106525	-2.23937	112	2	0.0243902	82	16543	16013059	DAB2,HCLS1
GO:0000165	MAPK cascade	0.10675	-2.23727	364	4	0.0487805	82	16543	7.01085e+17	TEK,SHANK3,PLVAP,MEF2C
GO:0090162	establishment of epithelial cell polarity	0.108068	-2.22499	23	1	0.0121951	82	16543	2294	FOXF1
GO:2000209	regulation of anoikis	0.108068	-2.22499	23	1	0.0121951	82	16543	3678	ITGA5
GO:0043567	regulation of insulin-like growth factor receptor signaling pathway	0.108068	-2.22499	23	1	0.0121951	82	16543	3487	IGFBP4
GO:0060143	positive regulation of syncytium formation by plasma membrane fusion	0.108068	-2.22499	23	1	0.0121951	82	16543	3566	IL4R
GO:0048169	regulation of long-term neuronal synaptic plasticity	0.108068	-2.22499	23	1	0.0121951	82	16543	85358	SHANK3
GO:0036336	dendritic cell migration	0.108068	-2.22499	23	1	0.0121951	82	16543	7852	CXCR4
GO:0033032	regulation of myeloid cell apoptotic process	0.108068	-2.22499	23	1	0.0121951	82	16543	4208	MEF2C
GO:0090281	negative regulation of calcium ion import	0.108068	-2.22499	23	1	0.0121951	82	16543	1193	CLIC2
GO:0016202	regulation of striated muscle tissue development	0.108109	-2.22461	113	2	0.0243902	82	16543	566034208	CYP26B1,MEF2C
GO:0051480	regulation of cytosolic calcium ion concentration	0.108134	-2.22438	232	3	0.0365854	82	16543	78522865301901	CXCR4,P2RY8,S1PR1
GO:1901699	cellular response to nitrogen compound	0.108928	-2.21707	510	5	0.0609756	82	16543	1.28251e+19	COL4A1,PDE2A,GNG11,STC1,MEF2C
GO:0050729	positive regulation of inflammatory response	0.1097	-2.21001	114	2	0.0243902	82	16543	50545138	SERPINE1,PDE2A
GO:0002822	regulation of adaptive immune response based on somatic recombination of immune receptors built from immunoglobulin superfamily domains	0.1097	-2.21001	114	2	0.0243902	82	16543	35664208	IL4R,MEF2C
GO:0007420	brain development	0.110162	-2.2058	662	6	0.0731707	82	16543	5.91513e+24	RARB,COL4A1,SHANK3,S1PR1,NFIB,MEF2C
GO:0043254	regulation of protein complex assembly	0.110757	-2.20041	369	4	0.0487805	82	16543	4.31231e+16	MMP1,HCLS1,GMFG,PMEPA1
GO:0048634	regulation of muscle organ development	0.111297	-2.19556	115	2	0.0243902	82	16543	566034208	CYP26B1,MEF2C
GO:1901861	regulation of muscle tissue development	0.111297	-2.19556	115	2	0.0243902	82	16543	566034208	CYP26B1,MEF2C
GO:0007160	cell-matrix adhesion	0.111297	-2.19556	115	2	0.0243902	82	16543	4811947	NID1,CD34
GO:0045995	regulation of embryonic development	0.111297	-2.19556	115	2	0.0243902	82	16543	39106615	LAMA4,SNAI1
GO:2001233	regulation of apoptotic signaling pathway	0.111567	-2.19313	370	4	0.0487805	82	16543	5054840666157050	SERPINE1,SRPX,SNAI1,THBS1
GO:0046068	cGMP metabolic process	0.112496	-2.18484	24	1	0.0121951	82	16543	5138	PDE2A
GO:2000191	regulation of fatty acid transport	0.112496	-2.18484	24	1	0.0121951	82	16543	7057	THBS1
GO:0060343	trabecula formation	0.112496	-2.18484	24	1	0.0121951	82	16543	7010	TEK
GO:0035456	response to interferon-beta	0.112496	-2.18484	24	1	0.0121951	82	16543	8519	IFITM1
GO:0036065	fucosylation	0.112496	-2.18484	24	1	0.0121951	82	16543	7057	THBS1
GO:0030041	actin filament polymerization	0.112496	-2.18484	24	1	0.0121951	82	16543	3059	HCLS1
GO:1905209	positive regulation of cardiocyte differentiation	0.112496	-2.18484	24	1	0.0121951	82	16543	4208	MEF2C
GO:0060487	lung epithelial cell differentiation	0.112496	-2.18484	24	1	0.0121951	82	16543	4781	NFIB
GO:0043536	positive regulation of blood vessel endothelial cell migration	0.112496	-2.18484	24	1	0.0121951	82	16543	7057	THBS1
GO:0045939	negative regulation of steroid metabolic process	0.112496	-2.18484	24	1	0.0121951	82	16543	6615	SNAI1
GO:0034110	regulation of homotypic cell-cell adhesion	0.112496	-2.18484	24	1	0.0121951	82	16543	3956	LGALS1
GO:0051130	positive regulation of cellular component organization	0.112883	-2.1814	1145	9	0.109756	82	16543	7.01016e+37	TEK,DAB2,HCLS1,KDR,RGCC,MMP1,SERPINE1,IL4R,SHANK3
GO:0032989	cellular component morphogenesis	0.113107	-2.17942	667	6	0.0731707	82	16543	7.01026e+25	TEK,CLIC4,SHANK3,NFIB,STC1,MEF2C
GO:0051046	regulation of secretion	0.113107	-2.17942	667	6	0.0731707	82	16543	2.29436e+23	FOXF1,IL4R,CD34,STC1,MEF2C,RGCC
GO:1904062	regulation of cation transmembrane transport	0.113362	-2.17717	237	3	0.0365854	82	16543	8535811934208	SHANK3,CLIC2,MEF2C
GO:0030003	cellular cation homeostasis	0.113657	-2.17457	517	5	0.0609756	82	16543	7.85226e+22	CXCR4,CLIC4,P2RY8,S1PR1,STC1
GO:0002449	lymphocyte mediated immunity	0.114509	-2.1671	117	2	0.0243902	82	16543	231803566	RFTN1,IL4R
GO:0050807	regulation of synapse organization	0.114509	-2.1671	117	2	0.0243902	82	16543	853584208	SHANK3,MEF2C
GO:1903305	regulation of regulated secretory pathway	0.114509	-2.1671	117	2	0.0243902	82	16543	22943566	FOXF1,IL4R
GO:0043408	regulation of MAPK cascade	0.114893	-2.16375	670	6	0.0731707	82	16543	7.01079e+23	TEK,CXCR4,KDR,IGFBP4,FLT1,THBS1
GO:0022409	positive regulation of cell-cell adhesion	0.11548	-2.15866	239	3	0.0365854	82	16543	542035663956	PODXL,IL4R,LGALS1
GO:0044062	regulation of excretion	0.116901	-2.14643	25	1	0.0121951	82	16543	6781	STC1
GO:0042481	regulation of odontogenesis	0.116901	-2.14643	25	1	0.0121951	82	16543	947	CD34
GO:0060142	regulation of syncytium formation by plasma membrane fusion	0.116901	-2.14643	25	1	0.0121951	82	16543	3566	IL4R
GO:0060479	lung cell differentiation	0.116901	-2.14643	25	1	0.0121951	82	16543	4781	NFIB
GO:0035025	positive regulation of Rho protein signal transduction	0.116901	-2.14643	25	1	0.0121951	82	16543	286530	P2RY8
GO:0060765	regulation of androgen receptor signaling pathway	0.116901	-2.14643	25	1	0.0121951	82	16543	1601	DAB2
GO:0045577	regulation of B cell differentiation	0.116901	-2.14643	25	1	0.0121951	82	16543	639	PRDM1
GO:0010880	regulation of release of sequestered calcium ion into cytosol by sarcoplasmic reticulum	0.116901	-2.14643	25	1	0.0121951	82	16543	1193	CLIC2
GO:0001941	postsynaptic membrane organization	0.116901	-2.14643	25	1	0.0121951	82	16543	85358	SHANK3
GO:0032369	negative regulation of lipid transport	0.116901	-2.14643	25	1	0.0121951	82	16543	7057	THBS1
GO:0044708	single-organism behavior	0.117309	-2.14295	377	4	0.0487805	82	16543	3.67885e+16	ITGA5,SHANK3,MEF2C,THBS1
GO:0031326	regulation of cellular biosynthetic process	0.117475	-2.14153	4197	26	0.317073	82	16543	5915,2004,2078,5654,6615,28984,9452,10203,639,5138,1901,4781,7057,2022,1601,3059,94,159296,54345,5054,2313,3429,2294,947,3428,4208	RARB,ELK3,ERG,HTRA1,SNAI1,RGCC,ITM2A,CALCRL,PRDM1,PDE2A,S1PR1,NFIB,THBS1,ENG,DAB2,HCLS1,ACVRL1,NKX2-3,SOX18,SERPINE1,FLI1,IFI27,FOXF1,CD34,IFI16,MEF2C
GO:0090596	sensory organ morphogenesis	0.117613	-2.14035	241	3	0.0365854	82	16543	591556603639	RARB,CYP26B1,PRDM1
GO:0051250	negative regulation of lymphocyte activation	0.117745	-2.13924	119	2	0.0243902	82	16543	6393566	PRDM1,IL4R
GO:0010556	regulation of macromolecule biosynthetic process	0.119211	-2.12686	4016	25	0.304878	82	16543	5915,2004,2078,5654,3791,6615,28984,9452,639,5138,1901,4781,7057,2022,1601,3059,94,159296,54345,5054,2313,3429,2294,3428,4208	RARB,ELK3,ERG,HTRA1,KDR,SNAI1,RGCC,ITM2A,PRDM1,PDE2A,S1PR1,NFIB,THBS1,ENG,DAB2,HCLS1,ACVRL1,NKX2-3,SOX18,SERPINE1,FLI1,IFI27,FOXF1,IFI16,MEF2C
GO:0050773	regulation of dendrite development	0.119371	-2.12552	120	2	0.0243902	82	16543	853584208	SHANK3,MEF2C
GO:0072507	divalent inorganic cation homeostasis	0.119809	-2.12186	380	4	0.0487805	82	16543	7.85229e+17	CXCR4,P2RY8,S1PR1,STC1
GO:0032870	cellular response to hormone stimulus	0.119881	-2.12126	526	5	0.0609756	82	16543	5.91528e+20	RARB,GNG11,PMEPA1,STC1,MEF2C
GO:0050803	regulation of synapse structure or activity	0.121004	-2.11193	121	2	0.0243902	82	16543	853584208	SHANK3,MEF2C
GO:0007498	mesoderm development	0.121004	-2.11193	121	2	0.0243902	82	16543	22946615	FOXF1,SNAI1
GO:0061037	negative regulation of cartilage development	0.121285	-2.10961	26	1	0.0121951	82	16543	5915	RARB
GO:0060441	epithelial tube branching involved in lung morphogenesis	0.121285	-2.10961	26	1	0.0121951	82	16543	2294	FOXF1
GO:0040036	regulation of fibroblast growth factor receptor signaling pathway	0.121285	-2.10961	26	1	0.0121951	82	16543	7057	THBS1
GO:0060314	regulation of ryanodine-sensitive calcium-release channel activity	0.121285	-2.10961	26	1	0.0121951	82	16543	1193	CLIC2
GO:0072378	blood coagulation, fibrin clot formation	0.121285	-2.10961	26	1	0.0121951	82	16543	7450	VWF
GO:0034105	positive regulation of tissue remodeling	0.121285	-2.10961	26	1	0.0121951	82	16543	2078	ERG
GO:0048333	mesodermal cell differentiation	0.121285	-2.10961	26	1	0.0121951	82	16543	2294	FOXF1
GO:0043372	positive regulation of CD4-positive, alpha-beta T cell differentiation	0.121285	-2.10961	26	1	0.0121951	82	16543	3566	IL4R
GO:0045992	negative regulation of embryonic development	0.121285	-2.10961	26	1	0.0121951	82	16543	6615	SNAI1
GO:1901020	negative regulation of calcium ion transmembrane transporter activity	0.121285	-2.10961	26	1	0.0121951	82	16543	1193	CLIC2
GO:0055017	cardiac muscle tissue growth	0.121285	-2.10961	26	1	0.0121951	82	16543	1901	S1PR1
GO:0014888	striated muscle adaptation	0.121285	-2.10961	26	1	0.0121951	82	16543	4208	MEF2C
GO:0030856	regulation of epithelial cell differentiation	0.122642	-2.09849	122	2	0.0243902	82	16543	941003	ACVRL1,CDH5
GO:0001649	osteoblast differentiation	0.122642	-2.09849	122	2	0.0243902	82	16543	66154208	SNAI1,MEF2C
GO:0050769	positive regulation of neurogenesis	0.123178	-2.09412	384	4	0.0487805	82	16543	5.91579e+16	RARB,CXCR4,SHANK3,MEF2C
GO:0006873	cellular ion homeostasis	0.123408	-2.09226	531	5	0.0609756	82	16543	7.85226e+22	CXCR4,CLIC4,P2RY8,S1PR1,STC1
GO:0043901	negative regulation of multi-organism process	0.124285	-2.08518	123	2	0.0243902	82	16543	34288519	IFI16,IFITM1
GO:0001816	cytokine production	0.124285	-2.08518	123	2	0.0243902	82	16543	2318028984	RFTN1,RGCC
GO:1900182	positive regulation of protein localization to nucleus	0.124285	-2.08518	123	2	0.0243902	82	16543	16013059	DAB2,HCLS1
GO:1901797	negative regulation of signal transduction by p53 class mediator	0.125647	-2.07428	27	1	0.0121951	82	16543	6615	SNAI1
GO:1905476	negative regulation of protein localization to membrane	0.125647	-2.07428	27	1	0.0121951	82	16543	1601	DAB2
GO:0002828	regulation of type 2 immune response	0.125647	-2.07428	27	1	0.0121951	82	16543	3566	IL4R
GO:0021955	central nervous system neuron axonogenesis	0.125647	-2.07428	27	1	0.0121951	82	16543	4781	NFIB
GO:0031069	hair follicle morphogenesis	0.125647	-2.07428	27	1	0.0121951	82	16543	6615	SNAI1
GO:0031638	zymogen activation	0.125647	-2.07428	27	1	0.0121951	82	16543	3428	IFI16
GO:0010665	regulation of cardiac muscle cell apoptotic process	0.125647	-2.07428	27	1	0.0121951	82	16543	2022	ENG
GO:0060419	heart growth	0.125647	-2.07428	27	1	0.0121951	82	16543	1901	S1PR1
GO:2000725	regulation of cardiac muscle cell differentiation	0.125647	-2.07428	27	1	0.0121951	82	16543	4208	MEF2C
GO:0071709	membrane assembly	0.125647	-2.07428	27	1	0.0121951	82	16543	23180	RFTN1
GO:0002053	positive regulation of mesenchymal cell proliferation	0.125647	-2.07428	27	1	0.0121951	82	16543	2294	FOXF1
GO:0043516	regulation of DNA damage response, signal transduction by p53 class mediator	0.125647	-2.07428	27	1	0.0121951	82	16543	6615	SNAI1
GO:0045834	positive regulation of lipid metabolic process	0.125934	-2.072	124	2	0.0243902	82	16543	70102321	TEK,FLT1
GO:0043401	steroid hormone mediated signaling pathway	0.125934	-2.072	124	2	0.0243902	82	16543	591556937	RARB,PMEPA1
GO:0031667	response to nutrient levels	0.127448	-2.06005	389	4	0.0487805	82	16543	6678678134284200	SPARC,STC1,IFI16,MEF2C
GO:0002819	regulation of adaptive immune response	0.127588	-2.05895	125	2	0.0243902	82	16543	35664208	IL4R,MEF2C
GO:0050890	cognition	0.128498	-2.05184	251	3	0.0365854	82	16543	3678853584208	ITGA5,SHANK3,MEF2C
GO:0010468	regulation of gene expression	0.129054	-2.04752	4241	26	0.317073	82	16543	56603,5915,2004,2078,3075,5654,6615,28984,639,5138,1901,4781,7057,2022,1601,3059,94,159296,54345,5054,2313,3429,2294,947,3428,4208	CYP26B1,RARB,ELK3,ERG,CFH,HTRA1,SNAI1,RGCC,PRDM1,PDE2A,S1PR1,NFIB,THBS1,ENG,DAB2,HCLS1,ACVRL1,NKX2-3,SOX18,SERPINE1,FLI1,IFI27,FOXF1,CD34,IFI16,MEF2C
GO:0051346	negative regulation of hydrolase activity	0.129173	-2.0466	391	4	0.0487805	82	16543	1.1477e+17	CARD16,SERPINE1,IFI16,THBS1
GO:0030326	embryonic limb morphogenesis	0.129248	-2.04603	126	2	0.0243902	82	16543	591556603	RARB,CYP26B1
GO:0072331	signal transduction by p53 class mediator	0.129248	-2.04603	126	2	0.0243902	82	16543	342828984	IFI16,RGCC
GO:0030814	regulation of cAMP metabolic process	0.129248	-2.04603	126	2	0.0243902	82	16543	102035138	CALCRL,PDE2A
GO:0035113	embryonic appendage morphogenesis	0.129248	-2.04603	126	2	0.0243902	82	16543	591556603	RARB,CYP26B1
GO:2001056	positive regulation of cysteine-type endopeptidase activity	0.129248	-2.04603	126	2	0.0243902	82	16543	34293428	IFI27,IFI16
GO:0006884	cell volume homeostasis	0.129989	-2.04031	28	1	0.0121951	82	16543	85358	SHANK3
GO:0003300	cardiac muscle hypertrophy	0.129989	-2.04031	28	1	0.0121951	82	16543	4208	MEF2C
GO:0055023	positive regulation of cardiac muscle tissue growth	0.129989	-2.04031	28	1	0.0121951	82	16543	4208	MEF2C
GO:2000108	positive regulation of leukocyte apoptotic process	0.129989	-2.04031	28	1	0.0121951	82	16543	4208	MEF2C
GO:0010922	positive regulation of phosphatase activity	0.129989	-2.04031	28	1	0.0121951	82	16543	4208	MEF2C
GO:0045622	regulation of T-helper cell differentiation	0.129989	-2.04031	28	1	0.0121951	82	16543	3566	IL4R
GO:0045652	regulation of megakaryocyte differentiation	0.129989	-2.04031	28	1	0.0121951	82	16543	4208	MEF2C
GO:0035116	embryonic hindlimb morphogenesis	0.129989	-2.04031	28	1	0.0121951	82	16543	5915	RARB
GO:0030823	regulation of cGMP metabolic process	0.129989	-2.04031	28	1	0.0121951	82	16543	7057	THBS1
GO:0035587	purinergic receptor signaling pathway	0.129989	-2.04031	28	1	0.0121951	82	16543	286530	P2RY8
GO:0051125	regulation of actin nucleation	0.129989	-2.04031	28	1	0.0121951	82	16543	9535	GMFG
GO:1902230	negative regulation of intrinsic apoptotic signaling pathway in response to DNA damage	0.129989	-2.04031	28	1	0.0121951	82	16543	6615	SNAI1
GO:0099024	plasma membrane invagination	0.129989	-2.04031	28	1	0.0121951	82	16543	7057	THBS1
GO:1903170	negative regulation of calcium ion transmembrane transport	0.129989	-2.04031	28	1	0.0121951	82	16543	1193	CLIC2
GO:0032814	regulation of natural killer cell activation	0.129989	-2.04031	28	1	0.0121951	82	16543	639	PRDM1
GO:0060079	excitatory postsynaptic potential	0.129989	-2.04031	28	1	0.0121951	82	16543	4208	MEF2C
GO:0045746	negative regulation of Notch signaling pathway	0.129989	-2.04031	28	1	0.0121951	82	16543	375033	PEAR1
GO:0001558	regulation of cell growth	0.130039	-2.03992	392	4	0.0487805	82	16543	11082,94,5654,3487	ESM1,ACVRL1,HTRA1,IGFBP4
GO:0071496	cellular response to external stimulus	0.131832	-2.02622	254	3	0.0365854	82	16543	202251383428	ENG,PDE2A,IFI16
GO:0060322	head development	0.132253	-2.02304	698	6	0.0731707	82	16543	5.91513e+24	RARB,COL4A1,SHANK3,S1PR1,NFIB,MEF2C
GO:0034329	cell junction assembly	0.132582	-2.02056	128	2	0.0243902	82	16543	36781003	ITGA5,CDH5
GO:0051248	negative regulation of protein metabolic process	0.132582	-2.02056	1021	8	0.097561	82	16543	2.02295e+34	ENG,GMFG,PMEPA1,ITM2A,SERPINE1,CARD16,IFI16,THBS1
GO:0014897	striated muscle hypertrophy	0.134308	-2.00762	29	1	0.0121951	82	16543	4208	MEF2C
GO:0032731	positive regulation of interleukin-1 beta production	0.134308	-2.00762	29	1	0.0121951	82	16543	3428	IFI16
GO:1903053	regulation of extracellular matrix organization	0.134308	-2.00762	29	1	0.0121951	82	16543	28984	RGCC
GO:0071353	cellular response to interleukin-4	0.134308	-2.00762	29	1	0.0121951	82	16543	3566	IL4R
GO:0048713	regulation of oligodendrocyte differentiation	0.134308	-2.00762	29	1	0.0121951	82	16543	7852	CXCR4
GO:0042771	intrinsic apoptotic signaling pathway in response to DNA damage by p53 class mediator	0.134308	-2.00762	29	1	0.0121951	82	16543	3428	IFI16
GO:0045920	negative regulation of exocytosis	0.134308	-2.00762	29	1	0.0121951	82	16543	2294	FOXF1
GO:0002456	T cell mediated immunity	0.134308	-2.00762	29	1	0.0121951	82	16543	23180	RFTN1
GO:2000516	positive regulation of CD4-positive, alpha-beta T cell activation	0.134308	-2.00762	29	1	0.0121951	82	16543	3566	IL4R
GO:0042149	cellular response to glucose starvation	0.134308	-2.00762	29	1	0.0121951	82	16543	3428	IFI16
GO:0034113	heterotypic cell-cell adhesion	0.134308	-2.00762	29	1	0.0121951	82	16543	3678	ITGA5
GO:1902893	regulation of pri-miRNA transcription from RNA polymerase II promoter	0.134308	-2.00762	29	1	0.0121951	82	16543	4781	NFIB
GO:0042743	hydrogen peroxide metabolic process	0.134308	-2.00762	29	1	0.0121951	82	16543	7837	PXDN
GO:0010662	regulation of striated muscle cell apoptotic process	0.134308	-2.00762	29	1	0.0121951	82	16543	2022	ENG
GO:0033280	response to vitamin D	0.134308	-2.00762	29	1	0.0121951	82	16543	6781	STC1
GO:0032733	positive regulation of interleukin-10 production	0.134308	-2.00762	29	1	0.0121951	82	16543	947	CD34
GO:0050931	pigment cell differentiation	0.134308	-2.00762	29	1	0.0121951	82	16543	4208	MEF2C
GO:0007159	leukocyte cell-cell adhesion	0.135197	-2.00102	257	3	0.0365854	82	16543	566033678159296	CYP26B1,ITGA5,NKX2-3
GO:0007417	central nervous system development	0.135528	-1.99858	863	7	0.0853659	82	16543	5.9152e+28	RARB,ENG,COL4A1,SHANK3,S1PR1,NFIB,MEF2C
GO:0002831	regulation of response to biotic stimulus	0.135935	-1.99558	130	2	0.0243902	82	16543	6395654	PRDM1,HTRA1
GO:0071456	cellular response to hypoxia	0.135935	-1.99558	130	2	0.0243902	82	16543	678128984	STC1,RGCC
GO:0030802	regulation of cyclic nucleotide biosynthetic process	0.137619	-1.98326	131	2	0.0243902	82	16543	102035138	CALCRL,PDE2A
GO:0022411	cellular component disassembly	0.137946	-1.98089	401	4	0.0487805	82	16543	4312481195075650	MMP1,NID1,ADAMTS4,HTRA1
GO:0030032	lamellipodium assembly	0.138607	-1.97611	30	1	0.0121951	82	16543	1901	S1PR1
GO:0098815	modulation of excitatory postsynaptic potential	0.138607	-1.97611	30	1	0.0121951	82	16543	85358	SHANK3
GO:0048730	epidermis morphogenesis	0.138607	-1.97611	30	1	0.0121951	82	16543	6615	SNAI1
GO:0031641	regulation of myelination	0.138607	-1.97611	30	1	0.0121951	82	16543	5915	RARB
GO:0050869	negative regulation of B cell activation	0.138607	-1.97611	30	1	0.0121951	82	16543	639	PRDM1
GO:0033144	negative regulation of intracellular steroid hormone receptor signaling pathway	0.138607	-1.97611	30	1	0.0121951	82	16543	1601	DAB2
GO:1903670	regulation of sprouting angiogenesis	0.138607	-1.97611	30	1	0.0121951	82	16543	3678	ITGA5
GO:0061036	positive regulation of cartilage development	0.138607	-1.97611	30	1	0.0121951	82	16543	94	ACVRL1
GO:0007435	salivary gland morphogenesis	0.138607	-1.97611	30	1	0.0121951	82	16543	4781	NFIB
GO:0045839	negative regulation of mitotic nuclear division	0.138607	-1.97611	30	1	0.0121951	82	16543	28984	RGCC
GO:2000279	negative regulation of DNA biosynthetic process	0.138607	-1.97611	30	1	0.0121951	82	16543	94	ACVRL1
GO:0010762	regulation of fibroblast migration	0.138607	-1.97611	30	1	0.0121951	82	16543	7057	THBS1
GO:0006355	regulation of transcription, DNA-templated	0.13883	-1.9745	3525	22	0.268293	82	16543	5915,2004,2078,5654,6615,28984,639,5138,1901,4781,2022,1601,3059,94,159296,54345,5054,2313,3429,2294,3428,4208	RARB,ELK3,ERG,HTRA1,SNAI1,RGCC,PRDM1,PDE2A,S1PR1,NFIB,ENG,DAB2,HCLS1,ACVRL1,NKX2-3,SOX18,SERPINE1,FLI1,IFI27,FOXF1,IFI16,MEF2C
GO:0048608	reproductive structure development	0.138836	-1.97446	402	4	0.0487805	82	16543	639565466156781	PRDM1,HTRA1,SNAI1,STC1
GO:2000112	regulation of cellular macromolecule biosynthetic process	0.139702	-1.96824	3902	24	0.292683	82	16543	5915,2004,2078,5654,6615,28984,9452,639,5138,1901,4781,7057,2022,1601,3059,94,159296,54345,5054,2313,3429,2294,3428,4208	RARB,ELK3,ERG,HTRA1,SNAI1,RGCC,ITM2A,PRDM1,PDE2A,S1PR1,NFIB,THBS1,ENG,DAB2,HCLS1,ACVRL1,NKX2-3,SOX18,SERPINE1,FLI1,IFI27,FOXF1,IFI16,MEF2C
GO:0061458	reproductive system development	0.142422	-1.94896	406	4	0.0487805	82	16543	639565467816615	PRDM1,HTRA1,STC1,SNAI1
GO:0071248	cellular response to metal ion	0.142699	-1.94701	134	2	0.0243902	82	16543	259324208	CLIC4,MEF2C
GO:0045737	positive regulation of cyclin-dependent protein serine/threonine kinase activity	0.142884	-1.94572	31	1	0.0121951	82	16543	28984	RGCC
GO:0009154	purine ribonucleotide catabolic process	0.142884	-1.94572	31	1	0.0121951	82	16543	5138	PDE2A
GO:0048265	response to pain	0.142884	-1.94572	31	1	0.0121951	82	16543	7057	THBS1
GO:0045197	establishment or maintenance of epithelial cell apical/basal polarity	0.142884	-1.94572	31	1	0.0121951	82	16543	2294	FOXF1
GO:1903959	regulation of anion transmembrane transport	0.142884	-1.94572	31	1	0.0121951	82	16543	7057	THBS1
GO:0043500	muscle adaptation	0.142884	-1.94572	31	1	0.0121951	82	16543	4208	MEF2C
GO:0045581	negative regulation of T cell differentiation	0.142884	-1.94572	31	1	0.0121951	82	16543	3566	IL4R
GO:0014896	muscle hypertrophy	0.142884	-1.94572	31	1	0.0121951	82	16543	4208	MEF2C
GO:0003209	cardiac atrium morphogenesis	0.142884	-1.94572	31	1	0.0121951	82	16543	2022	ENG
GO:0061001	regulation of dendritic spine morphogenesis	0.142884	-1.94572	31	1	0.0121951	82	16543	85358	SHANK3
GO:0044091	membrane biogenesis	0.142884	-1.94572	31	1	0.0121951	82	16543	23180	RFTN1
GO:2001258	negative regulation of cation channel activity	0.142884	-1.94572	31	1	0.0121951	82	16543	1193	CLIC2
GO:0035148	tube formation	0.144402	-1.93516	135	2	0.0243902	82	16543	54204781	PODXL,NFIB
GO:0071214	cellular response to abiotic stimulus	0.145469	-1.92779	266	3	0.0365854	82	16543	202251383428	ENG,PDE2A,IFI16
GO:1903506	regulation of nucleic acid-templated transcription	0.145968	-1.92437	3548	22	0.268293	82	16543	5915,2004,2078,5654,6615,28984,639,5138,1901,4781,2022,1601,3059,94,159296,54345,5054,2313,3429,2294,3428,4208	RARB,ELK3,ERG,HTRA1,SNAI1,RGCC,PRDM1,PDE2A,S1PR1,NFIB,ENG,DAB2,HCLS1,ACVRL1,NKX2-3,SOX18,SERPINE1,FLI1,IFI27,FOXF1,IFI16,MEF2C
GO:0051704	multi-organism process	0.146006	-1.9241	1557	11	0.134146	82	16543	5.66032e+46	CYP26B1,CD93,CXCR4,CLIC4,KDR,ITGA5,MMP1,PRDM1,IL4R,SHANK3,STC1
GO:0036294	cellular response to decreased oxygen levels	0.146108	-1.92341	136	2	0.0243902	82	16543	678128984	STC1,RGCC
GO:0042462	eye photoreceptor cell development	0.147141	-1.91636	32	1	0.0121951	82	16543	639	PRDM1
GO:0060421	positive regulation of heart growth	0.147141	-1.91636	32	1	0.0121951	82	16543	4208	MEF2C
GO:0009261	ribonucleotide catabolic process	0.147141	-1.91636	32	1	0.0121951	82	16543	5138	PDE2A
GO:0002823	negative regulation of adaptive immune response based on somatic recombination of immune receptors built from immunoglobulin superfamily domains	0.147141	-1.91636	32	1	0.0121951	82	16543	3566	IL4R
GO:0001738	morphogenesis of a polarized epithelium	0.147141	-1.91636	32	1	0.0121951	82	16543	2294	FOXF1
GO:0009954	proximal/distal pattern formation	0.147141	-1.91636	32	1	0.0121951	82	16543	56603	CYP26B1
GO:0030449	regulation of complement activation	0.147141	-1.91636	32	1	0.0121951	82	16543	3075	CFH
GO:0043367	CD4-positive, alpha-beta T cell differentiation	0.147141	-1.91636	32	1	0.0121951	82	16543	159296	NKX2-3
GO:0070670	response to interleukin-4	0.147141	-1.91636	32	1	0.0121951	82	16543	3566	IL4R
GO:0072210	metanephric nephron development	0.147141	-1.91636	32	1	0.0121951	82	16543	947	CD34
GO:0045687	positive regulation of glial cell differentiation	0.147141	-1.91636	32	1	0.0121951	82	16543	7852	CXCR4
GO:0043900	regulation of multi-organism process	0.147786	-1.91199	268	3	0.0365854	82	16543	342885193956	IFI16,IFITM1,LGALS1
GO:0071222	cellular response to lipopolysaccharide	0.147819	-1.91176	137	2	0.0243902	82	16543	50544208	SERPINE1,MEF2C
GO:0051100	negative regulation of binding	0.147819	-1.91176	137	2	0.0243902	82	16543	16013428	DAB2,IFI16
GO:0051701	interaction with host	0.149534	-1.90023	138	2	0.0243902	82	16543	36787852	ITGA5,CXCR4
GO:1900371	regulation of purine nucleotide biosynthetic process	0.149534	-1.90023	138	2	0.0243902	82	16543	102035138	CALCRL,PDE2A
GO:0048592	eye morphogenesis	0.149534	-1.90023	138	2	0.0243902	82	16543	5915639	RARB,PRDM1
GO:0030808	regulation of nucleotide biosynthetic process	0.151254	-1.8888	139	2	0.0243902	82	16543	102035138	CALCRL,PDE2A
GO:1903828	negative regulation of cellular protein localization	0.151254	-1.8888	139	2	0.0243902	82	16543	16015138	DAB2,PDE2A
GO:0010950	positive regulation of endopeptidase activity	0.151254	-1.8888	139	2	0.0243902	82	16543	34293428	IFI27,IFI16
GO:1904031	positive regulation of cyclin-dependent protein kinase activity	0.151377	-1.88799	33	1	0.0121951	82	16543	28984	RGCC
GO:0048048	embryonic eye morphogenesis	0.151377	-1.88799	33	1	0.0121951	82	16543	5915	RARB
GO:0007431	salivary gland development	0.151377	-1.88799	33	1	0.0121951	82	16543	4781	NFIB
GO:0060428	lung epithelium development	0.151377	-1.88799	33	1	0.0121951	82	16543	4781	NFIB
GO:0046825	regulation of protein export from nucleus	0.151377	-1.88799	33	1	0.0121951	82	16543	3429	IFI27
GO:0048854	brain morphogenesis	0.151377	-1.88799	33	1	0.0121951	82	16543	85358	SHANK3
GO:2000257	regulation of protein activation cascade	0.151377	-1.88799	33	1	0.0121951	82	16543	3075	CFH
GO:2000826	regulation of heart morphogenesis	0.151377	-1.88799	33	1	0.0121951	82	16543	2022	ENG
GO:0034405	response to fluid shear stress	0.151377	-1.88799	33	1	0.0121951	82	16543	4208	MEF2C
GO:0060043	regulation of cardiac muscle cell proliferation	0.151377	-1.88799	33	1	0.0121951	82	16543	4208	MEF2C
GO:0006775	fat-soluble vitamin metabolic process	0.151377	-1.88799	33	1	0.0121951	82	16543	56603	CYP26B1
GO:0052652	cyclic purine nucleotide metabolic process	0.151377	-1.88799	33	1	0.0121951	82	16543	10203	CALCRL
GO:0044803	multi-organism membrane organization	0.151377	-1.88799	33	1	0.0121951	82	16543	7852	CXCR4
GO:2001141	regulation of RNA biosynthetic process	0.152028	-1.88369	3567	22	0.268293	82	16543	5915,2004,2078,5654,6615,28984,639,5138,1901,4781,2022,1601,3059,94,159296,54345,5054,2313,3429,2294,3428,4208	RARB,ELK3,ERG,HTRA1,SNAI1,RGCC,PRDM1,PDE2A,S1PR1,NFIB,ENG,DAB2,HCLS1,ACVRL1,NKX2-3,SOX18,SERPINE1,FLI1,IFI27,FOXF1,IFI16,MEF2C
GO:0009913	epidermal cell differentiation	0.152977	-1.87747	140	2	0.0243902	82	16543	5660325932	CYP26B1,CLIC4
GO:0009991	response to extracellular stimulus	0.154328	-1.86868	419	4	0.0487805	82	16543	6678678134284200	SPARC,STC1,IFI16,MEF2C
GO:0048167	regulation of synaptic plasticity	0.154704	-1.86624	141	2	0.0243902	82	16543	853584208	SHANK3,MEF2C
GO:0008360	regulation of cell shape	0.154704	-1.86624	141	2	0.0243902	82	16543	573813791	RHOJ,KDR
GO:0051384	response to glucocorticoid	0.154704	-1.86624	141	2	0.0243902	82	16543	66786781	SPARC,STC1
GO:0009987	cellular process	0.154963	-1.86457	14183	74	0.902439	82	16543	7010,1284,286530,2791,5654,3791,83483,23166,1901,1193,2012,2022,90952,8406,57381,1282,3566,114902,9771,57514,6781,3910,6035,3956,4312,2321,1306,5054,2294,3487,4208,22918,9535,641700,85358,8519,7057,25932,1601,5787,6678,159296,23180,2313,56603,5915,2004,2078,5420,4811,9507,6615,28984,375033,10203,3678,9452,639,5138,4781,54538,7852,7837,3059,94,56937,1003,54345,7450,8291,8404,3429,947,3428	TEK,COL4A2,P2RY8,GNG11,HTRA1,KDR,PLVAP,STAB1,S1PR1,CLIC2,EMP1,ENG,ESAM,SRPX,RHOJ,COL4A1,IL4R,C1QTNF5,RAPGEF5,ARHGAP31,STC1,LAMA4,RNASE1,LGALS1,MMP1,FLT1,COL15A1,SERPINE1,FOXF1,IGFBP4,MEF2C,CD93,GMFG,ECSCR,SHANK3,IFITM1,THBS1,CLIC4,DAB2,PTPRB,SPARC,NKX2-3,RFTN1,FLI1,CYP26B1,RARB,ELK3,ERG,PODXL,NID1,ADAMTS4,SNAI1,RGCC,PEAR1,CALCRL,ITGA5,ITM2A,PRDM1,PDE2A,NFIB,ROBO4,CXCR4,PXDN,HCLS1,ACVRL1,PMEPA1,CD…
GO:0032459	regulation of protein oligomerization	0.155591	-1.86052	34	1	0.0121951	82	16543	4312	MMP1
GO:0030818	negative regulation of cAMP biosynthetic process	0.155591	-1.86052	34	1	0.0121951	82	16543	5138	PDE2A
GO:0002639	positive regulation of immunoglobulin production	0.155591	-1.86052	34	1	0.0121951	82	16543	3566	IL4R
GO:2000272	negative regulation of receptor activity	0.155591	-1.86052	34	1	0.0121951	82	16543	1193	CLIC2
GO:0045445	myoblast differentiation	0.155591	-1.86052	34	1	0.0121951	82	16543	3956	LGALS1
GO:0009190	cyclic nucleotide biosynthetic process	0.155591	-1.86052	34	1	0.0121951	82	16543	10203	CALCRL
GO:0042116	macrophage activation	0.155591	-1.86052	34	1	0.0121951	82	16543	22918	CD93
GO:1902042	negative regulation of extrinsic apoptotic signaling pathway via death domain receptors	0.155591	-1.86052	34	1	0.0121951	82	16543	5054	SERPINE1
GO:0035710	CD4-positive, alpha-beta T cell activation	0.155591	-1.86052	34	1	0.0121951	82	16543	159296	NKX2-3
GO:0045824	negative regulation of innate immune response	0.155591	-1.86052	34	1	0.0121951	82	16543	3428	IFI16
GO:0045124	regulation of bone resorption	0.155591	-1.86052	34	1	0.0121951	82	16543	1901	S1PR1
GO:0048645	animal organ formation	0.155591	-1.86052	34	1	0.0121951	82	16543	4208	MEF2C
GO:0010863	positive regulation of phospholipase C activity	0.155591	-1.86052	34	1	0.0121951	82	16543	2321	FLT1
GO:0048863	stem cell differentiation	0.156435	-1.85512	142	2	0.0243902	82	16543	420854345	MEF2C,SOX18
GO:0051099	positive regulation of binding	0.156435	-1.85512	142	2	0.0243902	82	16543	11934208	CLIC2,MEF2C
GO:0007517	muscle organ development	0.157175	-1.8504	276	3	0.0365854	82	16543	202219014208	ENG,S1PR1,MEF2C
GO:0071219	cellular response to molecule of bacterial origin	0.15817	-1.84409	143	2	0.0243902	82	16543	50544208	SERPINE1,MEF2C
GO:0000187	activation of MAPK activity	0.15817	-1.84409	143	2	0.0243902	82	16543	78527057	CXCR4,THBS1
GO:0016310	phosphorylation	0.159221	-1.83746	1239	9	0.109756	82	16543	7010,2078,9535,94,3791,2321,83483,85358,4208	TEK,ERG,GMFG,ACVRL1,KDR,FLT1,PLVAP,SHANK3,MEF2C
GO:0030501	positive regulation of bone mineralization	0.159786	-1.83392	35	1	0.0121951	82	16543	4208	MEF2C
GO:0098801	regulation of renal system process	0.159786	-1.83392	35	1	0.0121951	82	16543	6781	STC1
GO:0003230	cardiac atrium development	0.159786	-1.83392	35	1	0.0121951	82	16543	2022	ENG
GO:0010324	membrane invagination	0.159786	-1.83392	35	1	0.0121951	82	16543	7057	THBS1
GO:0060999	positive regulation of dendritic spine development	0.159786	-1.83392	35	1	0.0121951	82	16543	85358	SHANK3
GO:0032732	positive regulation of interleukin-1 production	0.159786	-1.83392	35	1	0.0121951	82	16543	3428	IFI16
GO:0086004	regulation of cardiac muscle cell contraction	0.159786	-1.83392	35	1	0.0121951	82	16543	6781	STC1
GO:0002820	negative regulation of adaptive immune response	0.159786	-1.83392	35	1	0.0121951	82	16543	3566	IL4R
GO:0061136	regulation of proteasomal protein catabolic process	0.159908	-1.83316	144	2	0.0243902	82	16543	1601641700	DAB2,ECSCR
GO:0019216	regulation of lipid metabolic process	0.160743	-1.82795	279	3	0.0365854	82	16543	701066152321	TEK,SNAI1,FLT1
GO:0035107	appendage morphogenesis	0.16165	-1.82232	145	2	0.0243902	82	16543	591556603	RARB,CYP26B1
GO:0015698	inorganic anion transport	0.16165	-1.82232	145	2	0.0243902	82	16543	259321193	CLIC4,CLIC2
GO:0035108	limb morphogenesis	0.16165	-1.82232	145	2	0.0243902	82	16543	591556603	RARB,CYP26B1
GO:0030833	regulation of actin filament polymerization	0.16165	-1.82232	145	2	0.0243902	82	16543	30599535	HCLS1,GMFG
GO:0071453	cellular response to oxygen levels	0.16165	-1.82232	145	2	0.0243902	82	16543	678128984	STC1,RGCC
GO:0055080	cation homeostasis	0.162046	-1.81987	582	5	0.0609756	82	16543	7.85226e+22	CXCR4,CLIC4,P2RY8,S1PR1,STC1
GO:0051259	protein oligomerization	0.163737	-1.80949	429	4	0.0487805	82	16543	7010,7450,114902,94	TEK,VWF,C1QTNF5,ACVRL1
GO:0030803	negative regulation of cyclic nucleotide biosynthetic process	0.163959	-1.80814	36	1	0.0121951	82	16543	5138	PDE2A
GO:0033619	membrane protein proteolysis	0.163959	-1.80814	36	1	0.0121951	82	16543	8728	ADAM19
GO:1902229	regulation of intrinsic apoptotic signaling pathway in response to DNA damage	0.163959	-1.80814	36	1	0.0121951	82	16543	6615	SNAI1
GO:0043370	regulation of CD4-positive, alpha-beta T cell differentiation	0.163959	-1.80814	36	1	0.0121951	82	16543	3566	IL4R
GO:0030857	negative regulation of epithelial cell differentiation	0.163959	-1.80814	36	1	0.0121951	82	16543	94	ACVRL1
GO:0035137	hindlimb morphogenesis	0.163959	-1.80814	36	1	0.0121951	82	16543	5915	RARB
GO:0007050	cell cycle arrest	0.165145	-1.80093	147	2	0.0243902	82	16543	705728984	THBS1,RGCC
GO:0044089	positive regulation of cellular component biogenesis	0.165644	-1.79792	431	4	0.0487805	82	16543	7.01043e+16	TEK,MMP1,KDR,RGCC
GO:0016032	viral process	0.166079	-1.79529	587	5	0.0609756	82	16543	2.29184e+20	CD93,MMP1,ITGA5,CXCR4,KDR
GO:0007528	neuromuscular junction development	0.168112	-1.78312	37	1	0.0121951	82	16543	1282	COL4A1
GO:1900274	regulation of phospholipase C activity	0.168112	-1.78312	37	1	0.0121951	82	16543	2321	FLT1
GO:0048536	spleen development	0.168112	-1.78312	37	1	0.0121951	82	16543	159296	NKX2-3
GO:0099565	chemical synaptic transmission, postsynaptic	0.168112	-1.78312	37	1	0.0121951	82	16543	4208	MEF2C
GO:0019933	cAMP-mediated signaling	0.168112	-1.78312	37	1	0.0121951	82	16543	5138	PDE2A
GO:0048286	lung alveolus development	0.168112	-1.78312	37	1	0.0121951	82	16543	2294	FOXF1
GO:0032388	positive regulation of intracellular transport	0.169166	-1.77687	286	3	0.0365854	82	16543	356616013059	IL4R,DAB2,HCLS1
GO:0032147	activation of protein kinase activity	0.169166	-1.77687	286	3	0.0365854	82	16543	7852705728984	CXCR4,THBS1,RGCC
GO:0022604	regulation of cell morphogenesis	0.169482	-1.77501	435	4	0.0487805	82	16543	5.73819e+17	RHOJ,SHANK3,SPARC,KDR
GO:0044764	multi-organism cellular process	0.170152	-1.77106	592	5	0.0609756	82	16543	2.29184e+20	CD93,MMP1,ITGA5,CXCR4,KDR
GO:0006875	cellular metal ion homeostasis	0.170447	-1.76933	436	4	0.0487805	82	16543	7.85229e+17	CXCR4,P2RY8,S1PR1,STC1
GO:2000377	regulation of reactive oxygen species metabolic process	0.172174	-1.75925	151	2	0.0243902	82	16543	9477057	CD34,THBS1
GO:0030890	positive regulation of B cell proliferation	0.172245	-1.75884	38	1	0.0121951	82	16543	4208	MEF2C
GO:0002067	glandular epithelial cell differentiation	0.172245	-1.75884	38	1	0.0121951	82	16543	5915	RARB
GO:0030815	negative regulation of cAMP metabolic process	0.172245	-1.75884	38	1	0.0121951	82	16543	5138	PDE2A
GO:0097581	lamellipodium organization	0.172245	-1.75884	38	1	0.0121951	82	16543	1901	S1PR1
GO:0034446	substrate adhesion-dependent cell spreading	0.172245	-1.75884	38	1	0.0121951	82	16543	7010	TEK
GO:0098771	inorganic ion homeostasis	0.173439	-1.75193	596	5	0.0609756	82	16543	7.85226e+22	CXCR4,CLIC4,P2RY8,S1PR1,STC1
GO:0032496	response to lipopolysaccharide	0.174037	-1.74849	290	3	0.0365854	82	16543	505466784208	SERPINE1,SPARC,MEF2C
GO:0002703	regulation of leukocyte mediated immunity	0.175708	-1.73893	153	2	0.0243902	82	16543	22943566	FOXF1,IL4R
GO:0071377	cellular response to glucagon stimulus	0.176357	-1.73524	39	1	0.0121951	82	16543	2791	GNG11
GO:0034605	cellular response to heat	0.176357	-1.73524	39	1	0.0121951	82	16543	7057	THBS1
GO:1903115	regulation of actin filament-based movement	0.176357	-1.73524	39	1	0.0121951	82	16543	6781	STC1
GO:0045620	negative regulation of lymphocyte differentiation	0.176357	-1.73524	39	1	0.0121951	82	16543	3566	IL4R
GO:0010559	regulation of glycoprotein biosynthetic process	0.176357	-1.73524	39	1	0.0121951	82	16543	9452	ITM2A
GO:0071622	regulation of granulocyte chemotaxis	0.176357	-1.73524	39	1	0.0121951	82	16543	7057	THBS1
GO:1900372	negative regulation of purine nucleotide biosynthetic process	0.176357	-1.73524	39	1	0.0121951	82	16543	5138	PDE2A
GO:0030809	negative regulation of nucleotide biosynthetic process	0.176357	-1.73524	39	1	0.0121951	82	16543	5138	PDE2A
GO:0046638	positive regulation of alpha-beta T cell differentiation	0.176357	-1.73524	39	1	0.0121951	82	16543	3566	IL4R
GO:0070169	positive regulation of biomineral tissue development	0.176357	-1.73524	39	1	0.0121951	82	16543	4208	MEF2C
GO:0055025	positive regulation of cardiac muscle tissue development	0.176357	-1.73524	39	1	0.0121951	82	16543	4208	MEF2C
GO:0031952	regulation of protein autophosphorylation	0.176357	-1.73524	39	1	0.0121951	82	16543	2022	ENG
GO:1903533	regulation of protein targeting	0.176487	-1.73451	292	3	0.0365854	82	16543	160130595138	DAB2,HCLS1,PDE2A
GO:0060627	regulation of vesicle-mediated transport	0.177253	-1.73018	443	4	0.0487805	82	16543	5054229435661600	SERPINE1,FOXF1,IL4R,DAB2
GO:0010952	positive regulation of peptidase activity	0.177479	-1.7289	154	2	0.0243902	82	16543	34293428	IFI27,IFI16
GO:0019219	regulation of nucleobase-containing compound metabolic process	0.177871	-1.7267	4022	24	0.292683	82	16543	5915,2004,2078,5654,6615,28984,10203,639,5138,1901,4781,7057,2022,1601,3059,94,159296,54345,5054,2313,3429,2294,3428,4208	RARB,ELK3,ERG,HTRA1,SNAI1,RGCC,CALCRL,PRDM1,PDE2A,S1PR1,NFIB,THBS1,ENG,DAB2,HCLS1,ACVRL1,NKX2-3,SOX18,SERPINE1,FLI1,IFI27,FOXF1,IFI16,MEF2C
GO:0007156	homophilic cell adhesion via plasma membrane adhesion molecules	0.179253	-1.71896	155	2	0.0243902	82	16543	909521003	ESAM,CDH5
GO:0001667	ameboidal-type cell migration	0.179253	-1.71896	155	2	0.0243902	82	16543	379154345	KDR,SOX18
GO:0045087	innate immune response	0.180088	-1.71431	604	5	0.0609756	82	16543	6.39343e+18	PRDM1,IFI27,CFH,IFI16,IFITM1
GO:0051962	positive regulation of nervous system development	0.180199	-1.71369	446	4	0.0487805	82	16543	5.91579e+16	RARB,CXCR4,SHANK3,MEF2C
GO:0007044	cell-substrate junction assembly	0.18045	-1.7123	40	1	0.0121951	82	16543	3678	ITGA5
GO:0090382	phagosome maturation	0.18045	-1.7123	40	1	0.0121951	82	16543	8406	SRPX
GO:0042100	B cell proliferation	0.18045	-1.7123	40	1	0.0121951	82	16543	4208	MEF2C
GO:2001259	positive regulation of cation channel activity	0.18045	-1.7123	40	1	0.0121951	82	16543	85358	SHANK3
GO:0001960	negative regulation of cytokine-mediated signaling pathway	0.18045	-1.7123	40	1	0.0121951	82	16543	7837	PXDN
GO:0033574	response to testosterone	0.18045	-1.7123	40	1	0.0121951	82	16543	7057	THBS1
GO:0030800	negative regulation of cyclic nucleotide metabolic process	0.18045	-1.7123	40	1	0.0121951	82	16543	5138	PDE2A
GO:2000514	regulation of CD4-positive, alpha-beta T cell activation	0.18045	-1.7123	40	1	0.0121951	82	16543	3566	IL4R
GO:0048066	developmental pigmentation	0.18045	-1.7123	40	1	0.0121951	82	16543	4208	MEF2C
GO:0060976	coronary vasculature development	0.18045	-1.7123	40	1	0.0121951	82	16543	639	PRDM1
GO:0051056	regulation of small GTPase mediated signal transduction	0.182656	-1.70015	297	3	0.0365854	82	16543	5738128653057510	RHOJ,P2RY8,ARHGAP31
GO:0003018	vascular process in circulatory system	0.182809	-1.69931	157	2	0.0243902	82	16543	70105138	TEK,PDE2A
GO:0071241	cellular response to inorganic substance	0.182809	-1.69931	157	2	0.0243902	82	16543	259324208	CLIC4,MEF2C
GO:0048678	response to axon injury	0.184522	-1.68999	41	1	0.0121951	82	16543	3956	LGALS1
GO:0008154	actin polymerization or depolymerization	0.184522	-1.68999	41	1	0.0121951	82	16543	3059	HCLS1
GO:0002548	monocyte chemotaxis	0.184522	-1.68999	41	1	0.0121951	82	16543	2321	FLT1
GO:0038083	peptidyl-tyrosine autophosphorylation	0.184522	-1.68999	41	1	0.0121951	82	16543	3791	KDR
GO:0032570	response to progesterone	0.184522	-1.68999	41	1	0.0121951	82	16543	7057	THBS1
GO:0007566	embryo implantation	0.184522	-1.68999	41	1	0.0121951	82	16543	6781	STC1
GO:0042461	photoreceptor cell development	0.184522	-1.68999	41	1	0.0121951	82	16543	639	PRDM1
GO:2000736	regulation of stem cell differentiation	0.184522	-1.68999	41	1	0.0121951	82	16543	2022	ENG
GO:0030521	androgen receptor signaling pathway	0.184522	-1.68999	41	1	0.0121951	82	16543	56937	PMEPA1
GO:0043113	receptor clustering	0.184522	-1.68999	41	1	0.0121951	82	16543	85358	SHANK3
GO:0002443	leukocyte mediated immunity	0.184592	-1.68961	158	2	0.0243902	82	16543	231803566	RFTN1,IL4R
GO:0032880	regulation of protein localization	0.184714	-1.68895	941	7	0.0853659	82	16543	3.56616e+27	IL4R,DAB2,IFI27,HCLS1,CD34,PDE2A,RGCC
GO:0050808	synapse organization	0.186377	-1.67999	159	2	0.0243902	82	16543	128285358	COL4A1,SHANK3
GO:0002699	positive regulation of immune effector process	0.188164	-1.67044	160	2	0.0243902	82	16543	22943566	FOXF1,IL4R
GO:0043549	regulation of kinase activity	0.18818	-1.67036	778	6	0.0731707	82	16543	7.01079e+24	TEK,CXCR4,GMFG,FLT1,THBS1,RGCC
GO:0007140	male meiosis	0.188574	-1.66826	42	1	0.0121951	82	16543	56603	CYP26B1
GO:0046677	response to antibiotic	0.188574	-1.66826	42	1	0.0121951	82	16543	4208	MEF2C
GO:0002704	negative regulation of leukocyte mediated immunity	0.188574	-1.66826	42	1	0.0121951	82	16543	2294	FOXF1
GO:0051496	positive regulation of stress fiber assembly	0.188574	-1.66826	42	1	0.0121951	82	16543	28984	RGCC
GO:2000107	negative regulation of leukocyte apoptotic process	0.188574	-1.66826	42	1	0.0121951	82	16543	3059	HCLS1
GO:0070206	protein trimerization	0.188574	-1.66826	42	1	0.0121951	82	16543	114902	C1QTNF5
GO:0001754	eye photoreceptor cell differentiation	0.188574	-1.66826	42	1	0.0121951	82	16543	639	PRDM1
GO:0045840	positive regulation of mitotic nuclear division	0.188574	-1.66826	42	1	0.0121951	82	16543	28984	RGCC
GO:0051452	intracellular pH reduction	0.188574	-1.66826	42	1	0.0121951	82	16543	25932	CLIC4
GO:0051784	negative regulation of nuclear division	0.188574	-1.66826	42	1	0.0121951	82	16543	28984	RGCC
GO:0032757	positive regulation of interleukin-8 production	0.188574	-1.66826	42	1	0.0121951	82	16543	5054	SERPINE1
GO:0032653	regulation of interleukin-10 production	0.188574	-1.66826	42	1	0.0121951	82	16543	947	CD34
GO:0044712	single-organism catabolic process	0.188933	-1.66636	779	6	0.0731707	82	16543	5.66034e+24	CYP26B1,MMP1,COL4A1,COL4A2,PDE2A,COL15A1
GO:1903530	regulation of secretion by cell	0.189387	-1.66396	615	5	0.0609756	82	16543	2.29436e+19	FOXF1,IL4R,CD34,MEF2C,RGCC
GO:0002237	response to molecule of bacterial origin	0.190136	-1.66002	303	3	0.0365854	82	16543	505466784208	SERPINE1,SPARC,MEF2C
GO:0090090	negative regulation of canonical Wnt signaling pathway	0.191746	-1.65158	162	2	0.0243902	82	16543	16013487	DAB2,IGFBP4
GO:0009755	hormone-mediated signaling pathway	0.191746	-1.65158	162	2	0.0243902	82	16543	591556937	RARB,PMEPA1
GO:0051252	regulation of RNA metabolic process	0.191827	-1.65116	3682	22	0.268293	82	16543	5915,2004,2078,5654,6615,28984,639,5138,1901,4781,2022,1601,3059,94,159296,54345,5054,2313,3429,2294,3428,4208	RARB,ELK3,ERG,HTRA1,SNAI1,RGCC,PRDM1,PDE2A,S1PR1,NFIB,ENG,DAB2,HCLS1,ACVRL1,NKX2-3,SOX18,SERPINE1,FLI1,IFI27,FOXF1,IFI16,MEF2C
GO:0045851	pH reduction	0.192606	-1.64711	43	1	0.0121951	82	16543	25932	CLIC4
GO:0046686	response to cadmium ion	0.192606	-1.64711	43	1	0.0121951	82	16543	6678	SPARC
GO:0046850	regulation of bone remodeling	0.192606	-1.64711	43	1	0.0121951	82	16543	1901	S1PR1
GO:1903307	positive regulation of regulated secretory pathway	0.192606	-1.64711	43	1	0.0121951	82	16543	3566	IL4R
GO:0071674	mononuclear cell migration	0.192606	-1.64711	43	1	0.0121951	82	16543	2321	FLT1
GO:0071216	cellular response to biotic stimulus	0.193541	-1.64227	163	2	0.0243902	82	16543	50544208	SERPINE1,MEF2C
GO:0008064	regulation of actin polymerization or depolymerization	0.193541	-1.64227	163	2	0.0243902	82	16543	30599535	HCLS1,GMFG
GO:0045666	positive regulation of neuron differentiation	0.195166	-1.63391	307	3	0.0365854	82	16543	5915853584208	RARB,SHANK3,MEF2C
GO:0050731	positive regulation of peptidyl-tyrosine phosphorylation	0.195338	-1.63303	164	2	0.0243902	82	16543	36783059	ITGA5,HCLS1
GO:0007188	adenylate cyclase-modulating G-protein coupled receptor signaling pathway	0.195338	-1.63303	164	2	0.0243902	82	16543	102031901	CALCRL,S1PR1
GO:0030832	regulation of actin filament length	0.195338	-1.63303	164	2	0.0243902	82	16543	30599535	HCLS1,GMFG
GO:0045596	negative regulation of cell differentiation	0.195396	-1.63273	622	5	0.0609756	82	16543	5915,3566,94,6615,3956	RARB,IL4R,ACVRL1,SNAI1,LGALS1
GO:0032720	negative regulation of tumor necrosis factor production	0.196619	-1.62649	44	1	0.0121951	82	16543	947	CD34
GO:0046622	positive regulation of organ growth	0.196619	-1.62649	44	1	0.0121951	82	16543	4208	MEF2C
GO:2000378	negative regulation of reactive oxygen species metabolic process	0.196619	-1.62649	44	1	0.0121951	82	16543	947	CD34
GO:0061515	myeloid cell development	0.196619	-1.62649	44	1	0.0121951	82	16543	2313	FLI1
GO:0003254	regulation of membrane depolarization	0.196619	-1.62649	44	1	0.0121951	82	16543	3791	KDR
GO:0043330	response to exogenous dsRNA	0.196619	-1.62649	44	1	0.0121951	82	16543	23180	RFTN1
GO:1903018	regulation of glycoprotein metabolic process	0.196619	-1.62649	44	1	0.0121951	82	16543	9452	ITM2A
GO:0060761	negative regulation of response to cytokine stimulus	0.196619	-1.62649	44	1	0.0121951	82	16543	7837	PXDN
GO:2000273	positive regulation of receptor activity	0.196619	-1.62649	44	1	0.0121951	82	16543	85358	SHANK3
GO:0006195	purine nucleotide catabolic process	0.196619	-1.62649	44	1	0.0121951	82	16543	5138	PDE2A
GO:0050801	ion homeostasis	0.197125	-1.62392	624	5	0.0609756	82	16543	7.85226e+22	CXCR4,CLIC4,P2RY8,S1PR1,STC1
GO:0045860	positive regulation of protein kinase activity	0.1972	-1.62354	463	4	0.0487805	82	16543	7.85223e+16	CXCR4,FLT1,THBS1,RGCC
GO:0021953	central nervous system neuron differentiation	0.198938	-1.61476	166	2	0.0243902	82	16543	853584781	SHANK3,NFIB
GO:0042593	glucose homeostasis	0.198938	-1.61476	166	2	0.0243902	82	16543	39564208	LGALS1,MEF2C
GO:0033500	carbohydrate homeostasis	0.198938	-1.61476	166	2	0.0243902	82	16543	39564208	LGALS1,MEF2C
GO:0030514	negative regulation of BMP signaling pathway	0.200612	-1.60638	45	1	0.0121951	82	16543	5654	HTRA1
GO:0060425	lung morphogenesis	0.200612	-1.60638	45	1	0.0121951	82	16543	2294	FOXF1
GO:0055021	regulation of cardiac muscle tissue growth	0.200612	-1.60638	45	1	0.0121951	82	16543	4208	MEF2C
GO:0035272	exocrine system development	0.200612	-1.60638	45	1	0.0121951	82	16543	4781	NFIB
GO:0032651	regulation of interleukin-1 beta production	0.200612	-1.60638	45	1	0.0121951	82	16543	3428	IFI16
GO:0008217	regulation of blood pressure	0.200741	-1.60574	167	2	0.0243902	82	16543	947,94	CD34,ACVRL1
GO:0060173	limb development	0.200741	-1.60574	167	2	0.0243902	82	16543	566035915	CYP26B1,RARB
GO:0048736	appendage development	0.200741	-1.60574	167	2	0.0243902	82	16543	566035915	CYP26B1,RARB
GO:0032269	negative regulation of cellular protein metabolic process	0.201215	-1.60338	965	7	0.0853659	82	16543	2.02211e+30	ENG,CARD16,SERPINE1,GMFG,PMEPA1,IFI16,THBS1
GO:0071900	regulation of protein serine/threonine kinase activity	0.201272	-1.6031	467	4	0.0487805	82	16543	7.85223e+16	CXCR4,FLT1,THBS1,RGCC
GO:0016050	vesicle organization	0.201501	-1.60196	312	3	0.0365854	82	16543	82919478406	DYSF,CD34,SRPX
GO:0051347	positive regulation of transferase activity	0.202346	-1.59778	630	5	0.0609756	82	16543	7.01079e+20	TEK,CXCR4,FLT1,THBS1,RGCC
GO:0061025	membrane fusion	0.202546	-1.59679	168	2	0.0243902	82	16543	82917852	DYSF,CXCR4
GO:0040008	regulation of growth	0.20322	-1.59346	631	5	0.0609756	82	16543	11082,94,5654,3487,4208	ESM1,ACVRL1,HTRA1,IGFBP4,MEF2C
GO:0044403	symbiosis, encompassing mutualism through parasitism	0.204096	-1.58916	632	5	0.0609756	82	16543	2.29184e+20	CD93,MMP1,ITGA5,CXCR4,KDR
GO:0051607	defense response to virus	0.204353	-1.5879	169	2	0.0243902	82	16543	34288519	IFI16,IFITM1
GO:0048813	dendrite morphogenesis	0.204585	-1.58677	46	1	0.0121951	82	16543	85358	SHANK3
GO:0048701	embryonic cranial skeleton morphogenesis	0.204585	-1.58677	46	1	0.0121951	82	16543	4208	MEF2C
GO:0045661	regulation of myoblast differentiation	0.204585	-1.58677	46	1	0.0121951	82	16543	4208	MEF2C
GO:0051703	intraspecies interaction between organisms	0.204585	-1.58677	46	1	0.0121951	82	16543	85358	SHANK3
GO:0035176	social behavior	0.204585	-1.58677	46	1	0.0121951	82	16543	85358	SHANK3
GO:0051055	negative regulation of lipid biosynthetic process	0.204585	-1.58677	46	1	0.0121951	82	16543	6615	SNAI1
GO:0019935	cyclic-nucleotide-mediated signaling	0.204585	-1.58677	46	1	0.0121951	82	16543	5138	PDE2A
GO:0046579	positive regulation of Ras protein signal transduction	0.204585	-1.58677	46	1	0.0121951	82	16543	286530	P2RY8
GO:1903556	negative regulation of tumor necrosis factor superfamily cytokine production	0.204585	-1.58677	46	1	0.0121951	82	16543	947	CD34
GO:0044419	interspecies interaction between organisms	0.205853	-1.58059	634	5	0.0609756	82	16543	2.29184e+20	CD93,MMP1,ITGA5,CXCR4,KDR
GO:1903052	positive regulation of proteolysis involved in cellular protein catabolic process	0.206163	-1.57909	170	2	0.0243902	82	16543	1601641700	DAB2,ECSCR
GO:0030029	actin filament-based process	0.20846	-1.56801	474	4	0.0487805	82	16543	5.73813e+16	RHOJ,HCLS1,GMFG,S1PR1
GO:0042993	positive regulation of transcription factor import into nucleus	0.208539	-1.56763	47	1	0.0121951	82	16543	3059	HCLS1
GO:2001239	regulation of extrinsic apoptotic signaling pathway in absence of ligand	0.208539	-1.56763	47	1	0.0121951	82	16543	8406	SRPX
GO:0035306	positive regulation of dephosphorylation	0.208539	-1.56763	47	1	0.0121951	82	16543	4208	MEF2C
GO:0007157	heterophilic cell-cell adhesion via plasma membrane cell adhesion molecules	0.208539	-1.56763	47	1	0.0121951	82	16543	3678	ITGA5
GO:0043392	negative regulation of DNA binding	0.208539	-1.56763	47	1	0.0121951	82	16543	3428	IFI16
GO:0055010	ventricular cardiac muscle tissue morphogenesis	0.208539	-1.56763	47	1	0.0121951	82	16543	2022	ENG
GO:0014015	positive regulation of gliogenesis	0.208539	-1.56763	47	1	0.0121951	82	16543	7852	CXCR4
GO:0016239	positive regulation of macroautophagy	0.208539	-1.56763	47	1	0.0121951	82	16543	3791	KDR
GO:0048839	inner ear development	0.209786	-1.56167	172	2	0.0243902	82	16543	1149026678	C1QTNF5,SPARC
GO:0017157	regulation of exocytosis	0.2116	-1.55306	173	2	0.0243902	82	16543	22943566	FOXF1,IL4R
GO:0032271	regulation of protein polymerization	0.2116	-1.55306	173	2	0.0243902	82	16543	30599535	HCLS1,GMFG
GO:0006575	cellular modified amino acid metabolic process	0.2116	-1.55306	173	2	0.0243902	82	16543	259321193	CLIC4,CLIC2
GO:0050851	antigen receptor-mediated signaling pathway	0.2116	-1.55306	173	2	0.0243902	82	16543	231804208	RFTN1,MEF2C
GO:0002377	immunoglobulin production	0.212473	-1.54894	48	1	0.0121951	82	16543	9452	ITM2A
GO:0046632	alpha-beta T cell differentiation	0.212473	-1.54894	48	1	0.0121951	82	16543	159296	NKX2-3
GO:0010660	regulation of muscle cell apoptotic process	0.212473	-1.54894	48	1	0.0121951	82	16543	2022	ENG
GO:0032655	regulation of interleukin-12 production	0.212473	-1.54894	48	1	0.0121951	82	16543	7057	THBS1
GO:0033762	response to glucagon	0.212473	-1.54894	48	1	0.0121951	82	16543	2791	GNG11
GO:0051146	striated muscle cell differentiation	0.213416	-1.54451	174	2	0.0243902	82	16543	59154208	RARB,MEF2C
GO:0007565	female pregnancy	0.213416	-1.54451	174	2	0.0243902	82	16543	6396781	PRDM1,STC1
GO:2001235	positive regulation of apoptotic signaling pathway	0.213416	-1.54451	174	2	0.0243902	82	16543	84067057	SRPX,THBS1
GO:0051171	regulation of nitrogen compound metabolic process	0.21378	-1.54281	4314	25	0.304878	82	16543	5915,2004,2078,5654,6615,28984,10203,639,5138,1901,4781,7057,2022,1601,3059,94,159296,54345,5054,2313,3429,2294,947,3428,4208	RARB,ELK3,ERG,HTRA1,SNAI1,RGCC,CALCRL,PRDM1,PDE2A,S1PR1,NFIB,THBS1,ENG,DAB2,HCLS1,ACVRL1,NKX2-3,SOX18,SERPINE1,FLI1,IFI27,FOXF1,CD34,IFI16,MEF2C
GO:1903532	positive regulation of secretion by cell	0.214315	-1.54031	322	3	0.0365854	82	16543	356694728984	IL4R,CD34,RGCC
GO:0032663	regulation of interleukin-2 production	0.216388	-1.53068	49	1	0.0121951	82	16543	947	CD34
GO:0032722	positive regulation of chemokine production	0.216388	-1.53068	49	1	0.0121951	82	16543	3566	IL4R
GO:0010518	positive regulation of phospholipase activity	0.216388	-1.53068	49	1	0.0121951	82	16543	2321	FLT1
GO:0048168	regulation of neuronal synaptic plasticity	0.216388	-1.53068	49	1	0.0121951	82	16543	85358	SHANK3
GO:0002763	positive regulation of myeloid leukocyte differentiation	0.216388	-1.53068	49	1	0.0121951	82	16543	3059	HCLS1
GO:0070374	positive regulation of ERK1 and ERK2 cascade	0.217053	-1.52761	176	2	0.0243902	82	16543	70103791	TEK,KDR
GO:0043405	regulation of MAP kinase activity	0.218195	-1.52237	325	3	0.0365854	82	16543	785223217057	CXCR4,FLT1,THBS1
GO:1901215	negative regulation of neuron death	0.218873	-1.51926	177	2	0.0243902	82	16543	9474208	CD34,MEF2C
GO:0031424	keratinization	0.220283	-1.51284	50	1	0.0121951	82	16543	56603	CYP26B1
GO:0046928	regulation of neurotransmitter secretion	0.220283	-1.51284	50	1	0.0121951	82	16543	4208	MEF2C
GO:0071320	cellular response to cAMP	0.220283	-1.51284	50	1	0.0121951	82	16543	6781	STC1
GO:0060420	regulation of heart growth	0.220283	-1.51284	50	1	0.0121951	82	16543	4208	MEF2C
GO:0050829	defense response to Gram-negative bacterium	0.220283	-1.51284	50	1	0.0121951	82	16543	5054	SERPINE1
GO:0002637	regulation of immunoglobulin production	0.220283	-1.51284	50	1	0.0121951	82	16543	3566	IL4R
GO:0032233	positive regulation of actin filament bundle assembly	0.220283	-1.51284	50	1	0.0121951	82	16543	28984	RGCC
GO:0007266	Rho protein signal transduction	0.220283	-1.51284	50	1	0.0121951	82	16543	57381	RHOJ
GO:0035914	skeletal muscle cell differentiation	0.220283	-1.51284	50	1	0.0121951	82	16543	4208	MEF2C
GO:0043393	regulation of protein binding	0.222518	-1.50275	179	2	0.0243902	82	16543	16014208	DAB2,MEF2C
GO:0009617	response to bacterium	0.223057	-1.50033	488	4	0.0487805	82	16543	2.31665e+16	STAB1,SERPINE1,SPARC,MEF2C
GO:0090280	positive regulation of calcium ion import	0.22416	-1.49539	51	1	0.0121951	82	16543	6781	STC1
GO:0032413	negative regulation of ion transmembrane transporter activity	0.22416	-1.49539	51	1	0.0121951	82	16543	1193	CLIC2
GO:0031623	receptor internalization	0.22416	-1.49539	51	1	0.0121951	82	16543	10203	CALCRL
GO:0046635	positive regulation of alpha-beta T cell activation	0.22416	-1.49539	51	1	0.0121951	82	16543	3566	IL4R
GO:0046530	photoreceptor cell differentiation	0.22416	-1.49539	51	1	0.0121951	82	16543	639	PRDM1
GO:0032890	regulation of organic acid transport	0.22416	-1.49539	51	1	0.0121951	82	16543	7057	THBS1
GO:0002260	lymphocyte homeostasis	0.22416	-1.49539	51	1	0.0121951	82	16543	4208	MEF2C
GO:0002920	regulation of humoral immune response	0.22416	-1.49539	51	1	0.0121951	82	16543	3075	CFH
GO:0003229	ventricular cardiac muscle tissue development	0.228018	-1.47833	52	1	0.0121951	82	16543	2022	ENG
GO:0050922	negative regulation of chemotaxis	0.228018	-1.47833	52	1	0.0121951	82	16543	7057	THBS1
GO:0045428	regulation of nitric oxide biosynthetic process	0.228018	-1.47833	52	1	0.0121951	82	16543	947	CD34
GO:0072089	stem cell proliferation	0.228018	-1.47833	52	1	0.0121951	82	16543	947	CD34
GO:0061180	mammary gland epithelium development	0.228018	-1.47833	52	1	0.0121951	82	16543	2294	FOXF1
GO:0050810	regulation of steroid biosynthetic process	0.228018	-1.47833	52	1	0.0121951	82	16543	6615	SNAI1
GO:0065009	regulation of molecular function	0.229048	-1.47383	2830	17	0.207317	82	16543	7.01095e+72	TEK,GMFG,RGCC,CARD16,SHANK3,S1PR1,CLIC2,THBS1,CXCR4,DAB2,FLT1,SERPINE1,IFI27,ARHGAP31,RAPGEF5,IFI16,MEF2C
GO:0045637	regulation of myeloid cell differentiation	0.229823	-1.47044	183	2	0.0243902	82	16543	30594208	HCLS1,MEF2C
GO:0080171	lytic vacuole organization	0.231856	-1.46164	53	1	0.0121951	82	16543	8406	SRPX
GO:0007040	lysosome organization	0.231856	-1.46164	53	1	0.0121951	82	16543	8406	SRPX
GO:0051785	positive regulation of nuclear division	0.231856	-1.46164	53	1	0.0121951	82	16543	28984	RGCC
GO:0072676	lymphocyte migration	0.231856	-1.46164	53	1	0.0121951	82	16543	1901	S1PR1
GO:0019226	transmission of nerve impulse	0.231856	-1.46164	53	1	0.0121951	82	16543	1901	S1PR1
GO:0072523	purine-containing compound catabolic process	0.231856	-1.46164	53	1	0.0121951	82	16543	5138	PDE2A
GO:0051057	positive regulation of small GTPase mediated signal transduction	0.231856	-1.46164	53	1	0.0121951	82	16543	286530	P2RY8
GO:0072332	intrinsic apoptotic signaling pathway by p53 class mediator	0.231856	-1.46164	53	1	0.0121951	82	16543	3428	IFI16
GO:1903364	positive regulation of cellular protein catabolic process	0.233482	-1.45465	185	2	0.0243902	82	16543	1601641700	DAB2,ECSCR
GO:0034330	cell junction organization	0.233482	-1.45465	185	2	0.0243902	82	16543	36781003	ITGA5,CDH5
GO:0055065	metal ion homeostasis	0.233649	-1.45394	498	4	0.0487805	82	16543	7.85229e+17	CXCR4,P2RY8,S1PR1,STC1
GO:0006626	protein targeting to mitochondrion	0.235676	-1.4453	54	1	0.0121951	82	16543	5138	PDE2A
GO:0060078	regulation of postsynaptic membrane potential	0.235676	-1.4453	54	1	0.0121951	82	16543	4208	MEF2C
GO:2000242	negative regulation of reproductive process	0.235676	-1.4453	54	1	0.0121951	82	16543	6615	SNAI1
GO:2001021	negative regulation of response to DNA damage stimulus	0.235676	-1.4453	54	1	0.0121951	82	16543	6615	SNAI1
GO:0031532	actin cytoskeleton reorganization	0.235676	-1.4453	54	1	0.0121951	82	16543	1901	S1PR1
GO:0032760	positive regulation of tumor necrosis factor production	0.235676	-1.4453	54	1	0.0121951	82	16543	7057	THBS1
GO:0014910	regulation of smooth muscle cell migration	0.239477	-1.4293	55	1	0.0121951	82	16543	5054	SERPINE1
GO:0071385	cellular response to glucocorticoid stimulus	0.239477	-1.4293	55	1	0.0121951	82	16543	6781	STC1
GO:0021879	forebrain neuron differentiation	0.239477	-1.4293	55	1	0.0121951	82	16543	85358	SHANK3
GO:0014902	myotube differentiation	0.239477	-1.4293	55	1	0.0121951	82	16543	4208	MEF2C
GO:0003008	system process	0.240605	-1.4246	1739	11	0.134146	82	16543	7010,4162,94,8291,3678,2313,947,85358,5138,1901,4208	TEK,MCAM,ACVRL1,DYSF,ITGA5,FLI1,CD34,SHANK3,PDE2A,S1PR1,MEF2C
GO:0007187	G-protein coupled receptor signaling pathway, coupled to cyclic nucleotide second messenger	0.242646	-1.41615	190	2	0.0243902	82	16543	102031901	CALCRL,S1PR1
GO:0032535	regulation of cellular component size	0.243088	-1.41433	344	3	0.0365854	82	16543	3059853589535	HCLS1,SHANK3,GMFG
GO:0045685	regulation of glial cell differentiation	0.243259	-1.41363	56	1	0.0121951	82	16543	7852	CXCR4
GO:1903557	positive regulation of tumor necrosis factor superfamily cytokine production	0.243259	-1.41363	56	1	0.0121951	82	16543	7057	THBS1
GO:0018149	peptide cross-linking	0.243259	-1.41363	56	1	0.0121951	82	16543	7057	THBS1
GO:0006940	regulation of smooth muscle contraction	0.243259	-1.41363	56	1	0.0121951	82	16543	10203	CALCRL
GO:0046631	alpha-beta T cell activation	0.243259	-1.41363	56	1	0.0121951	82	16543	159296	NKX2-3
GO:0022607	cellular component assembly	0.243668	-1.41195	2113	13	0.158537	82	16543	7010,3059,8406,94,1003,3678,7450,23180,114902,947,85358,1901,2012	TEK,HCLS1,SRPX,ACVRL1,CDH5,ITGA5,VWF,RFTN1,C1QTNF5,CD34,SHANK3,S1PR1,EMP1
GO:0050767	regulation of neurogenesis	0.243842	-1.41123	676	5	0.0609756	82	16543	5.91579e+20	RARB,CXCR4,SHANK3,LGALS1,MEF2C
GO:0050670	regulation of lymphocyte proliferation	0.246316	-1.40114	192	2	0.0243902	82	16543	6394208	PRDM1,MEF2C
GO:0032652	regulation of interleukin-1 production	0.247023	-1.39827	57	1	0.0121951	82	16543	3428	IFI16
GO:0032677	regulation of interleukin-8 production	0.247023	-1.39827	57	1	0.0121951	82	16543	5054	SERPINE1
GO:0032944	regulation of mononuclear cell proliferation	0.248152	-1.39371	193	2	0.0243902	82	16543	6394208	PRDM1,MEF2C
GO:1904063	negative regulation of cation transmembrane transport	0.250768	-1.38323	58	1	0.0121951	82	16543	1193	CLIC2
GO:1904590	negative regulation of protein import	0.250768	-1.38323	58	1	0.0121951	82	16543	5138	PDE2A
GO:2000573	positive regulation of DNA biosynthetic process	0.250768	-1.38323	58	1	0.0121951	82	16543	28984	RGCC
GO:0071479	cellular response to ionizing radiation	0.250768	-1.38323	58	1	0.0121951	82	16543	3428	IFI16
GO:0042308	negative regulation of protein import into nucleus	0.250768	-1.38323	58	1	0.0121951	82	16543	5138	PDE2A
GO:0010638	positive regulation of organelle organization	0.25085	-1.3829	514	4	0.0487805	82	16543	7.01031e+16	TEK,HCLS1,KDR,RGCC
GO:0051047	positive regulation of secretion	0.25105	-1.3821	350	3	0.0365854	82	16543	356694728984	IL4R,CD34,RGCC
GO:0043281	regulation of cysteine-type endopeptidase activity involved in apoptotic process	0.253664	-1.37175	196	2	0.0243902	82	16543	34297057	IFI27,THBS1
GO:0050891	multicellular organismal water homeostasis	0.254495	-1.36847	59	1	0.0121951	82	16543	56603	CYP26B1
GO:0071384	cellular response to corticosteroid stimulus	0.254495	-1.36847	59	1	0.0121951	82	16543	6781	STC1
GO:0042531	positive regulation of tyrosine phosphorylation of STAT protein	0.254495	-1.36847	59	1	0.0121951	82	16543	3059	HCLS1
GO:0071230	cellular response to amino acid stimulus	0.254495	-1.36847	59	1	0.0121951	82	16543	1282	COL4A1
GO:0072091	regulation of stem cell proliferation	0.254495	-1.36847	59	1	0.0121951	82	16543	54345	SOX18
GO:0032410	negative regulation of transporter activity	0.254495	-1.36847	59	1	0.0121951	82	16543	1193	CLIC2
GO:0007264	small GTPase mediated signal transduction	0.255046	-1.36631	353	3	0.0365854	82	16543	57381977157514	RHOJ,RAPGEF5,ARHGAP31
GO:0030178	negative regulation of Wnt signaling pathway	0.255502	-1.36453	197	2	0.0243902	82	16543	16013487	DAB2,IGFBP4
GO:0051924	regulation of calcium ion transport	0.255502	-1.36453	197	2	0.0243902	82	16543	11936781	CLIC2,STC1
GO:0007610	behavior	0.256283	-1.36147	519	4	0.0487805	82	16543	3.67885e+16	ITGA5,SHANK3,MEF2C,THBS1
GO:0043434	response to peptide hormone	0.25638	-1.36109	354	3	0.0365854	82	16543	701027916678	TEK,GNG11,SPARC
GO:0030100	regulation of endocytosis	0.25734	-1.35736	198	2	0.0243902	82	16543	50541601	SERPINE1,DAB2
GO:0043583	ear development	0.25734	-1.35736	198	2	0.0243902	82	16543	1149026678	C1QTNF5,SPARC
GO:1900543	negative regulation of purine nucleotide metabolic process	0.258204	-1.35401	60	1	0.0121951	82	16543	5138	PDE2A
GO:0042108	positive regulation of cytokine biosynthetic process	0.258204	-1.35401	60	1	0.0121951	82	16543	7057	THBS1
GO:1904888	cranial skeletal system development	0.258204	-1.35401	60	1	0.0121951	82	16543	4208	MEF2C
GO:0006977	DNA damage response, signal transduction by p53 class mediator resulting in cell cycle arrest	0.258204	-1.35401	60	1	0.0121951	82	16543	28984	RGCC
GO:0010517	regulation of phospholipase activity	0.258204	-1.35401	60	1	0.0121951	82	16543	2321	FLT1
GO:2000021	regulation of ion homeostasis	0.259179	-1.35024	199	2	0.0243902	82	16543	11933791	CLIC2,KDR
GO:0050790	regulation of catalytic activity	0.259289	-1.34981	2329	14	0.170732	82	16543	7.01079e+59	TEK,CXCR4,GMFG,FLT1,RGCC,CARD16,SERPINE1,IFI27,S1PR1,RAPGEF5,ARHGAP31,IFI16,MEF2C,THBS1
GO:0070663	regulation of leukocyte proliferation	0.261017	-1.34317	200	2	0.0243902	82	16543	6394208	PRDM1,MEF2C
GO:0072413	signal transduction involved in mitotic cell cycle checkpoint	0.261894	-1.33982	61	1	0.0121951	82	16543	28984	RGCC
GO:1902403	signal transduction involved in mitotic DNA integrity checkpoint	0.261894	-1.33982	61	1	0.0121951	82	16543	28984	RGCC
GO:1902402	signal transduction involved in mitotic DNA damage checkpoint	0.261894	-1.33982	61	1	0.0121951	82	16543	28984	RGCC
GO:0051881	regulation of mitochondrial membrane potential	0.261894	-1.33982	61	1	0.0121951	82	16543	3791	KDR
GO:0072431	signal transduction involved in mitotic G1 DNA damage checkpoint	0.261894	-1.33982	61	1	0.0121951	82	16543	28984	RGCC
GO:1902400	intracellular signal transduction involved in G1 DNA damage checkpoint	0.261894	-1.33982	61	1	0.0121951	82	16543	28984	RGCC
GO:0045980	negative regulation of nucleotide metabolic process	0.261894	-1.33982	61	1	0.0121951	82	16543	5138	PDE2A
GO:0050795	regulation of behavior	0.261894	-1.33982	61	1	0.0121951	82	16543	4208	MEF2C
GO:0050870	positive regulation of T cell activation	0.262856	-1.33615	201	2	0.0243902	82	16543	35663956	IL4R,LGALS1
GO:0042391	regulation of membrane potential	0.264407	-1.33027	360	3	0.0365854	82	16543	8535837914208	SHANK3,KDR,MEF2C
GO:0050672	negative regulation of lymphocyte proliferation	0.265566	-1.32589	62	1	0.0121951	82	16543	639	PRDM1
GO:0051705	multi-organism behavior	0.265566	-1.32589	62	1	0.0121951	82	16543	85358	SHANK3
GO:0051588	regulation of neurotransmitter transport	0.265566	-1.32589	62	1	0.0121951	82	16543	4208	MEF2C
GO:0060193	positive regulation of lipase activity	0.265566	-1.32589	62	1	0.0121951	82	16543	2321	FLT1
GO:0009166	nucleotide catabolic process	0.265566	-1.32589	62	1	0.0121951	82	16543	5138	PDE2A
GO:0032945	negative regulation of mononuclear cell proliferation	0.265566	-1.32589	62	1	0.0121951	82	16543	639	PRDM1
GO:0048857	neural nucleus development	0.265566	-1.32589	62	1	0.0121951	82	16543	4781	NFIB
GO:0001756	somitogenesis	0.265566	-1.32589	62	1	0.0121951	82	16543	2294	FOXF1
GO:0007009	plasma membrane organization	0.266535	-1.32225	203	2	0.0243902	82	16543	82917852	DYSF,CXCR4
GO:0009636	response to toxic substance	0.266535	-1.32225	203	2	0.0243902	82	16543	78371193	PXDN,CLIC2
GO:0002218	activation of innate immune response	0.266535	-1.32225	203	2	0.0243902	82	16543	231803428	RFTN1,IFI16
GO:0044706	multi-multicellular organism process	0.266535	-1.32225	203	2	0.0243902	82	16543	6396781	PRDM1,STC1
GO:0055024	regulation of cardiac muscle tissue development	0.26922	-1.31223	63	1	0.0121951	82	16543	4208	MEF2C
GO:0072401	signal transduction involved in DNA integrity checkpoint	0.26922	-1.31223	63	1	0.0121951	82	16543	28984	RGCC
GO:0003281	ventricular septum development	0.26922	-1.31223	63	1	0.0121951	82	16543	639	PRDM1
GO:0072422	signal transduction involved in DNA damage checkpoint	0.26922	-1.31223	63	1	0.0121951	82	16543	28984	RGCC
GO:0033143	regulation of intracellular steroid hormone receptor signaling pathway	0.26922	-1.31223	63	1	0.0121951	82	16543	1601	DAB2
GO:1900006	positive regulation of dendrite development	0.26922	-1.31223	63	1	0.0121951	82	16543	85358	SHANK3
GO:0072395	signal transduction involved in cell cycle checkpoint	0.272856	-1.29881	64	1	0.0121951	82	16543	28984	RGCC
GO:0090502	RNA phosphodiester bond hydrolysis, endonucleolytic	0.272856	-1.29881	64	1	0.0121951	82	16543	6035	RNASE1
GO:0006796	phosphate-containing compound metabolic process	0.276013	-1.28731	1985	12	0.146341	82	16543	7010,2078,5787,9535,94,3791,2321,83483,10203,5138,85358,4208	TEK,ERG,PTPRB,GMFG,ACVRL1,KDR,FLT1,PLVAP,CALCRL,PDE2A,SHANK3,MEF2C
GO:0070664	negative regulation of leukocyte proliferation	0.276475	-1.28564	65	1	0.0121951	82	16543	639	PRDM1
GO:0002440	production of molecular mediator of immune response	0.276475	-1.28564	65	1	0.0121951	82	16543	9452	ITM2A
GO:0021872	forebrain generation of neurons	0.276475	-1.28564	65	1	0.0121951	82	16543	85358	SHANK3
GO:0044092	negative regulation of molecular function	0.277877	-1.28058	1068	7	0.0853659	82	16543	1.1477e+29	CARD16,SERPINE1,DAB2,GMFG,CLIC2,IFI16,THBS1
GO:1903039	positive regulation of leukocyte cell-cell adhesion	0.279409	-1.27508	210	2	0.0243902	82	16543	35663956	IL4R,LGALS1
GO:0016064	immunoglobulin mediated immune response	0.280075	-1.2727	66	1	0.0121951	82	16543	3566	IL4R
GO:0048667	cell morphogenesis involved in neuron differentiation	0.280553	-1.27099	372	3	0.0365854	82	16543	8535847814208	SHANK3,NFIB,MEF2C
GO:0045936	negative regulation of phosphate metabolic process	0.281576	-1.26735	542	4	0.0487805	82	16543	2.02251e+16	ENG,PDE2A,GMFG,PMEPA1
GO:0010563	negative regulation of phosphorus metabolic process	0.282685	-1.26342	543	4	0.0487805	82	16543	2.02251e+16	ENG,PDE2A,GMFG,PMEPA1
GO:1903426	regulation of reactive oxygen species biosynthetic process	0.283658	-1.25999	67	1	0.0121951	82	16543	947	CD34
GO:0046823	negative regulation of nucleocytoplasmic transport	0.283658	-1.25999	67	1	0.0121951	82	16543	5138	PDE2A
GO:0032414	positive regulation of ion transmembrane transporter activity	0.283658	-1.25999	67	1	0.0121951	82	16543	85358	SHANK3
GO:0030279	negative regulation of ossification	0.283658	-1.25999	67	1	0.0121951	82	16543	4208	MEF2C
GO:0042509	regulation of tyrosine phosphorylation of STAT protein	0.283658	-1.25999	67	1	0.0121951	82	16543	3059	HCLS1
GO:0032642	regulation of chemokine production	0.283658	-1.25999	67	1	0.0121951	82	16543	3566	IL4R
GO:0030218	erythrocyte differentiation	0.283658	-1.25999	67	1	0.0121951	82	16543	3059	HCLS1
GO:0072655	establishment of protein localization to mitochondrion	0.287223	-1.2475	68	1	0.0121951	82	16543	5138	PDE2A
GO:0033555	multicellular organismal response to stress	0.287223	-1.2475	68	1	0.0121951	82	16543	7057	THBS1
GO:1903076	regulation of protein localization to plasma membrane	0.287223	-1.2475	68	1	0.0121951	82	16543	1601	DAB2
GO:0002702	positive regulation of production of molecular mediator of immune response	0.287223	-1.2475	68	1	0.0121951	82	16543	3566	IL4R
GO:0019724	B cell mediated immunity	0.287223	-1.2475	68	1	0.0121951	82	16543	3566	IL4R
GO:0008593	regulation of Notch signaling pathway	0.287223	-1.2475	68	1	0.0121951	82	16543	375033	PEAR1
GO:0045859	regulation of protein kinase activity	0.288404	-1.24339	723	5	0.0609756	82	16543	7.85295e+20	CXCR4,GMFG,FLT1,THBS1,RGCC
GO:0050708	regulation of protein secretion	0.288664	-1.24249	378	3	0.0365854	82	16543	356694728984	IL4R,CD34,RGCC
GO:0045582	positive regulation of T cell differentiation	0.290771	-1.23522	69	1	0.0121951	82	16543	3566	IL4R
GO:1904375	regulation of protein localization to cell periphery	0.290771	-1.23522	69	1	0.0121951	82	16543	1601	DAB2
GO:0044819	mitotic G1/S transition checkpoint	0.290771	-1.23522	69	1	0.0121951	82	16543	28984	RGCC
GO:0031016	pancreas development	0.290771	-1.23522	69	1	0.0121951	82	16543	2294	FOXF1
GO:0031571	mitotic G1 DNA damage checkpoint	0.290771	-1.23522	69	1	0.0121951	82	16543	28984	RGCC
GO:0008630	intrinsic apoptotic signaling pathway in response to DNA damage	0.290771	-1.23522	69	1	0.0121951	82	16543	3428	IFI16
GO:0032481	positive regulation of type I interferon production	0.290771	-1.23522	69	1	0.0121951	82	16543	3428	IFI16
GO:0050730	regulation of peptidyl-tyrosine phosphorylation	0.292271	-1.23008	217	2	0.0243902	82	16543	36783059	ITGA5,HCLS1
GO:0030104	water homeostasis	0.294301	-1.22315	70	1	0.0121951	82	16543	56603	CYP26B1
GO:0048814	regulation of dendrite morphogenesis	0.294301	-1.22315	70	1	0.0121951	82	16543	85358	SHANK3
GO:0007193	adenylate cyclase-inhibiting G-protein coupled receptor signaling pathway	0.294301	-1.22315	70	1	0.0121951	82	16543	1901	S1PR1
GO:0044783	G1 DNA damage checkpoint	0.294301	-1.22315	70	1	0.0121951	82	16543	28984	RGCC
GO:1901292	nucleoside phosphate catabolic process	0.294301	-1.22315	70	1	0.0121951	82	16543	5138	PDE2A
GO:0045664	regulation of neuron differentiation	0.294935	-1.221	554	4	0.0487805	82	16543	5.91585e+16	RARB,SHANK3,LGALS1,MEF2C
GO:0042742	defense response to bacterium	0.295941	-1.21759	219	2	0.0243902	82	16543	231665054	STAB1,SERPINE1
GO:1901019	regulation of calcium ion transmembrane transporter activity	0.297814	-1.21129	71	1	0.0121951	82	16543	1193	CLIC2
GO:0002673	regulation of acute inflammatory response	0.297814	-1.21129	71	1	0.0121951	82	16543	3075	CFH
GO:0030518	intracellular steroid hormone receptor signaling pathway	0.297814	-1.21129	71	1	0.0121951	82	16543	56937	PMEPA1
GO:0021954	central nervous system neuron development	0.297814	-1.21129	71	1	0.0121951	82	16543	4781	NFIB
GO:0051279	regulation of release of sequestered calcium ion into cytosol	0.297814	-1.21129	71	1	0.0121951	82	16543	1193	CLIC2
GO:0043331	response to dsRNA	0.297814	-1.21129	71	1	0.0121951	82	16543	23180	RFTN1
GO:0001708	cell fate specification	0.297814	-1.21129	71	1	0.0121951	82	16543	54345	SOX18
GO:1900181	negative regulation of protein localization to nucleus	0.297814	-1.21129	71	1	0.0121951	82	16543	5138	PDE2A
GO:0001933	negative regulation of protein phosphorylation	0.299509	-1.20561	386	3	0.0365854	82	16543	2022953556937	ENG,GMFG,PMEPA1
GO:0071356	cellular response to tumor necrosis factor	0.299609	-1.20528	221	2	0.0243902	82	16543	705783483	THBS1,PLVAP
GO:0034332	adherens junction organization	0.30131	-1.19962	72	1	0.0121951	82	16543	1003	CDH5
GO:0042110	T cell activation	0.301442	-1.19918	222	2	0.0243902	82	16543	56603159296	CYP26B1,NKX2-3
GO:0070489	T cell aggregation	0.301442	-1.19918	222	2	0.0243902	82	16543	56603159296	CYP26B1,NKX2-3
GO:1903827	regulation of cellular protein localization	0.301649	-1.19849	560	4	0.0487805	82	16543	1601342930595130	DAB2,IFI27,HCLS1,PDE2A
GO:1904894	positive regulation of STAT cascade	0.304788	-1.18814	73	1	0.0121951	82	16543	3059	HCLS1
GO:0032436	positive regulation of proteasomal ubiquitin-dependent protein catabolic process	0.304788	-1.18814	73	1	0.0121951	82	16543	1601	DAB2
GO:0046427	positive regulation of JAK-STAT cascade	0.304788	-1.18814	73	1	0.0121951	82	16543	3059	HCLS1
GO:0070585	protein localization to mitochondrion	0.304788	-1.18814	73	1	0.0121951	82	16543	5138	PDE2A
GO:0071593	lymphocyte aggregation	0.305106	-1.1871	224	2	0.0243902	82	16543	56603159296	CYP26B1,NKX2-3
GO:0048732	gland development	0.306301	-1.18319	391	3	0.0365854	82	16543	22944781159296	FOXF1,NFIB,NKX2-3
[truncated: 12,967 more rows]

## Sheet: WikiPathways
TermID	Term	Enrichment	logP	Genes in Term	Target Genes in Term	Fraction of Targets in Term	Total Target Genes	Total Genes	Entrez Gene IDs	Gene Symbols
WP306	Focal Adhesion	7.96989e-05	-9.43725	195	8	0.2	40	5314	3.91013e+31	LAMA4,COL4A2,KDR,FLT1,VWF,ITGA5,COL4A1,THBS1
WP2911	miRNA targets in ECM and membrane receptors	0.000274968	-8.19885	43	4	0.1	40	5314	3910128212847050	LAMA4,COL4A1,COL4A2,THBS1
WP1539	Angiogenesis	0.000716835	-7.24067	24	3	0.075	40	5314	701037912321	TEK,KDR,FLT1
WP3646	Hepatitis C and Hepatocellular Carcinoma	0.00640923	-5.05002	51	3	0.075	40	5314	431254201284	MMP1,PODXL,COL4A2
WP2406	Cardiac Progenitor Differentiation	0.00713537	-4.94269	53	3	0.075	40	5314	785237914208	CXCR4,KDR,MEF2C
WP615	Senescence and Autophagy in Cancer	0.00787377	-4.84422	106	4	0.1	40	5314	5054667834287050	SERPINE1,SPARC,IFI16,THBS1
WP560	TGF-beta Receptor Signaling	0.0091582	-4.69311	58	3	0.075	40	5314	202250547057	ENG,SERPINE1,THBS1
WP558	Complement and Coagulation Cascades	0.0100521	-4.59998	60	3	0.075	40	5314	745050543075	VWF,SERPINE1,CFH
WP272	Blood Clotting Cascade	0.0116048	-4.45634	22	2	0.05	40	5314	74505054	VWF,SERPINE1
WP3668	Hypothesized Pathways in Pathogenesis of Cardiovascular Disease	0.0148586	-4.20918	25	2	0.05	40	5314	20225054	ENG,SERPINE1
WP366	TGF-beta Signaling Pathway	0.0170759	-4.07009	133	4	0.1	40	5314	4312160170574200	MMP1,DAB2,THBS1,MEF2C
WP2828	Bladder Cancer	0.0237675	-3.73944	32	2	0.05	40	5314	43127057	MMP1,THBS1
WP453	Inflammatory Response Pathway	0.0251819	-3.68163	33	2	0.05	40	5314	35667057	IL4R,THBS1
WP716	Vitamin A and Carotenoid Metabolism	0.042845	-3.15017	44	2	0.05	40	5314	591556603	RARB,CYP26B1
WP2849	Hematopoietic Stem Cell Differentiation	0.0501402	-2.99293	48	2	0.05	40	5314	23137852	FLI1,CXCR4
WP236	Adipogenesis	0.0747361	-2.59379	131	3	0.075	40	5314	5660350544208	CYP26B1,SERPINE1,MEF2C
WP474	Endochondral Ossification	0.0854218	-2.46015	65	2	0.05	40	5314	95074208	ADAMTS4,MEF2C
WP2374	Oncostatin M Signaling Pathway	0.087684	-2.43402	66	2	0.05	40	5314	43125054	MMP1,SERPINE1
WP2858	Ectoderm Differentiation	0.0916549	-2.38972	143	3	0.075	40	5314	542057876781	PODXL,PTPRB,STC1
WP1991	SRF and miRs in Smooth Muscle Differentiation and Proliferation	0.093656	-2.36813	13	1	0.025	40	5314	4208	MEF2C
WP2435	Quercetin and Nf-kB/ AP-1 Induced Cell Apoptosis	0.107284	-2.23228	15	1	0.025	40	5314	4312	MMP1
WP2857	Mesodermal Commitment Pathway	0.111631	-2.19256	156	3	0.075	40	5314	591587286615	RARB,ADAM19,SNAI1
WP53	ID signaling pathway	0.114023	-2.17136	16	1	0.025	40	5314	2004	ELK3
WP3678	Amplification and Expansion of Oncogenic Pathways as Metastatic Traits	0.120712	-2.11435	17	1	0.025	40	5314	7852	CXCR4
WP3859	TGF-B Signaling in Thyroid Cells for Epithelial-Mesenchymal Transition	0.127352	-2.0608	18	1	0.025	40	5314	6615	SNAI1
WP3287	Overview of nanoparticle effects	0.133943	-2.01034	19	1	0.025	40	5314	1282	COL4A1
WP1992	TarBasePathway	0.133943	-2.01034	19	1	0.025	40	5314	2078	ERG
WP247	Small Ligand GPCRs	0.133943	-2.01034	19	1	0.025	40	5314	1901	S1PR1
WP334	GPCRs, Class B Secretin-like	0.166176	-1.79471	24	1	0.025	40	5314	10203	CALCRL
WP23	B Cell Receptor Signaling Pathway	0.167743	-1.78532	98	2	0.05	40	5314	30594208	HCLS1,MEF2C
WP26	Signal Transduction of S1P Receptor	0.17874	-1.72183	26	1	0.025	40	5314	1901	S1PR1
WP2361	Gastric Cancer Network 1	0.191118	-1.65486	28	1	0.025	40	5314	11082	ESM1
WP129	Matrix Metalloproteinases	0.203315	-1.593	30	1	0.025	40	5314	4312	MMP1
WP2197	Endothelin Pathways	0.221275	-1.50835	33	1	0.025	40	5314	10203	CALCRL
WP3617	Photodynamic therapy-induced NF-kB survival signaling	0.233028	-1.4566	35	1	0.025	40	5314	4312	MMP1
WP299	Nuclear Receptors in Lipid Metabolism and Toxicity	0.233028	-1.4566	35	1	0.025	40	5314	5915	RARB
WP2012	miRs in Muscle Cell Differentiation	0.238839	-1.43197	36	1	0.025	40	5314	4208	MEF2C
WP3614	Photodynamic therapy-induced HIF-1 survival signaling	0.244608	-1.4081	37	1	0.025	40	5314	5054	SERPINE1
WP2029	Cell Differentiation - Index	0.250334	-1.38496	38	1	0.025	40	5314	4208	MEF2C
WP170	Nuclear Receptors	0.256017	-1.36251	39	1	0.025	40	5314	5915	RARB
WP1433	Nucleotide-binding Oligomerization Domain (NOD) pathway	0.267259	-1.31954	41	1	0.025	40	5314	639	PRDM1
WP364	IL-6 signaling pathway	0.278334	-1.27893	43	1	0.025	40	5314	639	PRDM1
WP1971	Integrated Cancer Pathway	0.294643	-1.22199	46	1	0.025	40	5314	4312	MMP1
WP1591	Heart Development	0.294643	-1.22199	46	1	0.025	40	5314	4208	MEF2C
WP1533	Vitamin B12 Metabolism	0.33131	-1.1047	53	1	0.025	40	5314	5054	SERPINE1
WP363	Wnt Signaling Pathway Netpath	0.33131	-1.1047	53	1	0.025	40	5314	7010	TEK
WP289	Myometrial Relaxation and Contraction Pathways	0.334746	-1.09438	158	2	0.05	40	5314	27913487	GNG11,IGFBP4
WP2864	Apoptosis-related network due to altered Notch3 in ovarian cancer	0.336394	-1.08947	54	1	0.025	40	5314	7057	THBS1
WP2272	Pathogenic Escherichia coli infection	0.341441	-1.07458	55	1	0.025	40	5314	3059	HCLS1
WP395	IL-4 Signaling Pathway	0.341441	-1.07458	55	1	0.025	40	5314	3566	IL4R
WP437	EGF/EGFR Signaling Pathway	0.34585	-1.06175	162	2	0.05	40	5314	78374208	PXDN,MEF2C
WP304	Kit receptor signaling pathway	0.366117	-1.0048	60	1	0.025	40	5314	6615	SNAI1
WP3584	MECP2 and Associated Rett Syndrome	0.375733	-0.978877	62	1	0.025	40	5314	4208	MEF2C
WP43	Oxidation by Cytochrome P450	0.380487	-0.966302	63	1	0.025	40	5314	56603	CYP26B1
WP3651	Pathways Affected in Adenoid Cystic Carcinoma	0.39454	-0.930034	66	1	0.025	40	5314	4781	NFIB
WP3303	Rac1/Pak1/p38/MMP-2 pathway	0.403735	-0.906995	68	1	0.025	40	5314	7010	TEK
WP176	Folate Metabolism	0.408282	-0.895797	69	1	0.025	40	5314	5054	SERPINE1
WP2572	Primary Focal Segmental Glomerulosclerosis FSGS	0.430512	-0.842781	74	1	0.025	40	5314	5420	PODXL
WP24	Peptide GPCRs	0.430512	-0.842781	74	1	0.025	40	5314	7852	CXCR4
WP2118	Arrhythmogenic Right Ventricular Cardiomyopathy	0.439174	-0.82286	76	1	0.025	40	5314	3678	ITGA5
WP2377	Integrated Pancreatic Cancer Pathway	0.440071	-0.82082	197	2	0.05	40	5314	59157057	RARB,THBS1
WP15	Selenium Micronutrient Network	0.484568	-0.724498	87	1	0.025	40	5314	5054	SERPINE1
WP117	GPCRs, Other	0.51531	-0.662986	95	1	0.025	40	5314	1901	S1PR1
WP35	G Protein Signaling Pathways	0.519025	-0.655803	96	1	0.025	40	5314	2791	GNG11
WP2064	Neural Crest Differentiation	0.540738	-0.61482	102	1	0.025	40	5314	6615	SNAI1
WP185	Integrin-mediated Cell Adhesion	0.544263	-0.608323	103	1	0.025	40	5314	3678	ITGA5
WP2431	Spinal Cord Injury	0.597197	-0.515508	119	1	0.025	40	5314	1282	COL4A1
WP2380	Brain-Derived Neurotrophic Factor (BDNF) signaling pathway	0.668124	-0.403281	144	1	0.025	40	5314	4208	MEF2C
WP2853	Endoderm Differentiation	0.670692	-0.399445	145	1	0.025	40	5314	1601	DAB2
WP536	Calcium Regulation in the Cardiac Cell	0.685697	-0.37732	151	1	0.025	40	5314	2791	GNG11
WP1984	Integrated Breast Cancer Pathway	0.692947	-0.366802	154	1	0.025	40	5314	4312	MMP1
WP481	Insulin Signaling	0.709235	-0.343568	161	1	0.025	40	5314	57381	RHOJ
WP706	Sudden Infant Death Syndrome (SIDS) Susceptibility Pathways	0.711492	-0.340391	162	1	0.025	40	5314	4208	MEF2C
WP382	MAPK Signaling Pathway	0.728944	-0.316158	170	1	0.025	40	5314	4208	MEF2C
WP702	Metapathway biotransformation	0.745365	-0.293881	178	1	0.025	40	5314	56603	CYP26B1
WP3594	Circadian rythm related genes	0.79715	-0.226713	207	1	0.025	40	5314	5054	SERPINE1
WP455	GPCRs, Class A Rhodopsin-like	0.865506	-0.14444	259	1	0.025	40	5314	7852	CXCR4
WP466	DNA Replication	1	-2.35471e-11	42	0	0	40	5314
WP2036	TNF related weak inducer of apoptosis (TWEAK) Signaling Pathway	1	-2.35471e-11	42	0	0	40	5314
WP405	Eukaryotic Transcription Initiation	1	-2.35471e-11	42	0	0	40	5314
WP49	IL-2 Signaling Pathway	1	-2.35471e-11	42	0	0	40	5314
WP2636	Common Pathways Underlying Drug Addiction	1	-2.35471e-11	42	0	0	40	5314
WP3892	Development of pulmonary dendritic cells and macrophage subsets	1	-1.90143e-11	13	0	0	40	5314
WP3871	Valproic acid pathway	1	-1.90143e-11	13	0	0	40	5314
WP186	Homologous recombination	1	-1.90143e-11	13	0	0	40	5314
WP3876	BMP2-WNT4-FOXO1 Pathway in Human Primary Endometrial Stromal Cell Differentiation	1	-1.90143e-11	13	0	0	40	5314
WP1434	Osteopontin Signaling	1	-1.90143e-11	13	0	0	40	5314
WP3679	Cell-type Dependent Selectivity of CCK2R Signaling	1	-1.90143e-11	13	0	0	40	5314
WP1423	Ganglio Sphingolipid Metabolism	1	-1.90143e-11	13	0	0	40	5314
WP2881	Estrogen Receptor Pathway	1	-1.90143e-11	13	0	0	40	5314
WP127	IL-5 Signaling Pathway	1	-1.82855e-11	40	0	0	40	5314
WP2516	ATM Signaling Pathway	1	-1.82855e-11	40	0	0	40	5314
WP524	G13 Signaling Pathway	1	-1.82855e-11	40	0	0	40	5314
WP3849	MAPK and NFkB Signalling Pathways Inhibited by Yersinia YopJ	1	-1.80845e-11	12	0	0	40	5314
WP1559	TFs Regulate miRNAs related to cardiac hypertrophy	1	-1.80845e-11	12	0	0	40	5314
WP1425	Bone Morphogenic Protein (BMP) Signalling and Regulation	1	-1.80845e-11	12	0	0	40	5314
WP3672	LncRNA-mediated mechanisms of therapeutic resistance	1	-1.80845e-11	12	0	0	40	5314
WP106	Alanine and aspartate metabolism	1	-1.80845e-11	12	0	0	40	5314
WP2007	Iron metabolism in placenta	1	-1.80845e-11	12	0	0	40	5314
WP3301	MFAP5-mediated ovarian cancer cell motility and invasiveness	1	-1.80845e-11	12	0	0	40	5314
WP2290	RalA downstream regulated genes	1	-1.80845e-11	12	0	0	40	5314
WP712	Estrogen signaling pathway	1	-1.77618e-11	23	0	0	40	5314
WP3612	Photodynamic therapy-induced NFE2L2 (NRF2) survival signaling	1	-1.77618e-11	23	0	0	40	5314
WP2267	Synaptic Vesicle Pathway	1	-1.74839e-11	52	0	0	40	5314
WP34	Ovarian Infertility Genes	1	-1.72601e-11	32	0	0	40	5314
WP3893	Development and heterogeneity of the ILC family	1	-1.72601e-11	32	0	0	40	5314
WP727	Monoamine Transport	1	-1.72601e-11	32	0	0	40	5314
WP2525	Trans-sulfuration and one carbon metabolism	1	-1.72601e-11	32	0	0	40	5314
WP3858	Toll-like Receptor Signaling	1	-1.72601e-11	32	0	0	40	5314
WP2875	Constitutive Androstane Receptor Pathway	1	-1.72601e-11	32	0	0	40	5314
WP2873	Aryl Hydrocarbon Receptor Pathway	1	-1.68894e-11	48	0	0	40	5314
WP2848	Differentiation Pathway	1	-1.68894e-11	48	0	0	40	5314
WP2586	Aryl Hydrocarbon Receptor	1	-1.68894e-11	48	0	0	40	5314
WP2289	Drug Induction of Bile Acid Pathway	1	-1.65508e-11	17	0	0	40	5314
WP554	ACE Inhibitor Pathway	1	-1.65508e-11	17	0	0	40	5314
WP368	Mitochondrial LC-Fatty Acid Beta-Oxidation	1	-1.65508e-11	17	0	0	40	5314
WP78	TCA Cycle	1	-1.65508e-11	17	0	0	40	5314
WP2916	Interactome of polycomb repressive complex 2 (PRC2)	1	-1.65508e-11	17	0	0	40	5314
WP3874	Canonical and Non-Canonical TGF-B signaling	1	-1.65508e-11	17	0	0	40	5314
WP1982	Sterol Regulatory Element-Binding Proteins (SREBP) signalling	1	-1.65275e-11	73	0	0	40	5314
WP2596	Gastric acid production	1	-1.58917e-11	7	0	0	40	5314
WP1310	Selenium Micronutrient Network	1	-1.58917e-11	7	0	0	40	5314
WP1272	Selenium Micronutrient Network	1	-1.58917e-11	7	0	0	40	5314
WP134	Pentose Phosphate Pathway	1	-1.58917e-11	7	0	0	40	5314
WP528	Acetylcholine Synthesis	1	-1.58917e-11	7	0	0	40	5314
WP699	Aflatoxin B1 metabolism	1	-1.58917e-11	7	0	0	40	5314
WP3924	Hfe effect on hepcidin production	1	-1.58917e-11	7	0	0	40	5314
WP2805	RNA interference	1	-1.58917e-11	7	0	0	40	5314
WP438	Non-homologous end joining	1	-1.58917e-11	7	0	0	40	5314
WP3595	mir-124 predicted interactions with cell cycle and differentiation	1	-1.58917e-11	7	0	0	40	5314
WP678	Arachidonate Epoxygenase / Epoxide Hydrolase	1	-1.58917e-11	7	0	0	40	5314
WP1995	Effects of Nitric Oxide	1	-1.58917e-11	7	0	0	40	5314
WP698	Glucuronidation	1	-1.58667e-11	26	0	0	40	5314
WP325	Triacylglyceride Synthesis	1	-1.58667e-11	26	0	0	40	5314
WP581	EPO Receptor Signaling	1	-1.58667e-11	26	0	0	40	5314
WP530	Cytokines and Inflammatory Response	1	-1.58667e-11	26	0	0	40	5314
WP2878	PPAR Alpha Pathway	1	-1.58667e-11	26	0	0	40	5314
WP3408	Evolocumab Mechanism	1	-1.58592e-11	3	0	0	40	5314
WP2846	Proprotein convertase subtilisin/kexin type 9 (PCSK9) mediated LDL receptor degradation	1	-1.58592e-11	3	0	0	40	5314
WP2491	Diclofenac Metabolic Pathway	1	-1.56994e-11	4	0	0	40	5314
WP2889	Oxytocin signaling	1	-1.56994e-11	4	0	0	40	5314
WP3633	Caffeine and Theobromine metabolism	1	-1.56994e-11	4	0	0	40	5314
WP1941	Peroxisomal beta-oxidation of tetracosanoyl-CoA	1	-1.56994e-11	4	0	0	40	5314
WP690	Polyol Pathway	1	-1.56994e-11	4	0	0	40	5314
WP733	Serotonin Receptor 2 and STAT3 Signaling	1	-1.56994e-11	4	0	0	40	5314
WP3302	eIF5A regulation in response to inhibition of the nuclear export system	1	-1.56994e-11	4	0	0	40	5314
WP897	Androgen receptor signaling pathway	1	-1.56994e-11	4	0	0	40	5314
WP521	Amino acid conjugation of benzoic acid	1	-1.56994e-11	4	0	0	40	5314
WP2253	Pilocytic astrocytoma	1	-1.56994e-11	4	0	0	40	5314
WP1603	Nicotine Activity on Chromaffin Cells	1	-1.56994e-11	4	0	0	40	5314
WP1133	Androgen receptor signaling pathway	1	-1.56994e-11	4	0	0	40	5314
WP3611	Photodynamic therapy-induced AP-1 survival signaling.	1	-1.52348e-11	51	0	0	40	5314
WP2509	Nanoparticle triggered autophagic cell death	1	-1.47117e-11	24	0	0	40	5314
WP262	EBV LMP1 signaling	1	-1.47117e-11	24	0	0	40	5314
WP3658	Wnt/beta-catenin Signaling Pathway in Leukemia	1	-1.47117e-11	24	0	0	40	5314
WP2112	IL17 signaling pathway	1	-1.46173e-11	31	0	0	40	5314
WP408	Oxidative Stress	1	-1.46173e-11	31	0	0	40	5314
WP3850	Factors and pathways affecting insulin-like growth factor (IGF1)-Akt signaling	1	-1.46173e-11	31	0	0	40	5314
WP534	Glycolysis and Gluconeogenesis	1	-1.45961e-11	49	0	0	40	5314
WP410	Diurnally Regulated Genes with Circadian Orthologs	1	-1.45961e-11	49	0	0	40	5314
WP286	IL-3 Signaling Pathway	1	-1.45961e-11	49	0	0	40	5314
WP2249	Metastatic brain tumor	1	-1.29932e-11	28	0	0	40	5314
WP2526	PDGF Pathway	1	-1.2823e-11	38	0	0	40	5314
WP2447	Amyotrophic lateral sclerosis (ALS)	1	-1.2823e-11	38	0	0	40	5314
WP383	Striated Muscle Contraction	1	-1.2823e-11	38	0	0	40	5314
WP2855	Dopaminergic Neurogenesis	1	-1.25323e-11	30	0	0	40	5314
WP3844	PI3K-AKT-mTOR signaling pathway and therapeutic opportunities	1	-1.25323e-11	30	0	0	40	5314
WP241	One Carbon Metabolism	1	-1.25323e-11	30	0	0	40	5314
WP3851	TLR4 Signaling and Tolerance	1	-1.25323e-11	30	0	0	40	5314
WP2870	Extracellular vesicle-mediated signaling in recipient cells	1	-1.25323e-11	30	0	0	40	5314
WP98	Prostaglandin Synthesis and Regulation	1	-1.25323e-11	30	0	0	40	5314
WP561	Heme Biosynthesis	1	-1.1846e-11	9	0	0	40	5314
WP3297	EV release from cardiac cells and their functional effects	1	-1.1846e-11	9	0	0	40	5314
WP3593	miR-148a/miR-31/FIH1/HIF1&alpha;-Notch signaling in glioblastoma	1	-1.1846e-11	9	0	0	40	5314
WP3875	ATR Signaling	1	-1.1846e-11	9	0	0	40	5314
WP3300	Dual hijack model of Vif in HIV infection	1	-1.1846e-11	9	0	0	40	5314
WP2942	DDX1 as a regulatory component of the Drosha microprocessor	1	-1.1846e-11	9	0	0	40	5314
WP696	Benzo(a)pyrene metabolism	1	-1.1846e-11	9	0	0	40	5314
WP288	NLR Proteins	1	-1.1846e-11	9	0	0	40	5314
WP531	Mismatch repair	1	-1.1846e-11	9	0	0	40	5314
WP3674	Tgif disruption of Shh signaling	1	-1.1846e-11	9	0	0	40	5314
WP3585	Cytosine methylation	1	-1.1846e-11	9	0	0	40	5314
WP1449	Regulation of toll-like receptor signaling pathway	1	-1.1773e-11	145	0	0	40	5314
WP2034	Leptin signaling pathway	1	-1.17478e-11	76	0	0	40	5314
WP2037	Prolactin Signaling Pathway	1	-1.17478e-11	76	0	0	40	5314
WP2795	Cardiac Hypertrophic Response	1	-1.13023e-11	57	0	0	40	5314
WP195	IL-1 signaling pathway	1	-1.13023e-11	57	0	0	40	5314
WP623	Oxidative phosphorylation	1	-1.09633e-11	54	0	0	40	5314
WP673	ErbB Signaling Pathway	1	-1.09633e-11	54	0	0	40	5314
WP3286	Copper homeostasis	1	-1.09633e-11	54	0	0	40	5314
WP3596	miR-517 relationship with ARCN1 and USP1	1	-1.06673e-11	5	0	0	40	5314
WP688	Catalytic cycle of mammalian Flavin-containing MonoOxygenases (FMOs)	1	-1.06673e-11	5	0	0	40	5314
WP311	Synthesis and Degradation of Ketone Bodies	1	-1.06673e-11	5	0	0	40	5314
WP2868	TCA Cycle Nutrient Utilization and Invasiveness of Ovarian Cancer	1	-1.06673e-11	5	0	0	40	5314
WP2597	Secretion of Hydrochloric Acid in Parietal Cells	1	-1.06673e-11	5	0	0	40	5314
WP2542	Sulindac Metabolic Pathway	1	-1.06673e-11	5	0	0	40	5314
WP2190	One carbon donor	1	-1.06564e-11	1	0	0	40	5314
WP1	Statin Pathway	1	-1.06564e-11	1	0	0	40	5314
WP188	Focal Adhesion	1	-1.06564e-11	1	0	0	40	5314
WP3191	TSLP Signaling Pathway	1	-1.06564e-11	1	0	0	40	5314
WP3627	Gut-Liver Indole Metabolism	1	-1.06564e-11	1	0	0	40	5314
WP108	Selenium metabolism/Selenoproteins	1	-1.06564e-11	1	0	0	40	5314
WP661	Glucose Homeostasis	1	-1.06564e-11	1	0	0	40	5314
WP2536	Colchicine Metabolic Pathway	1	-1.06564e-11	1	0	0	40	5314
WP411	mRNA Processing	1	-1.02936e-11	132	0	0	40	5314
WP3915	Angiopoietin Like Protein 8 Regulatory Pathway	1	-1.02936e-11	132	0	0	40	5314
WP2359	Parkin-Ubiquitin Proteasomal System pathway	1	-1.01665e-11	70	0	0	40	5314
WP428	Wnt Signaling Pathway	1	-1.01665e-11	70	0	0	40	5314
WP3865	RIG-I-like Receptor Signaling	1	-1.01504e-11	61	0	0	40	5314
WP2332	Interleukin-11 Signaling Pathway	1	-9.70627e-12	44	0	0	40	5314
WP314	Fas Ligand (FasL) pathway and Stress induction of Heat Shock Proteins (HSP) regulation	1	-9.70627e-12	44	0	0	40	5314
WP138	Androgen receptor signaling pathway	1	-9.64133e-12	90	0	0	40	5314
WP477	Cytoplasmic Ribosomal Proteins	1	-9.64133e-12	90	0	0	40	5314
WP1528	Physiological and Pathological Hypertrophy of the Heart	1	-9.60243e-12	25	0	0	40	5314
WP2895	Differentiation of white and brown adipocyte	1	-9.60243e-12	25	0	0	40	5314
WP2865	IL1 and megakaryocytes in obesity	1	-9.60243e-12	25	0	0	40	5314
WP205	IL-7 Signaling Pathway	1	-9.60243e-12	25	0	0	40	5314
WP322	Osteoblast Signaling	1	-8.99314e-12	14	0	0	40	5314
WP229	Irinotecan Pathway	1	-8.99314e-12	14	0	0	40	5314
WP3853	ERK Pathway in Huntington's Disease	1	-8.99314e-12	14	0	0	40	5314
WP2436	Dopamine metabolism	1	-8.99314e-12	14	0	0	40	5314
WP61	Notch Signaling Pathway	1	-8.9391e-12	62	0	0	40	5314
WP3863	T-Cell antigen Receptor (TCR) pathway during Staphylococcus aureus infection	1	-8.9391e-12	62	0	0	40	5314
WP3664	Regulation of Wnt/B-catenin Signaling by Small Molecule Compounds	1	-8.90574e-12	18	0	0	40	5314
WP3413	NOTCH1 regulation of human endothelial cell calcification	1	-8.90574e-12	18	0	0	40	5314
WP3879	4-hydroxytamoxifen, Dexamethasone, and Retinoic Acids Regulation of p27 Expression	1	-8.90574e-12	18	0	0	40	5314
WP692	Sulfation Biotransformation Reaction	1	-8.90574e-12	18	0	0	40	5314
WP28	Selenium Metabolism and Selenoproteins	1	-8.4691e-12	46	0	0	40	5314
WP465	Tryptophan metabolism	1	-8.4691e-12	46	0	0	40	5314
WP268	Notch Signaling Pathway	1	-8.4691e-12	46	0	0	40	5314
WP3878	ATM Signaling Network in Development and Disease	1	-8.4691e-12	46	0	0	40	5314
WP2637	Structural Pathway of Interleukin 1 (IL-1)	1	-8.41925e-12	50	0	0	40	5314
WP1545	miRNAs involved in DNA damage response	1	-8.41925e-12	50	0	0	40	5314
WP3529	Zinc homeostasis	1	-8.36947e-12	37	0	0	40	5314
WP3414	Initiation of transcription and translation elongation at the HIV-1 LTR	1	-8.36947e-12	37	0	0	40	5314
WP619	Type II interferon signaling (IFNG)	1	-8.36947e-12	37	0	0	40	5314
WP1471	Target Of Rapamycin (TOR) Signaling	1	-8.36947e-12	37	0	0	40	5314
WP3624	Lung fibrosis	1	-8.28222e-12	63	0	0	40	5314
WP3845	Canonical and Non-canonical Notch signaling	1	-7.9297e-12	27	0	0	40	5314
WP2035	Follicle Stimulating Hormone (FSH) signaling pathway	1	-7.9297e-12	27	0	0	40	5314
WP3527	Preimplantation Embryo	1	-7.52968e-12	60	0	0	40	5314
WP3601	Composition of Lipid Particles	1	-7.3124e-12	10	0	0	40	5314
WP3656	Interleukin-1 Induced Activation of NF-kappa-B	1	-7.3124e-12	10	0	0	40	5314
WP2874	Liver X Receptor Pathway	1	-7.3124e-12	10	0	0	40	5314
WP2333	Trans-sulfuration pathway	1	-7.3124e-12	10	0	0	40	5314
WP704	Methylation Pathways	1	-7.3124e-12	10	0	0	40	5314
WP2113	Type III interferon signaling	1	-7.3124e-12	10	0	0	40	5314
WP496	Steroid Biosynthesis	1	-7.3124e-12	10	0	0	40	5314
WP1531	Vitamin D Metabolism	1	-7.3124e-12	10	0	0	40	5314
WP694	Arylamine metabolism	1	-6.87272e-12	6	0	0	40	5314
WP1981	Thyroxine (Thyroid Hormone) Production	1	-6.87272e-12	6	0	0	40	5314
WP1600	Nicotine Metabolism	1	-6.87272e-12	6	0	0	40	5314
WP3891	Benzene metabolism	1	-6.87272e-12	6	0	0	40	5314
WP254	Apoptosis	1	-6.80493e-12	86	0	0	40	5314
WP2276	Glial Cell Differentiation	1	-6.70002e-12	8	0	0	40	5314
WP2338	miRNA Biogenesis	1	-6.70002e-12	8	0	0	40	5314
WP237	Glucocorticoid &amp; Mineralcorticoid Metabolism	1	-6.70002e-12	8	0	0	40	5314
WP3407	FTO Obesity Variant Mechanism	1	-6.70002e-12	8	0	0	40	5314
WP1589	Folate-Alcohol and Cancer Pathway	1	-6.70002e-12	8	0	0	40	5314
WP3635	Insulin signalling in human adipocytes (diabetic condition)	1	-6.70002e-12	8	0	0	40	5314
WP136	Phase I biotransformations, non P450	1	-6.70002e-12	8	0	0	40	5314
WP3634	Insulin signalling in human adipocytes (normal condition)	1	-6.70002e-12	8	0	0	40	5314
WP1604	Codeine and Morphine Metabolism	1	-6.70002e-12	8	0	0	40	5314
WP3655	Hypothetical Craniofacial Development Pathway	1	-6.70002e-12	8	0	0	40	5314
WP2485	NAD Biosynthesis II (from tryptophan)	1	-6.70002e-12	8	0	0	40	5314
WP516	Hypertrophy Model	1	-6.55392e-12	20	0	0	40	5314
WP1742	TP53 Network	1	-6.55392e-12	20	0	0	40	5314
WP1422	Sphingolipid Metabolism	1	-6.55392e-12	20	0	0	40	5314
WP391	Mitochondrial Gene Expression	1	-6.55392e-12	20	0	0	40	5314
WP732	Serotonin Receptor 2 and ELK-SRF/GATA4 signaling	1	-6.55392e-12	20	0	0	40	5314
WP497	Urea cycle and metabolism of amino groups	1	-6.55392e-12	20	0	0	40	5314
WP1544	MicroRNAs in cardiomyocyte hypertrophy	1	-6.52858e-12	102	0	0	40	5314
WP1403	AMP-activated Protein Kinase (AMPK) Signaling	1	-6.48138e-12	68	0	0	40	5314
WP3680	Association Between Physico-Chemical Features and Toxicity Associated Pathways	1	-6.48138e-12	68	0	0	40	5314
WP45	G1 to S cell cycle control	1	-6.48138e-12	68	0	0	40	5314
WP2032	Human Thyroid Stimulating Hormone (TSH) signaling pathway	1	-6.48138e-12	68	0	0	40	5314
WP2583	T-Cell Receptor and Co-stimulatory Signaling	1	-6.35338e-12	29	0	0	40	5314
WP422	MAPK Cascade	1	-6.35338e-12	29	0	0	40	5314
WP3613	Photodynamic therapy-induced unfolded protein response	1	-6.35338e-12	29	0	0	40	5314
WP2643	Nanoparticle-mediated activation of receptor signaling	1	-6.35338e-12	29	0	0	40	5314
WP2363	Gastric Cancer Network 2	1	-6.18293e-12	33	0	0	40	5314
WP3676	BDNF-TrkB Signaling	1	-6.18293e-12	33	0	0	40	5314
WP430	Statin Pathway	1	-6.18293e-12	33	0	0	40	5314
WP58	Monoamine GPCRs	1	-6.18293e-12	33	0	0	40	5314
WP107	Translation Factors	1	-6.00492e-12	53	0	0	40	5314
WP3657	Hematopoietic Stem Cell Gene Regulation by GABP alpha/beta Complex	1	-5.90152e-12	22	0	0	40	5314
WP3872	Regulation of Apoptosis by Parathyroid Hormone-related Protein	1	-5.90152e-12	22	0	0	40	5314
WP3599	Transcription factor regulation in adipogenesis	1	-5.90152e-12	22	0	0	40	5314
WP167	Eicosanoid Synthesis	1	-5.90152e-12	22	0	0	40	5314
WP545	Complement Activation	1	-5.90152e-12	22	0	0	40	5314
WP357	Fatty Acid Biosynthesis	1	-5.90152e-12	22	0	0	40	5314
WP100	Glutathione metabolism	1	-5.90152e-12	22	0	0	40	5314
WP3645	NAD+ biosynthetic pathways	1	-5.90152e-12	22	0	0	40	5314
WP1584	Type II diabetes mellitus	1	-5.90152e-12	22	0	0	40	5314
WP1424	Globo Sphingolipid Metabolism	1	-5.90152e-12	22	0	0	40	5314
WP2203	Thymic Stromal LymphoPoietin (TSLP) Signaling Pathway	1	-5.89703e-12	47	0	0	40	5314
WP585	Interferon type I signaling pathways	1	-5.58153e-12	55	0	0	40	5314
WP2018	RANKL/RANK (Receptor activator of NFKB (ligand)) Signaling Pathway	1	-5.58153e-12	55	0	0	40	5314
WP550	Biogenic Amine Synthesis	1	-5.48688e-12	16	0	0	40	5314
WP12	Osteoclast Signaling	1	-5.48688e-12	16	0	0	40	5314
WP1946	Cori Cycle	1	-5.48688e-12	16	0	0	40	5314
WP2291	Deregulation of Rab and Rab Effector Genes in Bladder Cancer	1	-5.48688e-12	16	0	0	40	5314
WP501	GPCRs, Class C Metabotropic glutamate, pheromone	1	-5.48688e-12	16	0	0	40	5314
WP3644	NAD+ metabolism	1	-5.48688e-12	16	0	0	40	5314
WP47	Hedgehog Signaling Pathway	1	-5.48688e-12	16	0	0	40	5314
WP2453	TCA Cycle and Deficiency of Pyruvate Dehydrogenase complex (PDHc)	1	-5.48688e-12	16	0	0	40	5314
WP1772	Apoptosis Modulation and Signaling	1	-5.32784e-12	94	0	0	40	5314
WP231	TNF alpha Signaling Pathway	1	-5.32784e-12	94	0	0	40	5314
WP2884	NRF2 pathway	1	-5.16395e-12	143	0	0	40	5314
WP2324	AGE/RAGE pathway	1	-4.53491e-12	66	0	0	40	5314
WP183	Proteasome Degradation	1	-4.53491e-12	66	0	0	40	5314
WP179	Cell Cycle	1	-4.44032e-12	105	0	0	40	5314
WP1602	Nicotine Activity on Dopaminergic Neurons	1	-4.27166e-12	21	0	0	40	5314
WP2533	Glycerophospholipid Biosynthetic Pathway	1	-4.27166e-12	21	0	0	40	5314
WP691	Tamoxifen metabolism	1	-4.27166e-12	21	0	0	40	5314
WP2507	Nanomaterial induced apoptosis	1	-4.27166e-12	21	0	0	40	5314
WP3670	Simplified Interaction Map Between LOXL4 and Oxidative Stress Pathway	1	-4.27166e-12	21	0	0	40	5314
WP3298	Melatonin metabolism and effects	1	-4.09907e-12	36	0	0	40	5314
WP500	Glycogen Metabolism	1	-4.09907e-12	36	0	0	40	5314
WP710	DNA Damage Response (only ATM dependent)	1	-4.07643e-12	114	0	0	40	5314
WP80	Nucleotide GPCRs	1	-3.86586e-12	11	0	0	40	5314
WP2854	Gene regulatory network modelling somitogenesis	1	-3.86586e-12	11	0	0	40	5314
WP3630	NAD metabolism, sirtuins and aging	1	-3.86586e-12	11	0	0	40	5314
WP1455	Serotonin Transporter Activity	1	-3.86586e-12	11	0	0	40	5314
WP2513	Nanoparticle triggered regulated necrosis	1	-3.86586e-12	11	0	0	40	5314
WP707	DNA Damage Response	1	-3.67732e-12	69	0	0	40	5314
WP2369	Histone Modifications	1	-3.67732e-12	69	0	0	40	5314
WP2328	Allograft Rejection	1	-3.0248e-12	80	0	0	40	5314
WP244	Alpha 6 Beta 4 signaling pathway	1	-2.90614e-12	35	0	0	40	5314
WP2355	Corticotropin-releasing hormone signaling pathway	1	-2.6272e-12	93	0	0	40	5314
WP1530	miRNA Regulation of DNA Damage Response	1	-2.6272e-12	93	0	0	40	5314
WP111	Electron Transport Chain	1	-2.6272e-12	93	0	0	40	5314
WP75	Toll-like Receptor Signaling Pathway	1	-2.4129e-12	103	0	0	40	5314
WP3877	Simplified Depiction of MYD88 Distinct Input-Output Pathway	1	-2.23569e-12	19	0	0	40	5314
WP22	IL-9 Signaling Pathway	1	-2.23569e-12	19	0	0	40	5314
WP2879	Farnesoid X Receptor Pathway	1	-2.23569e-12	19	0	0	40	5314
WP404	Nucleotide Metabolism	1	-2.23569e-12	19	0	0	40	5314
WP734	Serotonin Receptor 4/6/7 and NR3C Signaling	1	-2.23569e-12	19	0	0	40	5314
WP2011	SREBF and miR33 in cholesterol and lipid homeostasis	1	-2.23569e-12	19	0	0	40	5314
WP697	Estrogen metabolism	1	-2.23569e-12	19	0	0	40	5314
WP384	Apoptosis Modulation by HSP70	1	-2.23569e-12	19	0	0	40	5314
WP206	Fatty Acid Omega Oxidation	1	-1.5175e-12	15	0	0	40	5314
WP3	Transcriptional activation by NRF2	1	-1.5175e-12	15	0	0	40	5314
WP197	Cholesterol Biosynthesis	1	-1.5175e-12	15	0	0	40	5314
WP399	Wnt Signaling Pathway and Pluripotency	1	-1.12886e-12	106	0	0	40	5314
WP2261	Signaling Pathways in Glioblastoma	1	-9.23688e-13	83	0	0	40	5314
WP2371	Parkinsons Disease Pathway	1	-9.23688e-13	83	0	0	40	5314
WP2059	Alzheimers Disease	1	-8.48289e-13	148	0	0	40	5314
WP1438	Influenza A virus infection	1	-6.59622e-16	2	0	0	40	5314
WP2816	Felbamate Metabolism	1	-6.59622e-16	2	0	0	40	5314
WP1273	Folic Acid Network	1	-6.59622e-16	2	0	0	40	5314
WP1311	Folic Acid Network	1	-6.59622e-16	2	0	0	40	5314
WP2646	Lidocaine metabolism	1	-6.59622e-16	2	0	0	40	5314
WP2901	Gonadotropin-releasing hormone (GnRH) signaling	1	-6.59622e-16	2	0	0	40	5314
WP2866	mir34a and TGIF2 in osteoclastogenesis	1	-6.59622e-16	2	0	0	40	5314
WP2943	Hypoxia-mediated EMT and Stemness	1	-6.59622e-16	2	0	0	40	5314
WP2366	Butyrate-induced histone acetylation	1	-6.59622e-16	2	0	0	40	5314
WP2446	Retinoblastoma (RB) in Cancer	1	6.804e-14	88	0	0	40	5314
WP69	T-Cell antigen Receptor (TCR) Signaling Pathway	1	1.39991e-12	91	0	0	40	5314
WP3925	Amino Acid metabolism	1	1.39991e-12	91	0	0	40	5314
WP400	p38 MAPK Signaling Pathway	1	1.86239e-12	34	0	0	40	5314
WP143	Fatty Acid Beta Oxidation	1	1.86239e-12	34	0	0	40	5314
WP1601	Fluoropyrimidine Activity	1	1.86239e-12	34	0	0	40	5314
WP313	Signaling of Hepatocyte Growth Factor Receptor	1	1.86239e-12	34	0	0	40	5314
WP51	Regulation of Actin Cytoskeleton	1	2.87507e-12	149	0	0	40	5314

## Sheet: KEGG
TermID	Term	Enrichment	logP	Genes in Term	Target Genes in Term	Fraction of Targets in Term	Total Target Genes	Total Genes	Entrez Gene IDs	Gene Symbols
hsa04151	PI3K-Akt signaling pathway	7.25658e-07	-14.1362	340	11	0.297297	37	7094	3.9107e+43	LAMA4,TEK,COL4A2,GNG11,KDR,FLT1,VWF,ITGA5,COL4A1,IL4R,THBS1
ko04151	PI3K-Akt signaling pathway	7.25658e-07	-14.1362	340	11	0.297297	37	7094	3.9107e+43	LAMA4,TEK,COL4A2,GNG11,KDR,FLT1,VWF,ITGA5,COL4A1,IL4R,THBS1
hsa04512	ECM-receptor interaction	3.46249e-06	-12.5735	82	6	0.162162	37	7094	3.67839e+23	ITGA5,LAMA4,VWF,COL4A1,COL4A2,THBS1
ko04512	ECM-receptor interaction	3.46249e-06	-12.5735	82	6	0.162162	37	7094	3.67839e+23	ITGA5,LAMA4,VWF,COL4A1,COL4A2,THBS1
hsa04510	Focal adhesion	6.63318e-06	-11.9234	200	8	0.216216	37	7094	3.91013e+31	LAMA4,COL4A2,KDR,FLT1,VWF,ITGA5,COL4A1,THBS1
ko04510	Focal adhesion	6.63318e-06	-11.9234	200	8	0.216216	37	7094	3.91013e+31	LAMA4,COL4A2,KDR,FLT1,VWF,ITGA5,COL4A1,THBS1
hsa05222	Small cell lung cancer	0.000980168	-6.92779	86	4	0.108108	37	7094	3910591512821280	LAMA4,RARB,COL4A1,COL4A2
ko05222	Small cell lung cancer	0.000980168	-6.92779	86	4	0.108108	37	7094	3910591512821280	LAMA4,RARB,COL4A1,COL4A2
hsa05200	Pathways in cancer	0.00389359	-5.54842	397	7	0.189189	37	7094	4.31239e+27	MMP1,LAMA4,RARB,COL4A1,CXCR4,COL4A2,GNG11
hsa04015	Rap1 signaling pathway	0.00454604	-5.3935	212	5	0.135135	37	7094	7.01038e+19	TEK,KDR,RAPGEF5,FLT1,THBS1
ko04015	Rap1 signaling pathway	0.00454604	-5.3935	212	5	0.135135	37	7094	7.01038e+19	TEK,KDR,RAPGEF5,FLT1,THBS1
hsa04014	Ras signaling pathway	0.00617881	-5.08663	228	5	0.135135	37	7094	7.01028e+19	TEK,GNG11,KDR,RAPGEF5,FLT1
ko04610	Complement and coagulation cascades	0.00786756	-4.84501	79	3	0.0810811	37	7094	745050543075	VWF,SERPINE1,CFH
hsa04610	Complement and coagulation cascades	0.00786756	-4.84501	79	3	0.0810811	37	7094	745050543075	VWF,SERPINE1,CFH
hsa05323	Rheumatoid arthritis	0.0109031	-4.51871	89	3	0.0810811	37	7094	431270102321	MMP1,TEK,FLT1
hsa04974	Protein digestion and absorption	0.0109031	-4.51871	89	3	0.0810811	37	7094	128212841306	COL4A1,COL4A2,COL15A1
ko04974	Protein digestion and absorption	0.0109031	-4.51871	89	3	0.0810811	37	7094	128212841306	COL4A1,COL4A2,COL15A1
ko05323	Rheumatoid arthritis	0.0109031	-4.51871	89	3	0.0810811	37	7094	431270102321	MMP1,TEK,FLT1
ko04640	Hematopoietic cell lineage	0.0133804	-4.31397	96	3	0.0810811	37	7094	36783566947	ITGA5,IL4R,CD34
hsa05146	Amoebiasis	0.0133804	-4.31397	96	3	0.0810811	37	7094	391012821284	LAMA4,COL4A1,COL4A2
ko05146	Amoebiasis	0.0133804	-4.31397	96	3	0.0810811	37	7094	391012821284	LAMA4,COL4A1,COL4A2
hsa04640	Hematopoietic cell lineage	0.0133804	-4.31397	96	3	0.0810811	37	7094	36783566947	ITGA5,IL4R,CD34
hsa05202	Transcriptional misregulation in cancer	0.0135241	-4.30328	179	4	0.108108	37	7094	2313207823214200	FLI1,ERG,FLT1,MEF2C
ko05202	Transcriptional misregulation in cancer	0.0135241	-4.30328	179	4	0.108108	37	7094	2313207823214200	FLI1,ERG,FLT1,MEF2C
ko04933	AGE-RAGE signaling pathway in diabetic complications	0.0153315	-4.17785	101	3	0.0810811	37	7094	505412821284	SERPINE1,COL4A1,COL4A2
hsa04933	AGE-RAGE signaling pathway in diabetic complications	0.0153315	-4.17785	101	3	0.0810811	37	7094	505412821284	SERPINE1,COL4A1,COL4A2
hsa04066	HIF-1 signaling pathway	0.0161548	-4.12554	103	3	0.0810811	37	7094	701050542321	TEK,SERPINE1,FLT1
ko05219	Bladder cancer	0.0191034	-3.95789	41	2	0.0540541	37	7094	43127057	MMP1,THBS1
hsa05219	Bladder cancer	0.0191034	-3.95789	41	2	0.0540541	37	7094	43127057	MMP1,THBS1
hsa05205	Proteoglycans in cancer	0.0212282	-3.85242	205	4	0.108108	37	7094	3678305937917050	ITGA5,HCLS1,KDR,THBS1
ko05205	Proteoglycans in cancer	0.0212282	-3.85242	205	4	0.108108	37	7094	3678305937917050	ITGA5,HCLS1,KDR,THBS1
ko04670	Leukocyte transendothelial migration	0.0221093	-3.81176	116	3	0.0810811	37	7094	9095278521003	ESAM,CXCR4,CDH5
hsa04670	Leukocyte transendothelial migration	0.0221093	-3.81176	116	3	0.0810811	37	7094	9095278521003	ESAM,CXCR4,CDH5
ko04514	Cell adhesion molecules (CAMs)	0.0378357	-3.2745	143	3	0.0810811	37	7094	909529471003	ESAM,CD34,CDH5
hsa04514	Cell adhesion molecules (CAMs)	0.0378357	-3.2745	143	3	0.0810811	37	7094	909529471003	ESAM,CD34,CDH5
hsa05131	Shigellosis	0.0435908	-3.13291	64	2	0.0540541	37	7094	36783059	ITGA5,HCLS1
ko04144	Endocytosis	0.0451506	-3.09775	260	4	0.108108	37	7094	7852160137912320	CXCR4,DAB2,KDR,FLT1
hsa04144	Endocytosis	0.0451506	-3.09775	260	4	0.108108	37	7094	7852160137912320	CXCR4,DAB2,KDR,FLT1
M00694	cGMP signaling	0.045999	-3.07914	9	1	0.027027	37	7094	5138	PDE2A
hsa_M00694	cGMP signaling	0.045999	-3.07914	9	1	0.027027	37	7094	5138	PDE2A
hsa04060	Cytokine-cytokine receptor interaction	0.0478609	-3.03946	265	4	0.108108	37	7094	7852356637912320	CXCR4,IL4R,KDR,FLT1
ko04060	Cytokine-cytokine receptor interaction	0.0478609	-3.03946	265	4	0.108108	37	7094	7852356637912320	CXCR4,IL4R,KDR,FLT1
hsa04115	p53 signaling pathway	0.0499141	-2.99745	69	2	0.0540541	37	7094	50547057	SERPINE1,THBS1
ko04115	p53 signaling pathway	0.0499141	-2.99745	69	2	0.0540541	37	7094	50547057	SERPINE1,THBS1
ko04520	Adherens junction	0.0538588	-2.92139	72	2	0.0540541	37	7094	57876615	PTPRB,SNAI1
hsa04520	Adherens junction	0.0538588	-2.92139	72	2	0.0540541	37	7094	57876615	PTPRB,SNAI1
hsa05100	Bacterial invasion of epithelial cells	0.0620677	-2.77953	78	2	0.0540541	37	7094	36783059	ITGA5,HCLS1
ko05100	Bacterial invasion of epithelial cells	0.0620677	-2.77953	78	2	0.0540541	37	7094	36783059	ITGA5,HCLS1
hsa05032	Morphine addiction	0.0811812	-2.51107	91	2	0.0540541	37	7094	51382791	PDE2A,GNG11
ko05032	Morphine addiction	0.0811812	-2.51107	91	2	0.0540541	37	7094	51382791	PDE2A,GNG11
ko04724	Glutamatergic synapse	0.118665	-2.13145	114	2	0.0540541	37	7094	279185358	GNG11,SHANK3
hsa04724	Glutamatergic synapse	0.118665	-2.13145	114	2	0.0540541	37	7094	279185358	GNG11,SHANK3
ko05143	African trypanosomiasis	0.163236	-1.81256	34	1	0.027027	37	7094	3910	LAMA4
hsa05143	African trypanosomiasis	0.163236	-1.81256	34	1	0.027027	37	7094	3910	LAMA4
ko04080	Neuroactive ligand-receptor interaction	0.172943	-1.75479	276	3	0.0810811	37	7094	102032865301901	CALCRL,P2RY8,S1PR1
hsa04080	Neuroactive ligand-receptor interaction	0.172943	-1.75479	276	3	0.0810811	37	7094	102032865301901	CALCRL,P2RY8,S1PR1
ko04145	Phagosome	0.187571	-1.6736	152	2	0.0540541	37	7094	36787057	ITGA5,THBS1
hsa04145	Phagosome	0.187571	-1.6736	152	2	0.0540541	37	7094	36787057	ITGA5,THBS1
hsa04022	cGMP-PKG signaling pathway	0.218126	-1.52268	168	2	0.0540541	37	7094	51384208	PDE2A,MEF2C
ko04022	cGMP-PKG signaling pathway	0.218126	-1.52268	168	2	0.0540541	37	7094	51384208	PDE2A,MEF2C
ko04672	Intestinal immune network for IgA production	0.218532	-1.52082	47	1	0.027027	37	7094	7852	CXCR4
hsa04672	Intestinal immune network for IgA production	0.218532	-1.52082	47	1	0.027027	37	7094	7852	CXCR4
hsa04621	NOD-like receptor signaling pathway	0.220054	-1.51388	169	2	0.0540541	37	7094	1147693428	CARD16,IFI16
ko04621	NOD-like receptor signaling pathway	0.220054	-1.51388	169	2	0.0540541	37	7094	1147693428	CARD16,IFI16
hsa05144	Malaria	0.226717	-1.48405	49	1	0.027027	37	7094	7057	THBS1
ko05144	Malaria	0.226717	-1.48405	49	1	0.027027	37	7094	7057	THBS1
ko05130	Pathogenic Escherichia coli infection	0.250775	-1.3832	55	1	0.027027	37	7094	3059	HCLS1
hsa05150	Staphylococcus aureus infection	0.250775	-1.3832	55	1	0.027027	37	7094	3075	CFH
ko05150	Staphylococcus aureus infection	0.250775	-1.3832	55	1	0.027027	37	7094	3075	CFH
hsa05130	Pathogenic Escherichia coli infection	0.250775	-1.3832	55	1	0.027027	37	7094	3059	HCLS1
hsa05223	Non-small cell lung cancer	0.254713	-1.36762	56	1	0.027027	37	7094	5915	RARB
ko05223	Non-small cell lung cancer	0.254713	-1.36762	56	1	0.027027	37	7094	5915	RARB
ko04062	Chemokine signaling pathway	0.254972	-1.3666	187	2	0.0540541	37	7094	78522791	CXCR4,GNG11
hsa04062	Chemokine signaling pathway	0.254972	-1.3666	187	2	0.0540541	37	7094	78522791	CXCR4,GNG11
ko04370	VEGF signaling pathway	0.274104	-1.29425	61	1	0.027027	37	7094	3791	KDR
hsa04370	VEGF signaling pathway	0.274104	-1.29425	61	1	0.027027	37	7094	3791	KDR
hsa00830	Retinol metabolism	0.289263	-1.24042	65	1	0.027027	37	7094	56603	CYP26B1
ko05321	Inflammatory bowel disease (IBD)	0.289263	-1.24042	65	1	0.027027	37	7094	3566	IL4R
ko00830	Retinol metabolism	0.289263	-1.24042	65	1	0.027027	37	7094	56603	CYP26B1
hsa05321	Inflammatory bowel disease (IBD)	0.289263	-1.24042	65	1	0.027027	37	7094	3566	IL4R
hsa05412	Arrhythmogenic right ventricular cardiomyopathy (ARVC)	0.315053	-1.15502	72	1	0.027027	37	7094	3678	ITGA5
ko05412	Arrhythmogenic right ventricular cardiomyopathy (ARVC)	0.315053	-1.15502	72	1	0.027027	37	7094	3678	ITGA5
ko03320	PPAR signaling pathway	0.315053	-1.15502	72	1	0.027027	37	7094	4312	MMP1
hsa04662	B cell receptor signaling pathway	0.315053	-1.15502	72	1	0.027027	37	7094	8519	IFITM1
hsa03320	PPAR signaling pathway	0.315053	-1.15502	72	1	0.027027	37	7094	4312	MMP1
ko04662	B cell receptor signaling pathway	0.315053	-1.15502	72	1	0.027027	37	7094	8519	IFITM1
ko05133	Pertussis	0.329378	-1.11055	76	1	0.027027	37	7094	3678	ITGA5
hsa05133	Pertussis	0.329378	-1.11055	76	1	0.027027	37	7094	3678	ITGA5
hsa01521	EGFR tyrosine kinase inhibitor resistance	0.346876	-1.05879	81	1	0.027027	37	7094	3791	KDR
ko01521	EGFR tyrosine kinase inhibitor resistance	0.346876	-1.05879	81	1	0.027027	37	7094	3791	KDR
hsa04925	Aldosterone synthesis and secretion	0.350322	-1.0489	82	1	0.027027	37	7094	5138	PDE2A
ko04925	Aldosterone synthesis and secretion	0.350322	-1.0489	82	1	0.027027	37	7094	5138	PDE2A
ko05410	Hypertrophic cardiomyopathy (HCM)	0.35375	-1.03917	83	1	0.027027	37	7094	3678	ITGA5
hsa05410	Hypertrophic cardiomyopathy (HCM)	0.35375	-1.03917	83	1	0.027027	37	7094	3678	ITGA5
ko04350	TGF-beta signaling pathway	0.35716	-1.02957	84	1	0.027027	37	7094	7057	THBS1
hsa04350	TGF-beta signaling pathway	0.35716	-1.02957	84	1	0.027027	37	7094	7057	THBS1
hsa04727	GABAergic synapse	0.370628	-0.992556	88	1	0.027027	37	7094	2791	GNG11
ko04727	GABAergic synapse	0.370628	-0.992556	88	1	0.027027	37	7094	2791	GNG11
ko05414	Dilated cardiomyopathy	0.373952	-0.983627	89	1	0.027027	37	7094	3678	ITGA5
hsa05414	Dilated cardiomyopathy	0.373952	-0.983627	89	1	0.027027	37	7094	3678	ITGA5
ko04658	Th1 and Th2 cell differentiation	0.383821	-0.957578	92	1	0.027027	37	7094	3566	IL4R
hsa04658	Th1 and Th2 cell differentiation	0.383821	-0.957578	92	1	0.027027	37	7094	3566	IL4R
ko04713	Circadian entrainment	0.396745	-0.92446	96	1	0.027027	37	7094	2791	GNG11
hsa04713	Circadian entrainment	0.396745	-0.92446	96	1	0.027027	37	7094	2791	GNG11
ko04723	Retrograde endocannabinoid signaling	0.41253	-0.885447	101	1	0.027027	37	7094	2791	GNG11
hsa04723	Retrograde endocannabinoid signaling	0.41253	-0.885447	101	1	0.027027	37	7094	2791	GNG11
hsa05142	Chagas disease (American trypanosomiasis)	0.421807	-0.863208	104	1	0.027027	37	7094	5054	SERPINE1
ko05142	Chagas disease (American trypanosomiasis)	0.421807	-0.863208	104	1	0.027027	37	7094	5054	SERPINE1
ko04659	Th17 cell differentiation	0.430941	-0.841784	107	1	0.027027	37	7094	3566	IL4R
hsa04659	Th17 cell differentiation	0.430941	-0.841784	107	1	0.027027	37	7094	3566	IL4R
hsa04725	Cholinergic synapse	0.442902	-0.814406	111	1	0.027027	37	7094	2791	GNG11
hsa04726	Serotonergic synapse	0.445854	-0.807763	112	1	0.027027	37	7094	2791	GNG11
hsa05145	Toxoplasmosis	0.463248	-0.769492	118	1	0.027027	37	7094	3910	LAMA4
ko05145	Toxoplasmosis	0.463248	-0.769492	118	1	0.027027	37	7094	3910	LAMA4
ko05206	MicroRNAs in cancer	0.466285	-0.762959	299	2	0.0540541	37	7094	36787057	ITGA5,THBS1
hsa05206	MicroRNAs in cancer	0.466285	-0.762959	299	2	0.0540541	37	7094	36787057	ITGA5,THBS1
ko04071	Sphingolipid signaling pathway	0.468927	-0.757308	120	1	0.027027	37	7094	1901	S1PR1
hsa04071	Sphingolipid signaling pathway	0.468927	-0.757308	120	1	0.027027	37	7094	1901	S1PR1
hsa04270	Vascular smooth muscle contraction	0.471745	-0.751317	121	1	0.027027	37	7094	10203	CALCRL
ko04270	Vascular smooth muscle contraction	0.471745	-0.751317	121	1	0.027027	37	7094	10203	CALCRL
hsa04611	Platelet activation	0.474548	-0.745393	122	1	0.027027	37	7094	7450	VWF
ko04728	Dopaminergic synapse	0.496457	-0.700259	130	1	0.027027	37	7094	2791	GNG11
hsa04728	Dopaminergic synapse	0.496457	-0.700259	130	1	0.027027	37	7094	2791	GNG11
hsa04068	FoxO signaling pathway	0.507076	-0.679095	134	1	0.027027	37	7094	1901	S1PR1
hsa04530	Tight junction	0.514896	-0.66379	137	1	0.027027	37	7094	3059	HCLS1
ko04530	Tight junction	0.514896	-0.66379	137	1	0.027027	37	7094	3059	HCLS1
hsa04390	Hippo signaling pathway	0.556985	-0.585217	154	1	0.027027	37	7094	5054	SERPINE1
ko04390	Hippo signaling pathway	0.556985	-0.585217	154	1	0.027027	37	7094	5054	SERPINE1
ko04630	Jak-STAT signaling pathway	0.566359	-0.568527	158	1	0.027027	37	7094	3566	IL4R
ko04921	Oxytocin signaling pathway	0.566359	-0.568527	158	1	0.027027	37	7094	4208	MEF2C
hsa04921	Oxytocin signaling pathway	0.566359	-0.568527	158	1	0.027027	37	7094	4208	MEF2C
hsa04630	Jak-STAT signaling pathway	0.566359	-0.568527	158	1	0.027027	37	7094	3566	IL4R
ko00230	Purine metabolism	0.599824	-0.511119	173	1	0.027027	37	7094	5138	PDE2A
hsa00230	Purine metabolism	0.599824	-0.511119	173	1	0.027027	37	7094	5138	PDE2A
hsa04360	Axon guidance	0.606209	-0.500531	176	1	0.027027	37	7094	7852	CXCR4
ko04360	Axon guidance	0.606209	-0.500531	176	1	0.027027	37	7094	7852	CXCR4
ko05034	Alcoholism	0.614568	-0.486836	180	1	0.027027	37	7094	2791	GNG11
hsa05034	Alcoholism	0.614568	-0.486836	180	1	0.027027	37	7094	2791	GNG11
ko04810	Regulation of actin cytoskeleton	0.677249	-0.389716	213	1	0.027027	37	7094	3678	ITGA5
hsa04810	Regulation of actin cytoskeleton	0.677249	-0.389716	213	1	0.027027	37	7094	3678	ITGA5
hsa04010	MAPK signaling pathway	0.742826	-0.297293	255	1	0.027027	37	7094	4208	MEF2C
ko04010	MAPK signaling pathway	0.742826	-0.297293	255	1	0.027027	37	7094	4208	MEF2C
hsa04740	Olfactory transduction	0.893142	-0.11301	415	1	0.027027	37	7094	5138	PDE2A
ko04740	Olfactory transduction	0.893142	-0.11301	415	1	0.027027	37	7094	5138	PDE2A
hsa01100	Metabolic pathways	0.999247	-0.000752858	1250	1	0.027027	37	7094	56603	CYP26B1
hsa04730	Long-term depression	1	-1.76901e-11	60	0	0	37	7094
ko04730	Long-term depression	1	-1.76901e-11	60	0	0	37	7094
ko00565	Ether lipid metabolism	1	-1.68672e-11	45	0	0	37	7094
hsa00565	Ether lipid metabolism	1	-1.68672e-11	45	0	0	37	7094
M00427	Nuclear pore complex	1	-1.68672e-11	45	0	0	37	7094
hsa_M00427	Nuclear pore complex	1	-1.68672e-11	45	0	0	37	7094
hsa03022	Basal transcription factors	1	-1.68672e-11	45	0	0	37	7094
ko03022	Basal transcription factors	1	-1.68672e-11	45	0	0	37	7094
hsa00280	Valine, leucine and isoleucine degradation	1	-1.30866e-11	48	0	0	37	7094
ko00520	Amino sugar and nucleotide sugar metabolism	1	-1.30866e-11	48	0	0	37	7094
ko04330	Notch signaling pathway	1	-1.30866e-11	48	0	0	37	7094
hsa01212	Fatty acid metabolism	1	-1.30866e-11	48	0	0	37	7094
hsa00520	Amino sugar and nucleotide sugar metabolism	1	-1.30866e-11	48	0	0	37	7094
ko00280	Valine, leucine and isoleucine degradation	1	-1.30866e-11	48	0	0	37	7094
ko01212	Fatty acid metabolism	1	-1.30866e-11	48	0	0	37	7094
ko04930	Type II diabetes mellitus	1	-1.30866e-11	48	0	0	37	7094
hsa04330	Notch signaling pathway	1	-1.30866e-11	48	0	0	37	7094
hsa04930	Type II diabetes mellitus	1	-1.30866e-11	48	0	0	37	7094
hsa00910	Nitrogen metabolism	1	-1.30456e-11	17	0	0	37	7094
hsa00450	Selenocompound metabolism	1	-1.30456e-11	17	0	0	37	7094
M00089	Triacylglycerol biosynthesis	1	-1.30456e-11	17	0	0	37	7094
M00337	Immunoproteasome	1	-1.30456e-11	17	0	0	37	7094
ko00120	Primary bile acid biosynthesis	1	-1.30456e-11	17	0	0	37	7094
hsa00360	Phenylalanine metabolism	1	-1.30456e-11	17	0	0	37	7094
hsa_M00337	Immunoproteasome	1	-1.30456e-11	17	0	0	37	7094
M00181	RNA polymerase III, eukaryotes	1	-1.30456e-11	17	0	0	37	7094
ko00360	Phenylalanine metabolism	1	-1.30456e-11	17	0	0	37	7094
hsa_M00003	Gluconeogenesis, oxaloacetate => fructose-6P	1	-1.30456e-11	17	0	0	37	7094
hsa_M00181	RNA polymerase III, eukaryotes	1	-1.30456e-11	17	0	0	37	7094
ko00910	Nitrogen metabolism	1	-1.30456e-11	17	0	0	37	7094
M00003	Gluconeogenesis, oxaloacetate => fructose-6P	1	-1.30456e-11	17	0	0	37	7094
ko00450	Selenocompound metabolism	1	-1.30456e-11	17	0	0	37	7094
hsa_M00089	Triacylglycerol biosynthesis	1	-1.30456e-11	17	0	0	37	7094
hsa00120	Primary bile acid biosynthesis	1	-1.30456e-11	17	0	0	37	7094
hsa05221	Acute myeloid leukemia	1	-1.20245e-11	57	0	0	37	7094
ko05221	Acute myeloid leukemia	1	-1.20245e-11	57	0	0	37	7094
hsa_M00355	Spliceosome, 35S U5-snRNP	1	-1.18169e-11	37	0	0	37	7094
hsa05330	Allograft rejection	1	-1.18169e-11	37	0	0	37	7094
M00355	Spliceosome, 35S U5-snRNP	1	-1.18169e-11	37	0	0	37	7094
ko05330	Allograft rejection	1	-1.18169e-11	37	0	0	37	7094
hsa04664	Fc epsilon RI signaling pathway	1	-1.16774e-11	69	0	0	37	7094
ko00982	Drug metabolism - cytochrome P450	1	-1.16774e-11	69	0	0	37	7094
ko04664	Fc epsilon RI signaling pathway	1	-1.16774e-11	69	0	0	37	7094
hsa00982	Drug metabolism - cytochrome P450	1	-1.16774e-11	69	0	0	37	7094
M00359	Aminoacyl-tRNA biosynthesis, eukaryotes	1	-1.09416e-11	38	0	0	37	7094
hsa_M00677	Wnt signaling	1	-1.09416e-11	38	0	0	37	7094
M00677	Wnt signaling	1	-1.09416e-11	38	0	0	37	7094
hsa_M00359	Aminoacyl-tRNA biosynthesis, eukaryotes	1	-1.09416e-11	38	0	0	37	7094
hsa00591	Linoleic acid metabolism	1	-1.03589e-11	29	0	0	37	7094
hsa04392	Hippo signaling pathway -multiple species	1	-1.03589e-11	29	0	0	37	7094
ko05216	Thyroid cancer	1	-1.03589e-11	29	0	0	37	7094
ko00591	Linoleic acid metabolism	1	-1.03589e-11	29	0	0	37	7094
ko00760	Nicotinate and nicotinamide metabolism	1	-1.03589e-11	29	0	0	37	7094
hsa00760	Nicotinate and nicotinamide metabolism	1	-1.03589e-11	29	0	0	37	7094
hsa05216	Thyroid cancer	1	-1.03589e-11	29	0	0	37	7094
ko04392	Hippo signaling pathway -multiple species	1	-1.03589e-11	29	0	0	37	7094
ko01200	Carbon metabolism	1	-1.00626e-11	114	0	0	37	7094
hsa01200	Carbon metabolism	1	-1.00626e-11	114	0	0	37	7094
ko04973	Carbohydrate digestion and absorption	1	-9.24179e-12	46	0	0	37	7094
hsa00983	Drug metabolism - other enzymes	1	-9.24179e-12	46	0	0	37	7094
hsa04973	Carbohydrate digestion and absorption	1	-9.24179e-12	46	0	0	37	7094
ko00983	Drug metabolism - other enzymes	1	-9.24179e-12	46	0	0	37	7094
hsa05322	Systemic lupus erythematosus	1	-8.90132e-12	132	0	0	37	7094
ko03040	Spliceosome	1	-8.90132e-12	132	0	0	37	7094
hsa03040	Spliceosome	1	-8.90132e-12	132	0	0	37	7094
ko05322	Systemic lupus erythematosus	1	-8.90132e-12	132	0	0	37	7094
M00684	JAK-STAT signaling	1	-8.80922e-12	19	0	0	37	7094
hsa_M00684	JAK-STAT signaling	1	-8.80922e-12	19	0	0	37	7094
hsa00531	Glycosaminoglycan degradation	1	-8.80922e-12	19	0	0	37	7094
ko00531	Glycosaminoglycan degradation	1	-8.80922e-12	19	0	0	37	7094
hsa_M00354	Spliceosome, U4/U6.U5 tri-snRNP	1	-8.76557e-12	30	0	0	37	7094
hsa05310	Asthma	1	-8.76557e-12	30	0	0	37	7094
ko00020	Citrate cycle (TCA cycle)	1	-8.76557e-12	30	0	0	37	7094
ko00030	Pentose phosphate pathway	1	-8.76557e-12	30	0	0	37	7094
hsa00020	Citrate cycle (TCA cycle)	1	-8.76557e-12	30	0	0	37	7094
hsa00030	Pentose phosphate pathway	1	-8.76557e-12	30	0	0	37	7094
ko05310	Asthma	1	-8.76557e-12	30	0	0	37	7094
M00354	Spliceosome, U4/U6.U5 tri-snRNP	1	-8.76557e-12	30	0	0	37	7094
ko05162	Measles	1	-7.96903e-12	135	0	0	37	7094
hsa05162	Measles	1	-7.96903e-12	135	0	0	37	7094
ko00350	Tyrosine metabolism	1	-7.80814e-12	35	0	0	37	7094
ko05020	Prion diseases	1	-7.80814e-12	35	0	0	37	7094
hsa00350	Tyrosine metabolism	1	-7.80814e-12	35	0	0	37	7094
hsa00250	Alanine, aspartate and glutamate metabolism	1	-7.80814e-12	35	0	0	37	7094
hsa05020	Prion diseases	1	-7.80814e-12	35	0	0	37	7094
ko00250	Alanine, aspartate and glutamate metabolism	1	-7.80814e-12	35	0	0	37	7094
hsa03008	Ribosome biogenesis in eukaryotes	1	-7.64176e-12	79	0	0	37	7094
ko03008	Ribosome biogenesis in eukaryotes	1	-7.64176e-12	79	0	0	37	7094
ko04320	Dorso-ventral axis formation	1	-7.49273e-12	28	0	0	37	7094
ko04744	Phototransduction	1	-7.49273e-12	28	0	0	37	7094
hsa04320	Dorso-ventral axis formation	1	-7.49273e-12	28	0	0	37	7094
hsa00650	Butanoate metabolism	1	-7.49273e-12	28	0	0	37	7094
hsa00630	Glyoxylate and dicarboxylate metabolism	1	-7.49273e-12	28	0	0	37	7094
ko00650	Butanoate metabolism	1	-7.49273e-12	28	0	0	37	7094
hsa04744	Phototransduction	1	-7.49273e-12	28	0	0	37	7094
ko00630	Glyoxylate and dicarboxylate metabolism	1	-7.49273e-12	28	0	0	37	7094
hsa04146	Peroxisome	1	-7.4561e-12	83	0	0	37	7094
ko04146	Peroxisome	1	-7.4561e-12	83	0	0	37	7094
ko04213	Longevity regulating pathway - multiple species	1	-7.29692e-12	64	0	0	37	7094
hsa04213	Longevity regulating pathway - multiple species	1	-7.29692e-12	64	0	0	37	7094
hsa00270	Cysteine and methionine metabolism	1	-7.15259e-12	44	0	0	37	7094
hsa02010	ABC transporters	1	-7.15259e-12	44	0	0	37	7094
ko00071	Fatty acid degradation	1	-7.15259e-12	44	0	0	37	7094
ko00270	Cysteine and methionine metabolism	1	-7.15259e-12	44	0	0	37	7094
ko02010	ABC transporters	1	-7.15259e-12	44	0	0	37	7094
hsa03050	Proteasome	1	-7.15259e-12	44	0	0	37	7094
ko04962	Vasopressin-regulated water reabsorption	1	-7.15259e-12	44	0	0	37	7094
hsa00071	Fatty acid degradation	1	-7.15259e-12	44	0	0	37	7094
hsa00970	Aminoacyl-tRNA biosynthesis	1	-7.15259e-12	44	0	0	37	7094
hsa04962	Vasopressin-regulated water reabsorption	1	-7.15259e-12	44	0	0	37	7094
ko03050	Proteasome	1	-7.15259e-12	44	0	0	37	7094
ko00970	Aminoacyl-tRNA biosynthesis	1	-7.15259e-12	44	0	0	37	7094
ko00790	Folate biosynthesis	1	-6.98283e-12	15	0	0	37	7094
hsa00790	Folate biosynthesis	1	-6.98283e-12	15	0	0	37	7094
M00158	F-type ATPase, eukaryotes	1	-6.98283e-12	15	0	0	37	7094
hsa00603	Glycosphingolipid biosynthesis - globo and isoglobo series	1	-6.98283e-12	15	0	0	37	7094
M00340	Proteasome, 20S core particle	1	-6.98283e-12	15	0	0	37	7094
hsa00604	Glycosphingolipid biosynthesis - ganglio series	1	-6.98283e-12	15	0	0	37	7094
hsa_M00686	Toll-like receptor signaling	1	-6.98283e-12	15	0	0	37	7094
hsa_M00146	NADH dehydrogenase (ubiquinone) 1 alpha subcomplex	1	-6.98283e-12	15	0	0	37	7094
M00146	NADH dehydrogenase (ubiquinone) 1 alpha subcomplex	1	-6.98283e-12	15	0	0	37	7094
hsa_M00158	F-type ATPase, eukaryotes	1	-6.98283e-12	15	0	0	37	7094
hsa00730	Thiamine metabolism	1	-6.98283e-12	15	0	0	37	7094
hsa_M00340	Proteasome, 20S core particle	1	-6.98283e-12	15	0	0	37	7094
ko00730	Thiamine metabolism	1	-6.98283e-12	15	0	0	37	7094
M00686	Toll-like receptor signaling	1	-6.98283e-12	15	0	0	37	7094
hsa_M00676	PI3K-Akt signaling	1	-6.98283e-12	15	0	0	37	7094
M00676	PI3K-Akt signaling	1	-6.98283e-12	15	0	0	37	7094
ko00604	Glycosphingolipid biosynthesis - ganglio series	1	-6.98283e-12	15	0	0	37	7094
ko05160	Hepatitis C	1	-6.61021e-12	133	0	0	37	7094
hsa05160	Hepatitis C	1	-6.61021e-12	133	0	0	37	7094
hsa05014	Amyotrophic lateral sclerosis (ALS)	1	-6.46371e-12	51	0	0	37	7094
ko05110	Vibrio cholerae infection	1	-6.46371e-12	51	0	0	37	7094
ko05014	Amyotrophic lateral sclerosis (ALS)	1	-6.46371e-12	51	0	0	37	7094
hsa05110	Vibrio cholerae infection	1	-6.46371e-12	51	0	0	37	7094
ko05033	Nicotine addiction	1	-6.07799e-12	40	0	0	37	7094
ko04140	Autophagy	1	-6.07799e-12	40	0	0	37	7094
ko00380	Tryptophan metabolism	1	-6.07799e-12	40	0	0	37	7094
hsa05033	Nicotine addiction	1	-6.07799e-12	40	0	0	37	7094
hsa04140	Autophagy	1	-6.07799e-12	40	0	0	37	7094
hsa00380	Tryptophan metabolism	1	-6.07799e-12	40	0	0	37	7094
hsa04924	Renin secretion	1	-5.72736e-12	65	0	0	37	7094
ko04924	Renin secretion	1	-5.72736e-12	65	0	0	37	7094
hsa04380	Osteoclast differentiation	1	-5.62426e-12	131	0	0	37	7094
ko04380	Osteoclast differentiation	1	-5.62426e-12	131	0	0	37	7094
ko04020	Calcium signaling pathway	1	-5.57418e-12	181	0	0	37	7094
hsa04020	Calcium signaling pathway	1	-5.57418e-12	181	0	0	37	7094
ko05211	Renal cell carcinoma	1	-5.51786e-12	66	0	0	37	7094
ko05212	Pancreatic cancer	1	-5.51786e-12	66	0	0	37	7094
hsa05212	Pancreatic cancer	1	-5.51786e-12	66	0	0	37	7094
hsa05214	Glioma	1	-5.51786e-12	66	0	0	37	7094
ko05214	Glioma	1	-5.51786e-12	66	0	0	37	7094
hsa05211	Renal cell carcinoma	1	-5.51786e-12	66	0	0	37	7094
hsa04210	Apoptosis	1	-5.48516e-12	140	0	0	37	7094
hsa04910	Insulin signaling pathway	1	-5.48516e-12	140	0	0	37	7094
ko04210	Apoptosis	1	-5.48516e-12	140	0	0	37	7094
ko04910	Insulin signaling pathway	1	-5.48516e-12	140	0	0	37	7094
hsa04931	Insulin resistance	1	-5.3482e-12	109	0	0	37	7094
ko05210	Colorectal cancer	1	-5.30561e-12	62	0	0	37	7094
hsa00590	Arachidonic acid metabolism	1	-5.30561e-12	62	0	0	37	7094
hsa05210	Colorectal cancer	1	-5.30561e-12	62	0	0	37	7094
ko00590	Arachidonic acid metabolism	1	-5.30561e-12	62	0	0	37	7094
hsa_M00688	MAPK (JNK) signaling	1	-5.21176e-12	21	0	0	37	7094
hsa_M00049	Adenine ribonucleotide biosynthesis, IMP => ADP,ATP	1	-5.21176e-12	21	0	0	37	7094
M00154	Cytochrome c oxidase	1	-5.21176e-12	21	0	0	37	7094
ko00220	Arginine biosynthesis	1	-5.21176e-12	21	0	0	37	7094
hsa00220	Arginine biosynthesis	1	-5.21176e-12	21	0	0	37	7094
M00688	MAPK (JNK) signaling	1	-5.21176e-12	21	0	0	37	7094
M00049	Adenine ribonucleotide biosynthesis, IMP => ADP,ATP	1	-5.21176e-12	21	0	0	37	7094
hsa_M00154	Cytochrome c oxidase	1	-5.21176e-12	21	0	0	37	7094
hsa04710	Circadian rhythm	1	-5.08411e-12	31	0	0	37	7094
ko00052	Galactose metabolism	1	-5.08411e-12	31	0	0	37	7094
ko01523	Antifolate resistance	1	-5.08411e-12	31	0	0	37	7094
ko04710	Circadian rhythm	1	-5.08411e-12	31	0	0	37	7094
ko00512	Mucin type O-glycan biosynthesis	1	-5.08411e-12	31	0	0	37	7094
hsa00512	Mucin type O-glycan biosynthesis	1	-5.08411e-12	31	0	0	37	7094
ko00410	beta-Alanine metabolism	1	-5.08411e-12	31	0	0	37	7094
hsa00052	Galactose metabolism	1	-5.08411e-12	31	0	0	37	7094
ko03020	RNA polymerase	1	-5.08411e-12	31	0	0	37	7094
hsa03020	RNA polymerase	1	-5.08411e-12	31	0	0	37	7094
hsa01523	Antifolate resistance	1	-5.08411e-12	31	0	0	37	7094
hsa00410	beta-Alanine metabolism	1	-5.08411e-12	31	0	0	37	7094
hsa00310	Lysine degradation	1	-5.07851e-12	59	0	0	37	7094
ko00310	Lysine degradation	1	-5.07851e-12	59	0	0	37	7094
ko00561	Glycerolipid metabolism	1	-5.07851e-12	59	0	0	37	7094
hsa00561	Glycerolipid metabolism	1	-5.07851e-12	59	0	0	37	7094
M00076	Dermatan sulfate degradation	1	-4.86997e-12	9	0	0	37	7094
M00131	Inositol phosphate metabolism, Ins(1,3,4,5)P4 => Ins(1,3,4)P3 => myo-inositol	1	-4.86997e-12	9	0	0	37	7094
hsa_M00076	Dermatan sulfate degradation	1	-4.86997e-12	9	0	0	37	7094
hsa_M00135	GABA biosynthesis, eukaryotes, putrescine => GABA	1	-4.86997e-12	9	0	0	37	7094
hsa_M00361	Nucleotide sugar biosynthesis, eukaryotes	1	-4.86997e-12	9	0	0	37	7094
M00078	Heparan sulfate degradation	1	-4.86997e-12	9	0	0	37	7094
hsa_M00078	Heparan sulfate degradation	1	-4.86997e-12	9	0	0	37	7094
hsa_M00131	Inositol phosphate metabolism, Ins(1,3,4,5)P4 => Ins(1,3,4)P3 => myo-inositol	1	-4.86997e-12	9	0	0	37	7094
M00361	Nucleotide sugar biosynthesis, eukaryotes	1	-4.86997e-12	9	0	0	37	7094
M00135	GABA biosynthesis, eukaryotes, putrescine => GABA	1	-4.86997e-12	9	0	0	37	7094
hsa04923	Regulation of lipolysis in adipocytes	1	-4.77297e-12	56	0	0	37	7094
hsa_M00001	Glycolysis (Embden-Meyerhof pathway), glucose => pyruvate	1	-4.58297e-12	25	0	0	37	7094
hsa00563	Glycosylphosphatidylinositol (GPI)-anchor biosynthesis	1	-4.58297e-12	25	0	0	37	7094
ko00592	alpha-Linolenic acid metabolism	1	-4.58297e-12	25	0	0	37	7094
hsa00592	alpha-Linolenic acid metabolism	1	-4.58297e-12	25	0	0	37	7094
M00001	Glycolysis (Embden-Meyerhof pathway), glucose => pyruvate	1	-4.58297e-12	25	0	0	37	7094
hsa00062	Fatty acid elongation	1	-4.58297e-12	25	0	0	37	7094
ko00563	Glycosylphosphatidylinositol (GPI)-anchor biosynthesis	1	-4.58297e-12	25	0	0	37	7094
ko00062	Fatty acid elongation	1	-4.58297e-12	25	0	0	37	7094
ko00330	Arginine and proline metabolism	1	-4.37784e-12	49	0	0	37	7094
ko00510	N-Glycan biosynthesis	1	-4.37784e-12	49	0	0	37	7094
hsa00330	Arginine and proline metabolism	1	-4.37784e-12	49	0	0	37	7094
hsa00510	N-Glycan biosynthesis	1	-4.37784e-12	49	0	0	37	7094
hsa05030	Cocaine addiction	1	-4.37784e-12	49	0	0	37	7094
ko05030	Cocaine addiction	1	-4.37784e-12	49	0	0	37	7094
hsa00770	Pantothenate and CoA biosynthesis	1	-4.34998e-12	18	0	0	37	7094
ko01210	2-Oxocarboxylic acid metabolism	1	-4.34998e-12	18	0	0	37	7094
M00341	Proteasome, 19S regulatory particle (PA700)	1	-4.34998e-12	18	0	0	37	7094
hsa_M00341	Proteasome, 19S regulatory particle (PA700)	1	-4.34998e-12	18	0	0	37	7094
hsa01210	2-Oxocarboxylic acid metabolism	1	-4.34998e-12	18	0	0	37	7094
M00430	Exon junction complex (EJC)	1	-4.34998e-12	18	0	0	37	7094
hsa_M00430	Exon junction complex (EJC)	1	-4.34998e-12	18	0	0	37	7094
ko00770	Pantothenate and CoA biosynthesis	1	-4.34998e-12	18	0	0	37	7094
hsa00511	Other glycan degradation	1	-4.34998e-12	18	0	0	37	7094
ko00511	Other glycan degradation	1	-4.34998e-12	18	0	0	37	7094
ko00640	Propanoate metabolism	1	-4.10676e-12	32	0	0	37	7094
hsa00640	Propanoate metabolism	1	-4.10676e-12	32	0	0	37	7094
ko00620	Pyruvate metabolism	1	-3.99867e-12	39	0	0	37	7094
ko04960	Aldosterone-regulated sodium reabsorption	1	-3.99867e-12	39	0	0	37	7094
ko00260	Glycine, serine and threonine metabolism	1	-3.99867e-12	39	0	0	37	7094
hsa00260	Glycine, serine and threonine metabolism	1	-3.99867e-12	39	0	0	37	7094
hsa00620	Pyruvate metabolism	1	-3.99867e-12	39	0	0	37	7094
hsa04960	Aldosterone-regulated sodium reabsorption	1	-3.99867e-12	39	0	0	37	7094
ko04915	Estrogen signaling pathway	1	-3.83543e-12	100	0	0	37	7094
hsa04915	Estrogen signaling pathway	1	-3.83543e-12	100	0	0	37	7094
hsa04012	ErbB signaling pathway	1	-3.72911e-12	87	0	0	37	7094
ko04012	ErbB signaling pathway	1	-3.72911e-12	87	0	0	37	7094
hsa04978	Mineral absorption	1	-3.61122e-12	52	0	0	37	7094
hsa05213	Endometrial cancer	1	-3.61122e-12	52	0	0	37	7094
hsa05320	Autoimmune thyroid disease	1	-3.61122e-12	52	0	0	37	7094
ko04978	Mineral absorption	1	-3.61122e-12	52	0	0	37	7094
ko05320	Autoimmune thyroid disease	1	-3.61122e-12	52	0	0	37	7094
ko05213	Endometrial cancer	1	-3.61122e-12	52	0	0	37	7094
ko04666	Fc gamma R-mediated phagocytosis	1	-3.17162e-12	92	0	0	37	7094
hsa04666	Fc gamma R-mediated phagocytosis	1	-3.17162e-12	92	0	0	37	7094
ko04912	GnRH signaling pathway	1	-3.17162e-12	92	0	0	37	7094
hsa04912	GnRH signaling pathway	1	-3.17162e-12	92	0	0	37	7094
hsa_M00685	Apoptotic machinery	1	-3.1105e-12	4	0	0	37	7094
M00632	Galactose degradation, Leloir pathway, galactose => alpha-D-glucose-1P	1	-3.1105e-12	4	0	0	37	7094
hsa_M00262	DNA polymerase delta complex	1	-3.1105e-12	4	0	0	37	7094
hsa_M00288	RPA complex	1	-3.1105e-12	4	0	0	37	7094
hsa_M00006	Pentose phosphate pathway, oxidative phase, glucose 6P => ribulose 5P	1	-3.1105e-12	4	0	0	37	7094
M00288	RPA complex	1	-3.1105e-12	4	0	0	37	7094
M00402	Translocon-associated protein (TRAP) complex	1	-3.1105e-12	4	0	0	37	7094
M00006	Pentose phosphate pathway, oxidative phase, glucose 6P => ribulose 5P	1	-3.1105e-12	4	0	0	37	7094
hsa_M00027	GABA (gamma-Aminobutyrate) shunt	1	-3.1105e-12	4	0	0	37	7094
M00393	TRAMP complex	1	-3.1105e-12	4	0	0	37	7094
ko00740	Riboflavin metabolism	1	-3.1105e-12	4	0	0	37	7094
hsa_M00263	DNA polymerase epsilon complex	1	-3.1105e-12	4	0	0	37	7094
M00401	Sec61 complex	1	-3.1105e-12	4	0	0	37	7094
hsa00290	Valine, leucine and isoleucine biosynthesis	1	-3.1105e-12	4	0	0	37	7094
hsa_M00741	Propanoyl-CoA metabolism, propanoyl-CoA => succinyl-CoA	1	-3.1105e-12	4	0	0	37	7094
hsa_M00387	SCF-FBW7 complex	1	-3.1105e-12	4	0	0	37	7094
hsa_M00286	GINS complex	1	-3.1105e-12	4	0	0	37	7094
M00381	SCF-SKP2 complex	1	-3.1105e-12	4	0	0	37	7094
M00015	Proline biosynthesis, glutamate => proline	1	-3.1105e-12	4	0	0	37	7094
hsa_M00381	SCF-SKP2 complex	1	-3.1105e-12	4	0	0	37	7094
M00261	DNA polymerase alpha / primase complex	1	-3.1105e-12	4	0	0	37	7094
M00110	C19/C18-Steroid hormone biosynthesis, pregnenolone => androstenedione => estrone	1	-3.1105e-12	4	0	0	37	7094
ko00471	D-Glutamine and D-glutamate metabolism	1	-3.1105e-12	4	0	0	37	7094
hsa_M00261	DNA polymerase alpha / primase complex	1	-3.1105e-12	4	0	0	37	7094
hsa_M00133	Polyamine biosynthesis, arginine => agmatine => putrescine => spermidine	1	-3.1105e-12	4	0	0	37	7094
M00070	Glycosphingolipid biosynthesis, lacto-series, LacCer => Lc4Cer	1	-3.1105e-12	4	0	0	37	7094
hsa00471	D-Glutamine and D-glutamate metabolism	1	-3.1105e-12	4	0	0	37	7094
hsa_M00070	Glycosphingolipid biosynthesis, lacto-series, LacCer => Lc4Cer	1	-3.1105e-12	4	0	0	37	7094
M00384	Cul3-SPOP complex	1	-3.1105e-12	4	0	0	37	7094
hsa00740	Riboflavin metabolism	1	-3.1105e-12	4	0	0	37	7094
ko00290	Valine, leucine and isoleucine biosynthesis	1	-3.1105e-12	4	0	0	37	7094
hsa_M00401	Sec61 complex	1	-3.1105e-12	4	0	0	37	7094
hsa_M00425	H/ACA ribonucleoprotein complex	1	-3.1105e-12	4	0	0	37	7094
hsa_M00015	Proline biosynthesis, glutamate => proline	1	-3.1105e-12	4	0	0	37	7094
hsa_M00632	Galactose degradation, Leloir pathway, galactose => alpha-D-glucose-1P	1	-3.1105e-12	4	0	0	37	7094
M00690	MAPK (ERK5) signaling	1	-3.1105e-12	4	0	0	37	7094
M00263	DNA polymerase epsilon complex	1	-3.1105e-12	4	0	0	37	7094
M00027	GABA (gamma-Aminobutyrate) shunt	1	-3.1105e-12	4	0	0	37	7094
M00741	Propanoyl-CoA metabolism, propanoyl-CoA => succinyl-CoA	1	-3.1105e-12	4	0	0	37	7094
hsa_M00393	TRAMP complex	1	-3.1105e-12	4	0	0	37	7094
M00387	SCF-FBW7 complex	1	-3.1105e-12	4	0	0	37	7094
hsa_M00148	Succinate dehydrogenase (ubiquinone)	1	-3.1105e-12	4	0	0	37	7094
M00133	Polyamine biosynthesis, arginine => agmatine => putrescine => spermidine	1	-3.1105e-12	4	0	0	37	7094
M00262	DNA polymerase delta complex	1	-3.1105e-12	4	0	0	37	7094
hsa_M00402	Translocon-associated protein (TRAP) complex	1	-3.1105e-12	4	0	0	37	7094
M00148	Succinate dehydrogenase (ubiquinone)	1	-3.1105e-12	4	0	0	37	7094
hsa_M00690	MAPK (ERK5) signaling	1	-3.1105e-12	4	0	0	37	7094
hsa_M00390	Exosome, archaea	1	-3.1105e-12	4	0	0	37	7094
hsa_M00110	C19/C18-Steroid hormone biosynthesis, pregnenolone => androstenedione => estrone	1	-3.1105e-12	4	0	0	37	7094
M00286	GINS complex	1	-3.1105e-12	4	0	0	37	7094
M00425	H/ACA ribonucleoprotein complex	1	-3.1105e-12	4	0	0	37	7094
M00685	Apoptotic machinery	1	-3.1105e-12	4	0	0	37	7094
hsa_M00384	Cul3-SPOP complex	1	-3.1105e-12	4	0	0	37	7094
M00390	Exosome, archaea	1	-3.1105e-12	4	0	0	37	7094
M00037	Melatonin biosynthesis, tryptophan => serotonin => melatonin	1	-3.05466e-12	5	0	0	37	7094
hsa_M00414	Bloom's syndrome complex	1	-3.05466e-12	5	0	0	37	7094
ko00232	Caffeine metabolism	1	-3.05466e-12	5	0	0	37	7094
M00405	THC complex	1	-3.05466e-12	5	0	0	37	7094
hsa_M00385	Cul4-DDB1-DDB2 complex	1	-3.05466e-12	5	0	0	37	7094
M00383	ECV complex	1	-3.05466e-12	5	0	0	37	7094
hsa00400	Phenylalanine, tyrosine and tryptophan biosynthesis	1	-3.05466e-12	5	0	0	37	7094
M00079	Keratan sulfate degradation	1	-3.05466e-12	5	0	0	37	7094
M00380	SCF-BTRC complex	1	-3.05466e-12	5	0	0	37	7094
hsa_M00042	Catecholamine biosynthesis, tyrosine => dopamine => noradrenaline => adrenaline	1	-3.05466e-12	5	0	0	37	7094
M00289	RF-C complex	1	-3.05466e-12	5	0	0	37	7094
hsa_M00380	SCF-BTRC complex	1	-3.05466e-12	5	0	0	37	7094
hsa_M00405	THC complex	1	-3.05466e-12	5	0	0	37	7094
M00057	Glycosaminoglycan biosynthesis, linkage tetrasaccharide	1	-3.05466e-12	5	0	0	37	7094
M00071	Glycosphingolipid biosynthesis, neolacto-series, LacCer => nLc4Cer	1	-3.05466e-12	5	0	0	37	7094
hsa_M00386	Cul4-DDB1-CSA complex	1	-3.05466e-12	5	0	0	37	7094
hsa_M00128	Ubiquinone biosynthesis, eukaryotes, 4-hydroxybenzoate => ubiquinone	1	-3.05466e-12	5	0	0	37	7094
hsa_M00079	Keratan sulfate degradation	1	-3.05466e-12	5	0	0	37	7094
M00386	Cul4-DDB1-CSA complex	1	-3.05466e-12	5	0	0	37	7094
hsa_M00382	SCF-FBS complex	1	-3.05466e-12	5	0	0	37	7094
M00042	Catecholamine biosynthesis, tyrosine => dopamine => noradrenaline => adrenaline	1	-3.05466e-12	5	0	0	37	7094
M00307	Pyruvate oxidation, pyruvate => acetyl-CoA	1	-3.05466e-12	5	0	0	37	7094
M00385	Cul4-DDB1-DDB2 complex	1	-3.05466e-12	5	0	0	37	7094
hsa_M00071	Glycosphingolipid biosynthesis, neolacto-series, LacCer => nLc4Cer	1	-3.05466e-12	5	0	0	37	7094
M00414	Bloom's syndrome complex	1	-3.05466e-12	5	0	0	37	7094
hsa_M00289	RF-C complex	1	-3.05466e-12	5	0	0	37	7094
hsa00524	Neomycin, kanamycin and gentamicin biosynthesis	1	-3.05466e-12	5	0	0	37	7094
hsa_M00383	ECV complex	1	-3.05466e-12	5	0	0	37	7094
hsa_M00057	Glycosaminoglycan biosynthesis, linkage tetrasaccharide	1	-3.05466e-12	5	0	0	37	7094
hsa_M00044	Tyrosine degradation, tyrosine => homogentisate	1	-3.05466e-12	5	0	0	37	7094
hsa_M00037	Melatonin biosynthesis, tryptophan => serotonin => melatonin	1	-3.05466e-12	5	0	0	37	7094
M00128	Ubiquinone biosynthesis, eukaryotes, 4-hydroxybenzoate => ubiquinone	1	-3.05466e-12	5	0	0	37	7094
ko00400	Phenylalanine, tyrosine and tryptophan biosynthesis	1	-3.05466e-12	5	0	0	37	7094
ko00524	Neomycin, kanamycin and gentamicin biosynthesis	1	-3.05466e-12	5	0	0	37	7094
M00044	Tyrosine degradation, tyrosine => homogentisate	1	-3.05466e-12	5	0	0	37	7094
hsa00232	Caffeine metabolism	1	-3.05466e-12	5	0	0	37	7094
M00382	SCF-FBS complex	1	-3.05466e-12	5	0	0	37	7094
hsa_M00307	Pyruvate oxidation, pyruvate => acetyl-CoA	1	-3.05466e-12	5	0	0	37	7094
hsa04612	Antigen processing and presentation	1	-2.88932e-12	77	0	0	37	7094
ko03018	RNA degradation	1	-2.88932e-12	77	0	0	37	7094
ko04612	Antigen processing and presentation	1	-2.88932e-12	77	0	0	37	7094
hsa03018	RNA degradation	1	-2.88932e-12	77	0	0	37	7094
ko04970	Salivary secretion	1	-2.83764e-12	90	0	0	37	7094
hsa04970	Salivary secretion	1	-2.83764e-12	90	0	0	37	7094
hsa03460	Fanconi anemia pathway	1	-2.70047e-12	54	0	0	37	7094
hsa00480	Glutathione metabolism	1	-2.70047e-12	54	0	0	37	7094
ko03460	Fanconi anemia pathway	1	-2.70047e-12	54	0	0	37	7094
ko00480	Glutathione metabolism	1	-2.70047e-12	54	0	0	37	7094
M00403	HRD1/SEL1 ERAD complex	1	-2.63749e-12	13	0	0	37	7094
hsa_M00692	Cell cycle - G1/S transition	1	-2.63749e-12	13	0	0	37	7094
hsa03450	Non-homologous end-joining	1	-2.63749e-12	13	0	0	37	7094
M00036	Leucine degradation, leucine => acetoacetate + acetyl-CoA	1	-2.63749e-12	13	0	0	37	7094
hsa_M00415	Fatty acid biosynthesis, elongation, endoplasmic reticulum	1	-2.63749e-12	13	0	0	37	7094
hsa_M00403	HRD1/SEL1 ERAD complex	1	-2.63749e-12	13	0	0	37	7094
hsa00061	Fatty acid biosynthesis	1	-2.63749e-12	13	0	0	37	7094
ko03450	Non-homologous end-joining	1	-2.63749e-12	13	0	0	37	7094
M00415	Fatty acid biosynthesis, elongation, endoplasmic reticulum	1	-2.63749e-12	13	0	0	37	7094
hsa_M00036	Leucine degradation, leucine => acetoacetate + acetyl-CoA	1	-2.63749e-12	13	0	0	37	7094
ko00061	Fatty acid biosynthesis	1	-2.63749e-12	13	0	0	37	7094
M00692	Cell cycle - G1/S transition	1	-2.63749e-12	13	0	0	37	7094
hsa_M00050	Guanine ribonucleotide biosynthesis IMP => GDP,GTP	1	-2.63749e-12	13	0	0	37	7094
M00050	Guanine ribonucleotide biosynthesis IMP => GDP,GTP	1	-2.63749e-12	13	0	0	37	7094
M00091	Phosphatidylcholine (PC) biosynthesis, PE => PC	1	-2.4871e-12	1	0	0	37	7094
hsa00472	D-Arginine and D-ornithine metabolism	1	-2.4871e-12	1	0	0	37	7094
ko00472	D-Arginine and D-ornithine metabolism	1	-2.4871e-12	1	0	0	37	7094
hsa_M00043	Thyroid hormone biosynthesis, tyrosine => triiodothyronine/thyroxine	1	-2.4871e-12	1	0	0	37	7094
M00043	Thyroid hormone biosynthesis, tyrosine => triiodothyronine/thyroxine	1	-2.4871e-12	1	0	0	37	7094
hsa_M00091	Phosphatidylcholine (PC) biosynthesis, PE => PC	1	-2.4871e-12	1	0	0	37	7094
ko04920	Adipocytokine signaling pathway	1	-2.45386e-12	70	0	0	37	7094
hsa04622	RIG-I-like receptor signaling pathway	1	-2.45386e-12	70	0	0	37	7094
ko04622	RIG-I-like receptor signaling pathway	1	-2.45386e-12	70	0	0	37	7094
hsa04920	Adipocytokine signaling pathway	1	-2.45386e-12	70	0	0	37	7094
hsa03030	DNA replication	1	-2.4416e-12	36	0	0	37	7094
ko03030	DNA replication	1	-2.4416e-12	36	0	0	37	7094
hsa05340	Primary immunodeficiency	1	-2.4416e-12	36	0	0	37	7094
ko00500	Starch and sucrose metabolism	1	-2.4416e-12	36	0	0	37	7094
hsa00500	Starch and sucrose metabolism	1	-2.4416e-12	36	0	0	37	7094
ko05340	Primary immunodeficiency	1	-2.4416e-12	36	0	0	37	7094
hsa04976	Bile secretion	1	-2.31822e-12	71	0	0	37	7094
hsa05218	Melanoma	1	-2.31822e-12	71	0	0	37	7094
ko04976	Bile secretion	1	-2.31822e-12	71	0	0	37	7094
hsa00562	Inositol phosphate metabolism	1	-2.31822e-12	71	0	0	37	7094
ko00562	Inositol phosphate metabolism	1	-2.31822e-12	71	0	0	37	7094
ko05218	Melanoma	1	-2.31822e-12	71	0	0	37	7094
hsa04340	Hedgehog signaling pathway	1	-2.29121e-12	47	0	0	37	7094
ko04340	Hedgehog signaling pathway	1	-2.29121e-12	47	0	0	37	7094
ko04961	Endocrine and other factor-regulated calcium reabsorption	1	-2.29121e-12	47	0	0	37	7094
ko00600	Sphingolipid metabolism	1	-2.29121e-12	47	0	0	37	7094
hsa03420	Nucleotide excision repair	1	-2.29121e-12	47	0	0	37	7094
hsa00600	Sphingolipid metabolism	1	-2.29121e-12	47	0	0	37	7094
ko03420	Nucleotide excision repair	1	-2.29121e-12	47	0	0	37	7094
hsa04961	Endocrine and other factor-regulated calcium reabsorption	1	-2.29121e-12	47	0	0	37	7094
hsa_M00687	MAPK (ERK1/2) signaling	1	-2.19091e-12	8	0	0	37	7094
hsa04122	Sulfur relay system	1	-2.19091e-12	8	0	0	37	7094
hsa_M00406	TREX complex	1	-2.19091e-12	8	0	0	37	7094
hsa_M00680	TGF-beta signaling	1	-2.19091e-12	8	0	0	37	7094
hsa_M00077	Chondroitin sulfate degradation	1	-2.19091e-12	8	0	0	37	7094
hsa_M00010	Citrate cycle, first carbon oxidation, oxaloacetate => 2-oxoglutarate	1	-2.19091e-12	8	0	0	37	7094
hsa_M00409	ESCRT-I complex	1	-2.19091e-12	8	0	0	37	7094
M00077	Chondroitin sulfate degradation	1	-2.19091e-12	8	0	0	37	7094
M00680	TGF-beta signaling	1	-2.19091e-12	8	0	0	37	7094
M00406	TREX complex	1	-2.19091e-12	8	0	0	37	7094
M00065	GPI-anchor biosynthesis, core oligosaccharide	1	-2.19091e-12	8	0	0	37	7094
M00409	ESCRT-I complex	1	-2.19091e-12	8	0	0	37	7094
M00428	eIF4F complex	1	-2.19091e-12	8	0	0	37	7094
hsa_M00065	GPI-anchor biosynthesis, core oligosaccharide	1	-2.19091e-12	8	0	0	37	7094
hsa_M00428	eIF4F complex	1	-2.19091e-12	8	0	0	37	7094
M00010	Citrate cycle, first carbon oxidation, oxaloacetate => 2-oxoglutarate	1	-2.19091e-12	8	0	0	37	7094
ko04122	Sulfur relay system	1	-2.19091e-12	8	0	0	37	7094
M00687	MAPK (ERK1/2) signaling	1	-2.19091e-12	8	0	0	37	7094
M00426	Survival motor neuron (SMN) complex	1	-2.12148e-12	10	0	0	37	7094
M00152	Cytochrome bc1 complex	1	-2.12148e-12	10	0	0	37	7094
hsa_M00351	Spliceosome, U1-snRNP	1	-2.12148e-12	10	0	0	37	7094
hsa_M00681	Activin signaling	1	-2.12148e-12	10	0	0	37	7094
hsa_M00095	C5 isoprenoid biosynthesis, mevalonate pathway	1	-2.12148e-12	10	0	0	37	7094
M00351	Spliceosome, U1-snRNP	1	-2.12148e-12	10	0	0	37	7094
M00296	BER complex	1	-2.12148e-12	10	0	0	37	7094
ko00920	Sulfur metabolism	1	-2.12148e-12	10	0	0	37	7094
hsa_M00391	Exosome, eukaryotes	1	-2.12148e-12	10	0	0	37	7094
hsa_M00152	Cytochrome bc1 complex	1	-2.12148e-12	10	0	0	37	7094
M00681	Activin signaling	1	-2.12148e-12	10	0	0	37	7094
hsa00072	Synthesis and degradation of ketone bodies	1	-2.12148e-12	10	0	0	37	7094
hsa_M00426	Survival motor neuron (SMN) complex	1	-2.12148e-12	10	0	0	37	7094
M00095	C5 isoprenoid biosynthesis, mevalonate pathway	1	-2.12148e-12	10	0	0	37	7094
hsa_M00693	Cell cycle - G2/M transition	1	-2.12148e-12	10	0	0	37	7094
M00413	FA core complex	1	-2.12148e-12	10	0	0	37	7094
hsa_M00035	Methionine degradation	1	-2.12148e-12	10	0	0	37	7094
M00059	Glycosaminoglycan biosynthesis, heparan sulfate backbone	1	-2.12148e-12	10	0	0	37	7094
hsa_M00296	BER complex	1	-2.12148e-12	10	0	0	37	7094
hsa_M00059	Glycosaminoglycan biosynthesis, heparan sulfate backbone	1	-2.12148e-12	10	0	0	37	7094
M00693	Cell cycle - G2/M transition	1	-2.12148e-12	10	0	0	37	7094
M00035	Methionine degradation	1	-2.12148e-12	10	0	0	37	7094
M00391	Exosome, eukaryotes	1	-2.12148e-12	10	0	0	37	7094
hsa00920	Sulfur metabolism	1	-2.12148e-12	10	0	0	37	7094
ko00072	Synthesis and degradation of ketone bodies	1	-2.12148e-12	10	0	0	37	7094
hsa_M00413	FA core complex	1	-2.12148e-12	10	0	0	37	7094
hsa05224	Breast cancer	1	-2.05905e-12	146	0	0	37	7094
ko05224	Breast cancer	1	-2.05905e-12	146	0	0	37	7094
hsa05161	Hepatitis B	1	-2.05905e-12	146	0	0	37	7094
M00295	BRCA1-associated genome surveillance complex (BASC)	1	-2.04323e-12	16	0	0	37	7094
M00099	Sphingosine biosynthesis	1	-2.04323e-12	16	0	0	37	7094
M00695	cAMP signaling	1	-2.04323e-12	16	0	0	37	7094
M00682	Notch signaling	1	-2.04323e-12	16	0	0	37	7094
M00075	N-glycan biosynthesis, complex type	1	-2.04323e-12	16	0	0	37	7094
hsa_M00075	N-glycan biosynthesis, complex type	1	-2.04323e-12	16	0	0	37	7094
hsa_M00099	Sphingosine biosynthesis	1	-2.04323e-12	16	0	0	37	7094
hsa_M00295	BRCA1-associated genome surveillance complex (BASC)	1	-2.04323e-12	16	0	0	37	7094
hsa_M00695	cAMP signaling	1	-2.04323e-12	16	0	0	37	7094
hsa_M00682	Notch signaling	1	-2.04323e-12	16	0	0	37	7094
M00683	Hippo signaling	1	-2.04323e-12	16	0	0	37	7094
hsa_M00683	Hippo signaling	1	-2.04323e-12	16	0	0	37	7094
ko04932	Non-alcoholic fatty liver disease (NAFLD)	1	-2.0312e-12	147	0	0	37	7094
hsa04932	Non-alcoholic fatty liver disease (NAFLD)	1	-2.0312e-12	147	0	0	37	7094
hsa04142	Lysosome	1	-1.95472e-12	123	0	0	37	7094
hsa04152	AMPK signaling pathway	1	-1.95472e-12	123	0	0	37	7094
ko04152	AMPK signaling pathway	1	-1.95472e-12	123	0	0	37	7094
ko04142	Lysosome	1	-1.95472e-12	123	0	0	37	7094
ko00140	Steroid hormone biosynthesis	1	-1.87851e-12	58	0	0	37	7094
hsa05416	Viral myocarditis	1	-1.87851e-12	58	0	0	37	7094
hsa00140	Steroid hormone biosynthesis	1	-1.87851e-12	58	0	0	37	7094
hsa03010	Ribosome	1	-1.75443e-12	134	0	0	37	7094
ko03010	Ribosome	1	-1.75443e-12	134	0	0	37	7094
hsa04650	Natural killer cell mediated cytotoxicity	1	-1.75443e-12	134	0	0	37	7094
ko04650	Natural killer cell mediated cytotoxicity	1	-1.75443e-12	134	0	0	37	7094
ko03410	Base excision repair	1	-1.44584e-12	33	0	0	37	7094
ko04215	Apoptosis - multiple species	1	-1.44584e-12	33	0	0	37	7094
hsa03410	Base excision repair	1	-1.44584e-12	33	0	0	37	7094
ko00051	Fructose and mannose metabolism	1	-1.44584e-12	33	0	0	37	7094
hsa04215	Apoptosis - multiple species	1	-1.44584e-12	33	0	0	37	7094
hsa00051	Fructose and mannose metabolism	1	-1.44584e-12	33	0	0	37	7094
M00055	N-glycan precursor biosynthesis	1	-1.42213e-12	14	0	0	37	7094
M00389	APC/C complex	1	-1.42213e-12	14	0	0	37	7094
ko00533	Glycosaminoglycan biosynthesis - keratan sulfate	1	-1.42213e-12	14	0	0	37	7094
hsa_M00055	N-glycan precursor biosynthesis	1	-1.42213e-12	14	0	0	37	7094
hsa_M00147	NADH dehydrogenase (ubiquinone) 1 beta subcomplex	1	-1.42213e-12	14	0	0	37	7094
hsa_M00389	APC/C complex	1	-1.42213e-12	14	0	0	37	7094
hsa_M00353	Spliceosome, Prp19/CDC5L complex	1	-1.42213e-12	14	0	0	37	7094
M00011	Citrate cycle, second carbon oxidation, 2-oxoglutarate => oxaloacetate	1	-1.42213e-12	14	0	0	37	7094
M00353	Spliceosome, Prp19/CDC5L complex	1	-1.42213e-12	14	0	0	37	7094
M00180	RNA polymerase II, eukaryotes	1	-1.42213e-12	14	0	0	37	7094
M00147	NADH dehydrogenase (ubiquinone) 1 beta subcomplex	1	-1.42213e-12	14	0	0	37	7094
hsa_M00180	RNA polymerase II, eukaryotes	1	-1.42213e-12	14	0	0	37	7094
hsa_M00011	Citrate cycle, second carbon oxidation, 2-oxoglutarate => oxaloacetate	1	-1.42213e-12	14	0	0	37	7094
hsa00533	Glycosaminoglycan biosynthesis - keratan sulfate	1	-1.42213e-12	14	0	0	37	7094
hsa_M00399	Cap binding complex	1	-1.39963e-12	2	0	0	37	7094
hsa00300	Lysine biosynthesis	1	-1.39963e-12	2	0	0	37	7094
M00103	Cholecalciferol biosynthesis	1	-1.39963e-12	2	0	0	37	7094
M00338	Cysteine biosynthesis, homocysteine + serine => cysteine	1	-1.39963e-12	2	0	0	37	7094
M00151	Cytochrome bc1 complex respiratory unit	1	-1.39963e-12	2	0	0	37	7094
hsa_M00338	Cysteine biosynthesis, homocysteine + serine => cysteine	1	-1.39963e-12	2	0	0	37	7094
hsa_M00083	Fatty acid biosynthesis, elongation	1	-1.39963e-12	2	0	0	37	7094
hsa_M00103	Cholecalciferol biosynthesis	1	-1.39963e-12	2	0	0	37	7094
hsa_M00554	Nucleotide sugar biosynthesis, galactose => UDP-galactose	1	-1.39963e-12	2	0	0	37	7094
M00083	Fatty acid biosynthesis, elongation	1	-1.39963e-12	2	0	0	37	7094
M00293	DNA polymerase zeta complex	1	-1.39963e-12	2	0	0	37	7094
hsa_M00066	Lactosylceramide biosynthesis	1	-1.39963e-12	2	0	0	37	7094
M00106	Conjugated bile acid biosynthesis, cholate => taurocholate/glycocholate	1	-1.39963e-12	2	0	0	37	7094
hsa_M00151	Cytochrome bc1 complex respiratory unit	1	-1.39963e-12	2	0	0	37	7094
M00066	Lactosylceramide biosynthesis	1	-1.39963e-12	2	0	0	37	7094
M00399	Cap binding complex	1	-1.39963e-12	2	0	0	37	7094
ko00300	Lysine biosynthesis	1	-1.39963e-12	2	0	0	37	7094
M00067	Sulfoglycolipids biosynthesis, ceramide/1-alkyl-2-acylglycerol => sulfatide/seminolipid	1	-1.39963e-12	2	0	0	37	7094
M00068	Glycosphingolipid biosynthesis, globo-series, LacCer => Gb4Cer	1	-1.39963e-12	2	0	0	37	7094
M00554	Nucleotide sugar biosynthesis, galactose => UDP-galactose	1	-1.39963e-12	2	0	0	37	7094
hsa_M00294	DNA polymerase gamma complex	1	-1.39963e-12	2	0	0	37	7094
hsa_M00067	Sulfoglycolipids biosynthesis, ceramide/1-alkyl-2-acylglycerol => sulfatide/seminolipid	1	-1.39963e-12	2	0	0	37	7094
hsa_M00068	Glycosphingolipid biosynthesis, globo-series, LacCer => Gb4Cer	1	-1.39963e-12	2	0	0	37	7094
hsa_M00293	DNA polymerase zeta complex	1	-1.39963e-12	2	0	0	37	7094
M00294	DNA polymerase gamma complex	1	-1.39963e-12	2	0	0	37	7094
hsa_M00106	Conjugated bile acid biosynthesis, cholate => taurocholate/glycocholate	1	-1.39963e-12	2	0	0	37	7094
hsa05031	Amphetamine addiction	1	-1.32603e-12	68	0	0	37	7094
hsa05120	Epithelial cell signaling in Helicobacter pylori infection	1	-1.32603e-12	68	0	0	37	7094
ko05120	Epithelial cell signaling in Helicobacter pylori infection	1	-1.32603e-12	68	0	0	37	7094
ko05031	Amphetamine addiction	1	-1.32603e-12	68	0	0	37	7094
hsa05012	Parkinson's disease	1	-1.24787e-12	129	0	0	37	7094
ko04120	Ubiquitin mediated proteolysis	1	-1.20428e-12	137	0	0	37	7094
hsa04120	Ubiquitin mediated proteolysis	1	-1.20428e-12	137	0	0	37	7094
ko00514	Other types of O-glycan biosynthesis	1	-8.00526e-13	22	0	0	37	7094
hsa_M00130	Inositol phosphate metabolism, PI=> PIP2 => Ins(1,4,5)P3 => Ins(1,3,4,5)P4	1	-8.00526e-13	22	0	0	37	7094
M00009	Citrate cycle (TCA cycle, Krebs cycle)	1	-8.00526e-13	22	0	0	37	7094
M00130	Inositol phosphate metabolism, PI=> PIP2 => Ins(1,4,5)P3 => Ins(1,3,4,5)P4	1	-8.00526e-13	22	0	0	37	7094
ko00900	Terpenoid backbone biosynthesis	1	-8.00526e-13	22	0	0	37	7094
hsa00514	Other types of O-glycan biosynthesis	1	-8.00526e-13	22	0	0	37	7094
hsa00900	Terpenoid backbone biosynthesis	1	-8.00526e-13	22	0	0	37	7094
hsa_M00009	Citrate cycle (TCA cycle, Krebs cycle)	1	-8.00526e-13	22	0	0	37	7094
M00689	MAPK (p38) signaling	1	-8.00526e-13	22	0	0	37	7094
hsa_M00689	MAPK (p38) signaling	1	-8.00526e-13	22	0	0	37	7094
M00549	Nucleotide sugar biosynthesis, glucose => UDP-glucose	1	-6.58258e-13	7	0	0	37	7094
M00072	N-glycosylation by oligosaccharyltransferase	1	-6.58258e-13	7	0	0	37	7094
hsa_M00007	Pentose phosphate pathway, non-oxidative phase, fructose 6P => ribose 5P	1	-6.58258e-13	7	0	0	37	7094
M00092	Phosphatidylethanolamine (PE) biosynthesis, ethanolamine => PE	1	-6.58258e-13	7	0	0	37	7094
hsa_M00120	Coenzyme A biosynthesis, pantothenate => CoA	1	-6.58258e-13	7	0	0	37	7094
hsa_M00691	DNA damage-induced cell cycle checkpoints	1	-6.58258e-13	7	0	0	37	7094
M00691	DNA damage-induced cell cycle checkpoints	1	-6.58258e-13	7	0	0	37	7094
hsa_M00396	Lsm 2-8 complex	1	-6.58258e-13	7	0	0	37	7094
hsa_M00047	Creatine pathway	1	-6.58258e-13	7	0	0	37	7094
M00398	Sm core complex	1	-6.58258e-13	7	0	0	37	7094
hsa_M00072	N-glycosylation by oligosaccharyltransferase	1	-6.58258e-13	7	0	0	37	7094
M00397	Lsm 1-7 complex	1	-6.58258e-13	7	0	0	37	7094
hsa_M00398	Sm core complex	1	-6.58258e-13	7	0	0	37	7094
M00396	Lsm 2-8 complex	1	-6.58258e-13	7	0	0	37	7094
M00007	Pentose phosphate pathway, non-oxidative phase, fructose 6P => ribose 5P	1	-6.58258e-13	7	0	0	37	7094
M00047	Creatine pathway	1	-6.58258e-13	7	0	0	37	7094
hsa_M00397	Lsm 1-7 complex	1	-6.58258e-13	7	0	0	37	7094
M00086	beta-Oxidation, acyl-CoA synthesis	1	-6.58258e-13	7	0	0	37	7094
M00120	Coenzyme A biosynthesis, pantothenate => CoA	1	-6.58258e-13	7	0	0	37	7094
hsa_M00092	Phosphatidylethanolamine (PE) biosynthesis, ethanolamine => PE	1	-6.58258e-13	7	0	0	37	7094
hsa_M00549	Nucleotide sugar biosynthesis, glucose => UDP-glucose	1	-6.58258e-13	7	0	0	37	7094
hsa_M00086	beta-Oxidation, acyl-CoA synthesis	1	-6.58258e-13	7	0	0	37	7094
hsa04916	Melanogenesis	1	-3.91694e-13	101	0	0	37	7094
ko05231	Choline metabolism in cancer	1	-3.91694e-13	101	0	0	37	7094
ko04916	Melanogenesis	1	-3.91694e-13	101	0	0	37	7094
hsa05231	Choline metabolism in cancer	1	-3.91694e-13	101	0	0	37	7094
ko00860	Porphyrin and chlorophyll metabolism	1	-3.59359e-13	42	0	0	37	7094
hsa00860	Porphyrin and chlorophyll metabolism	1	-3.59359e-13	42	0	0	37	7094
hsa05140	Leishmaniasis	1	-2.0643e-13	72	0	0	37	7094
ko05140	Leishmaniasis	1	-2.0643e-13	72	0	0	37	7094
hsa04917	Prolactin signaling pathway	1	-2.0643e-13	72	0	0	37	7094
ko04917	Prolactin signaling pathway	1	-2.0643e-13	72	0	0	37	7094
hsa04141	Protein processing in endoplasmic reticulum	1	-1.42307e-13	165	0	0	37	7094
hsa05010	Alzheimer's disease	1	-1.42307e-13	165	0	0	37	7094
ko04141	Protein processing in endoplasmic reticulum	1	-1.42307e-13	165	0	0	37	7094
ko05010	Alzheimer's disease	1	-1.42307e-13	165	0	0	37	7094
ko03013	RNA transport	1	2.14793e-14	166	0	0	37	7094
hsa03013	RNA transport	1	2.14793e-14	166	0	0	37	7094
hsa04110	Cell cycle	1	1.77931e-13	124	0	0	37	7094
ko04110	Cell cycle	1	1.77931e-13	124	0	0	37	7094
ko03015	mRNA surveillance pathway	1	6.05679e-13	91	0	0	37	7094
hsa_M00177	Ribosome, eukaryotes	1	6.05679e-13	91	0	0	37	7094
M00177	Ribosome, eukaryotes	1	6.05679e-13	91	0	0	37	7094
hsa03015	mRNA surveillance pathway	1	6.05679e-13	91	0	0	37	7094
hsa04913	Ovarian steroidogenesis	1	1.02871e-12	50	0	0	37	7094
ko04913	Ovarian steroidogenesis	1	1.02871e-12	50	0	0	37	7094
hsa04150	mTOR signaling pathway	1	1.06396e-12	153	0	0	37	7094
ko04150	mTOR signaling pathway	1	1.06396e-12	153	0	0	37	7094
M00400	p97-Ufd1-Npl4 complex	1	1.25066e-12	3	0	0	37	7094
ko00785	Lipoic acid metabolism	1	1.25066e-12	3	0	0	37	7094
hsa_M00400	p97-Ufd1-Npl4 complex	1	1.25066e-12	3	0	0	37	7094
hsa_M00069	Glycosphingolipid biosynthesis, ganglio series, LacCer => GT3	1	1.25066e-12	3	0	0	37	7094
hsa_M00082	Fatty acid biosynthesis, initiation	1	1.25066e-12	3	0	0	37	7094
hsa_M00392	Ski complex	1	1.25066e-12	3	0	0	37	7094
M00046	Pyrimidine degradation, uracil => beta-alanine, thymine => 3-aminoisobutanoate	1	1.25066e-12	3	0	0	37	7094
hsa00780	Biotin metabolism	1	1.25066e-12	3	0	0	37	7094
hsa_M00108	C21-Steroid hormone biosynthesis, progesterone => corticosterone/aldosterone	1	1.25066e-12	3	0	0	37	7094
M00392	Ski complex	1	1.25066e-12	3	0	0	37	7094
M00108	C21-Steroid hormone biosynthesis, progesterone => corticosterone/aldosterone	1	1.25066e-12	3	0	0	37	7094
hsa_M00410	ESCRT-II complex	1	1.25066e-12	3	0	0	37	7094
M00297	DNA-PK complex	1	1.25066e-12	3	0	0	37	7094
M00020	Serine biosynthesis, glycerate-3P => serine	1	1.25066e-12	3	0	0	37	7094
hsa_M00132	Inositol phosphate metabolism, Ins(1,3,4)P3 => phytate	1	1.25066e-12	3	0	0	37	7094
hsa_M00408	ESCRT-0 complex	1	1.25066e-12	3	0	0	37	7094
hsa_M00020	Serine biosynthesis, glycerate-3P => serine	1	1.25066e-12	3	0	0	37	7094
M00082	Fatty acid biosynthesis, initiation	1	1.25066e-12	3	0	0	37	7094
hsa_M00134	Polyamine biosynthesis, arginine => ornithine => putrescine	1	1.25066e-12	3	0	0	37	7094
hsa_M00291	MRN complex	1	1.25066e-12	3	0	0	37	7094
hsa00785	Lipoic acid metabolism	1	1.25066e-12	3	0	0	37	7094
hsa_M00046	Pyrimidine degradation, uracil => beta-alanine, thymine => 3-aminoisobutanoate	1	1.25066e-12	3	0	0	37	7094
M00408	ESCRT-0 complex	1	1.25066e-12	3	0	0	37	7094
hsa_M00051	Uridine monophosphate biosynthesis, glutamine (+ PRPP) => UMP	1	1.25066e-12	3	0	0	37	7094
M00291	MRN complex	1	1.25066e-12	3	0	0	37	7094
M00107	Steroid hormone biosynthesis, cholesterol => prognenolone => progesterone	1	1.25066e-12	3	0	0	37	7094
M00100	Sphingosine degradation	1	1.25066e-12	3	0	0	37	7094
M00005	PRPP biosynthesis, ribose 5P => PRPP	1	1.25066e-12	3	0	0	37	7094
M00410	ESCRT-II complex	1	1.25066e-12	3	0	0	37	7094
ko00780	Biotin metabolism	1	1.25066e-12	3	0	0	37	7094
M00051	Uridine monophosphate biosynthesis, glutamine (+ PRPP) => UMP	1	1.25066e-12	3	0	0	37	7094
M00134	Polyamine biosynthesis, arginine => ornithine => putrescine	1	1.25066e-12	3	0	0	37	7094
hsa_M00107	Steroid hormone biosynthesis, cholesterol => prognenolone => progesterone	1	1.25066e-12	3	0	0	37	7094
hsa_M00100	Sphingosine degradation	1	1.25066e-12	3	0	0	37	7094
M00069	Glycosphingolipid biosynthesis, ganglio series, LacCer => GT3	1	1.25066e-12	3	0	0	37	7094
M00132	Inositol phosphate metabolism, Ins(1,3,4)P3 => phytate	1	1.25066e-12	3	0	0	37	7094
hsa_M00118	Glutathione biosynthesis, glutamate => glutathione	1	1.25066e-12	3	0	0	37	7094
M00118	Glutathione biosynthesis, glutamate => glutathione	1	1.25066e-12	3	0	0	37	7094
hsa_M00005	PRPP biosynthesis, ribose 5P => PRPP	1	1.25066e-12	3	0	0	37	7094
hsa_M00297	DNA-PK complex	1	1.25066e-12	3	0	0	37	7094
hsa05203	Viral carcinogenesis	1	1.26797e-12	203	0	0	37	7094
ko05203	Viral carcinogenesis	1	1.26797e-12	203	0	0	37	7094
hsa05164	Influenza A	1	1.34793e-12	174	0	0	37	7094
ko05164	Influenza A	1	1.34793e-12	174	0	0	37	7094
hsa00340	Histidine metabolism	1	1.45511e-12	24	0	0	37	7094
hsa_M00160	V-type ATPase, eukaryotes	1	1.45511e-12	24	0	0	37	7094
ko00534	Glycosaminoglycan biosynthesis - heparan sulfate / heparin	1	1.45511e-12	24	0	0	37	7094
hsa00534	Glycosaminoglycan biosynthesis - heparan sulfate / heparin	1	1.45511e-12	24	0	0	37	7094
hsa04977	Vitamin digestion and absorption	1	1.45511e-12	24	0	0	37	7094
M00160	V-type ATPase, eukaryotes	1	1.45511e-12	24	0	0	37	7094
ko00340	Histidine metabolism	1	1.45511e-12	24	0	0	37	7094
ko04977	Vitamin digestion and absorption	1	1.45511e-12	24	0	0	37	7094
ko04660	T cell receptor signaling pathway	1	1.58905e-12	104	0	0	37	7094
hsa00240	Pyrimidine metabolism	1	1.58905e-12	104	0	0	37	7094
hsa04660	T cell receptor signaling pathway	1	1.58905e-12	104	0	0	37	7094
ko00240	Pyrimidine metabolism	1	1.58905e-12	104	0	0	37	7094
ko04668	TNF signaling pathway	1	1.97145e-12	110	0	0	37	7094
hsa04668	TNF signaling pathway	1	1.97145e-12	110	0	0	37	7094
ko00010	Glycolysis / Gluconeogenesis	1	2.10907e-12	67	0	0	37	7094
hsa00010	Glycolysis / Gluconeogenesis	1	2.10907e-12	67	0	0	37	7094
ko05230	Central carbon metabolism in cancer	1	2.10907e-12	67	0	0	37	7094
hsa05230	Central carbon metabolism in cancer	1	2.10907e-12	67	0	0	37	7094
hsa04720	Long-term potentiation	1	2.10907e-12	67	0	0	37	7094
ko04720	Long-term potentiation	1	2.10907e-12	67	0	0	37	7094
ko05132	Salmonella infection	1	2.14279e-12	85	0	0	37	7094
hsa05132	Salmonella infection	1	2.14279e-12	85	0	0	37	7094
hsa04911	Insulin secretion	1	2.14279e-12	85	0	0	37	7094
ko04620	Toll-like receptor signaling pathway	1	2.21778e-12	106	0	0	37	7094
hsa04620	Toll-like receptor signaling pathway	1	2.21778e-12	106	0	0	37	7094
ko04721	Synaptic vesicle cycle	1	2.27947e-12	63	0	0	37	7094
hsa04623	Cytosolic DNA-sensing pathway	1	2.27947e-12	63	0	0	37	7094
ko04623	Cytosolic DNA-sensing pathway	1	2.27947e-12	63	0	0	37	7094
hsa04721	Synaptic vesicle cycle	1	2.27947e-12	63	0	0	37	7094
hsa04070	Phosphatidylinositol signaling system	1	2.28936e-12	99	0	0	37	7094
hsa04750	Inflammatory mediator regulation of TRP channels	1	2.28936e-12	99	0	0	37	7094
ko04750	Inflammatory mediator regulation of TRP channels	1	2.28936e-12	99	0	0	37	7094
ko04070	Phosphatidylinositol signaling system	1	2.28936e-12	99	0	0	37	7094
hsa04950	Maturity onset diabetes of the young	1	2.47589e-12	26	0	0	37	7094
ko04950	Maturity onset diabetes of the young	1	2.47589e-12	26	0	0	37	7094
M00143	NADH dehydrogenase (ubiquinone) Fe-S protein/flavoprotein complex, mitochondria	1	2.51457e-12	11	0	0	37	7094
ko00130	Ubiquinone and other terpenoid-quinone biosynthesis	1	2.51457e-12	11	0	0	37	7094
hsa_M00678	Hedgehog signaling	1	2.51457e-12	11	0	0	37	7094
M00101	Cholesterol biosynthesis, squalene 2,3-epoxide => cholesterol	1	2.51457e-12	11	0	0	37	7094
hsa_M00143	NADH dehydrogenase (ubiquinone) Fe-S protein/flavoprotein complex, mitochondria	1	2.51457e-12	11	0	0	37	7094
M00404	COPII complex	1	2.51457e-12	11	0	0	37	7094
hsa00430	Taurine and hypotaurine metabolism	1	2.51457e-12	11	0	0	37	7094
hsa_M00034	Methionine salvage pathway	1	2.51457e-12	11	0	0	37	7094
hsa_M00404	COPII complex	1	2.51457e-12	11	0	0	37	7094
M00678	Hedgehog signaling	1	2.51457e-12	11	0	0	37	7094
hsa_M00098	Acylglycerol degradation	1	2.51457e-12	11	0	0	37	7094
M00098	Acylglycerol degradation	1	2.51457e-12	11	0	0	37	7094
hsa00130	Ubiquinone and other terpenoid-quinone biosynthesis	1	2.51457e-12	11	0	0	37	7094
hsa_M00032	Lysine degradation, lysine => saccharopine => acetoacetyl-CoA	1	2.51457e-12	11	0	0	37	7094
M00034	Methionine salvage pathway	1	2.51457e-12	11	0	0	37	7094
ko00430	Taurine and hypotaurine metabolism	1	2.51457e-12	11	0	0	37	7094
hsa_M00101	Cholesterol biosynthesis, squalene 2,3-epoxide => cholesterol	1	2.51457e-12	11	0	0	37	7094
M00032	Lysine degradation, lysine => saccharopine => acetoacetyl-CoA	1	2.51457e-12	11	0	0	37	7094
ko04072	Phospholipase D signaling pathway	1	2.57952e-12	143	0	0	37	7094
hsa04310	Wnt signaling pathway	1	2.57952e-12	143	0	0	37	7094
ko04310	Wnt signaling pathway	1	2.57952e-12	143	0	0	37	7094
hsa04072	Phospholipase D signaling pathway	1	2.57952e-12	143	0	0	37	7094
hsa05220	Chronic myeloid leukemia	1	2.82747e-12	73	0	0	37	7094
hsa00980	Metabolism of xenobiotics by cytochrome P450	1	2.82747e-12	73	0	0	37	7094
ko05220	Chronic myeloid leukemia	1	2.82747e-12	73	0	0	37	7094
ko00980	Metabolism of xenobiotics by cytochrome P450	1	2.82747e-12	73	0	0	37	7094
hsa04940	Type I diabetes mellitus	1	2.85436e-12	43	0	0	37	7094
ko04940	Type I diabetes mellitus	1	2.85436e-12	43	0	0	37	7094
hsa01522	Endocrine resistance	1	2.85953e-12	97	0	0	37	7094
ko01522	Endocrine resistance	1	2.85953e-12	97	0	0	37	7094
hsa04540	Gap junction	1	3.05588e-12	88	0	0	37	7094
ko04540	Gap junction	1	3.05588e-12	88	0	0	37	7094
hsa00564	Glycerophospholipid metabolism	1	3.16699e-12	95	0	0	37	7094
ko04972	Pancreatic secretion	1	3.16699e-12	95	0	0	37	7094
hsa04972	Pancreatic secretion	1	3.16699e-12	95	0	0	37	7094
ko00564	Glycerophospholipid metabolism	1	3.16699e-12	95	0	0	37	7094
ko00040	Pentose and glucuronate interconversions	1	3.20768e-12	34	0	0	37	7094
hsa00040	Pentose and glucuronate interconversions	1	3.20768e-12	34	0	0	37	7094
ko04130	SNARE interactions in vesicular transport	1	3.20768e-12	34	0	0	37	7094
hsa04130	SNARE interactions in vesicular transport	1	3.20768e-12	34	0	0	37	7094
M00388	ECS complex	1	3.33506e-12	12	0	0	37	7094
M00094	Ceramide biosynthesis	1	3.33506e-12	12	0	0	37	7094
M00087	beta-Oxidation	1	3.33506e-12	12	0	0	37	7094
hsa_M00182	RNA polymerase I, eukaryotes	1	3.33506e-12	12	0	0	37	7094
hsa_M00290	Holo-TFIIH complex	1	3.33506e-12	12	0	0	37	7094
hsa_M00002	Glycolysis, core module involving three-carbon compounds	1	3.33506e-12	12	0	0	37	7094
hsa_M00052	Pyrimidine ribonucleotide biosynthesis, UMP => UDP/UTP,CDP/CTP	1	3.33506e-12	12	0	0	37	7094
M00004	Pentose phosphate pathway (Pentose phosphate cycle)	1	3.33506e-12	12	0	0	37	7094
M00412	ESCRT-III complex	1	3.33506e-12	12	0	0	37	7094
M00052	Pyrimidine ribonucleotide biosynthesis, UMP => UDP/UTP,CDP/CTP	1	3.33506e-12	12	0	0	37	7094
hsa_M00388	ECS complex	1	3.33506e-12	12	0	0	37	7094
M00104	Bile acid biosynthesis, cholesterol => cholate/chenodeoxycholate	1	3.33506e-12	12	0	0	37	7094
M00290	Holo-TFIIH complex	1	3.33506e-12	12	0	0	37	7094
M00182	RNA polymerase I, eukaryotes	1	3.33506e-12	12	0	0	37	7094
hsa_M00104	Bile acid biosynthesis, cholesterol => cholate/chenodeoxycholate	1	3.33506e-12	12	0	0	37	7094
hsa_M00087	beta-Oxidation	1	3.33506e-12	12	0	0	37	7094
hsa_M00004	Pentose phosphate pathway (Pentose phosphate cycle)	1	3.33506e-12	12	0	0	37	7094
hsa_M00412	ESCRT-III complex	1	3.33506e-12	12	0	0	37	7094
hsa_M00094	Ceramide biosynthesis	1	3.33506e-12	12	0	0	37	7094
M00002	Glycolysis, core module involving three-carbon compounds	1	3.33506e-12	12	0	0	37	7094
hsa04964	Proximal tubule bicarbonate reclamation	1	4.23298e-12	23	0	0	37	7094
ko00515	Mannose type O-glycan biosynthesis	1	4.23298e-12	23	0	0	37	7094
hsa03060	Protein export	1	4.23298e-12	23	0	0	37	7094
ko03430	Mismatch repair	1	4.23298e-12	23	0	0	37	7094
ko03060	Protein export	1	4.23298e-12	23	0	0	37	7094
hsa00515	Mannose type O-glycan biosynthesis	1	4.23298e-12	23	0	0	37	7094
ko01040	Biosynthesis of unsaturated fatty acids	1	4.23298e-12	23	0	0	37	7094
ko04964	Proximal tubule bicarbonate reclamation	1	4.23298e-12	23	0	0	37	7094
hsa04614	Renin-angiotensin system	1	4.23298e-12	23	0	0	37	7094
ko04614	Renin-angiotensin system	1	4.23298e-12	23	0	0	37	7094
hsa01040	Biosynthesis of unsaturated fatty acids	1	4.23298e-12	23	0	0	37	7094
hsa03430	Mismatch repair	1	4.23298e-12	23	0	0	37	7094
hsa04919	Thyroid hormone signaling pathway	1	4.5419e-12	118	0	0	37	7094
hsa00670	One carbon pool by folate	1	4.75333e-12	20	0	0	37	7094
ko00532	Glycosaminoglycan biosynthesis - chondroitin sulfate / dermatan sulfate	1	4.75333e-12	20	0	0	37	7094
hsa00100	Steroid biosynthesis	1	4.75333e-12	20	0	0	37	7094
hsa_M00679	BMP signaling	1	4.75333e-12	20	0	0	37	7094
hsa_M00352	Spliceosome, U2-snRNP	1	4.75333e-12	20	0	0	37	7094
hsa00532	Glycosaminoglycan biosynthesis - chondroitin sulfate / dermatan sulfate	1	4.75333e-12	20	0	0	37	7094
M00352	Spliceosome, U2-snRNP	1	4.75333e-12	20	0	0	37	7094
M00679	BMP signaling	1	4.75333e-12	20	0	0	37	7094
ko00670	One carbon pool by folate	1	4.75333e-12	20	0	0	37	7094
ko00100	Steroid biosynthesis	1	4.75333e-12	20	0	0	37	7094
ko05152	Tuberculosis	1	5.04337e-12	178	0	0	37	7094
hsa05152	Tuberculosis	1	5.04337e-12	178	0	0	37	7094
hsa04064	NF-kappa B signaling pathway	1	5.32492e-12	94	0	0	37	7094
ko04064	NF-kappa B signaling pathway	1	5.32492e-12	94	0	0	37	7094
hsa04914	Progesterone-mediated oocyte maturation	1	5.32492e-12	94	0	0	37	7094
ko04914	Progesterone-mediated oocyte maturation	1	5.32492e-12	94	0	0	37	7094
hsa04211	Longevity regulating pathway	1	5.32492e-12	94	0	0	37	7094
ko04024	cAMP signaling pathway	1	5.81189e-12	200	0	0	37	7094
ko05169	Epstein-Barr virus infection	1	5.81189e-12	200	0	0	37	7094
hsa05169	Epstein-Barr virus infection	1	5.81189e-12	200	0	0	37	7094
hsa04024	cAMP signaling pathway	1	5.81189e-12	200	0	0	37	7094
hsa05166	HTLV-I infection	1	5.83126e-12	258	0	0	37	7094
ko05166	HTLV-I infection	1	5.83126e-12	258	0	0	37	7094
hsa05134	Legionellosis	1	5.8428e-12	55	0	0	37	7094
ko05217	Basal cell carcinoma	1	5.8428e-12	55	0	0	37	7094
ko05134	Legionellosis	1	5.8428e-12	55	0	0	37	7094
hsa05217	Basal cell carcinoma	1	5.8428e-12	55	0	0	37	7094
hsa01524	Platinum drug resistance	1	5.88528e-12	75	0	0	37	7094
hsa04971	Gastric acid secretion	1	5.88528e-12	75	0	0	37	7094
ko01524	Platinum drug resistance	1	5.88528e-12	75	0	0	37	7094
ko04971	Gastric acid secretion	1	5.88528e-12	75	0	0	37	7094
ko05332	Graft-versus-host disease	1	5.93293e-12	41	0	0	37	7094
hsa04975	Fat digestion and absorption	1	5.93293e-12	41	0	0	37	7094
hsa05332	Graft-versus-host disease	1	5.93293e-12	41	0	0	37	7094
hsa03440	Homologous recombination	1	5.93293e-12	41	0	0	37	7094
ko03440	Homologous recombination	1	5.93293e-12	41	0	0	37	7094
ko04975	Fat digestion and absorption	1	5.93293e-12	41	0	0	37	7094
ko05168	Herpes simplex infection	1	6.1837e-12	185	0	0	37	7094
hsa05168	Herpes simplex infection	1	6.1837e-12	185	0	0	37	7094
ko04922	Glucagon signaling pathway	1	6.39583e-12	102	0	0	37	7094
hsa04922	Glucagon signaling pathway	1	6.39583e-12	102	0	0	37	7094
hsa05215	Prostate cancer	1	7.07221e-12	89	0	0	37	7094
ko05215	Prostate cancer	1	7.07221e-12	89	0	0	37	7094
hsa04550	Signaling pathways regulating pluripotency of stem cells	1	7.13753e-12	142	0	0	37	7094
ko04550	Signaling pathways regulating pluripotency of stem cells	1	7.13753e-12	142	0	0	37	7094
ko04722	Neurotrophin signaling pathway	1	7.31854e-12	121	0	0	37	7094
hsa04722	Neurotrophin signaling pathway	1	7.31854e-12	121	0	0	37	7094
ko04261	Adrenergic signaling in cardiomyocytes	1	7.4792e-12	149	0	0	37	7094
hsa04261	Adrenergic signaling in cardiomyocytes	1	7.4792e-12	149	0	0	37	7094
hsa04114	Oocyte meiosis	1	7.51853e-12	120	0	0	37	7094
hsa00190	Oxidative phosphorylation	1	7.51853e-12	120	0	0	37	7094
ko04114	Oocyte meiosis	1	7.51853e-12	120	0	0	37	7094
ko00190	Oxidative phosphorylation	1	7.51853e-12	120	0	0	37	7094
ko04260	Cardiac muscle contraction	1	7.70596e-12	74	0	0	37	7094
hsa01230	Biosynthesis of amino acids	1	7.70596e-12	74	0	0	37	7094
hsa04260	Cardiac muscle contraction	1	7.70596e-12	74	0	0	37	7094
hsa04918	Thyroid hormone synthesis	1	7.70596e-12	74	0	0	37	7094
ko01230	Biosynthesis of amino acids	1	7.70596e-12	74	0	0	37	7094
ko04918	Thyroid hormone synthesis	1	7.70596e-12	74	0	0	37	7094
ko05016	Huntington's disease	1	7.82442e-12	187	0	0	37	7094
hsa05016	Huntington's disease	1	7.82442e-12	187	0	0	37	7094
M00073	N-glycan precursor trimming	1	8.13685e-12	6	0	0	37	7094
M00109	C21-Steroid hormone biosynthesis, progesterone => cortisol/cortisone	1	8.13685e-12	6	0	0	37	7094
hsa_M00085	Fatty acid biosynthesis, elongation, mitochondria	1	8.13685e-12	6	0	0	37	7094
hsa_M00090	Phosphatidylcholine (PC) biosynthesis, choline => PC	1	8.13685e-12	6	0	0	37	7094
hsa_M00285	MCM complex	1	8.13685e-12	6	0	0	37	7094
hsa_M00424	Shelterin complex	1	8.13685e-12	6	0	0	37	7094
hsa00750	Vitamin B6 metabolism	1	8.13685e-12	6	0	0	37	7094
M00013	Malonate semialdehyde pathway, propanoyl-CoA => acetyl-CoA	1	8.13685e-12	6	0	0	37	7094
hsa_M00048	Inosine monophosphate biosynthesis, PRPP + glutamine => IMP	1	8.13685e-12	6	0	0	37	7094
M00395	Decapping complex	1	8.13685e-12	6	0	0	37	7094
M00029	Urea cycle	1	8.13685e-12	6	0	0	37	7094
hsa_M00073	N-glycan precursor trimming	1	8.13685e-12	6	0	0	37	7094
hsa_M00141	C1-unit interconversion, eukaryotes	1	8.13685e-12	6	0	0	37	7094
M00090	Phosphatidylcholine (PC) biosynthesis, choline => PC	1	8.13685e-12	6	0	0	37	7094
M00141	C1-unit interconversion, eukaryotes	1	8.13685e-12	6	0	0	37	7094
hsa_M00109	C21-Steroid hormone biosynthesis, progesterone => cortisol/cortisone	1	8.13685e-12	6	0	0	37	7094
M00284	Origin recognition complex	1	8.13685e-12	6	0	0	37	7094
M00048	Inosine monophosphate biosynthesis, PRPP + glutamine => IMP	1	8.13685e-12	6	0	0	37	7094
hsa_M00284	Origin recognition complex	1	8.13685e-12	6	0	0	37	7094
M00058	Glycosaminoglycan biosynthesis, chondroitin sulfate backbone	1	8.13685e-12	6	0	0	37	7094
M00085	Fatty acid biosynthesis, elongation, mitochondria	1	8.13685e-12	6	0	0	37	7094
M00285	MCM complex	1	8.13685e-12	6	0	0	37	7094
hsa_M00395	Decapping complex	1	8.13685e-12	6	0	0	37	7094
hsa_M00058	Glycosaminoglycan biosynthesis, chondroitin sulfate backbone	1	8.13685e-12	6	0	0	37	7094
ko00750	Vitamin B6 metabolism	1	8.13685e-12	6	0	0	37	7094
hsa_M00013	Malonate semialdehyde pathway, propanoyl-CoA => acetyl-CoA	1	8.13685e-12	6	0	0	37	7094
hsa_M00029	Urea cycle	1	8.13685e-12	6	0	0	37	7094
M00424	Shelterin complex	1	8.13685e-12	6	0	0	37	7094
hsa_M00014	Glucuronate pathway (uronate pathway)	1	8.36879e-12	27	0	0	37	7094
hsa00601	Glycosphingolipid biosynthesis - lacto and neolacto series	1	8.36879e-12	27	0	0	37	7094
hsa00053	Ascorbate and aldarate metabolism	1	8.36879e-12	27	0	0	37	7094
ko00053	Ascorbate and aldarate metabolism	1	8.36879e-12	27	0	0	37	7094
M00056	O-glycan biosynthesis, mucin type core	1	8.36879e-12	27	0	0	37	7094
ko00601	Glycosphingolipid biosynthesis - lacto and neolacto series	1	8.36879e-12	27	0	0	37	7094
ko04966	Collecting duct acid secretion	1	8.36879e-12	27	0	0	37	7094
M00014	Glucuronate pathway (uronate pathway)	1	8.36879e-12	27	0	0	37	7094
hsa04966	Collecting duct acid secretion	1	8.36879e-12	27	0	0	37	7094
hsa_M00056	O-glycan biosynthesis, mucin type core	1	8.36879e-12	27	0	0	37	7094
ko04742	Taste transduction	1	1.65726e-11	82	0	0	37	7094
hsa05204	Chemical carcinogenesis	1	1.65726e-11	82	0	0	37	7094
hsa04742	Taste transduction	1	1.65726e-11	82	0	0	37	7094
ko05204	Chemical carcinogenesis	1	1.65726e-11	82	0	0	37	7094
