# Supplementary material for: Detection of correlated hidden factors from single cell transcriptomes using Iteratively Adjusted-SVA (IA-SVA)
Source: Sci Rep. 2018 Nov 19;8:17040. doi: 10.1038/s41598-018-35365-9 (PMC6242813; doi:10.1038/s41598-018-35365-9)
Supplement: Supplementary file 8 — Supplementary Table 7 [file 41598_2018_35365_MOESM8_ESM.xlsx]

## Sheet: IA-SVA genes
PMEPA1
LINC00152
PDGFC
NFIB
PDZK1IP1
LCN2
ITGA5
ALDH1A3
C8orf4
DAB2
LTBP1
EDN1
THBS1
TACSTD2
FLRT2
FSTL1
LGALS1
TGIF1
IL32
S100A16
CFTR
ZFP36L1
COL18A1
DEFB1
BICC1
MMP14
ANXA1
COL4A1
COL4A2
MSN
KRT19
KRT7
CYR61
LITAF
CLDN1
SPARC
EPS8
RASSF3
CCL2
REST
TFPI2
GNG11
GPRC5B
IFITM2
IFITM3
CTGF
RHOC
LGALS3
SERPING1
NOTCH2
MMP7
IFI16
SERPINA5
SERPINA3

## Sheet: GO BP
TermID	Term	Enrichment	logP	Genes in Term	Target Genes in Term	Fraction of Targets in Term	Total Target Genes	Total Genes	Entrez Gene IDs	Gene Symbols
GO:0050896	response to stimulus	9.18408e-16	-34.6239	7347	50	0.961538	52	16543	9076,4052,9235,1284,3934,3958,2791,6347,389,2059,80781,677,4853,1080,7057,4316,1601,1490,710,3491,6678,283349,220,4323,1282,4070,3880,5978,56892,7980,56034,7050,10410,23768,9516,3956,1906,3678,1672,4781,140576,301,5104,51704,11167,56937,12,10581,4478,3428	CLDN1,LTBP1,IL32,COL4A2,LCN2,LGALS3,GNG11,CCL2,RHOC,EPS8,COL18A1,ZFP36L1,NOTCH2,CFTR,THBS1,MMP7,DAB2,CTGF,SERPING1,CYR61,SPARC,RASSF3,ALDH1A3,MMP14,COL4A1,TACSTD2,KRT19,REST,C8orf4,TFPI2,PDGFC,TGIF1,IFITM3,FLRT2,LITAF,LGALS1,EDN1,ITGA5,DEFB1,NFIB,S100A16,ANXA1,SERPINA5,GPRC5B,FSTL1,PMEPA1,SERPINA3,IFITM2,MSN,IFI16
GO:0072359	circulatory system development	1.23864e-10	-22.8118	786	17	0.326923	52	16543	4.05213e+69	LTBP1,COL4A2,CCL2,FLRT2,EDN1,ITGA5,COL18A1,ZFP36L1,NOTCH2,THBS1,CTGF,CYR61,SPARC,BICC1,MMP14,COL4A1,REST
GO:0071310	cellular response to organic substance	3.62596e-10	-21.7377	1888	24	0.461538	52	16543	9.07671e+99	CLDN1,TGIF1,PDGFC,COL4A2,LCN2,GNG11,IFITM3,CCL2,FLRT2,LITAF,LGALS1,EDN1,ZFP36L1,CFTR,ANXA1,THBS1,FSTL1,CTGF,PMEPA1,SPARC,COL4A1,REST,IFITM2,MSN
GO:0044767	single-organism developmental process	3.68343e-10	-21.722	5076	38	0.730769	52	16543	9.07641e+151	CLDN1,LTBP1,LGALS3,COL4A2,CCL2,RHOC,COL18A1,ZFP36L1,NOTCH2,CFTR,THBS1,DAB2,MMP7,SERPING1,CTGF,CYR61,SPARC,ALDH1A3,BICC1,MMP14,COL4A1,TACSTD2,KRT19,REST,TGIF1,PDGFC,FLRT2,LGALS1,LITAF,EDN1,ITGA5,DEFB1,NFIB,ANXA1,SERPINA5,GPRC5B,MSN,IFI16
GO:2000145	regulation of cell motility	4.03196e-10	-21.6316	729	16	0.307692	52	16543	5.60344e+65	PDGFC,LGALS3,CCL2,FLRT2,EDN1,COL18A1,ITGA5,DEFB1,ANXA1,THBS1,DAB2,CYR61,SPARC,MMP14,TACSTD2,MSN
GO:0032502	developmental process	6.84965e-10	-21.1017	5175	38	0.730769	52	16543	9.07641e+151	CLDN1,LTBP1,LGALS3,COL4A2,CCL2,RHOC,COL18A1,ZFP36L1,NOTCH2,CFTR,THBS1,DAB2,MMP7,SERPING1,CTGF,CYR61,SPARC,ALDH1A3,BICC1,MMP14,COL4A1,TACSTD2,KRT19,REST,TGIF1,PDGFC,FLRT2,LGALS1,LITAF,EDN1,ITGA5,DEFB1,NFIB,ANXA1,SERPINA5,GPRC5B,MSN,IFI16
GO:0010033	response to organic substance	6.96787e-10	-21.0845	2516	27	0.519231	52	16543	9.07671e+111	CLDN1,TGIF1,PDGFC,COL4A2,LCN2,GNG11,IFITM3,CCL2,EPS8,FLRT2,LITAF,LGALS1,EDN1,ZFP36L1,DEFB1,CFTR,ANXA1,THBS1,FSTL1,CTGF,PMEPA1,SPARC,MMP14,COL4A1,REST,IFITM2,MSN
GO:0040012	regulation of locomotion	1.25068e-09	-20.4996	788	16	0.307692	52	16543	5.60344e+65	PDGFC,LGALS3,CCL2,FLRT2,EDN1,COL18A1,ITGA5,DEFB1,ANXA1,THBS1,DAB2,CYR61,SPARC,MMP14,TACSTD2,MSN
GO:0051270	regulation of cellular component movement	1.34575e-09	-20.4263	792	16	0.307692	52	16543	5.60344e+65	PDGFC,LGALS3,CCL2,FLRT2,EDN1,COL18A1,ITGA5,DEFB1,ANXA1,THBS1,DAB2,CYR61,SPARC,MMP14,TACSTD2,MSN
GO:0030198	extracellular matrix organization	1.46573e-09	-20.3409	294	11	0.211538	52	16543	4.31613e+45	MMP7,COL4A2,CTGF,CYR61,SPARC,FLRT2,MMP14,COL18A1,ITGA5,COL4A1,THBS1
GO:0030334	regulation of cell migration	1.4779e-09	-20.3326	679	15	0.288462	52	16543	5.60342e+61	PDGFC,DAB2,LGALS3,CYR61,CCL2,SPARC,FLRT2,EDN1,MMP14,COL18A1,ITGA5,TACSTD2,MSN,ANXA1,THBS1
GO:0043062	extracellular structure organization	1.519e-09	-20.3052	295	11	0.211538	52	16543	4.31613e+45	MMP7,COL4A2,CTGF,CYR61,SPARC,FLRT2,MMP14,COL18A1,ITGA5,COL4A1,THBS1
GO:0051716	cellular response to stimulus	1.70517e-09	-20.1896	5931	40	0.769231	52	16543	9.07641e+166	CLDN1,LTBP1,COL4A2,LCN2,LGALS3,GNG11,CCL2,RHOC,EPS8,ZFP36L1,NOTCH2,CFTR,THBS1,MMP7,DAB2,CTGF,SPARC,RASSF3,COL4A1,TACSTD2,KRT19,REST,C8orf4,TFPI2,PDGFC,TGIF1,IFITM3,FLRT2,LITAF,EDN1,LGALS1,ITGA5,DEFB1,ANXA1,GPRC5B,FSTL1,PMEPA1,IFITM2,MSN,IFI16
GO:0042221	response to chemical	2.01217e-09	-20.0241	3753	32	0.615385	52	16543	9.07613e+134	CLDN1,COL4A2,LCN2,LGALS3,GNG11,CCL2,EPS8,COL18A1,ZFP36L1,CFTR,THBS1,CTGF,CYR61,SPARC,MMP14,COL4A1,REST,PDGFC,TGIF1,IFITM3,FLRT2,EDN1,LGALS1,LITAF,DEFB1,NFIB,S100A16,ANXA1,FSTL1,PMEPA1,IFITM2,MSN
GO:0070887	cellular response to chemical stimulus	3.61747e-09	-19.4375	2303	25	0.480769	52	16543	9.07671e+103	CLDN1,TGIF1,PDGFC,COL4A2,LCN2,LGALS3,GNG11,IFITM3,CCL2,FLRT2,LITAF,LGALS1,EDN1,ZFP36L1,CFTR,ANXA1,THBS1,FSTL1,CTGF,PMEPA1,SPARC,COL4A1,REST,IFITM2,MSN
GO:0060429	epithelium development	6.62347e-09	-18.8326	885	16	0.307692	52	16543	9.0764e+60	CLDN1,LGALS3,RHOC,EDN1,COL18A1,ITGA5,ZFP36L1,NFIB,ANXA1,DAB2,CYR61,ALDH1A3,MMP14,TACSTD2,COL4A1,MSN
GO:0048523	negative regulation of cellular process	7.15284e-09	-18.7558	4190	33	0.634615	52	16543	4052,3958,6347,2059,80781,677,4853,7057,1601,1490,710,3491,6678,80114,4323,4070,5978,56892,7050,7980,10410,23768,1906,3956,9516,3678,4781,301,5104,56937,12,10581,3428	LTBP1,LGALS3,CCL2,EPS8,COL18A1,ZFP36L1,NOTCH2,THBS1,DAB2,CTGF,SERPING1,CYR61,SPARC,BICC1,MMP14,TACSTD2,REST,C8orf4,TGIF1,TFPI2,IFITM3,FLRT2,EDN1,LGALS1,LITAF,ITGA5,NFIB,ANXA1,SERPINA5,PMEPA1,SERPINA3,IFITM2,IFI16
GO:0044707	single-multicellular organism process	7.21164e-09	-18.7476	5280	37	0.711538	52	16543	9076,4052,1284,6347,2059,80781,677,4853,1080,7057,1601,4316,710,1490,3491,6678,220,80114,4323,1282,4070,3880,5978,7980,56034,7050,23768,3956,1906,3678,4781,301,5104,51704,12,4478,3428	CLDN1,LTBP1,COL4A2,CCL2,EPS8,COL18A1,ZFP36L1,NOTCH2,CFTR,THBS1,DAB2,MMP7,SERPING1,CTGF,CYR61,SPARC,ALDH1A3,BICC1,MMP14,COL4A1,TACSTD2,KRT19,REST,TFPI2,PDGFC,TGIF1,FLRT2,LGALS1,EDN1,ITGA5,NFIB,ANXA1,SERPINA5,GPRC5B,SERPINA3,MSN,IFI16
GO:0048519	negative regulation of biological process	1.09112e-08	-18.3335	4518	34	0.653846	52	16543	4052,1284,3958,6347,2059,80781,677,4853,7057,1601,1490,710,3491,6678,80114,4323,4070,5978,56892,7050,7980,10410,23768,1906,3956,9516,3678,4781,301,5104,56937,12,10581,3428	LTBP1,COL4A2,LGALS3,CCL2,EPS8,COL18A1,ZFP36L1,NOTCH2,THBS1,DAB2,CTGF,SERPING1,CYR61,SPARC,BICC1,MMP14,TACSTD2,REST,C8orf4,TGIF1,TFPI2,IFITM3,FLRT2,EDN1,LGALS1,LITAF,ITGA5,NFIB,ANXA1,SERPINA5,PMEPA1,SERPINA3,IFITM2,IFI16
GO:1901700	response to oxygen-containing compound	1.09158e-08	-18.3331	1354	19	0.365385	52	16543	9.07656e+75	CLDN1,PDGFC,LCN2,GNG11,CCL2,EPS8,LITAF,LGALS1,EDN1,COL18A1,ZFP36L1,DEFB1,CFTR,ANXA1,THBS1,CTGF,SPARC,COL4A1,MSN
GO:0001568	blood vessel development	1.11879e-08	-18.3084	451	12	0.230769	52	16543	4.05215e+47	LTBP1,CTGF,COL4A2,CYR61,CCL2,EDN1,MMP14,ITGA5,COL18A1,COL4A1,ZFP36L1,THBS1
GO:0048856	anatomical structure development	1.44314e-08	-18.0539	4835	35	0.673077	52	16543	9.07641e+140	CLDN1,LTBP1,LGALS3,COL4A2,CCL2,RHOC,COL18A1,ZFP36L1,NOTCH2,CFTR,THBS1,DAB2,CTGF,CYR61,SPARC,ALDH1A3,BICC1,MMP14,COL4A1,TACSTD2,KRT19,REST,PDGFC,TGIF1,FLRT2,LGALS1,EDN1,ITGA5,DEFB1,NFIB,ANXA1,SERPINA5,GPRC5B,MSN,IFI16
GO:0048514	blood vessel morphogenesis	1.56075e-08	-17.9755	369	11	0.211538	52	16543	1.49013e+43	CTGF,COL4A2,CYR61,CCL2,EDN1,MMP14,COL18A1,ITGA5,COL4A1,ZFP36L1,THBS1
GO:0001525	angiogenesis	1.75669e-08	-17.8573	287	10	0.192308	52	16543	1.49013e+40	CTGF,COL4A2,CYR61,CCL2,EDN1,MMP14,COL18A1,ITGA5,COL4A1,THBS1
GO:0001944	vasculature development	1.81065e-08	-17.827	471	12	0.230769	52	16543	4.05215e+47	LTBP1,CTGF,COL4A2,CYR61,CCL2,EDN1,MMP14,ITGA5,COL18A1,ZFP36L1,COL4A1,THBS1
GO:0006950	response to stress	1.95063e-08	-17.7525	3139	28	0.538462	52	16543	9076,7980,56034,9235,3934,3958,10410,6347,389,3956,1906,80781,3678,677,1672,301,7057,5104,1490,710,11167,3491,6678,12,4323,10581,56892,3428	CLDN1,TFPI2,PDGFC,IL32,LCN2,LGALS3,IFITM3,CCL2,RHOC,LGALS1,EDN1,COL18A1,ITGA5,ZFP36L1,DEFB1,ANXA1,THBS1,SERPINA5,CTGF,SERPING1,FSTL1,CYR61,SPARC,SERPINA3,MMP14,IFITM2,C8orf4,IFI16
GO:0072358	cardiovascular system development	2.18133e-08	-17.6407	479	12	0.230769	52	16543	4.05215e+47	LTBP1,CTGF,COL4A2,CYR61,CCL2,EDN1,MMP14,ITGA5,COL18A1,ZFP36L1,COL4A1,THBS1
GO:0014070	response to organic cyclic compound	2.82341e-08	-17.3827	845	15	0.288462	52	16543	9.07615e+58	CLDN1,CTGF,CCL2,PMEPA1,SPARC,LGALS1,EDN1,MMP14,ZFP36L1,REST,DEFB1,CFTR,MSN,ANXA1,THBS1
GO:2000147	positive regulation of cell motility	4.37006e-08	-16.9459	408	11	0.211538	52	16543	5.60342e+45	PDGFC,DAB2,LGALS3,CYR61,SPARC,EDN1,MMP14,COL18A1,ITGA5,DEFB1,THBS1
GO:0051272	positive regulation of cellular component movement	5.59178e-08	-16.6994	418	11	0.211538	52	16543	5.60342e+45	PDGFC,DAB2,LGALS3,CYR61,SPARC,EDN1,MMP14,COL18A1,ITGA5,DEFB1,THBS1
GO:0050793	regulation of developmental process	5.91254e-08	-16.6436	2231	23	0.442308	52	16543	1.2844e+92	COL4A2,LGALS3,CCL2,EPS8,FLRT2,LGALS1,EDN1,ITGA5,ZFP36L1,NOTCH2,NFIB,ANXA1,THBS1,DAB2,GPRC5B,CTGF,CYR61,SPARC,MMP14,TACSTD2,REST,MSN,C8orf4
GO:0009605	response to external stimulus	6.71577e-08	-16.5162	1687	20	0.384615	52	16543	9.07639e+81	CLDN1,LCN2,LGALS3,IFITM3,CCL2,FLRT2,LITAF,EDN1,DEFB1,NFIB,ANXA1,THBS1,MMP7,FSTL1,CYR61,SPARC,ALDH1A3,MMP14,IFITM2,IFI16
GO:0009719	response to endogenous stimulus	7.59364e-08	-16.3934	1361	18	0.346154	52	16543	9.07656e+73	CLDN1,PDGFC,COL4A2,GNG11,CCL2,FLRT2,EDN1,ZFP36L1,CFTR,ANXA1,THBS1,FSTL1,CTGF,PMEPA1,SPARC,MMP14,COL4A1,REST
GO:0040017	positive regulation of locomotion	8.18594e-08	-16.3183	434	11	0.211538	52	16543	5.60342e+45	PDGFC,DAB2,LGALS3,CYR61,SPARC,EDN1,MMP14,COL18A1,ITGA5,DEFB1,THBS1
GO:0006955	immune response	8.44822e-08	-16.2867	1061	16	0.307692	52	16543	9.07692e+64	CLDN1,IL32,LCN2,LGALS3,IFITM3,CCL2,LGALS1,EDN1,NOTCH2,DEFB1,ANXA1,THBS1,SERPING1,IFITM2,C8orf4,IFI16
GO:0009611	response to wounding	1.0318e-07	-16.0868	552	12	0.230769	52	16543	5.1048e+44	SERPINA5,TFPI2,PDGFC,CTGF,SERPING1,CYR61,SPARC,RHOC,LGALS1,ITGA5,ZFP36L1,ANXA1
GO:0033993	response to lipid	1.13831e-07	-15.9885	803	14	0.269231	52	16543	9.07615e+54	CLDN1,CTGF,LCN2,CCL2,PMEPA1,SPARC,LITAF,EDN1,ZFP36L1,REST,DEFB1,MSN,ANXA1,THBS1
GO:0071363	cellular response to growth factor stimulus	1.20683e-07	-15.9301	451	11	0.211538	52	16543	9.07671e+44	CLDN1,TGIF1,COL4A2,CTGF,FSTL1,CCL2,SPARC,FLRT2,EDN1,ZFP36L1,THBS1
GO:0048513	animal organ development	1.26281e-07	-15.8848	2738	25	0.480769	52	16543	9.07641e+100	CLDN1,LTBP1,PDGFC,CCL2,FLRT2,LGALS1,EDN1,COL18A1,ZFP36L1,NOTCH2,NFIB,ANXA1,SERPINA5,CTGF,CYR61,SPARC,ALDH1A3,BICC1,MMP14,COL4A1,TACSTD2,KRT19,REST,MSN,IFI16
GO:0002376	immune system process	1.75488e-07	-15.5557	1973	21	0.403846	52	16543	9.07692e+83	CLDN1,IL32,LCN2,LGALS3,IFITM3,CCL2,EPS8,LGALS1,EDN1,ITGA5,ZFP36L1,NOTCH2,DEFB1,ANXA1,THBS1,SERPING1,REST,IFITM2,MSN,C8orf4,IFI16
GO:0070848	response to growth factor	2.11926e-07	-15.367	477	11	0.211538	52	16543	9.07671e+44	CLDN1,TGIF1,COL4A2,CTGF,FSTL1,CCL2,SPARC,FLRT2,EDN1,ZFP36L1,THBS1
GO:0009888	tissue development	2.67122e-07	-15.1356	1479	18	0.346154	52	16543	9.0764e+68	CLDN1,LGALS3,COL4A2,RHOC,EDN1,COL18A1,ITGA5,ZFP36L1,NFIB,ANXA1,DAB2,CTGF,CYR61,ALDH1A3,MMP14,TACSTD2,COL4A1,MSN
GO:0071495	cellular response to endogenous stimulus	2.69756e-07	-15.1257	1004	15	0.288462	52	16543	9.07656e+61	CLDN1,PDGFC,COL4A2,CTGF,FSTL1,GNG11,CCL2,PMEPA1,FLRT2,EDN1,COL4A1,ZFP36L1,REST,CFTR,ANXA1
GO:0052547	regulation of peptidase activity	2.94907e-07	-15.0366	388	10	0.192308	52	16543	5104,7980,1490,710,3491,12,4323,5978,3428,7057	SERPINA5,TFPI2,CTGF,SERPING1,CYR61,SERPINA3,MMP14,REST,IFI16,THBS1
GO:0032501	multicellular organismal process	3.1941e-07	-14.9568	6308	38	0.730769	52	16543	9076,4052,1284,6347,2059,80781,677,4853,1080,7057,4316,1601,1490,710,3491,6678,220,80114,4323,1282,4070,3880,5978,7980,56034,7050,23768,1906,3956,3678,1672,4781,301,5104,51704,12,4478,3428	CLDN1,LTBP1,COL4A2,CCL2,EPS8,COL18A1,ZFP36L1,NOTCH2,CFTR,THBS1,MMP7,DAB2,CTGF,SERPING1,CYR61,SPARC,ALDH1A3,BICC1,MMP14,COL4A1,TACSTD2,KRT19,REST,TFPI2,PDGFC,TGIF1,FLRT2,EDN1,LGALS1,ITGA5,DEFB1,NFIB,ANXA1,SERPINA5,GPRC5B,SERPINA3,MSN,IFI16
GO:0050794	regulation of cellular process	3.29973e-07	-14.9243	10082	48	0.923077	52	16543	9076,4052,1284,3934,3958,2791,6347,389,2059,80781,677,4853,1080,7057,1601,1490,710,3491,6678,283349,220,80114,4323,1282,4070,3880,5978,56892,7980,56034,7050,10410,23768,9516,1906,3956,3678,1672,4781,301,5104,51704,11167,56937,12,10581,4478,3428	CLDN1,LTBP1,COL4A2,LCN2,LGALS3,GNG11,CCL2,RHOC,EPS8,COL18A1,ZFP36L1,NOTCH2,CFTR,THBS1,DAB2,CTGF,SERPING1,CYR61,SPARC,RASSF3,ALDH1A3,BICC1,MMP14,COL4A1,TACSTD2,KRT19,REST,C8orf4,TFPI2,PDGFC,TGIF1,IFITM3,FLRT2,LITAF,EDN1,LGALS1,ITGA5,DEFB1,NFIB,ANXA1,SERPINA5,GPRC5B,FSTL1,PMEPA1,SERPINA3,IFITM2,MSN,IFI16
GO:0030335	positive regulation of cell migration	3.3963e-07	-14.8954	394	10	0.192308	52	16543	5.60342e+41	PDGFC,DAB2,LGALS3,CYR61,SPARC,EDN1,MMP14,ITGA5,COL18A1,THBS1
GO:2000026	regulation of multicellular organismal development	3.85199e-07	-14.7695	1692	19	0.365385	52	16543	1.2844e+76	COL4A2,LGALS3,FLRT2,LGALS1,EDN1,ITGA5,ZFP36L1,NFIB,ANXA1,THBS1,DAB2,GPRC5B,CTGF,CYR61,SPARC,MMP14,TACSTD2,REST,C8orf4
GO:0048522	positive regulation of cellular process	3.93087e-07	-14.7492	4608	32	0.615385	52	16543	9.07639e+128	CLDN1,LCN2,LGALS3,CCL2,RHOC,EPS8,COL18A1,ZFP36L1,NOTCH2,CFTR,THBS1,DAB2,CTGF,CYR61,SPARC,ALDH1A3,MMP14,TACSTD2,REST,C8orf4,PDGFC,FLRT2,EDN1,LGALS1,LITAF,ITGA5,DEFB1,NFIB,ANXA1,GPRC5B,MSN,IFI16
GO:0009653	anatomical structure morphogenesis	4.47844e-07	-14.6188	1893	20	0.384615	52	16543	5.60341e+79	PDGFC,COL4A2,CCL2,RHOC,FLRT2,EDN1,COL18A1,ITGA5,ZFP36L1,NOTCH2,NFIB,THBS1,CTGF,CYR61,ALDH1A3,MMP14,TACSTD2,COL4A1,KRT19,MSN
GO:0002685	regulation of leukocyte migration	4.76103e-07	-14.5576	153	7	0.134615	52	16543	3.95845e+26	LGALS3,MSN,CCL2,ANXA1,EDN1,THBS1,MMP14
GO:0048731	system development	5.43292e-07	-14.4256	3891	29	0.557692	52	16543	9.07641e+117	CLDN1,LTBP1,PDGFC,COL4A2,CCL2,FLRT2,LGALS1,EDN1,ITGA5,COL18A1,ZFP36L1,NOTCH2,NFIB,ANXA1,THBS1,SERPINA5,GPRC5B,CTGF,CYR61,SPARC,ALDH1A3,BICC1,MMP14,TACSTD2,COL4A1,KRT19,REST,MSN,IFI16
GO:0031960	response to corticosteroid	5.66984e-07	-14.3829	157	7	0.134615	52	16543	9.07668e+25	CLDN1,ZFP36L1,REST,CTGF,SPARC,ANXA1,EDN1
GO:0048545	response to steroid hormone	7.00769e-07	-14.1711	326	9	0.173077	52	16543	9.07615e+34	CLDN1,CTGF,PMEPA1,SPARC,EDN1,ZFP36L1,REST,THBS1,ANXA1
GO:0040011	locomotion	7.28056e-07	-14.1329	1085	15	0.288462	52	16543	1.4904e+58	CTGF,LGALS3,CYR61,CCL2,RHOC,EPS8,FLRT2,EDN1,MMP14,ITGA5,DEFB1,MSN,NFIB,ANXA1,THBS1
GO:0048646	anatomical structure formation involved in morphogenesis	7.89853e-07	-14.0514	800	13	0.25	52	16543	1.49013e+51	CTGF,COL4A2,CYR61,CCL2,ALDH1A3,EDN1,MMP14,COL18A1,ITGA5,COL4A1,KRT19,NFIB,THBS1
GO:0007275	multicellular organism development	8.9012e-07	-13.9319	4495	31	0.596154	52	16543	9.07671e+125	CLDN1,TGIF1,PDGFC,LTBP1,COL4A2,CCL2,FLRT2,EDN1,LGALS1,COL18A1,ITGA5,ZFP36L1,NOTCH2,NFIB,THBS1,ANXA1,SERPINA5,DAB2,GPRC5B,CTGF,CYR61,SPARC,ALDH1A3,BICC1,MMP14,COL4A1,TACSTD2,KRT19,REST,MSN,IFI16
GO:1901701	cellular response to oxygen-containing compound	1.00088e-06	-13.8146	817	13	0.25	52	16543	9.07656e+50	CLDN1,PDGFC,LCN2,GNG11,CCL2,LITAF,LGALS1,EDN1,COL4A1,ZFP36L1,CFTR,MSN,ANXA1
GO:0071396	cellular response to lipid	1.16444e-06	-13.6633	451	10	0.192308	52	16543	9.07639e+38	CLDN1,LCN2,CCL2,PMEPA1,LITAF,EDN1,ZFP36L1,REST,MSN,ANXA1
GO:0048518	positive regulation of biological process	1.19778e-06	-13.635	5099	33	0.634615	52	16543	9.07639e+131	CLDN1,LCN2,LGALS3,CCL2,RHOC,EPS8,COL18A1,ZFP36L1,NOTCH2,CFTR,THBS1,DAB2,CTGF,SERPING1,CYR61,SPARC,ALDH1A3,MMP14,TACSTD2,REST,C8orf4,PDGFC,FLRT2,EDN1,LGALS1,LITAF,ITGA5,DEFB1,NFIB,ANXA1,GPRC5B,MSN,IFI16
GO:0030574	collagen catabolic process	1.54298e-06	-13.3818	63	5	0.0961538	52	16543	8.07811e+20	COL18A1,COL4A1,MMP7,COL4A2,MMP14
GO:0009887	animal organ morphogenesis	1.66489e-06	-13.3058	855	13	0.25	52	16543	5.60341e+53	PDGFC,CTGF,CYR61,CCL2,FLRT2,ALDH1A3,EDN1,MMP14,COL18A1,TACSTD2,NOTCH2,MSN,NFIB
GO:0052548	regulation of endopeptidase activity	1.74809e-06	-13.257	364	9	0.173077	52	16543	5104,7980,1490,710,3491,12,5978,3428,7057	SERPINA5,TFPI2,CTGF,SERPING1,CYR61,SERPINA3,REST,IFI16,THBS1
GO:0045087	innate immune response	2.16996e-06	-13.0408	604	11	0.211538	52	16543	9.07639e+43	CLDN1,LCN2,LGALS3,SERPING1,IFITM3,CCL2,EDN1,DEFB1,IFITM2,IFI16,ANXA1
GO:0030154	cell differentiation	2.24904e-06	-13.005	3172	25	0.480769	52	16543	9.0764e+100	CLDN1,LGALS3,COL4A2,CCL2,FLRT2,LGALS1,EDN1,ITGA5,COL18A1,ZFP36L1,NOTCH2,CFTR,DEFB1,NFIB,ANXA1,DAB2,GPRC5B,CTGF,CYR61,MMP14,COL4A1,KRT19,REST,MSN,IFI16
GO:0048584	positive regulation of response to stimulus	2.37499e-06	-12.9505	1905	19	0.365385	52	16543	5.60346e+75	PDGFC,CCL2,RHOC,EPS8,LITAF,LGALS1,EDN1,ITGA5,NOTCH2,CFTR,ANXA1,THBS1,DAB2,GPRC5B,SERPING1,CTGF,CYR61,C8orf4,IFI16
GO:0044243	multicellular organismal catabolic process	2.61317e-06	-12.8549	70	5	0.0961538	52	16543	8.07811e+20	COL18A1,COL4A1,MMP7,COL4A2,MMP14
GO:0042981	regulation of apoptotic process	2.69106e-06	-12.8256	1372	16	0.307692	52	16543	3.95863e+63	LGALS3,CCL2,LGALS1,EDN1,COL18A1,ITGA5,ZFP36L1,NOTCH2,ANXA1,THBS1,DAB2,CTGF,CYR61,RASSF3,ALDH1A3,REST
GO:0050789	regulation of biological process	2.83262e-06	-12.7743	10614	48	0.923077	52	16543	9076,4052,1284,3934,3958,2791,6347,389,2059,80781,677,4853,1080,7057,1601,1490,710,3491,6678,283349,220,80114,4323,1282,4070,3880,5978,56892,7980,56034,7050,10410,23768,9516,1906,3956,3678,1672,4781,301,5104,51704,11167,56937,12,10581,4478,3428	CLDN1,LTBP1,COL4A2,LCN2,LGALS3,GNG11,CCL2,RHOC,EPS8,COL18A1,ZFP36L1,NOTCH2,CFTR,THBS1,DAB2,CTGF,SERPING1,CYR61,SPARC,RASSF3,ALDH1A3,BICC1,MMP14,COL4A1,TACSTD2,KRT19,REST,C8orf4,TFPI2,PDGFC,TGIF1,IFITM3,FLRT2,LITAF,EDN1,LGALS1,ITGA5,DEFB1,NFIB,ANXA1,SERPINA5,GPRC5B,FSTL1,PMEPA1,SERPINA3,IFITM2,MSN,IFI16
GO:0010646	regulation of cell communication	2.96119e-06	-12.7299	2988	24	0.461538	52	16543	4.05256e+99	LTBP1,PDGFC,LGALS3,CCL2,RHOC,EPS8,FLRT2,LITAF,LGALS1,EDN1,ITGA5,NOTCH2,CFTR,ANXA1,THBS1,DAB2,GPRC5B,CTGF,CYR61,PMEPA1,BICC1,MMP14,REST,C8orf4
GO:0043067	regulation of programmed cell death	2.98693e-06	-12.7213	1383	16	0.307692	52	16543	3.95863e+63	LGALS3,CCL2,LGALS1,EDN1,COL18A1,ITGA5,ZFP36L1,NOTCH2,ANXA1,THBS1,DAB2,CTGF,CYR61,RASSF3,ALDH1A3,REST
GO:0042493	response to drug	3.41629e-06	-12.587	395	9	0.173077	52	16543	9.07671e+35	CLDN1,TGIF1,LCN2,LGALS1,EDN1,COL18A1,REST,THBS1,ANXA1
GO:0032963	collagen metabolic process	3.44526e-06	-12.5785	74	5	0.0961538	52	16543	8.07811e+20	COL18A1,COL4A1,MMP7,COL4A2,MMP14
GO:0048869	cellular developmental process	3.50439e-06	-12.5615	3247	25	0.480769	52	16543	9.0764e+100	CLDN1,LGALS3,COL4A2,CCL2,FLRT2,LGALS1,EDN1,ITGA5,COL18A1,ZFP36L1,NOTCH2,CFTR,DEFB1,NFIB,ANXA1,DAB2,GPRC5B,CTGF,CYR61,MMP14,COL4A1,KRT19,REST,MSN,IFI16
GO:0023051	regulation of signaling	4.0316e-06	-12.4213	3039	24	0.461538	52	16543	4.05256e+99	LTBP1,PDGFC,LGALS3,CCL2,RHOC,EPS8,FLRT2,LITAF,LGALS1,EDN1,ITGA5,NOTCH2,CFTR,ANXA1,THBS1,DAB2,GPRC5B,CTGF,CYR61,PMEPA1,BICC1,MMP14,REST,C8orf4
GO:0016477	cell migration	4.17313e-06	-12.3868	783	12	0.230769	52	16543	3.95815e+45	LGALS3,CTGF,CYR61,CCL2,RHOC,EPS8,EDN1,MMP14,ITGA5,MSN,ANXA1,THBS1
GO:0002009	morphogenesis of an epithelium	4.18768e-06	-12.3834	405	9	0.173077	52	16543	3.49139e+33	CYR61,RHOC,ALDH1A3,EDN1,MMP14,ITGA5,TACSTD2,COL4A1,MSN
GO:0044259	multicellular organismal macromolecule metabolic process	4.76348e-06	-12.2545	79	5	0.0961538	52	16543	8.07811e+20	COL18A1,COL4A1,MMP7,COL4A2,MMP14
GO:0051239	regulation of multicellular organismal process	4.78743e-06	-12.2495	2620	22	0.423077	52	16543	1.2844e+87	COL4A2,LGALS3,FLRT2,LITAF,LGALS1,EDN1,ITGA5,ZFP36L1,NFIB,ANXA1,THBS1,DAB2,GPRC5B,SERPING1,CTGF,CYR61,SPARC,MMP14,TACSTD2,REST,C8orf4,IFI16
GO:0051384	response to glucocorticoid	5.0814e-06	-12.1899	141	6	0.115385	52	16543	9.07668e+21	CLDN1,ZFP36L1,REST,SPARC,ANXA1,EDN1
GO:0044087	regulation of cellular component biogenesis	5.54394e-06	-12.1028	805	12	0.230769	52	16543	9.07615e+49	CLDN1,CTGF,CYR61,PMEPA1,EPS8,FLRT2,EDN1,MMP14,TACSTD2,REST,MSN,THBS1
GO:0032879	regulation of localization	5.86349e-06	-12.0468	2436	21	0.403846	52	16543	5.60344e+85	PDGFC,LGALS3,CCL2,FLRT2,LITAF,EDN1,COL18A1,ITGA5,ZFP36L1,DEFB1,CFTR,ANXA1,THBS1,DAB2,CYR61,SPARC,MMP14,TACSTD2,REST,MSN,C8orf4
GO:0006952	defense response	6.54056e-06	-11.9375	1127	14	0.269231	52	16543	9076,9235,3934,3958,710,10410,6347,12,1906,10581,1672,3428,301,7057	CLDN1,IL32,LCN2,LGALS3,SERPING1,IFITM3,CCL2,SERPINA3,EDN1,IFITM2,DEFB1,IFI16,ANXA1,THBS1
GO:0007165	signal transduction	7.1394e-06	-11.8499	4644	30	0.576923	52	16543	5.60344e+125	PDGFC,LTBP1,LCN2,COL4A2,GNG11,IFITM3,CCL2,RHOC,EPS8,FLRT2,EDN1,LITAF,LGALS1,ITGA5,ZFP36L1,NOTCH2,DEFB1,ANXA1,DAB2,GPRC5B,CTGF,FSTL1,PMEPA1,RASSF3,SPARC,COL4A1,TACSTD2,KRT19,IFITM2,IFI16
GO:0033574	response to testosterone	7.29502e-06	-11.8283	40	4	0.0769231	52	16543	1672447819067050	DEFB1,MSN,EDN1,THBS1
GO:0010941	regulation of cell death	7.30289e-06	-11.8272	1482	16	0.307692	52	16543	3.95863e+63	LGALS3,CCL2,LGALS1,EDN1,COL18A1,ITGA5,ZFP36L1,NOTCH2,ANXA1,THBS1,DAB2,CTGF,CYR61,RASSF3,ALDH1A3,REST
GO:0009966	regulation of signal transduction	7.57894e-06	-11.7901	2693	22	0.423077	52	16543	4.05256e+92	LTBP1,PDGFC,LGALS3,CCL2,RHOC,EPS8,FLRT2,LITAF,LGALS1,EDN1,ITGA5,NOTCH2,CFTR,THBS1,DAB2,GPRC5B,CTGF,CYR61,PMEPA1,BICC1,MMP14,C8orf4
GO:0007166	cell surface receptor signaling pathway	8.2407e-06	-11.7064	2071	19	0.365385	52	16543	5.60344e+79	PDGFC,LTBP1,LCN2,COL4A2,IFITM3,CCL2,EPS8,FLRT2,EDN1,ITGA5,NOTCH2,ANXA1,DAB2,CTGF,FSTL1,TACSTD2,COL4A1,KRT19,IFITM2
GO:0030162	regulation of proteolysis	8.31683e-06	-11.6972	695	11	0.211538	52	16543	5104,7980,1601,1490,710,3491,12,4323,5978,3428,7057	SERPINA5,TFPI2,DAB2,CTGF,SERPING1,CYR61,SERPINA3,MMP14,REST,IFI16,THBS1
GO:0051094	positive regulation of developmental process	8.67307e-06	-11.6553	1155	14	0.269231	52	16543	1.60152e+55	DAB2,GPRC5B,CTGF,LGALS3,CYR61,FLRT2,LGALS1,EDN1,MMP14,ITGA5,ZFP36L1,TACSTD2,ANXA1,THBS1
GO:0009628	response to abiotic stimulus	9.48891e-06	-11.5654	1002	13	0.25	52	16543	9.07643e+51	CLDN1,MMP7,CTGF,SPARC,EDN1,MMP14,COL18A1,ZFP36L1,REST,C8orf4,IFI16,ANXA1,THBS1
GO:0048585	negative regulation of response to stimulus	9.79614e-06	-11.5335	1338	15	0.288462	52	16543	4.05216e+61	LTBP1,DAB2,LGALS3,SERPING1,CCL2,PMEPA1,FLRT2,BICC1,LITAF,EDN1,MMP14,C8orf4,IFI16,ANXA1,THBS1
GO:0010647	positive regulation of cell communication	1.0345e-05	-11.479	1523	16	0.307692	52	16543	5.60346e+65	PDGFC,CCL2,RHOC,EPS8,LITAF,LGALS1,EDN1,ITGA5,NOTCH2,CFTR,THBS1,DAB2,CTGF,GPRC5B,CYR61,C8orf4
GO:0032268	regulation of cellular protein metabolic process	1.04472e-05	-11.4692	2312	20	0.384615	52	16543	7980,56034,6347,23768,1906,3678,677,7057,5104,1601,51704,710,1490,3491,56937,12,4323,5978,4478,3428	TFPI2,PDGFC,CCL2,FLRT2,EDN1,ITGA5,ZFP36L1,THBS1,SERPINA5,DAB2,GPRC5B,SERPING1,CTGF,CYR61,PMEPA1,SERPINA3,MMP14,REST,MSN,IFI16
GO:0023056	positive regulation of signaling	1.10568e-05	-11.4125	1531	16	0.307692	52	16543	5.60346e+65	PDGFC,CCL2,RHOC,EPS8,LITAF,LGALS1,EDN1,ITGA5,NOTCH2,CFTR,THBS1,DAB2,CTGF,GPRC5B,CYR61,C8orf4
GO:0034097	response to cytokine	1.11577e-05	-11.4034	717	11	0.211538	52	16543	9.07639e+44	CLDN1,LCN2,IFITM3,CCL2,SPARC,FLRT2,EDN1,ZFP36L1,IFITM2,ANXA1,THBS1
GO:0071407	cellular response to organic cyclic compound	1.14859e-05	-11.3744	459	9	0.173077	52	16543	6.34757e+34	CCL2,PMEPA1,LGALS1,EDN1,ZFP36L1,REST,CFTR,MSN,ANXA1
GO:0044236	multicellular organism metabolic process	1.17909e-05	-11.3482	95	5	0.0961538	52	16543	8.07811e+20	COL18A1,COL4A1,MMP7,COL4A2,MMP14
GO:0048870	cell motility	1.20465e-05	-11.3267	869	12	0.230769	52	16543	3.95815e+45	LGALS3,CTGF,CYR61,CCL2,RHOC,EPS8,EDN1,MMP14,ITGA5,MSN,ANXA1,THBS1
GO:0051674	localization of cell	1.20465e-05	-11.3267	869	12	0.230769	52	16543	1.4904e+45	CTGF,LGALS3,CYR61,CCL2,RHOC,EPS8,EDN1,MMP14,ITGA5,MSN,ANXA1,THBS1
GO:0044700	single organism signaling	1.29856e-05	-11.2517	5049	31	0.596154	52	16543	5.60344e+129	PDGFC,LTBP1,LCN2,COL4A2,GNG11,IFITM3,CCL2,RHOC,EPS8,FLRT2,EDN1,LITAF,LGALS1,ITGA5,ZFP36L1,NOTCH2,DEFB1,ANXA1,DAB2,GPRC5B,CTGF,FSTL1,CYR61,PMEPA1,RASSF3,SPARC,COL4A1,TACSTD2,KRT19,IFITM2,IFI16
GO:0042060	wound healing	1.31839e-05	-11.2365	467	9	0.173077	52	16543	5.1048e+33	SERPINA5,TFPI2,PDGFC,SERPING1,CYR61,SPARC,RHOC,ITGA5,ANXA1
GO:0023052	signaling	1.3218e-05	-11.2339	5053	31	0.596154	52	16543	4.05256e+129	LTBP1,PDGFC,COL4A2,LCN2,GNG11,IFITM3,CCL2,RHOC,EPS8,FLRT2,LITAF,LGALS1,EDN1,ITGA5,ZFP36L1,NOTCH2,DEFB1,ANXA1,DAB2,GPRC5B,CTGF,FSTL1,CYR61,PMEPA1,SPARC,RASSF3,COL4A1,TACSTD2,KRT19,IFITM2,IFI16
GO:0007507	heart development	1.38738e-05	-11.1855	470	9	0.173077	52	16543	4.05235e+36	LTBP1,CYR61,SPARC,FLRT2,BICC1,EDN1,ZFP36L1,NOTCH2,REST
GO:0051240	positive regulation of multicellular organismal process	1.64502e-05	-11.0152	1397	15	0.288462	52	16543	1.60152e+59	DAB2,GPRC5B,CTGF,LGALS3,CYR61,SPARC,FLRT2,LGALS1,EDN1,MMP14,ITGA5,ZFP36L1,IFI16,ANXA1,THBS1
GO:0048583	regulation of response to stimulus	1.69601e-05	-10.9846	3535	25	0.480769	52	16543	4.05256e+102	LTBP1,PDGFC,LGALS3,CCL2,RHOC,EPS8,FLRT2,LITAF,LGALS1,EDN1,ITGA5,NOTCH2,CFTR,ANXA1,THBS1,DAB2,GPRC5B,CTGF,SERPING1,CYR61,PMEPA1,BICC1,MMP14,C8orf4,IFI16
GO:0009967	positive regulation of signal transduction	1.79109e-05	-10.9301	1407	15	0.288462	52	16543	5.60342e+61	PDGFC,DAB2,GPRC5B,CTGF,CYR61,CCL2,RHOC,EPS8,LITAF,LGALS1,EDN1,ITGA5,NOTCH2,C8orf4,THBS1
GO:0010810	regulation of cell-substrate adhesion	1.80661e-05	-10.9215	176	6	0.115385	52	16543	3.67841e+23	ITGA5,TACSTD2,CYR61,LGALS1,THBS1,MMP14
GO:0009725	response to hormone	1.80873e-05	-10.9203	755	11	0.211538	52	16543	9.07615e+42	CLDN1,CTGF,GNG11,PMEPA1,SPARC,EDN1,MMP14,ZFP36L1,REST,ANXA1,THBS1
GO:0007154	cell communication	1.89235e-05	-10.8751	5135	31	0.596154	52	16543	4.05256e+129	LTBP1,PDGFC,COL4A2,LCN2,GNG11,IFITM3,CCL2,RHOC,EPS8,FLRT2,LITAF,LGALS1,EDN1,ITGA5,ZFP36L1,NOTCH2,DEFB1,ANXA1,DAB2,GPRC5B,CTGF,FSTL1,CYR61,PMEPA1,SPARC,RASSF3,COL4A1,TACSTD2,KRT19,IFITM2,IFI16
GO:0010812	negative regulation of cell-substrate adhesion	1.94452e-05	-10.8479	51	4	0.0769231	52	16543	4070395670574320	TACSTD2,LGALS1,THBS1,MMP14
GO:0050900	leukocyte migration	2.13778e-05	-10.7532	272	7	0.134615	52	16543	3.6784e+26	ITGA5,LGALS3,MSN,CCL2,EPS8,EDN1,ANXA1
GO:0048729	tissue morphogenesis	2.48842e-05	-10.6013	506	9	0.173077	52	16543	3.49139e+33	CYR61,RHOC,ALDH1A3,EDN1,MMP14,ITGA5,TACSTD2,COL4A1,MSN
GO:0022603	regulation of anatomical structure morphogenesis	2.55522e-05	-10.5748	937	12	0.230769	52	16543	1.60113e+46	DAB2,COL4A2,CCL2,SPARC,EPS8,EDN1,ITGA5,TACSTD2,MSN,NFIB,ANXA1,THBS1
GO:0071385	cellular response to glucocorticoid stimulus	2.6293e-05	-10.5462	55	4	0.0769231	52	16543	67759783011906	ZFP36L1,REST,ANXA1,EDN1
GO:0051128	regulation of cellular component organization	2.80635e-05	-10.481	2254	19	0.365385	52	16543	9.07639e+77	CLDN1,LCN2,LGALS3,CCL2,EPS8,FLRT2,LGALS1,EDN1,ANXA1,THBS1,DAB2,GPRC5B,CTGF,CYR61,PMEPA1,SPARC,MMP14,TACSTD2,MSN
GO:0051246	regulation of protein metabolic process	2.87671e-05	-10.4563	2473	20	0.384615	52	16543	7980,56034,6347,23768,1906,3678,677,7057,5104,1601,51704,710,1490,3491,56937,12,4323,5978,4478,3428	TFPI2,PDGFC,CCL2,FLRT2,EDN1,ITGA5,ZFP36L1,THBS1,SERPINA5,DAB2,GPRC5B,SERPING1,CTGF,CYR61,PMEPA1,SERPINA3,MMP14,REST,MSN,IFI16
GO:0065007	biological regulation	2.95828e-05	-10.4283	11242	48	0.923077	52	16543	9076,4052,1284,3934,3958,2791,6347,389,2059,80781,677,4853,1080,7057,1601,1490,710,3491,6678,283349,220,80114,4323,1282,4070,3880,5978,56892,7980,56034,7050,10410,23768,9516,1906,3956,3678,1672,4781,301,5104,51704,11167,56937,12,10581,4478,3428	CLDN1,LTBP1,COL4A2,LCN2,LGALS3,GNG11,CCL2,RHOC,EPS8,COL18A1,ZFP36L1,NOTCH2,CFTR,THBS1,DAB2,CTGF,SERPING1,CYR61,SPARC,RASSF3,ALDH1A3,BICC1,MMP14,COL4A1,TACSTD2,KRT19,REST,C8orf4,TFPI2,PDGFC,TGIF1,IFITM3,FLRT2,LITAF,EDN1,LGALS1,ITGA5,DEFB1,NFIB,ANXA1,SERPINA5,GPRC5B,FSTL1,PMEPA1,SERPINA3,IFITM2,MSN,IFI16
GO:0071384	cellular response to corticosteroid stimulus	3.47633e-05	-10.2669	59	4	0.0769231	52	16543	67759783011906	ZFP36L1,REST,ANXA1,EDN1
GO:0006928	movement of cell or subcellular component	3.90441e-05	-10.1508	1320	14	0.269231	52	16543	3.95815e+54	LGALS3,CTGF,CYR61,CCL2,RHOC,EPS8,FLRT2,EDN1,MMP14,ITGA5,MSN,NFIB,ANXA1,THBS1
GO:0045597	positive regulation of cell differentiation	4.28147e-05	-10.0586	829	11	0.211538	52	16543	1.60152e+42	DAB2,GPRC5B,CTGF,LGALS3,CYR61,LGALS1,EDN1,MMP14,TACSTD2,ZFP36L1,ANXA1
GO:0044319	wound healing, spreading of cells	4.32476e-05	-10.0486	22	3	0.0576923	52	16543	36783491389	ITGA5,CYR61,RHOC
GO:0090505	epiboly involved in wound healing	4.32476e-05	-10.0486	22	3	0.0576923	52	16543	36783491389	ITGA5,CYR61,RHOC
GO:0002684	positive regulation of immune system process	4.72407e-05	-9.96026	838	11	0.211538	52	16543	5.17044e+41	GPRC5B,LGALS3,SERPING1,CCL2,LGALS1,EDN1,MMP14,ZFP36L1,IFI16,ANXA1,THBS1
GO:0035295	tube development	4.84184e-05	-9.93563	551	9	0.173077	52	16543	5.60341e+35	PDGFC,CTGF,SPARC,EDN1,MMP14,ZFP36L1,COL4A1,TACSTD2,NFIB
GO:0090504	epiboly	4.96245e-05	-9.91103	23	3	0.0576923	52	16543	36783491389	ITGA5,CYR61,RHOC
GO:0001101	response to acid chemical	5.23174e-05	-9.85818	313	7	0.134615	52	16543	9.07681e+29	CLDN1,COL18A1,COL4A1,PDGFC,CTGF,SPARC,EDN1
GO:1902107	positive regulation of leukocyte differentiation	5.36207e-05	-9.83358	130	5	0.0961538	52	16543	6.77396e+17	ZFP36L1,LGALS3,ANXA1,LGALS1,MMP14
GO:0007162	negative regulation of cell adhesion	5.70202e-05	-9.7721	216	6	0.115385	52	16543	4.0704e+22	TACSTD2,LGALS3,ANXA1,LGALS1,THBS1,MMP14
GO:0071621	granulocyte chemotaxis	6.45191e-05	-9.64855	69	4	0.0769231	52	16543	395863471906301	LGALS3,CCL2,EDN1,ANXA1
GO:0071356	cellular response to tumor necrosis factor	6.47397e-05	-9.64514	221	6	0.115385	52	16543	9.07668e+22	CLDN1,ZFP36L1,LCN2,CCL2,EDN1,THBS1
GO:0051707	response to other organism	6.81731e-05	-9.59346	719	10	0.192308	52	16543	9.07639e+41	CLDN1,LCN2,IFITM3,CCL2,SPARC,LITAF,EDN1,DEFB1,IFITM2,IFI16
GO:0043207	response to external biotic stimulus	6.89699e-05	-9.58184	720	10	0.192308	52	16543	9.07639e+41	CLDN1,LCN2,IFITM3,CCL2,SPARC,LITAF,EDN1,DEFB1,IFITM2,IFI16
GO:0010035	response to inorganic substance	6.96491e-05	-9.57204	446	8	0.153846	52	16543	9.07639e+33	CLDN1,LCN2,SPARC,EDN1,COL18A1,S100A16,THBS1,ANXA1
GO:0010951	negative regulation of endopeptidase activity	7.6929e-05	-9.47263	228	6	0.115385	52	16543	5104,7980,710,12,3428,7057	SERPINA5,TFPI2,SERPING1,SERPINA3,IFI16,THBS1
GO:0090287	regulation of cellular response to growth factor stimulus	8.07285e-05	-9.42442	230	6	0.115385	52	16543	3.67841e+24	ITGA5,LTBP1,DAB2,CYR61,PMEPA1,THBS1
GO:0007492	endoderm development	8.4884e-05	-9.37422	74	4	0.0769231	52	16543	367867712844323	ITGA5,ZFP36L1,COL4A2,MMP14
GO:1902533	positive regulation of intracellular signal transduction	8.55766e-05	-9.3661	895	11	0.211538	52	16543	5.60345e+45	PDGFC,GPRC5B,CTGF,CCL2,RHOC,LITAF,LGALS1,EDN1,NOTCH2,C8orf4,THBS1
GO:0097530	granulocyte migration	8.94588e-05	-9.32173	75	4	0.0769231	52	16543	395863471906301	LGALS3,CCL2,EDN1,ANXA1
GO:0046596	regulation of viral entry into host cell	9.07825e-05	-9.30704	28	3	0.0576923	52	16543	10581104103956	IFITM2,IFITM3,LGALS1
GO:0034341	response to interferon-gamma	9.3044e-05	-9.28244	146	5	0.0961538	52	16543	9.07611e+21	CLDN1,IFITM2,IFITM3,CCL2,EDN1
GO:0009607	response to biotic stimulus	9.79451e-05	-9.2311	751	10	0.192308	52	16543	9.07639e+41	CLDN1,LCN2,IFITM3,CCL2,SPARC,LITAF,EDN1,DEFB1,IFITM2,IFI16
GO:0010466	negative regulation of peptidase activity	9.97245e-05	-9.2131	239	6	0.115385	52	16543	5104,7980,710,12,3428,7057	SERPINA5,TFPI2,SERPING1,SERPINA3,IFI16,THBS1
GO:0006935	chemotaxis	0.000101838	-9.19213	471	8	0.153846	52	16543	3.95835e+31	LGALS3,CYR61,CCL2,FLRT2,EDN1,DEFB1,NFIB,ANXA1
GO:0042330	taxis	0.000103346	-9.17742	472	8	0.153846	52	16543	3.95835e+31	LGALS3,CYR61,CCL2,FLRT2,EDN1,DEFB1,NFIB,ANXA1
GO:0034612	response to tumor necrosis factor	0.000106792	-9.14462	242	6	0.115385	52	16543	9.07668e+22	CLDN1,ZFP36L1,LCN2,CCL2,EDN1,THBS1
GO:0050865	regulation of cell activation	0.000107983	-9.13353	475	8	0.153846	52	16543	1.4904e+29	CTGF,LGALS3,CCL2,LGALS1,MMP14,ZFP36L1,THBS1,ANXA1
GO:0030855	epithelial cell differentiation	0.000114434	-9.07552	479	8	0.153846	52	16543	9.07616e+31	CLDN1,DAB2,LGALS3,COL18A1,COL4A1,MSN,NFIB,ANXA1
GO:0009743	response to carbohydrate	0.000116033	-9.06163	153	5	0.0961538	52	16543	6.77149e+18	ZFP36L1,CTGF,SPARC,LGALS1,THBS1
GO:0010952	positive regulation of peptidase activity	0.000119644	-9.03099	154	5	0.0961538	52	16543	5.97815e+19	REST,CTGF,CYR61,IFI16,MMP14
GO:0007568	aging	0.000122124	-9.01048	248	6	0.115385	52	16543	9.07643e+22	CLDN1,MMP7,CTGF,SERPING1,EDN1,LITAF
GO:0071345	cellular response to cytokine stimulus	0.000124133	-8.99416	623	9	0.173077	52	16543	9.07639e+37	CLDN1,LCN2,IFITM3,CCL2,FLRT2,EDN1,ZFP36L1,IFITM2,THBS1
GO:0002682	regulation of immune system process	0.0001307	-8.94261	1288	13	0.25	52	16543	5.17044e+50	GPRC5B,LGALS3,SERPING1,CCL2,LGALS1,EDN1,MMP14,ZFP36L1,MSN,C8orf4,IFI16,ANXA1,THBS1
GO:0030155	regulation of cell adhesion	0.000131874	-8.93367	628	9	0.173077	52	16543	3.95835e+34	LGALS3,CYR61,CCL2,LGALS1,MMP14,ITGA5,TACSTD2,THBS1,ANXA1
GO:0007155	cell adhesion	0.000133799	-8.91917	1291	13	0.25	52	16543	9.07692e+51	CLDN1,IL32,CTGF,CYR61,CCL2,FLRT2,ITGA5,COL18A1,ZFP36L1,TACSTD2,MSN,ANXA1,THBS1
GO:0002683	negative regulation of immune system process	0.000136784	-8.8971	365	7	0.134615	52	16543	6.77396e+24	ZFP36L1,LGALS3,SERPING1,CCL2,IFI16,ANXA1,THBS1
GO:0022610	biological adhesion	0.00013803	-8.88804	1295	13	0.25	52	16543	9.07692e+51	CLDN1,IL32,CTGF,CYR61,CCL2,FLRT2,ITGA5,COL18A1,ZFP36L1,TACSTD2,MSN,ANXA1,THBS1
GO:0032940	secretion by cell	0.000143522	-8.84902	495	8	0.153846	52	16543	1490,710,6678,12,1906,1080,301,7057	CTGF,SERPING1,SPARC,SERPINA3,EDN1,CFTR,ANXA1,THBS1
GO:0043615	astrocyte cell migration	0.000144198	-8.84432	6	2	0.0384615	52	16543	63474323	CCL2,MMP14
GO:2001200	positive regulation of dendritic cell differentiation	0.000144198	-8.84432	6	2	0.0384615	52	16543	39583956	LGALS3,LGALS1
GO:1903901	negative regulation of viral life cycle	0.000145615	-8.83454	85	4	0.0769231	52	16543	5.97811e+17	REST,IFITM2,IFITM3,IFI16
GO:1903708	positive regulation of hemopoiesis	0.000151729	-8.79342	162	5	0.0961538	52	16543	6.77396e+17	ZFP36L1,LGALS3,ANXA1,LGALS1,MMP14
GO:0042127	regulation of cell proliferation	0.000158344	-8.75074	1502	14	0.269231	52	16543	5.60341e+55	PDGFC,CTGF,LGALS3,CYR61,SPARC,EDN1,COL18A1,ZFP36L1,TACSTD2,NOTCH2,REST,NFIB,ANXA1,THBS1
GO:0048525	negative regulation of viral process	0.000159339	-8.74448	87	4	0.0769231	52	16543	5.97811e+17	REST,IFITM2,IFITM3,IFI16
GO:0044699	single-organism process	0.000159724	-8.74206	12210	49	0.942308	52	16543	9076,4052,1284,3934,3958,2791,6347,389,2059,80781,677,4853,1080,7057,4316,1601,1490,710,3491,6678,283349,220,80114,4323,1282,4070,3880,5978,56892,7980,56034,7050,10410,23768,9516,3956,1906,3678,1672,4781,301,5104,51704,11167,56937,12,10581,4478,3428	CLDN1,LTBP1,COL4A2,LCN2,LGALS3,GNG11,CCL2,RHOC,EPS8,COL18A1,ZFP36L1,NOTCH2,CFTR,THBS1,MMP7,DAB2,CTGF,SERPING1,CYR61,SPARC,RASSF3,ALDH1A3,BICC1,MMP14,COL4A1,TACSTD2,KRT19,REST,C8orf4,TFPI2,PDGFC,TGIF1,IFITM3,FLRT2,LITAF,LGALS1,EDN1,ITGA5,DEFB1,NFIB,ANXA1,SERPINA5,GPRC5B,FSTL1,PMEPA1,SERPINA3,IFITM2,MSN,IFI16
GO:0051336	regulation of hydrolase activity	0.000168476	-8.68872	1321	13	0.25	52	16543	5104,7980,1490,710,3491,6347,389,12,4323,5978,3428,301,7057	SERPINA5,TFPI2,CTGF,SERPING1,CYR61,CCL2,RHOC,SERPINA3,MMP14,REST,IFI16,ANXA1,THBS1
GO:0010648	negative regulation of cell communication	0.000196403	-8.53534	1158	12	0.230769	52	16543	4.05216e+51	LTBP1,DAB2,LGALS3,PMEPA1,FLRT2,BICC1,LITAF,EDN1,MMP14,REST,C8orf4,THBS1
GO:0060710	chorio-allantoic fusion	0.000201471	-8.50987	7	2	0.0384615	52	16543	6773491	ZFP36L1,CYR61
GO:0038063	collagen-activated tyrosine kinase receptor signaling pathway	0.000201471	-8.50987	7	2	0.0384615	52	16543	12821284	COL4A1,COL4A2
GO:0023057	negative regulation of signaling	0.000202833	-8.50313	1162	12	0.230769	52	16543	4.05216e+51	LTBP1,DAB2,LGALS3,PMEPA1,FLRT2,BICC1,LITAF,EDN1,MMP14,REST,C8orf4,THBS1
GO:0051241	negative regulation of multicellular organismal process	0.000203325	-8.5007	987	11	0.211538	52	16543	1.28471e+40	COL4A2,SERPING1,SPARC,LGALS1,EDN1,TACSTD2,ZFP36L1,REST,NFIB,ANXA1,THBS1
GO:0051346	negative regulation of hydrolase activity	0.000208867	-8.47381	391	7	0.134615	52	16543	5104,7980,710,12,3428,301,7057	SERPINA5,TFPI2,SERPING1,SERPINA3,IFI16,ANXA1,THBS1
GO:1903900	regulation of viral life cycle	0.00021174	-8.46015	174	5	0.0961538	52	16543	5.97811e+21	REST,IFITM2,IFITM3,IFI16,LGALS1
GO:1901654	response to ketone	0.00021174	-8.46015	174	5	0.0961538	52	16543	9.07617e+19	CLDN1,DEFB1,MSN,EDN1,THBS1
GO:0043123	positive regulation of I-kappaB kinase/NF-kappaB signaling	0.000223284	-8.40707	176	5	0.0961538	52	16543	5.17046e+20	GPRC5B,C8orf4,RHOC,LITAF,LGALS1
GO:0017015	regulation of transforming growth factor beta receptor signaling pathway	0.000252083	-8.28575	98	4	0.0769231	52	16543	4.05216e+16	LTBP1,DAB2,PMEPA1,THBS1
GO:1903844	regulation of cellular response to transforming growth factor beta stimulus	0.000262089	-8.24682	99	4	0.0769231	52	16543	4.05216e+16	LTBP1,DAB2,PMEPA1,THBS1
GO:0097529	myeloid leukocyte migration	0.000262089	-8.24682	99	4	0.0769231	52	16543	395863471906301	LGALS3,CCL2,EDN1,ANXA1
GO:0035987	endodermal cell differentiation	0.000266599	-8.22976	40	3	0.0576923	52	16543	367812844323	ITGA5,COL4A2,MMP14
GO:0035988	chondrocyte proliferation	0.000268087	-8.2242	8	2	0.0384615	52	16543	14904323	CTGF,MMP14
GO:2000643	positive regulation of early endosome to late endosome transport	0.000268087	-8.2242	8	2	0.0384615	52	16543	16014478	DAB2,MSN
GO:0050792	regulation of viral process	0.000281279	-8.17616	185	5	0.0961538	52	16543	5.97811e+21	REST,IFITM2,IFITM3,IFI16,LGALS1
GO:0032496	response to lipopolysaccharide	0.000284975	-8.16311	290	6	0.115385	52	16543	9.07639e+23	CLDN1,LCN2,CCL2,SPARC,LITAF,EDN1
GO:0050867	positive regulation of cell activation	0.000284975	-8.16311	290	6	0.115385	52	16543	1.49063e+22	CTGF,CCL2,ANXA1,LGALS1,THBS1,MMP14
GO:0002548	monocyte chemotaxis	0.00028701	-8.15599	41	3	0.0576923	52	16543	39586347301	LGALS3,CCL2,ANXA1
GO:0071383	cellular response to steroid hormone stimulus	0.000295591	-8.12654	187	5	0.0961538	52	16543	6.77598e+18	ZFP36L1,REST,PMEPA1,ANXA1,EDN1
GO:0032270	positive regulation of cellular protein metabolic process	0.000314342	-8.06503	1407	13	0.25	52	16543	5.60342e+53	PDGFC,DAB2,GPRC5B,CTGF,CYR61,CCL2,EDN1,MMP14,ITGA5,REST,MSN,IFI16,THBS1
GO:0043200	response to amino acid	0.000316457	-8.05832	104	4	0.0769231	52	16543	1.28256e+16	COL4A1,PDGFC,CTGF,EDN1
GO:0071674	mononuclear cell migration	0.0003308	-8.014	43	3	0.0576923	52	16543	39586347301	LGALS3,CCL2,ANXA1
GO:0060541	respiratory system development	0.000341859	-7.98111	193	5	0.0961538	52	16543	1.49048e+18	CTGF,NFIB,SPARC,ALDH1A3,MMP14
GO:0038065	collagen-activated signaling pathway	0.000343989	-7.9749	9	2	0.0384615	52	16543	12821284	COL4A1,COL4A2
GO:0060548	negative regulation of cell death	0.000351848	-7.95231	879	10	0.192308	52	16543	1.60115e+38	DAB2,CTGF,LGALS3,CYR61,CCL2,EDN1,ITGA5,NOTCH2,ANXA1,THBS1
GO:0002576	platelet degranulation	0.000352713	-7.94986	107	4	0.0769231	52	16543	710,6678,12,7057	SERPING1,SPARC,SERPINA3,THBS1
GO:0045861	negative regulation of proteolysis	0.00035394	-7.94638	302	6	0.115385	52	16543	5104,7980,710,12,3428,7057	SERPINA5,TFPI2,SERPING1,SERPINA3,IFI16,THBS1
GO:0002011	morphogenesis of an epithelial sheet	0.000354219	-7.94559	44	3	0.0576923	52	16543	36783491389	ITGA5,CYR61,RHOC
GO:0002237	response to molecule of bacterial origin	0.00036023	-7.92877	303	6	0.115385	52	16543	9.07639e+23	CLDN1,LCN2,CCL2,SPARC,LITAF,EDN1
GO:0002687	positive regulation of leukocyte migration	0.000365433	-7.91443	108	4	0.0769231	52	16543	3958190670574320	LGALS3,EDN1,THBS1,MMP14
GO:0001885	endothelial cell development	0.000378681	-7.87882	45	3	0.0576923	52	16543	9076807814478	CLDN1,COL18A1,MSN
GO:0070555	response to interleukin-1	0.000391853	-7.84462	110	4	0.0769231	52	16543	393463473011906	LCN2,CCL2,ANXA1,EDN1
GO:0051129	negative regulation of cellular component organization	0.000405287	-7.81091	577	8	0.153846	52	16543	1.6014e+32	DAB2,LGALS3,PMEPA1,EPS8,LGALS1,MMP14,TACSTD2,THBS1
GO:0065008	regulation of biological quality	0.000423272	-7.7675	3479	22	0.423077	52	16543	9076,7980,4052,56034,3934,6347,2059,23768,3956,1906,677,1080,301,7057,5104,51704,710,1490,220,12,5978,4478	CLDN1,TFPI2,LTBP1,PDGFC,LCN2,CCL2,EPS8,FLRT2,LGALS1,EDN1,ZFP36L1,CFTR,ANXA1,THBS1,SERPINA5,GPRC5B,SERPING1,CTGF,ALDH1A3,SERPINA3,REST,MSN
GO:1903651	positive regulation of cytoplasmic transport	0.000429121	-7.75377	10	2	0.0384615	52	16543	16014478	DAB2,MSN
GO:0002694	regulation of leukocyte activation	0.000432883	-7.74504	441	7	0.134615	52	16543	6.77396e+25	ZFP36L1,LGALS3,CCL2,ANXA1,LGALS1,THBS1,MMP14
GO:0044344	cellular response to fibroblast growth factor stimulus	0.000434007	-7.74245	113	4	0.0769231	52	16543	6771490634723760	ZFP36L1,CTGF,CCL2,FLRT2
GO:0060627	regulation of vesicle-mediated transport	0.000444775	-7.71794	443	7	0.134615	52	16543	1.6016e+26	DAB2,REST,LGALS3,CFTR,MSN,CCL2,ANXA1
GO:0010243	response to organonitrogen compound	0.000445982	-7.71523	740	9	0.173077	52	16543	5.60341e+34	PDGFC,CTGF,GNG11,SPARC,EDN1,COL4A1,ZFP36L1,CFTR,ANXA1
GO:0051592	response to calcium ion	0.00044875	-7.70904	114	4	0.0769231	52	16543	6.67814e+17	SPARC,S100A16,EDN1,THBS1
GO:0050777	negative regulation of immune response	0.000479305	-7.64317	116	4	0.0769231	52	16543	39587103428301	LGALS3,SERPING1,IFI16,ANXA1
GO:0090092	regulation of transmembrane receptor protein serine/threonine kinase signaling pathway	0.00048155	-7.6385	208	5	0.0961538	52	16543	4.05216e+20	LTBP1,DAB2,CYR61,PMEPA1,THBS1
GO:0043903	regulation of symbiosis, encompassing mutualism through parasitism	0.00048155	-7.6385	208	5	0.0961538	52	16543	5.97811e+21	REST,IFITM2,IFITM3,IFI16,LGALS1
GO:0045071	negative regulation of viral genome replication	0.000487335	-7.62656	49	3	0.0576923	52	16543	10581104103428	IFITM2,IFITM3,IFI16
GO:1903706	regulation of hemopoiesis	0.000489242	-7.62265	321	6	0.115385	52	16543	6.77396e+22	ZFP36L1,LGALS3,C8orf4,ANXA1,LGALS1,MMP14
GO:0050790	regulation of catalytic activity	0.000513619	-7.57403	2329	17	0.326923	52	16543	7980,56034,6347,389,23768,1906,301,7057,5104,710,1490,51704,3491,12,4323,5978,3428	TFPI2,PDGFC,CCL2,RHOC,FLRT2,EDN1,ANXA1,THBS1,SERPINA5,SERPING1,CTGF,GPRC5B,CYR61,SERPINA3,MMP14,REST,IFI16
GO:0001706	endoderm formation	0.000517295	-7.5669	50	3	0.0576923	52	16543	367812844323	ITGA5,COL4A2,MMP14
GO:2001198	regulation of dendritic cell differentiation	0.000523427	-7.55511	11	2	0.0384615	52	16543	39583956	LGALS3,LGALS1
GO:0048246	macrophage chemotaxis	0.000523427	-7.55511	11	2	0.0384615	52	16543	39586347	LGALS3,CCL2
GO:0071774	response to fibroblast growth factor	0.000527879	-7.54664	119	4	0.0769231	52	16543	6771490634723760	ZFP36L1,CTGF,CCL2,FLRT2
GO:0001501	skeletal system development	0.000528613	-7.54525	456	7	0.134615	52	16543	5.60341e+28	PDGFC,CTGF,CYR61,NFIB,SPARC,EDN1,MMP14
GO:0046903	secretion	0.000548922	-7.50755	604	8	0.153846	52	16543	1490,710,6678,12,1906,1080,7057,301	CTGF,SERPING1,SPARC,SERPINA3,EDN1,CFTR,THBS1,ANXA1
GO:0002252	immune effector process	0.000549647	-7.50624	459	7	0.134615	52	16543	4.85311e+29	NOTCH2,IFITM2,SERPING1,IFITM3,C8orf4,IFI16,LGALS1
GO:0051247	positive regulation of protein metabolic process	0.00055447	-7.4975	1492	13	0.25	52	16543	5.60342e+53	PDGFC,DAB2,GPRC5B,CTGF,CYR61,CCL2,EDN1,MMP14,ITGA5,REST,MSN,IFI16,THBS1
GO:0003006	developmental process involved in reproduction	0.000585881	-7.44239	610	8	0.153846	52	16543	5.10435e+29	SERPINA5,CYR61,MMP14,ZFP36L1,KRT19,CFTR,DEFB1,ANXA1
GO:0043901	negative regulation of multi-organism process	0.000597969	-7.42197	123	4	0.0769231	52	16543	5.97811e+17	REST,IFITM2,IFITM3,IFI16
GO:0030595	leukocyte chemotaxis	0.000597969	-7.42197	123	4	0.0769231	52	16543	395863471906301	LGALS3,CCL2,EDN1,ANXA1
GO:2000116	regulation of cysteine-type endopeptidase activity	0.000608598	-7.40435	219	5	0.0961538	52	16543	5.97815e+19	REST,CTGF,CYR61,IFI16,THBS1
GO:0065009	regulation of molecular function	0.000614134	-7.3953	2830	19	0.365385	52	16543	7980,56034,6347,389,23768,1906,1080,301,7057,5104,1601,51704,710,1490,3491,12,4323,5978,3428	TFPI2,PDGFC,CCL2,RHOC,FLRT2,EDN1,CFTR,ANXA1,THBS1,SERPINA5,DAB2,GPRC5B,SERPING1,CTGF,CYR61,SERPINA3,MMP14,REST,IFI16
GO:0061041	regulation of wound healing	0.000616475	-7.39149	124	4	0.0769231	52	16543	71030119067057	SERPING1,ANXA1,EDN1,THBS1
GO:0071711	basement membrane organization	0.000626849	-7.37481	12	2	0.0384615	52	16543	128223768	COL4A1,FLRT2
GO:1905523	positive regulation of macrophage migration	0.000626849	-7.37481	12	2	0.0384615	52	16543	70574323	THBS1,MMP14
GO:1905517	macrophage migration	0.000626849	-7.37481	12	2	0.0384615	52	16543	39586347	LGALS3,CCL2
GO:0045595	regulation of cell differentiation	0.000649684	-7.33902	1517	13	0.25	52	16543	1.60152e+51	DAB2,GPRC5B,CTGF,LGALS3,CYR61,FLRT2,LGALS1,EDN1,MMP14,ZFP36L1,TACSTD2,REST,ANXA1
GO:2001056	positive regulation of cysteine-type endopeptidase activity	0.000654703	-7.33133	126	4	0.0769231	52	16543	5978149034913420	REST,CTGF,CYR61,IFI16
GO:0032269	negative regulation of cellular protein metabolic process	0.000732538	-7.219	965	10	0.192308	52	16543	5104,7980,710,56937,12,23768,1906,677,3428,7057	SERPINA5,TFPI2,SERPING1,PMEPA1,SERPINA3,FLRT2,EDN1,ZFP36L1,IFI16,THBS1
GO:0043122	regulation of I-kappaB kinase/NF-kappaB signaling	0.000759339	-7.18306	230	5	0.0961538	52	16543	5.17046e+20	GPRC5B,C8orf4,RHOC,LITAF,LGALS1
GO:0043066	negative regulation of apoptotic process	0.000768382	-7.17122	798	9	0.173077	52	16543	1.6014e+34	DAB2,LGALS3,CYR61,CCL2,EDN1,ITGA5,NOTCH2,THBS1,ANXA1
GO:0009617	response to bacterium	0.000789504	-7.14411	488	7	0.134615	52	16543	9.07639e+27	CLDN1,LCN2,DEFB1,CCL2,SPARC,LITAF,EDN1
GO:0043434	response to peptide hormone	0.000817037	-7.10983	354	6	0.115385	52	16543	6.77149e+21	ZFP36L1,CTGF,GNG11,SPARC,ANXA1,EDN1
GO:0045862	positive regulation of proteolysis	0.000829103	-7.09517	355	6	0.115385	52	16543	1.6016e+23	DAB2,REST,CTGF,CYR61,IFI16,MMP14
GO:1902105	regulation of leukocyte differentiation	0.00083641	-7.08639	235	5	0.0961538	52	16543	6.77396e+17	ZFP36L1,LGALS3,ANXA1,LGALS1,MMP14
GO:0043069	negative regulation of programmed cell death	0.000847083	-7.07371	809	9	0.173077	52	16543	1.6014e+34	DAB2,LGALS3,CYR61,CCL2,EDN1,ITGA5,NOTCH2,THBS1,ANXA1
GO:0034284	response to monosaccharide	0.000847762	-7.07291	135	4	0.0769231	52	16543	1490667839567050	CTGF,SPARC,LGALS1,THBS1
GO:0002313	mature B cell differentiation involved in immune response	0.000860819	-7.05763	14	2	0.0384615	52	16543	48533956	NOTCH2,LGALS1
GO:2000353	positive regulation of endothelial cell apoptotic process	0.000860819	-7.05763	14	2	0.0384615	52	16543	807817057	COL18A1,THBS1
GO:0051093	negative regulation of developmental process	0.000869656	-7.04741	812	9	0.173077	52	16543	1.28467e+33	COL4A2,SPARC,LGALS1,TACSTD2,ZFP36L1,REST,NFIB,THBS1,ANXA1
GO:0071560	cellular response to transforming growth factor beta stimulus	0.000920183	-6.99094	138	4	0.0769231	52	16543	907667712841906	CLDN1,ZFP36L1,COL4A2,EDN1
GO:0050878	regulation of body fluid levels	0.000942642	-6.96682	503	7	0.134615	52	16543	9.07651e+27	CLDN1,SERPINA5,TFPI2,PDGFC,SERPING1,EDN1,THBS1
GO:0010950	positive regulation of endopeptidase activity	0.000945263	-6.96405	139	4	0.0769231	52	16543	5978149034913420	REST,CTGF,CYR61,IFI16
GO:0051895	negative regulation of focal adhesion assembly	0.000991256	-6.91654	15	2	0.0384615	52	16543	70574323	THBS1,MMP14
GO:0008360	regulation of cell shape	0.000996862	-6.9109	141	4	0.0769231	52	16543	447863472059301	MSN,CCL2,EPS8,ANXA1
GO:0030593	neutrophil chemotaxis	0.00101837	-6.88956	63	3	0.0576923	52	16543	395863471906	LGALS3,CCL2,EDN1
GO:0071559	response to transforming growth factor beta	0.00102339	-6.88463	142	4	0.0769231	52	16543	907667712841906	CLDN1,ZFP36L1,COL4A2,EDN1
GO:1901698	response to nitrogen compound	0.00109586	-6.81621	839	9	0.173077	52	16543	5.60341e+34	PDGFC,CTGF,GNG11,SPARC,EDN1,COL4A1,ZFP36L1,CFTR,ANXA1
GO:1903034	regulation of response to wounding	0.00110596	-6.80704	145	4	0.0769231	52	16543	71030119067057	SERPING1,ANXA1,EDN1,THBS1
GO:0051248	negative regulation of protein metabolic process	0.00112963	-6.78587	1021	10	0.192308	52	16543	5104,7980,710,56937,12,23768,1906,677,3428,7057	SERPINA5,TFPI2,SERPING1,PMEPA1,SERPINA3,FLRT2,EDN1,ZFP36L1,IFI16,THBS1
GO:0060413	atrial septum morphogenesis	0.00113059	-6.78502	16	2	0.0384615	52	16543	48533491	NOTCH2,CYR61
GO:1903392	negative regulation of adherens junction organization	0.00113059	-6.78502	16	2	0.0384615	52	16543	70574323	THBS1,MMP14
GO:0044849	estrous cycle	0.00113059	-6.78502	16	2	0.0384615	52	16543	4316301	MMP7,ANXA1
GO:0008283	cell proliferation	0.00115375	-6.76474	677	8	0.153846	52	16543	1.60115e+30	DAB2,CTGF,CYR61,EPS8,MMP14,TACSTD2,ZFP36L1,IFI16
GO:1904035	regulation of epithelial cell apoptotic process	0.00116573	-6.75441	66	3	0.0576923	52	16543	807816777057	COL18A1,ZFP36L1,THBS1
GO:0051216	cartilage development	0.0011931	-6.7312	148	4	0.0769231	52	16543	1490349147811900	CTGF,CYR61,NFIB,EDN1
GO:0010605	negative regulation of macromolecule metabolic process	0.0012054	-6.72094	2276	16	0.307692	52	16543	7980,7050,10410,23768,1906,677,4781,7057,5104,1601,710,1490,56937,12,5978,3428	TFPI2,TGIF1,IFITM3,FLRT2,EDN1,ZFP36L1,NFIB,THBS1,SERPINA5,DAB2,SERPING1,CTGF,PMEPA1,SERPINA3,REST,IFI16
GO:0051249	regulation of lymphocyte activation	0.00121051	-6.71672	382	6	0.115385	52	16543	6.77396e+21	ZFP36L1,LGALS3,CCL2,ANXA1,LGALS1,MMP14
GO:0010595	positive regulation of endothelial cell migration	0.00121768	-6.71081	67	3	0.0576923	52	16543	667819067057	SPARC,EDN1,THBS1
GO:1990266	neutrophil migration	0.00127107	-6.6679	68	3	0.0576923	52	16543	395863471906	LGALS3,CCL2,EDN1
GO:0051769	regulation of nitric-oxide synthase biosynthetic process	0.00127876	-6.66187	17	2	0.0384615	52	16543	63471906	CCL2,EDN1
GO:2000641	regulation of early endosome to late endosome transport	0.00127876	-6.66187	17	2	0.0384615	52	16543	16014478	DAB2,MSN
GO:0007167	enzyme linked receptor protein signaling pathway	0.00135211	-6.60609	694	8	0.153846	52	16543	5.60344e+34	PDGFC,LTBP1,COL4A2,FSTL1,CTGF,EPS8,FLRT2,COL4A1
GO:0016525	negative regulation of angiogenesis	0.00138223	-6.58406	70	3	0.0576923	52	16543	128466787057	COL4A2,SPARC,THBS1
GO:1901652	response to peptide	0.00141796	-6.55854	394	6	0.115385	52	16543	6.77149e+21	ZFP36L1,CTGF,GNG11,SPARC,ANXA1,EDN1
GO:1905521	regulation of macrophage migration	0.00143571	-6.54609	18	2	0.0384615	52	16543	70574323	THBS1,MMP14
GO:0035455	response to interferon-alpha	0.00143571	-6.54609	18	2	0.0384615	52	16543	1058110410	IFITM2,IFITM3
GO:0010288	response to lead ion	0.00143571	-6.54609	18	2	0.0384615	52	16543	90766678	CLDN1,SPARC
GO:0002335	mature B cell differentiation	0.00143571	-6.54609	18	2	0.0384615	52	16543	48533956	NOTCH2,LGALS1
GO:0048598	embryonic morphogenesis	0.00146789	-6.52393	543	7	0.134615	52	16543	3.67868e+25	ITGA5,ZFP36L1,COL4A2,CYR61,ALDH1A3,EDN1,MMP14
GO:0045446	endothelial cell differentiation	0.00149932	-6.50274	72	3	0.0576923	52	16543	9076807814478	CLDN1,COL18A1,MSN
GO:2000181	negative regulation of blood vessel morphogenesis	0.00149932	-6.50274	72	3	0.0576923	52	16543	128466787057	COL4A2,SPARC,THBS1
GO:1901888	regulation of cell junction assembly	0.00149932	-6.50274	72	3	0.0576923	52	16543	907670574323	CLDN1,THBS1,MMP14
GO:0043900	regulation of multi-organism process	0.00150058	-6.5019	268	5	0.0961538	52	16543	5.97811e+21	REST,IFITM2,IFITM3,IFI16,LGALS1
GO:0001934	positive regulation of protein phosphorylation	0.0015292	-6.48301	880	9	0.173077	52	16543	5.60342e+37	PDGFC,DAB2,GPRC5B,CTGF,CYR61,CCL2,EDN1,ITGA5,THBS1
GO:0009968	negative regulation of signal transduction	0.00155361	-6.46717	1065	10	0.192308	52	16543	4.05216e+43	LTBP1,DAB2,LGALS3,PMEPA1,FLRT2,BICC1,LITAF,MMP14,C8orf4,THBS1
GO:0048608	reproductive structure development	0.0015707	-6.45624	402	6	0.115385	52	16543	5.10468e+21	SERPINA5,ZFP36L1,KRT19,CYR61,ANXA1,MMP14
GO:0046597	negative regulation of viral entry into host cell	0.0016014	-6.43688	19	2	0.0384615	52	16543	1058110410	IFITM2,IFITM3
GO:0006915	apoptotic process	0.00161544	-6.42815	887	9	0.173077	52	16543	1.60139e+35	DAB2,LCN2,CYR61,LITAF,LGALS1,ZFP36L1,NOTCH2,C8orf4,IFI16
GO:0061458	reproductive system development	0.00165163	-6.40599	406	6	0.115385	52	16543	5.10468e+21	SERPINA5,ZFP36L1,KRT19,CYR61,ANXA1,MMP14
GO:0043065	positive regulation of apoptotic process	0.00171546	-6.36807	558	7	0.134615	52	16543	8.07816e+26	COL18A1,REST,CTGF,CYR61,ALDH1A3,ANXA1,THBS1
GO:1901889	negative regulation of cell junction assembly	0.00177576	-6.33353	20	2	0.0384615	52	16543	70574323	THBS1,MMP14
GO:0009651	response to salt stress	0.00177576	-6.33353	20	2	0.0384615	52	16543	9076677	CLDN1,ZFP36L1
GO:0003283	atrial septum development	0.00177576	-6.33353	20	2	0.0384615	52	16543	48533491	NOTCH2,CYR61
GO:0043068	positive regulation of programmed cell death	0.00180486	-6.31727	563	7	0.134615	52	16543	8.07816e+26	COL18A1,REST,CTGF,CYR61,ALDH1A3,ANXA1,THBS1
GO:1902531	regulation of intracellular signal transduction	0.00181054	-6.31413	1694	13	0.25	52	16543	5.60345e+54	PDGFC,GPRC5B,CTGF,CYR61,CCL2,RHOC,FLRT2,LITAF,LGALS1,EDN1,NOTCH2,C8orf4,THBS1
GO:0001932	regulation of protein phosphorylation	0.00181749	-6.3103	1282	11	0.211538	52	16543	5.60342e+47	PDGFC,DAB2,GPRC5B,CTGF,CYR61,CCL2,PMEPA1,FLRT2,EDN1,ITGA5,THBS1
GO:0048568	embryonic organ development	0.00182301	-6.30726	414	6	0.115385	52	16543	6.77388e+21	ZFP36L1,KRT19,CYR61,ALDH1A3,EDN1,MMP14
GO:0009790	embryo development	0.00184132	-6.29727	904	9	0.173077	52	16543	5.60341e+34	PDGFC,COL4A2,CYR61,ALDH1A3,EDN1,MMP14,ITGA5,ZFP36L1,KRT19
GO:0002696	positive regulation of leukocyte activation	0.00184743	-6.29396	281	5	0.0961538	52	16543	6.3473e+18	CCL2,ANXA1,LGALS1,THBS1,MMP14
GO:0030324	lung development	0.00185996	-6.2872	167	4	0.0769231	52	16543	1490478166784320	CTGF,NFIB,SPARC,MMP14
GO:0012501	programmed cell death	0.00188371	-6.27451	907	9	0.173077	52	16543	1.60139e+35	DAB2,LCN2,CYR61,LITAF,LGALS1,ZFP36L1,NOTCH2,C8orf4,IFI16
GO:1901343	negative regulation of vasculature development	0.00188734	-6.27259	78	3	0.0576923	52	16543	128466787057	COL4A2,SPARC,THBS1
GO:0036293	response to decreased oxygen levels	0.00190561	-6.26296	283	5	0.0961538	52	16543	6.77149e+18	ZFP36L1,CTGF,EDN1,THBS1,MMP14
GO:0010632	regulation of epithelial cell migration	0.00194254	-6.24376	169	4	0.0769231	52	16543	4070667819067050	TACSTD2,SPARC,EDN1,THBS1
GO:0060191	regulation of lipase activity	0.00195752	-6.23608	79	3	0.0576923	52	16543	3491389301	CYR61,RHOC,ANXA1
GO:1903649	regulation of cytoplasmic transport	0.00195874	-6.23545	21	2	0.0384615	52	16543	16014478	DAB2,MSN
GO:0060713	labyrinthine layer morphogenesis	0.00195874	-6.23545	21	2	0.0384615	52	16543	6773491	ZFP36L1,CYR61
GO:0048240	sperm capacitation	0.00195874	-6.23545	21	2	0.0384615	52	16543	16721080	DEFB1,CFTR
GO:0030323	respiratory tube development	0.00202763	-6.20089	171	4	0.0769231	52	16543	1490478166784320	CTGF,NFIB,SPARC,MMP14
GO:0070542	response to fatty acid	0.0020293	-6.20006	80	3	0.0576923	52	16543	907614901906	CLDN1,CTGF,EDN1
GO:0045069	regulation of viral genome replication	0.0020293	-6.20006	80	3	0.0576923	52	16543	10581104103428	IFITM2,IFITM3,IFI16
GO:0042327	positive regulation of phosphorylation	0.00204591	-6.19191	918	9	0.173077	52	16543	5.60342e+37	PDGFC,DAB2,GPRC5B,CTGF,CYR61,CCL2,EDN1,ITGA5,THBS1
GO:0060326	cell chemotaxis	0.00216006	-6.13762	174	4	0.0769231	52	16543	395863471906301	LGALS3,CCL2,EDN1,ANXA1
GO:0007229	integrin-mediated signaling pathway	0.00217775	-6.12946	82	3	0.0576923	52	16543	367816011490	ITGA5,DAB2,CTGF
GO:0050678	regulation of epithelial cell proliferation	0.00221685	-6.11167	293	5	0.0961538	52	16543	6.77407e+18	ZFP36L1,TACSTD2,SPARC,NFIB,THBS1
GO:0051051	negative regulation of transport	0.00231078	-6.07017	434	6	0.115385	52	16543	5.9784e+22	REST,LGALS3,LITAF,ANXA1,EDN1,THBS1
GO:0030193	regulation of blood coagulation	0.00233278	-6.06069	84	3	0.0576923	52	16543	71019067057	SERPING1,EDN1,THBS1
GO:1900046	regulation of hemostasis	0.00233278	-6.06069	84	3	0.0576923	52	16543	71019067057	SERPING1,EDN1,THBS1
GO:0022604	regulation of cell morphogenesis	0.00233752	-6.05867	435	6	0.115385	52	16543	4.07045e+22	TACSTD2,MSN,CCL2,SPARC,EPS8,ANXA1
GO:0002521	leukocyte differentiation	0.00235121	-6.05283	297	5	0.0961538	52	16543	6.77485e+17	ZFP36L1,NOTCH2,IFI16,LGALS1,ANXA1
GO:0070482	response to oxygen levels	0.00238571	-6.03826	298	5	0.0961538	52	16543	6.77149e+18	ZFP36L1,CTGF,EDN1,THBS1,MMP14
GO:0071347	cellular response to interleukin-1	0.0024128	-6.02697	85	3	0.0576923	52	16543	393463471906	LCN2,CCL2,EDN1
GO:0010942	positive regulation of cell death	0.00244332	-6.0144	594	7	0.134615	52	16543	8.07816e+26	COL18A1,REST,CTGF,CYR61,ALDH1A3,ANXA1,THBS1
GO:0071417	cellular response to organonitrogen compound	0.00244684	-6.01296	439	6	0.115385	52	16543	1.28268e+23	COL4A1,ZFP36L1,PDGFC,CFTR,GNG11,EDN1
GO:0008219	cell death	0.00250994	-5.9875	946	9	0.173077	52	16543	1.60139e+35	DAB2,LCN2,CYR61,LITAF,LGALS1,ZFP36L1,NOTCH2,C8orf4,IFI16
GO:2000191	regulation of fatty acid transport	0.00255887	-5.96819	24	2	0.0384615	52	16543	19067057	EDN1,THBS1
GO:0060669	embryonic placenta morphogenesis	0.00255887	-5.96819	24	2	0.0384615	52	16543	6773491	ZFP36L1,CYR61
GO:0035456	response to interferon-beta	0.00255887	-5.96819	24	2	0.0384615	52	16543	1058110410	IFITM2,IFITM3
GO:0032897	negative regulation of viral transcription	0.00255887	-5.96819	24	2	0.0384615	52	16543	597810410	REST,IFITM3
GO:0030511	positive regulation of transforming growth factor beta receptor signaling pathway	0.00255887	-5.96819	24	2	0.0384615	52	16543	16017057	DAB2,THBS1
GO:1903846	positive regulation of cellular response to transforming growth factor beta stimulus	0.00255887	-5.96819	24	2	0.0384615	52	16543	16017057	DAB2,THBS1
GO:0048771	tissue remodeling	0.0025779	-5.96078	87	3	0.0576923	52	16543	48533014323	NOTCH2,ANXA1,MMP14
GO:0001892	embryonic placenta development	0.0025779	-5.96078	87	3	0.0576923	52	16543	67738803491	ZFP36L1,KRT19,CYR61
GO:0010038	response to metal ion	0.00263763	-5.93787	305	5	0.0961538	52	16543	9.07667e+21	CLDN1,SPARC,S100A16,EDN1,THBS1
GO:0051130	positive regulation of cellular component organization	0.00265526	-5.93121	1145	10	0.192308	52	16543	9.07616e+40	CLDN1,DAB2,GPRC5B,CTGF,LCN2,CCL2,FLRT2,EDN1,MSN,ANXA1
GO:0050818	regulation of coagulation	0.00266301	-5.9283	88	3	0.0576923	52	16543	71019067057	SERPING1,EDN1,THBS1
GO:0042063	gliogenesis	0.00274978	-5.89624	186	4	0.0769231	52	16543	634747813014323	CCL2,NFIB,ANXA1,MMP14
GO:0045577	regulation of B cell differentiation	0.00277581	-5.88681	25	2	0.0384615	52	16543	6774323	ZFP36L1,MMP14
GO:1904037	positive regulation of epithelial cell apoptotic process	0.00277581	-5.88681	25	2	0.0384615	52	16543	807817057	COL18A1,THBS1
GO:0003158	endothelium development	0.00283839	-5.86452	90	3	0.0576923	52	16543	9076807814478	CLDN1,COL18A1,MSN
GO:0009892	negative regulation of metabolic process	0.00285454	-5.85885	2469	16	0.307692	52	16543	7980,7050,10410,23768,1906,677,4781,7057,5104,1601,710,1490,56937,12,5978,3428	TFPI2,TGIF1,IFITM3,FLRT2,EDN1,ZFP36L1,NFIB,THBS1,SERPINA5,DAB2,SERPING1,CTGF,PMEPA1,SERPINA3,REST,IFI16
GO:0006887	exocytosis	0.00290839	-5.84015	312	5	0.0961538	52	16543	1080,710,6678,12,7057	CFTR,SERPING1,SPARC,SERPINA3,THBS1
GO:0071229	cellular response to acid chemical	0.00291285	-5.83862	189	4	0.0769231	52	16543	9.07613e+16	CLDN1,COL4A1,PDGFC,EDN1
GO:0006954	inflammatory response	0.00298731	-5.81338	457	6	0.115385	52	16543	1672,6347,12,3428,301,7057	DEFB1,CCL2,SERPINA3,IFI16,ANXA1,THBS1
GO:0080090	regulation of primary metabolic process	0.00299592	-5.8105	5684	28	0.538462	52	16543	7980,7050,56034,10410,6347,23768,9516,1906,3678,677,4853,4781,301,7057,5104,1601,51704,1490,710,11167,3491,56937,12,4323,5978,4478,56892,3428	TFPI2,TGIF1,PDGFC,IFITM3,CCL2,FLRT2,LITAF,EDN1,ITGA5,ZFP36L1,NOTCH2,NFIB,ANXA1,THBS1,SERPINA5,DAB2,GPRC5B,CTGF,SERPING1,FSTL1,CYR61,PMEPA1,SERPINA3,MMP14,REST,MSN,C8orf4,IFI16
GO:0014065	phosphatidylinositol 3-kinase signaling	0.00300109	-5.80878	26	2	0.0384615	52	16543	6771906	ZFP36L1,EDN1
GO:0042325	regulation of phosphorylation	0.00311983	-5.76998	1373	11	0.211538	52	16543	5.60342e+47	PDGFC,DAB2,GPRC5B,CTGF,CYR61,CCL2,PMEPA1,FLRT2,EDN1,ITGA5,THBS1
GO:0060255	regulation of macromolecule metabolic process	0.0031288	-5.7671	5699	28	0.538462	52	16543	7980,7050,56034,3934,10410,6347,23768,9516,1906,3678,677,4853,4781,7057,5104,1601,51704,1490,710,11167,3491,56937,12,4323,5978,4478,56892,3428	TFPI2,TGIF1,PDGFC,LCN2,IFITM3,CCL2,FLRT2,LITAF,EDN1,ITGA5,ZFP36L1,NOTCH2,NFIB,THBS1,SERPINA5,DAB2,GPRC5B,CTGF,SERPING1,FSTL1,CYR61,PMEPA1,SERPINA3,MMP14,REST,MSN,C8orf4,IFI16
GO:1901545	response to raffinose	0.00314332	-5.76247	1	1	0.0192308	52	16543	677	ZFP36L1
GO:0002264	endothelial cell activation involved in immune response	0.00314332	-5.76247	1	1	0.0192308	52	16543	56892	C8orf4
GO:0035684	helper T cell extravasation	0.00314332	-5.76247	1	1	0.0192308	52	16543	6347	CCL2
GO:0061141	lung ciliated cell differentiation	0.00314332	-5.76247	1	1	0.0192308	52	16543	4781	NFIB
GO:0031583	phospholipase D-activating G-protein coupled receptor signaling pathway	0.00314332	-5.76247	1	1	0.0192308	52	16543	1906	EDN1
GO:2000740	negative regulation of mesenchymal stem cell differentiation	0.00314332	-5.76247	1	1	0.0192308	52	16543	5978	REST
GO:1903545	cellular response to butyrate	0.00314332	-5.76247	1	1	0.0192308	52	16543	9076	CLDN1
GO:0097403	cellular response to raffinose	0.00314332	-5.76247	1	1	0.0192308	52	16543	677	ZFP36L1
GO:0042313	protein kinase C deactivation	0.00314332	-5.76247	1	1	0.0192308	52	16543	1906	EDN1
GO:2000795	negative regulation of epithelial cell proliferation involved in lung morphogenesis	0.00314332	-5.76247	1	1	0.0192308	52	16543	4781	NFIB
GO:0002041	intussusceptive angiogenesis	0.00314332	-5.76247	1	1	0.0192308	52	16543	3491	CYR61
GO:2000797	regulation of amniotic stem cell differentiation	0.00314332	-5.76247	1	1	0.0192308	52	16543	5978	REST
GO:0061772	drug transport across blood-nerve barrier	0.00314332	-5.76247	1	1	0.0192308	52	16543	9076	CLDN1
GO:0021768	nucleus accumbens development	0.00314332	-5.76247	1	1	0.0192308	52	16543	220	ALDH1A3
GO:0043179	rhythmic excitation	0.00314332	-5.76247	1	1	0.0192308	52	16543	1906	EDN1
GO:1902161	positive regulation of cyclic nucleotide-gated ion channel activity	0.00314332	-5.76247	1	1	0.0192308	52	16543	1080	CFTR
GO:2000706	negative regulation of dense core granule biogenesis	0.00314332	-5.76247	1	1	0.0192308	52	16543	5978	REST
GO:2000798	negative regulation of amniotic stem cell differentiation	0.00314332	-5.76247	1	1	0.0192308	52	16543	5978	REST
GO:0034118	regulation of erythrocyte aggregation	0.00314332	-5.76247	1	1	0.0192308	52	16543	3956	LGALS1
GO:0034120	positive regulation of erythrocyte aggregation	0.00314332	-5.76247	1	1	0.0192308	52	16543	3956	LGALS1
GO:0010754	negative regulation of cGMP-mediated signaling	0.00314332	-5.76247	1	1	0.0192308	52	16543	7057	THBS1
GO:0002605	negative regulation of dendritic cell antigen processing and presentation	0.00314332	-5.76247	1	1	0.0192308	52	16543	7057	THBS1
GO:1903544	response to butyrate	0.00314332	-5.76247	1	1	0.0192308	52	16543	9076	CLDN1
GO:0072683	T cell extravasation	0.00314332	-5.76247	1	1	0.0192308	52	16543	6347	CCL2
GO:0061448	connective tissue development	0.0031992	-5.74486	194	4	0.0769231	52	16543	1490349147811900	CTGF,CYR61,NFIB,EDN1
GO:0031638	zymogen activation	0.00323468	-5.73383	27	2	0.0384615	52	16543	34284323	IFI16,MMP14
GO:0043281	regulation of cysteine-type endopeptidase activity involved in apoptotic process	0.00331893	-5.70811	196	4	0.0769231	52	16543	5978149034917050	REST,CTGF,CYR61,THBS1
GO:0044702	single organism reproductive process	0.00332382	-5.70664	1181	10	0.192308	52	16543	5.10443e+37	SERPINA5,MMP7,CYR61,EDN1,MMP14,ZFP36L1,KRT19,DEFB1,CFTR,ANXA1
GO:0009612	response to mechanical stimulus	0.00337994	-5.6899	197	4	0.0769231	52	16543	4316190670574320	MMP7,EDN1,THBS1,MMP14
GO:0003279	cardiac septum development	0.00340673	-5.682	96	3	0.0576923	52	16543	405248533491	LTBP1,NOTCH2,CYR61
GO:0002698	negative regulation of immune effector process	0.00340673	-5.682	96	3	0.0576923	52	16543	3958710301	LGALS3,SERPING1,ANXA1
GO:0031323	regulation of cellular metabolic process	0.00341992	-5.67814	5730	28	0.538462	52	16543	7980,7050,56034,10410,6347,23768,9516,1906,3678,677,4853,4781,301,7057,5104,1601,51704,1490,710,11167,3491,56937,12,4323,5978,4478,56892,3428	TFPI2,TGIF1,PDGFC,IFITM3,CCL2,FLRT2,LITAF,EDN1,ITGA5,ZFP36L1,NOTCH2,NFIB,ANXA1,THBS1,SERPINA5,DAB2,GPRC5B,CTGF,SERPING1,FSTL1,CYR61,PMEPA1,SERPINA3,MMP14,REST,MSN,C8orf4,IFI16
GO:0045746	negative regulation of Notch signaling pathway	0.00347652	-5.66172	28	2	0.0384615	52	16543	568924323	C8orf4,MMP14
GO:0002688	regulation of leukocyte chemotaxis	0.00350772	-5.65279	97	3	0.0576923	52	16543	634719067057	CCL2,EDN1,THBS1
GO:0051591	response to cAMP	0.00350772	-5.65279	97	3	0.0576923	52	16543	67710806678	ZFP36L1,CFTR,SPARC
GO:0019222	regulation of metabolic process	0.0035527	-5.64005	6040	29	0.557692	52	16543	7980,7050,56034,3934,10410,6347,23768,9516,1906,3678,677,4853,4781,301,7057,5104,1601,51704,1490,710,11167,3491,56937,12,4323,5978,4478,56892,3428	TFPI2,TGIF1,PDGFC,LCN2,IFITM3,CCL2,FLRT2,LITAF,EDN1,ITGA5,ZFP36L1,NOTCH2,NFIB,ANXA1,THBS1,SERPINA5,DAB2,GPRC5B,CTGF,SERPING1,FSTL1,CYR61,PMEPA1,SERPINA3,MMP14,REST,MSN,C8orf4,IFI16
GO:0035239	tube morphogenesis	0.00360231	-5.62618	328	5	0.0961538	52	16543	1.28241e+19	COL4A1,TACSTD2,NFIB,EDN1,MMP14
GO:0031324	negative regulation of cellular metabolic process	0.00371055	-5.59657	2295	15	0.288462	52	16543	5104,7980,7050,1601,710,10410,56937,12,23768,1906,677,5978,4781,3428,7057	SERPINA5,TFPI2,TGIF1,DAB2,SERPING1,IFITM3,PMEPA1,SERPINA3,FLRT2,EDN1,ZFP36L1,REST,NFIB,IFI16,THBS1
GO:0090100	positive regulation of transmembrane receptor protein serine/threonine kinase signaling pathway	0.00371517	-5.59533	99	3	0.0576923	52	16543	160134917057	DAB2,CYR61,THBS1
GO:0045920	negative regulation of exocytosis	0.00372655	-5.59227	29	2	0.0384615	52	16543	5978301	REST,ANXA1
GO:0001569	branching involved in blood vessel morphogenesis	0.00372655	-5.59227	29	2	0.0384615	52	16543	12821906	COL4A1,EDN1
GO:0043086	negative regulation of catalytic activity	0.00379128	-5.57505	819	8	0.153846	52	16543	5104,7980,710,12,23768,3428,7057,301	SERPINA5,TFPI2,SERPING1,SERPINA3,FLRT2,IFI16,THBS1,ANXA1
GO:0044070	regulation of anion transport	0.00382165	-5.56707	100	3	0.0576923	52	16543	108019067057	CFTR,EDN1,THBS1
GO:0072593	reactive oxygen species metabolic process	0.00382165	-5.56707	100	3	0.0576923	52	16543	149034911906	CTGF,CYR61,EDN1
GO:0042698	ovulation cycle	0.00392998	-5.53912	101	3	0.0576923	52	16543	43163014323	MMP7,ANXA1,MMP14
GO:0001953	negative regulation of cell-matrix adhesion	0.00398474	-5.52528	30	2	0.0384615	52	16543	70574323	THBS1,MMP14
GO:0061028	establishment of endothelial barrier	0.00398474	-5.52528	30	2	0.0384615	52	16543	90764478	CLDN1,MSN
GO:0001937	negative regulation of endothelial cell proliferation	0.00425101	-5.4606	31	2	0.0384615	52	16543	66787057	SPARC,THBS1
GO:1903959	regulation of anion transmembrane transport	0.00425101	-5.4606	31	2	0.0384615	52	16543	10807057	CFTR,THBS1
GO:0003209	cardiac atrium morphogenesis	0.00425101	-5.4606	31	2	0.0384615	52	16543	48533491	NOTCH2,CYR61
GO:0010634	positive regulation of epithelial cell migration	0.00438197	-5.43026	105	3	0.0576923	52	16543	667819067057	SPARC,EDN1,THBS1
GO:0045765	regulation of angiogenesis	0.00438888	-5.42868	212	4	0.0769231	52	16543	3678128466787050	ITGA5,COL4A2,SPARC,THBS1
GO:0051385	response to mineralocorticoid	0.00452533	-5.39806	32	2	0.0384615	52	16543	14901906	CTGF,EDN1
GO:0010629	negative regulation of gene expression	0.00454604	-5.3935	1442	11	0.211538	52	16543	7.05016e+42	TGIF1,DAB2,CTGF,SERPING1,IFITM3,EDN1,ZFP36L1,REST,NFIB,IFI16,THBS1
GO:0045937	positive regulation of phosphate metabolic process	0.00456813	-5.38865	1035	9	0.173077	52	16543	5.60342e+37	PDGFC,DAB2,GPRC5B,CTGF,CYR61,CCL2,EDN1,ITGA5,THBS1
GO:0010562	positive regulation of phosphorus metabolic process	0.00456813	-5.38865	1035	9	0.173077	52	16543	5.60342e+37	PDGFC,DAB2,GPRC5B,CTGF,CYR61,CCL2,EDN1,ITGA5,THBS1
GO:0030098	lymphocyte differentiation	0.00468881	-5.36258	216	4	0.0769231	52	16543	67748533956301	ZFP36L1,NOTCH2,LGALS1,ANXA1
GO:0007169	transmembrane receptor protein tyrosine kinase signaling pathway	0.00472881	-5.35408	502	6	0.115385	52	16543	5.60341e+25	PDGFC,COL4A1,COL4A2,CTGF,EPS8,FLRT2
GO:0043491	protein kinase B signaling	0.00480764	-5.33755	33	2	0.0384615	52	16543	6776347	ZFP36L1,CCL2
GO:1903318	negative regulation of protein maturation	0.00480764	-5.33755	33	2	0.0384615	52	16543	7107057	SERPING1,THBS1
GO:0010955	negative regulation of protein processing	0.00480764	-5.33755	33	2	0.0384615	52	16543	7107057	SERPING1,THBS1
GO:0030097	hemopoiesis	0.00505567	-5.28724	509	6	0.115385	52	16543	6.77485e+21	ZFP36L1,NOTCH2,REST,IFI16,LGALS1,ANXA1
GO:0045445	myoblast differentiation	0.00509789	-5.27893	34	2	0.0384615	52	16543	59783956	REST,LGALS1
GO:0045823	positive regulation of heart contraction	0.00509789	-5.27893	34	2	0.0384615	52	16543	14901906	CTGF,EDN1
GO:0045824	negative regulation of innate immune response	0.00509789	-5.27893	34	2	0.0384615	52	16543	7103428	SERPING1,IFI16
GO:1901699	cellular response to nitrogen compound	0.00510369	-5.27779	510	6	0.115385	52	16543	1.28268e+23	COL4A1,ZFP36L1,PDGFC,CFTR,GNG11,EDN1
GO:0001704	formation of primary germ layer	0.00511705	-5.27518	111	3	0.0576923	52	16543	367812844323	ITGA5,COL4A2,MMP14
GO:0007399	nervous system development	0.00514098	-5.27051	2138	14	0.269231	52	16543	9.07656e+55	CLDN1,PDGFC,GPRC5B,CCL2,ALDH1A3,FLRT2,LGALS1,MMP14,ZFP36L1,COL4A1,NOTCH2,REST,NFIB,ANXA1
GO:0003179	heart valve morphogenesis	0.00539603	-5.22209	35	2	0.0384615	52	16543	48533491	NOTCH2,CYR61
GO:0003230	cardiac atrium development	0.00539603	-5.22209	35	2	0.0384615	52	16543	48533491	NOTCH2,CYR61
GO:0071675	regulation of mononuclear cell migration	0.00539603	-5.22209	35	2	0.0384615	52	16543	39587057	LGALS3,THBS1
GO:0043270	positive regulation of ion transport	0.00549851	-5.20328	226	4	0.0769231	52	16543	3958108063471900	LGALS3,CFTR,CCL2,EDN1
GO:0010594	regulation of endothelial cell migration	0.0055108	-5.20105	114	3	0.0576923	52	16543	667819067057	SPARC,EDN1,THBS1
GO:0045055	regulated exocytosis	0.0055843	-5.1878	227	4	0.0769231	52	16543	710,6678,12,7057	SERPING1,SPARC,SERPINA3,THBS1
GO:0044092	negative regulation of molecular function	0.00560332	-5.1844	1068	9	0.173077	52	16543	5104,7980,1601,710,12,23768,3428,7057,301	SERPINA5,TFPI2,DAB2,SERPING1,SERPINA3,FLRT2,IFI16,THBS1,ANXA1
GO:0032870	cellular response to hormone stimulus	0.00591876	-5.12963	526	6	0.115385	52	16543	6.77598e+22	ZFP36L1,REST,GNG11,PMEPA1,ANXA1,EDN1
GO:0050680	negative regulation of epithelial cell proliferation	0.00592231	-5.12903	117	3	0.0576923	52	16543	667847817057	SPARC,NFIB,THBS1
GO:0043280	positive regulation of cysteine-type endopeptidase activity involved in apoptotic process	0.00592231	-5.12903	117	3	0.0576923	52	16543	597814903491	REST,CTGF,CYR61
GO:0002312	B cell activation involved in immune response	0.00601578	-5.11337	37	2	0.0384615	52	16543	48533956	NOTCH2,LGALS1
GO:0045785	positive regulation of cell adhesion	0.00611758	-5.09659	372	5	0.0961538	52	16543	3.67835e+18	ITGA5,CYR61,CCL2,ANXA1,LGALS1
GO:2000790	regulation of mesenchymal cell proliferation involved in lung development	0.00627696	-5.07087	2	1	0.0192308	52	16543	4781	NFIB
GO:0014839	myoblast migration involved in skeletal muscle regeneration	0.00627696	-5.07087	2	1	0.0192308	52	16543	301	ANXA1
GO:0021740	principal sensory nucleus of trigeminal nerve development	0.00627696	-5.07087	2	1	0.0192308	52	16543	4781	NFIB
GO:1902941	regulation of voltage-gated chloride channel activity	0.00627696	-5.07087	2	1	0.0192308	52	16543	1080	CFTR
GO:1902766	skeletal muscle satellite cell migration	0.00627696	-5.07087	2	1	0.0192308	52	16543	389	RHOC
GO:0001868	regulation of complement activation, lectin pathway	0.00627696	-5.07087	2	1	0.0192308	52	16543	710	SERPING1
GO:0033031	positive regulation of neutrophil apoptotic process	0.00627696	-5.07087	2	1	0.0192308	52	16543	301	ANXA1
GO:1902943	positive regulation of voltage-gated chloride channel activity	0.00627696	-5.07087	2	1	0.0192308	52	16543	1080	CFTR
GO:1904582	positive regulation of intracellular mRNA localization	0.00627696	-5.07087	2	1	0.0192308	52	16543	677	ZFP36L1
GO:2000521	negative regulation of immunological synapse formation	0.00627696	-5.07087	2	1	0.0192308	52	16543	3958	LGALS3
GO:2000791	negative regulation of mesenchymal cell proliferation involved in lung development	0.00627696	-5.07087	2	1	0.0192308	52	16543	4781	NFIB
GO:1902159	regulation of cyclic nucleotide-gated ion channel activity	0.00627696	-5.07087	2	1	0.0192308	52	16543	1080	CFTR
GO:0036292	DNA rewinding	0.00627696	-5.07087	2	1	0.0192308	52	16543	301	ANXA1
GO:0010752	regulation of cGMP-mediated signaling	0.00627696	-5.07087	2	1	0.0192308	52	16543	7057	THBS1
GO:1904580	regulation of intracellular mRNA localization	0.00627696	-5.07087	2	1	0.0192308	52	16543	677	ZFP36L1
GO:0001869	negative regulation of complement activation, lectin pathway	0.00627696	-5.07087	2	1	0.0192308	52	16543	710	SERPING1
GO:0035026	leading edge cell differentiation	0.00627696	-5.07087	2	1	0.0192308	52	16543	1601	DAB2
GO:0021730	trigeminal sensory nucleus development	0.00627696	-5.07087	2	1	0.0192308	52	16543	4781	NFIB
GO:0034696	response to prostaglandin F	0.00627696	-5.07087	2	1	0.0192308	52	16543	1906	EDN1
GO:0008347	glial cell migration	0.00633729	-5.0613	38	2	0.0384615	52	16543	63474323	CCL2,MMP14
GO:1901342	regulation of vasculature development	0.0063971	-5.05191	236	4	0.0769231	52	16543	3678128466787050	ITGA5,COL4A2,SPARC,THBS1
GO:0051050	positive regulation of transport	0.00648511	-5.03825	896	8	0.153846	52	16543	1.6014e+31	DAB2,LGALS3,CCL2,EDN1,CFTR,MSN,C8orf4,ANXA1
GO:2000401	regulation of lymphocyte migration	0.00666648	-5.01066	39	2	0.0384615	52	16543	44786347	MSN,CCL2
GO:0034605	cellular response to heat	0.00666648	-5.01066	39	2	0.0384615	52	16543	568927057	C8orf4,THBS1
GO:0071622	regulation of granulocyte chemotaxis	0.00666648	-5.01066	39	2	0.0384615	52	16543	19067057	EDN1,THBS1
GO:0003170	heart valve development	0.00666648	-5.01066	39	2	0.0384615	52	16543	48533491	NOTCH2,CYR61
GO:0071548	response to dexamethasone	0.00666648	-5.01066	39	2	0.0384615	52	16543	90761906	CLDN1,EDN1
GO:0045471	response to ethanol	0.00679947	-4.99091	123	3	0.0576923	52	16543	907666782059	CLDN1,SPARC,EPS8
GO:0090288	negative regulation of cellular response to growth factor stimulus	0.00695277	-4.96861	124	3	0.0576923	52	16543	4052569377057	LTBP1,PMEPA1,THBS1
GO:0043297	apical junction assembly	0.00700332	-4.96137	40	2	0.0384615	52	16543	9076389	CLDN1,RHOC
GO:0045933	positive regulation of muscle contraction	0.00700332	-4.96137	40	2	0.0384615	52	16543	14901906	CTGF,EDN1
GO:0022414	reproductive process	0.00708737	-4.94944	1315	10	0.192308	52	16543	5.10443e+37	SERPINA5,MMP7,CYR61,EDN1,MMP14,ZFP36L1,KRT19,DEFB1,CFTR,ANXA1
GO:0009749	response to glucose	0.00710812	-4.94652	125	3	0.0576923	52	16543	149039567057	CTGF,LGALS1,THBS1
GO:0071346	cellular response to interferon-gamma	0.00710812	-4.94652	125	3	0.0576923	52	16543	907663471906	CLDN1,CCL2,EDN1
GO:0000003	reproduction	0.00716179	-4.939	1317	10	0.192308	52	16543	5.10443e+37	SERPINA5,MMP7,CYR61,EDN1,MMP14,ZFP36L1,KRT19,DEFB1,CFTR,ANXA1
GO:0070372	regulation of ERK1 and ERK2 cascade	0.00718271	-4.93608	244	4	0.0769231	52	16543	5.60341e+16	PDGFC,CTGF,CYR61,CCL2
GO:2000736	regulation of stem cell differentiation	0.00734775	-4.91336	41	2	0.0384615	52	16543	40705978	TACSTD2,REST
GO:0031667	response to nutrient levels	0.00735847	-4.9119	389	5	0.0961538	52	16543	4.31639e+20	MMP7,LCN2,FSTL1,SPARC,IFI16
GO:2000027	regulation of organ morphogenesis	0.00749307	-4.89378	247	4	0.0769231	52	16543	4070160147811900	TACSTD2,DAB2,NFIB,EDN1
GO:0048732	gland development	0.00751522	-4.89083	391	5	0.0961538	52	16543	9.07651e+18	CLDN1,SERPINA5,MSN,NFIB,ANXA1
GO:0034329	cell junction assembly	0.00758651	-4.88138	128	3	0.0576923	52	16543	90763678389	CLDN1,ITGA5,RHOC
GO:0009615	response to virus	0.00759846	-4.87981	248	4	0.0769231	52	16543	1.05814e+17	IFITM2,LCN2,IFITM3,IFI16
GO:0043085	positive regulation of catalytic activity	0.00760769	-4.8786	1545	11	0.211538	52	16543	5.60345e+44	PDGFC,GPRC5B,CTGF,CYR61,CCL2,RHOC,EDN1,MMP14,REST,IFI16,THBS1
GO:0048534	hematopoietic or lymphoid organ development	0.0076991	-4.86665	556	6	0.115385	52	16543	6.77485e+21	ZFP36L1,NOTCH2,REST,IFI16,LGALS1,ANXA1
GO:2000351	regulation of endothelial cell apoptotic process	0.00769971	-4.86657	42	2	0.0384615	52	16543	807817057	COL18A1,THBS1
GO:1903793	positive regulation of anion transport	0.00769971	-4.86657	42	2	0.0384615	52	16543	10801906	CFTR,EDN1
GO:0001503	ossification	0.00770483	-4.86591	249	4	0.0769231	52	16543	1490349166784320	CTGF,CYR61,SPARC,MMP14
GO:0031401	positive regulation of protein modification process	0.00790266	-4.84056	1127	9	0.173077	52	16543	5.60342e+37	PDGFC,DAB2,GPRC5B,CTGF,CYR61,CCL2,EDN1,ITGA5,THBS1
GO:0046683	response to organophosphorus	0.0079158	-4.83889	130	3	0.0576923	52	16543	67710806678	ZFP36L1,CFTR,SPARC
GO:0009746	response to hexose	0.0079158	-4.83889	130	3	0.0576923	52	16543	149039567057	CTGF,LGALS1,THBS1
GO:0046890	regulation of lipid biosynthetic process	0.0079158	-4.83889	130	3	0.0576923	52	16543	59783491301	REST,CYR61,ANXA1
GO:0046883	regulation of hormone secretion	0.00802983	-4.82459	252	4	0.0769231	52	16543	597810803011906	REST,CFTR,ANXA1,EDN1
GO:0051704	multi-organism process	0.00805082	-4.82198	1557	11	0.211538	52	16543	9.07651e+43	CLDN1,SERPINA5,MMP7,KRT7,CCL2,EDN1,ITGA5,KRT19,REST,DEFB1,CFTR
GO:0048754	branching morphogenesis of an epithelial tube	0.00808357	-4.81792	131	3	0.0576923	52	16543	128219064323	COL4A1,EDN1,MMP14
GO:0009893	positive regulation of metabolic process	0.00812339	-4.81301	2994	17	0.326923	52	16543	5.60344e+67	PDGFC,LCN2,CCL2,EDN1,ITGA5,ZFP36L1,NFIB,ANXA1,THBS1,DAB2,CTGF,GPRC5B,CYR61,MMP14,REST,MSN,IFI16
GO:0042345	regulation of NF-kappaB import into nucleus	0.00842607	-4.77642	44	2	0.0384615	52	16543	568929516	C8orf4,LITAF
GO:1900047	negative regulation of hemostasis	0.00842607	-4.77642	44	2	0.0384615	52	16543	7101906	SERPING1,EDN1
GO:0030195	negative regulation of blood coagulation	0.00842607	-4.77642	44	2	0.0384615	52	16543	7101906	SERPING1,EDN1
GO:0032102	negative regulation of response to external stimulus	0.00859136	-4.757	257	4	0.0769231	52	16543	710634719067057	SERPING1,CCL2,EDN1,THBS1
GO:0051251	positive regulation of lymphocyte activation	0.00859136	-4.757	257	4	0.0769231	52	16543	634730139564323	CCL2,ANXA1,LGALS1,MMP14
GO:0007159	leukocyte cell-cell adhesion	0.00859136	-4.757	257	4	0.0769231	52	16543	36786774478301	ITGA5,ZFP36L1,MSN,ANXA1
GO:0001775	cell activation	0.00893803	-4.71744	574	6	0.115385	52	16543	6.77485e+22	ZFP36L1,NOTCH2,C8orf4,EDN1,ANXA1,LGALS1
GO:0048609	multicellular organismal reproductive process	0.00897161	-4.71369	755	7	0.134615	52	16543	5.10443e+26	SERPINA5,MMP7,CFTR,DEFB1,EDN1,ANXA1,MMP14
GO:0071222	cellular response to lipopolysaccharide	0.00913433	-4.69572	137	3	0.0576923	52	16543	393463479516	LCN2,CCL2,LITAF
GO:0090303	positive regulation of wound healing	0.00918202	-4.69051	46	2	0.0384615	52	16543	3017057	ANXA1,THBS1
GO:0032103	positive regulation of response to external stimulus	0.00929855	-4.6779	263	4	0.0769231	52	16543	5.17046e+16	GPRC5B,CCL2,EDN1,THBS1
GO:0045619	regulation of lymphocyte differentiation	0.00931687	-4.67593	138	3	0.0576923	52	16543	6773014323	ZFP36L1,ANXA1,MMP14
GO:2000705	regulation of dense core granule biogenesis	0.00940093	-4.66695	3	1	0.0192308	52	16543	5978	REST
GO:0060166	olfactory pit development	0.00940093	-4.66695	3	1	0.0192308	52	16543	220	ALDH1A3
GO:0033029	regulation of neutrophil apoptotic process	0.00940093	-4.66695	3	1	0.0192308	52	16543	301	ANXA1
GO:2000520	regulation of immunological synapse formation	0.00940093	-4.66695	3	1	0.0192308	52	16543	3958	LGALS3
GO:0035583	sequestering of TGFbeta in extracellular matrix	0.00940093	-4.66695	3	1	0.0192308	52	16543	4052	LTBP1
GO:2001189	negative regulation of T cell activation via T cell receptor contact with antigen bound to MHC molecule on antigen presenting cell	0.00940093	-4.66695	3	1	0.0192308	52	16543	3958	LGALS3
GO:0034059	response to anoxia	0.00940093	-4.66695	3	1	0.0192308	52	16543	1490	CTGF
GO:1903797	positive regulation of inorganic anion transmembrane transport	0.00940093	-4.66695	3	1	0.0192308	52	16543	1080	CFTR
GO:0008065	establishment of blood-nerve barrier	0.00940093	-4.66695	3	1	0.0192308	52	16543	9076	CLDN1
GO:0060585	positive regulation of prostaglandin-endoperoxide synthase activity	0.00940093	-4.66695	3	1	0.0192308	52	16543	1906	EDN1
GO:0061107	seminal vesicle development	0.00940093	-4.66695	3	1	0.0192308	52	16543	5104	SERPINA5
GO:0070278	extracellular matrix constituent secretion	0.00940093	-4.66695	3	1	0.0192308	52	16543	1490	CTGF
GO:0003342	proepicardium development	0.00940093	-4.66695	3	1	0.0192308	52	16543	677	ZFP36L1
GO:0010751	negative regulation of nitric oxide mediated signal transduction	0.00940093	-4.66695	3	1	0.0192308	52	16543	7057	THBS1
GO:0030185	nitric oxide transport	0.00940093	-4.66695	3	1	0.0192308	52	16543	1906	EDN1
GO:2000502	negative regulation of natural killer cell chemotaxis	0.00940093	-4.66695	3	1	0.0192308	52	16543	6347	CCL2
GO:1990834	response to odorant	0.00940093	-4.66695	3	1	0.0192308	52	16543	4323	MMP14
GO:1903348	positive regulation of bicellular tight junction assembly	0.00940093	-4.66695	3	1	0.0192308	52	16543	9076	CLDN1
GO:0060584	regulation of prostaglandin-endoperoxide synthase activity	0.00940093	-4.66695	3	1	0.0192308	52	16543	1906	EDN1
GO:1900138	negative regulation of phospholipase A2 activity	0.00940093	-4.66695	3	1	0.0192308	52	16543	301	ANXA1
GO:0003343	septum transversum development	0.00940093	-4.66695	3	1	0.0192308	52	16543	677	ZFP36L1
GO:1901529	positive regulation of anion channel activity	0.00940093	-4.66695	3	1	0.0192308	52	16543	1080	CFTR
GO:0060689	cell differentiation involved in salivary gland development	0.00940093	-4.66695	3	1	0.0192308	52	16543	4781	NFIB
GO:0015688	iron chelate transport	0.00940093	-4.66695	3	1	0.0192308	52	16543	3934	LCN2
GO:0070358	actin polymerization-dependent cell motility	0.00940093	-4.66695	3	1	0.0192308	52	16543	2059	EPS8
GO:0002317	plasma cell differentiation	0.00940093	-4.66695	3	1	0.0192308	52	16543	3956	LGALS1
GO:0002581	negative regulation of antigen processing and presentation of peptide or polysaccharide antigen via MHC class II	0.00940093	-4.66695	3	1	0.0192308	52	16543	7057	THBS1
GO:0071284	cellular response to lead ion	0.00940093	-4.66695	3	1	0.0192308	52	16543	9076	CLDN1
GO:0070101	positive regulation of chemokine-mediated signaling pathway	0.00940093	-4.66695	3	1	0.0192308	52	16543	1906	EDN1
GO:0015891	siderophore transport	0.00940093	-4.66695	3	1	0.0192308	52	16543	3934	LCN2
GO:0019220	regulation of phosphate metabolic process	0.00950349	-4.6561	1593	11	0.211538	52	16543	5.60342e+47	PDGFC,DAB2,GPRC5B,CTGF,CYR61,CCL2,PMEPA1,FLRT2,EDN1,ITGA5,THBS1
GO:0032504	multicellular organism reproduction	0.0095428	-4.65197	764	7	0.134615	52	16543	5.10443e+26	SERPINA5,MMP7,CFTR,DEFB1,EDN1,ANXA1,MMP14
GO:0050819	negative regulation of coagulation	0.00957096	-4.64902	47	2	0.0384615	52	16543	7101906	SERPING1,EDN1
GO:0071214	cellular response to abiotic stimulus	0.00966601	-4.63914	266	4	0.0769231	52	16543	677431659783428	ZFP36L1,MMP7,REST,IFI16
GO:0031325	positive regulation of cellular metabolic process	0.00967459	-4.63825	2792	16	0.307692	52	16543	5.60346e+63	PDGFC,CCL2,EDN1,ITGA5,ZFP36L1,NFIB,ANXA1,THBS1,DAB2,CTGF,GPRC5B,CYR61,MMP14,REST,MSN,IFI16
GO:0002263	cell activation involved in immune response	0.00968834	-4.63683	140	3	0.0576923	52	16543	4853568923956	NOTCH2,C8orf4,LGALS1
GO:0044093	positive regulation of molecular function	0.00970535	-4.63508	1825	12	0.230769	52	16543	5.60345e+48	PDGFC,GPRC5B,CTGF,CYR61,CCL2,RHOC,EDN1,MMP14,REST,CFTR,IFI16,THBS1
GO:0002520	immune system development	0.00976253	-4.6292	585	6	0.115385	52	16543	6.77485e+21	ZFP36L1,NOTCH2,REST,IFI16,LGALS1,ANXA1
GO:0009991	response to extracellular stimulus	0.00996188	-4.60899	419	5	0.0961538	52	16543	4.31639e+20	MMP7,LCN2,FSTL1,SPARC,IFI16
GO:0007585	respiratory gaseous exchange	0.00996715	-4.60846	48	2	0.0384615	52	16543	10801906	CFTR,EDN1
GO:0060711	labyrinthine layer development	0.00996715	-4.60846	48	2	0.0384615	52	16543	6773491	ZFP36L1,CYR61
GO:0045321	leukocyte activation	0.0100583	-4.59936	420	5	0.0961538	52	16543	6.77485e+17	ZFP36L1,NOTCH2,EDN1,ANXA1,LGALS1
GO:0051174	regulation of phosphorus metabolic process	0.0100758	-4.59761	1606	11	0.211538	52	16543	5.60342e+47	PDGFC,DAB2,GPRC5B,CTGF,CYR61,CCL2,PMEPA1,FLRT2,EDN1,ITGA5,THBS1
GO:0010604	positive regulation of macromolecule metabolic process	0.0102129	-4.58411	2808	16	0.307692	52	16543	5.60344e+64	PDGFC,LCN2,CCL2,EDN1,ITGA5,ZFP36L1,NFIB,THBS1,DAB2,CTGF,GPRC5B,CYR61,MMP14,REST,MSN,IFI16
GO:0071219	cellular response to molecule of bacterial origin	0.0102616	-4.57934	143	3	0.0576923	52	16543	393463479516	LCN2,CCL2,LITAF
GO:0014074	response to purine-containing compound	0.0102616	-4.57934	143	3	0.0576923	52	16543	67710806678	ZFP36L1,CFTR,SPARC
GO:0090109	regulation of cell-substrate junction assembly	0.0103705	-4.56879	49	2	0.0384615	52	16543	70574323	THBS1,MMP14
GO:0051893	regulation of focal adhesion assembly	0.0103705	-4.56879	49	2	0.0384615	52	16543	70574323	THBS1,MMP14
GO:0001890	placenta development	0.010457	-4.56048	144	3	0.0576923	52	16543	67738803491	ZFP36L1,KRT19,CYR61
GO:0071320	cellular response to cAMP	0.0107811	-4.52996	50	2	0.0384615	52	16543	6771080	ZFP36L1,CFTR
GO:0001666	response to hypoxia	0.0108249	-4.5259	275	4	0.0769231	52	16543	677190670574323	ZFP36L1,EDN1,THBS1,MMP14
GO:0006959	humoral immune response	0.0108543	-4.52319	146	3	0.0576923	52	16543	16727106347	DEFB1,SERPING1,CCL2
GO:1902903	regulation of supramolecular fiber organization	0.0110942	-4.50134	277	4	0.0769231	52	16543	4070149020591900	TACSTD2,CTGF,EPS8,EDN1
GO:0044089	positive regulation of cellular component biogenesis	0.0111617	-4.49527	431	5	0.0961538	52	16543	9.07615e+20	CLDN1,CTGF,MSN,FLRT2,EDN1
GO:0090280	positive regulation of calcium ion import	0.0111988	-4.49195	51	2	0.0384615	52	16543	39586347	LGALS3,CCL2
GO:0032890	regulation of organic acid transport	0.0111988	-4.49195	51	2	0.0384615	52	16543	19067057	EDN1,THBS1
GO:1903391	regulation of adherens junction organization	0.0111988	-4.49195	51	2	0.0384615	52	16543	70574323	THBS1,MMP14
GO:0019216	regulation of lipid metabolic process	0.0113677	-4.47698	279	4	0.0769231	52	16543	5978,3491,12,301	REST,CYR61,SERPINA3,ANXA1
GO:0042592	homeostatic process	0.0114095	-4.47331	1411	10	0.192308	52	16543	9076,51704,1490,3934,6347,12,3956,1906,1080,301	CLDN1,GPRC5B,CTGF,LCN2,CCL2,SERPINA3,LGALS1,EDN1,CFTR,ANXA1
GO:0050922	negative regulation of chemotaxis	0.0116235	-4.45473	52	2	0.0384615	52	16543	63477057	CCL2,THBS1
GO:0031399	regulation of protein modification process	0.0119045	-4.43084	1644	11	0.211538	52	16543	5.60342e+47	PDGFC,DAB2,GPRC5B,CTGF,CYR61,CCL2,PMEPA1,FLRT2,EDN1,ITGA5,THBS1
GO:0051155	positive regulation of striated muscle cell differentiation	0.0120552	-4.41826	53	2	0.0384615	52	16543	19064323	EDN1,MMP14
GO:0071398	cellular response to fatty acid	0.0120552	-4.41826	53	2	0.0384615	52	16543	90761906	CLDN1,EDN1
GO:1903036	positive regulation of response to wounding	0.0120552	-4.41826	53	2	0.0384615	52	16543	3017057	ANXA1,THBS1
GO:0031532	actin cytoskeleton reorganization	0.0124939	-4.38251	54	2	0.0384615	52	16543	2059301	EPS8,ANXA1
GO:0010633	negative regulation of epithelial cell migration	0.0124939	-4.38251	54	2	0.0384615	52	16543	40707057	TACSTD2,THBS1
GO:0030072	peptide hormone secretion	0.0124939	-4.38251	54	2	0.0384615	52	16543	1906301	EDN1,ANXA1
GO:2000483	negative regulation of interleukin-8 secretion	0.0125153	-4.38081	4	1	0.0192308	52	16543	301	ANXA1
GO:0061304	retinal blood vessel morphogenesis	0.0125153	-4.38081	4	1	0.0192308	52	16543	1282	COL4A1
GO:0033631	cell-cell adhesion mediated by integrin	0.0125153	-4.38081	4	1	0.0192308	52	16543	3678	ITGA5
GO:0031394	positive regulation of prostaglandin biosynthetic process	0.0125153	-4.38081	4	1	0.0192308	52	16543	301	ANXA1
GO:0061343	cell adhesion involved in heart morphogenesis	0.0125153	-4.38081	4	1	0.0192308	52	16543	23768	FLRT2
GO:0060298	positive regulation of sarcomere organization	0.0125153	-4.38081	4	1	0.0192308	52	16543	1906	EDN1
GO:2001027	negative regulation of endothelial cell chemotaxis	0.0125153	-4.38081	4	1	0.0192308	52	16543	7057	THBS1
GO:0010746	regulation of plasma membrane long-chain fatty acid transport	0.0125153	-4.38081	4	1	0.0192308	52	16543	7057	THBS1
GO:0051771	negative regulation of nitric-oxide synthase biosynthetic process	0.0125153	-4.38081	4	1	0.0192308	52	16543	1906	EDN1
GO:0070318	positive regulation of G0 to G1 transition	0.0125153	-4.38081	4	1	0.0192308	52	16543	1490	CTGF
GO:0032345	negative regulation of aldosterone metabolic process	0.0125153	-4.38081	4	1	0.0192308	52	16543	5978	REST
GO:0010749	regulation of nitric oxide mediated signal transduction	0.0125153	-4.38081	4	1	0.0192308	52	16543	7057	THBS1
GO:0045629	negative regulation of T-helper 2 cell differentiation	0.0125153	-4.38081	4	1	0.0192308	52	16543	301	ANXA1
GO:1902965	regulation of protein localization to early endosome	0.0125153	-4.38081	4	1	0.0192308	52	16543	4478	MSN
GO:1905668	positive regulation of protein localization to endosome	0.0125153	-4.38081	4	1	0.0192308	52	16543	4478	MSN
GO:0070459	prolactin secretion	0.0125153	-4.38081	4	1	0.0192308	52	16543	301	ANXA1
GO:0060474	positive regulation of flagellated sperm motility involved in capacitation	0.0125153	-4.38081	4	1	0.0192308	52	16543	1672	DEFB1
GO:0060486	Clara cell differentiation	0.0125153	-4.38081	4	1	0.0192308	52	16543	4781	NFIB
GO:2000065	negative regulation of cortisol biosynthetic process	0.0125153	-4.38081	4	1	0.0192308	52	16543	5978	REST
GO:1905666	regulation of protein localization to endosome	0.0125153	-4.38081	4	1	0.0192308	52	16543	4478	MSN
GO:0003278	apoptotic process involved in heart morphogenesis	0.0125153	-4.38081	4	1	0.0192308	52	16543	3491	CYR61
GO:0014826	vein smooth muscle contraction	0.0125153	-4.38081	4	1	0.0192308	52	16543	1906	EDN1
GO:1903961	positive regulation of anion transmembrane transport	0.0125153	-4.38081	4	1	0.0192308	52	16543	1080	CFTR
GO:0032348	negative regulation of aldosterone biosynthetic process	0.0125153	-4.38081	4	1	0.0192308	52	16543	5978	REST
GO:1901624	negative regulation of lymphocyte chemotaxis	0.0125153	-4.38081	4	1	0.0192308	52	16543	6347	CCL2
GO:2001280	positive regulation of unsaturated fatty acid biosynthetic process	0.0125153	-4.38081	4	1	0.0192308	52	16543	301	ANXA1
GO:1902966	positive regulation of protein localization to early endosome	0.0125153	-4.38081	4	1	0.0192308	52	16543	4478	MSN
GO:0090191	negative regulation of branching involved in ureteric bud morphogenesis	0.0125153	-4.38081	4	1	0.0192308	52	16543	4070	TACSTD2
GO:0097350	neutrophil clearance	0.0125153	-4.38081	4	1	0.0192308	52	16543	301	ANXA1
GO:0010748	negative regulation of plasma membrane long-chain fatty acid transport	0.0125153	-4.38081	4	1	0.0192308	52	16543	7057	THBS1
GO:0032956	regulation of actin cytoskeleton organization	0.0126525	-4.3699	288	4	0.0769231	52	16543	4070149020591900	TACSTD2,CTGF,EPS8,EDN1
GO:0003205	cardiac chamber development	0.0127499	-4.36223	155	3	0.0576923	52	16543	405248533491	LTBP1,NOTCH2,CYR61
GO:0016337	single organismal cell-cell adhesion	0.0127965	-4.35858	446	5	0.0961538	52	16543	3.67868e+17	ITGA5,ZFP36L1,CYR61,MSN,ANXA1
GO:1902041	regulation of extrinsic apoptotic signaling pathway via death domain receptors	0.0129396	-4.34747	55	2	0.0384615	52	16543	39587057	LGALS3,THBS1
GO:0060562	epithelial tube morphogenesis	0.0129502	-4.34664	290	4	0.0769231	52	16543	1282407019064320	COL4A1,TACSTD2,EDN1,MMP14
GO:0007369	gastrulation	0.0129715	-4.345	156	3	0.0576923	52	16543	367812844323	ITGA5,COL4A2,MMP14
GO:0002790	peptide secretion	0.0133921	-4.31309	56	2	0.0384615	52	16543	3011906	ANXA1,EDN1
GO:0018149	peptide cross-linking	0.0133921	-4.31309	56	2	0.0384615	52	16543	3017057	ANXA1,THBS1
GO:0050863	regulation of T cell activation	0.0134051	-4.31212	293	4	0.0769231	52	16543	395863473013956	LGALS3,CCL2,ANXA1,LGALS1
GO:0097305	response to alcohol	0.0134213	-4.31092	158	3	0.0576923	52	16543	907666782059	CLDN1,SPARC,EPS8
GO:0061138	morphogenesis of a branching epithelium	0.0136495	-4.29405	159	3	0.0576923	52	16543	128219064323	COL4A1,EDN1,MMP14
GO:0008285	negative regulation of cell proliferation	0.0137098	-4.28965	630	6	0.115385	52	16543	8.07815e+24	COL18A1,NOTCH2,REST,SPARC,NFIB,THBS1
GO:0032652	regulation of interleukin-1 production	0.0138514	-4.27937	57	2	0.0384615	52	16543	3428301	IFI16,ANXA1
GO:0060348	bone development	0.0138799	-4.27731	160	3	0.0576923	52	16543	5603466784323	PDGFC,SPARC,MMP14
GO:0051147	regulation of muscle cell differentiation	0.0138799	-4.27731	160	3	0.0576923	52	16543	67719064323	ZFP36L1,EDN1,MMP14
GO:0008284	positive regulation of cell proliferation	0.0138883	-4.27671	822	7	0.134615	52	16543	8.07816e+28	COL18A1,PDGFC,CTGF,CYR61,ANXA1,EDN1,THBS1
GO:0044403	symbiosis, encompassing mutualism through parasitism	0.0139078	-4.2753	632	6	0.115385	52	16543	9.07637e+23	CLDN1,ITGA5,KRT19,REST,KRT7,CCL2
GO:0044419	interspecies interaction between organisms	0.0141079	-4.26102	634	6	0.115385	52	16543	9.07637e+23	CLDN1,ITGA5,KRT19,REST,KRT7,CCL2
GO:1902117	positive regulation of organelle assembly	0.0143175	-4.24627	58	2	0.0384615	52	16543	44781906	MSN,EDN1
GO:0061045	negative regulation of wound healing	0.0143175	-4.24627	58	2	0.0384615	52	16543	7101906	SERPING1,EDN1
GO:0050727	regulation of inflammatory response	0.0145059	-4.2332	300	4	0.0769231	52	16543	517047106347301	GPRC5B,SERPING1,CCL2,ANXA1
GO:0051179	localization	0.0145114	-4.23282	4819	23	0.442308	52	16543	9076,4052,3934,3958,6347,389,2059,1906,3678,677,1080,301,7057,5104,1601,710,1490,3491,6678,12,4323,5978,4478	CLDN1,LTBP1,LCN2,LGALS3,CCL2,RHOC,EPS8,EDN1,ITGA5,ZFP36L1,CFTR,ANXA1,THBS1,SERPINA5,DAB2,SERPING1,CTGF,CYR61,SPARC,SERPINA3,MMP14,REST,MSN
GO:0071216	cellular response to biotic stimulus	0.0145845	-4.22779	163	3	0.0576923	52	16543	393463479516	LCN2,CCL2,LITAF
GO:0071230	cellular response to amino acid stimulus	0.0147904	-4.21378	59	2	0.0384615	52	16543	128256034	COL4A1,PDGFC
GO:0045860	positive regulation of protein kinase activity	0.0148385	-4.21053	463	5	0.0961538	52	16543	5.60345e+21	PDGFC,GPRC5B,CYR61,EDN1,THBS1
GO:0070301	cellular response to hydrogen peroxide	0.0152699	-4.18187	60	2	0.0384615	52	16543	3934301	LCN2,ANXA1
GO:0060393	regulation of pathway-restricted SMAD protein phosphorylation	0.0152699	-4.18187	60	2	0.0384615	52	16543	160156937	DAB2,PMEPA1
GO:0010517	regulation of phospholipase activity	0.0152699	-4.18187	60	2	0.0384615	52	16543	3491301	CYR61,ANXA1
GO:0042306	regulation of protein import into nucleus	0.0153092	-4.1793	166	3	0.0576923	52	16543	1601568929516	DAB2,C8orf4,LITAF
GO:0007596	blood coagulation	0.0153264	-4.17818	305	4	0.0769231	52	16543	5104798056034710	SERPINA5,TFPI2,PDGFC,SERPING1
GO:0016043	cellular component organization	0.0155562	-4.1633	5134	24	0.461538	52	16543	9.07656e+96	CLDN1,PDGFC,COL4A2,LCN2,CCL2,RHOC,EPS8,FLRT2,EDN1,COL18A1,ITGA5,NFIB,ANXA1,THBS1,SERPINA5,MMP7,CTGF,CYR61,SPARC,MMP14,COL4A1,KRT19,REST,MSN
GO:0098602	single organism cell adhesion	0.0156088	-4.15992	469	5	0.0961538	52	16543	3.67868e+17	ITGA5,ZFP36L1,CYR61,MSN,ANXA1
GO:0060591	chondroblast differentiation	0.01562	-4.1592	5	1	0.0192308	52	16543	3491	CYR61
GO:0060662	salivary gland cavitation	0.01562	-4.1592	5	1	0.0192308	52	16543	4781	NFIB
GO:1903795	regulation of inorganic anion transmembrane transport	0.01562	-4.1592	5	1	0.0192308	52	16543	1080	CFTR
GO:0022614	membrane to membrane docking	0.01562	-4.1592	5	1	0.0192308	52	16543	4478	MSN
GO:0021960	anterior commissure morphogenesis	0.01562	-4.1592	5	1	0.0192308	52	16543	4781	NFIB
GO:0034112	positive regulation of homotypic cell-cell adhesion	0.01562	-4.1592	5	1	0.0192308	52	16543	3956	LGALS1
GO:1904628	cellular response to phorbol 13-acetate 12-myristate	0.01562	-4.1592	5	1	0.0192308	52	16543	677	ZFP36L1
GO:0002580	regulation of antigen processing and presentation of peptide or polysaccharide antigen via MHC class II	0.01562	-4.1592	5	1	0.0192308	52	16543	7057	THBS1
GO:0031944	negative regulation of glucocorticoid metabolic process	0.01562	-4.1592	5	1	0.0192308	52	16543	5978	REST
GO:0060509	Type I pneumocyte differentiation	0.01562	-4.1592	5	1	0.0192308	52	16543	4781	NFIB
GO:0090032	negative regulation of steroid hormone biosynthetic process	0.01562	-4.1592	5	1	0.0192308	52	16543	5978	REST
GO:1900028	negative regulation of ruffle assembly	0.01562	-4.1592	5	1	0.0192308	52	16543	4070	TACSTD2
GO:0010193	response to ozone	0.01562	-4.1592	5	1	0.0192308	52	16543	1906	EDN1
GO:0010757	negative regulation of plasminogen activation	0.01562	-4.1592	5	1	0.0192308	52	16543	7057	THBS1
GO:0043652	engulfment of apoptotic cell	0.01562	-4.1592	5	1	0.0192308	52	16543	7057	THBS1
GO:0071394	cellular response to testosterone stimulus	0.01562	-4.1592	5	1	0.0192308	52	16543	4478	MSN
GO:0003100	regulation of systemic arterial blood pressure by endothelin	0.01562	-4.1592	5	1	0.0192308	52	16543	1906	EDN1
GO:0010359	regulation of anion channel activity	0.01562	-4.1592	5	1	0.0192308	52	16543	1080	CFTR
GO:1904627	response to phorbol 13-acetate 12-myristate	0.01562	-4.1592	5	1	0.0192308	52	16543	677	ZFP36L1
GO:2000370	positive regulation of clathrin-dependent endocytosis	0.01562	-4.1592	5	1	0.0192308	52	16543	1601	DAB2
GO:2001188	regulation of T cell activation via T cell receptor contact with antigen bound to MHC molecule on antigen presenting cell	0.01562	-4.1592	5	1	0.0192308	52	16543	3958	LGALS3
GO:0048382	mesendoderm development	0.01562	-4.1592	5	1	0.0192308	52	16543	677	ZFP36L1
GO:0060605	tube lumen cavitation	0.01562	-4.1592	5	1	0.0192308	52	16543	4781	NFIB
GO:0034392	negative regulation of smooth muscle cell apoptotic process	0.01562	-4.1592	5	1	0.0192308	52	16543	1906	EDN1
GO:0031947	negative regulation of glucocorticoid biosynthetic process	0.01562	-4.1592	5	1	0.0192308	52	16543	5978	REST
GO:0010991	negative regulation of SMAD protein complex assembly	0.01562	-4.1592	5	1	0.0192308	52	16543	56937	PMEPA1
GO:0060510	Type II pneumocyte differentiation	0.01562	-4.1592	5	1	0.0192308	52	16543	4781	NFIB
GO:0033591	response to L-ascorbic acid	0.01562	-4.1592	5	1	0.0192308	52	16543	6678	SPARC
GO:0060024	rhythmic synaptic transmission	0.01562	-4.1592	5	1	0.0192308	52	16543	1906	EDN1
GO:0050817	coagulation	0.0156627	-4.15647	307	4	0.0769231	52	16543	5104798056034710	SERPINA5,TFPI2,PDGFC,SERPING1
GO:0001763	morphogenesis of a branching structure	0.0158035	-4.14752	168	3	0.0576923	52	16543	128219064323	COL4A1,EDN1,MMP14
GO:1903037	regulation of leukocyte cell-cell adhesion	0.0158326	-4.14569	308	4	0.0769231	52	16543	395863473013956	LGALS3,CCL2,ANXA1,LGALS1
GO:0010817	regulation of hormone levels	0.0158715	-4.14323	471	5	0.0961538	52	16543	5.97811e+17	REST,CFTR,ALDH1A3,ANXA1,EDN1
GO:0051607	defense response to virus	0.016054	-4.1318	169	3	0.0576923	52	16543	10581104103428	IFITM2,IFITM3,IFI16
GO:1903531	negative regulation of secretion by cell	0.016054	-4.1318	169	3	0.0576923	52	16543	59783011906	REST,ANXA1,EDN1
GO:1904589	regulation of protein import	0.016054	-4.1318	169	3	0.0576923	52	16543	1601568929516	DAB2,C8orf4,LITAF
GO:0007599	hemostasis	0.0161758	-4.12424	310	4	0.0769231	52	16543	5104798056034710	SERPINA5,TFPI2,PDGFC,SERPING1
GO:0046889	positive regulation of lipid biosynthetic process	0.0162489	-4.11973	62	2	0.0384615	52	16543	3491301	CYR61,ANXA1
GO:0060193	positive regulation of lipase activity	0.0162489	-4.11973	62	2	0.0384615	52	16543	3491389	CYR61,RHOC
GO:0048857	neural nucleus development	0.0162489	-4.11973	62	2	0.0384615	52	16543	4781220	NFIB,ALDH1A3
GO:0046782	regulation of viral transcription	0.0167483	-4.08946	63	2	0.0384615	52	16543	597810410	REST,IFITM3
GO:0060411	cardiac septum morphogenesis	0.0167483	-4.08946	63	2	0.0384615	52	16543	48533491	NOTCH2,CYR61
GO:0003281	ventricular septum development	0.0167483	-4.08946	63	2	0.0384615	52	16543	40523491	LTBP1,CYR61
GO:0035690	cellular response to drug	0.0167483	-4.08946	63	2	0.0384615	52	16543	59781906	REST,EDN1
GO:0009891	positive regulation of biosynthetic process	0.0167888	-4.08704	1727	11	0.211538	52	16543	5.60342e+43	PDGFC,DAB2,CTGF,CYR61,CCL2,EDN1,REST,NFIB,IFI16,ANXA1,THBS1
GO:0017157	regulation of exocytosis	0.0170784	-4.06994	173	3	0.0576923	52	16543	59781080301	REST,CFTR,ANXA1
GO:0043410	positive regulation of MAPK cascade	0.0170902	-4.06925	480	5	0.0961538	52	16543	5.60341e+20	PDGFC,CTGF,CCL2,EDN1,THBS1
GO:0002697	regulation of immune effector process	0.0172338	-4.06088	316	4	0.0769231	52	16543	517043958710301	GPRC5B,LGALS3,SERPING1,ANXA1
GO:0006970	response to osmotic stress	0.0172542	-4.0597	64	2	0.0384615	52	16543	9076677	CLDN1,ZFP36L1
GO:0071357	cellular response to type I interferon	0.0172542	-4.0597	64	2	0.0384615	52	16543	1058110410	IFITM2,IFITM3
GO:0060337	type I interferon signaling pathway	0.0172542	-4.0597	64	2	0.0384615	52	16543	1058110410	IFITM2,IFITM3
GO:0061035	regulation of cartilage development	0.0172542	-4.0597	64	2	0.0384615	52	16543	14903491	CTGF,CYR61
GO:0030512	negative regulation of transforming growth factor beta receptor signaling pathway	0.0177665	-4.03044	65	2	0.0384615	52	16543	405256937	LTBP1,PMEPA1
GO:0046888	negative regulation of hormone secretion	0.0177665	-4.03044	65	2	0.0384615	52	16543	59781906	REST,EDN1
GO:0001701	in utero embryonic development	0.0177787	-4.02976	319	4	0.0769231	52	16543	677388034911906	ZFP36L1,KRT19,CYR61,EDN1
GO:0070374	positive regulation of ERK1 and ERK2 cascade	0.0178704	-4.02461	176	3	0.0576923	52	16543	5603414906347	PDGFC,CTGF,CCL2
GO:0043408	regulation of MAPK cascade	0.018064	-4.01383	670	6	0.115385	52	16543	5.60341e+24	PDGFC,CTGF,CYR61,CCL2,EDN1,THBS1
GO:0002064	epithelial cell development	0.0181388	-4.0097	177	3	0.0576923	52	16543	9076807814478	CLDN1,COL18A1,MSN
GO:1903845	negative regulation of cellular response to transforming growth factor beta stimulus	0.0182853	-4.00166	66	2	0.0384615	52	16543	405256937	LTBP1,PMEPA1
GO:0046879	hormone secretion	0.0182853	-4.00166	66	2	0.0384615	52	16543	1906301	EDN1,ANXA1
GO:2000064	regulation of cortisol biosynthetic process	0.0187152	-3.97842	6	1	0.0192308	52	16543	5978	REST
GO:0061218	negative regulation of mesonephros development	0.0187152	-3.97842	6	1	0.0192308	52	16543	4070	TACSTD2
GO:1902172	regulation of keratinocyte apoptotic process	0.0187152	-3.97842	6	1	0.0192308	52	16543	677	ZFP36L1
GO:0010046	response to mycotoxin	0.0187152	-3.97842	6	1	0.0192308	52	16543	3934	LCN2
GO:2000739	regulation of mesenchymal stem cell differentiation	0.0187152	-3.97842	6	1	0.0192308	52	16543	5978	REST
GO:0071692	protein localization to extracellular region	0.0187152	-3.97842	6	1	0.0192308	52	16543	4052	LTBP1
GO:0002578	negative regulation of antigen processing and presentation	0.0187152	-3.97842	6	1	0.0192308	52	16543	7057	THBS1
GO:0035900	response to isolation stress	0.0187152	-3.97842	6	1	0.0192308	52	16543	3956	LGALS1
GO:0051599	response to hydrostatic pressure	0.0187152	-3.97842	6	1	0.0192308	52	16543	80781	COL18A1
GO:2001225	regulation of chloride transport	0.0187152	-3.97842	6	1	0.0192308	52	16543	1080	CFTR
GO:0010990	regulation of SMAD protein complex assembly	0.0187152	-3.97842	6	1	0.0192308	52	16543	56937	PMEPA1
GO:0032914	positive regulation of transforming growth factor beta1 production	0.0187152	-3.97842	6	1	0.0192308	52	16543	7057	THBS1
GO:0045627	positive regulation of T-helper 1 cell differentiation	0.0187152	-3.97842	6	1	0.0192308	52	16543	301	ANXA1
GO:0032347	regulation of aldosterone biosynthetic process	0.0187152	-3.97842	6	1	0.0192308	52	16543	5978	REST
GO:0031392	regulation of prostaglandin biosynthetic process	0.0187152	-3.97842	6	1	0.0192308	52	16543	301	ANXA1
GO:0045852	pH elevation	0.0187152	-3.97842	6	1	0.0192308	52	16543	1080	CFTR
GO:2001279	regulation of unsaturated fatty acid biosynthetic process	0.0187152	-3.97842	6	1	0.0192308	52	16543	301	ANXA1
GO:0033034	positive regulation of myeloid cell apoptotic process	0.0187152	-3.97842	6	1	0.0192308	52	16543	301	ANXA1
GO:0032353	negative regulation of hormone biosynthetic process	0.0187152	-3.97842	6	1	0.0192308	52	16543	5978	REST
GO:0071694	maintenance of protein location in extracellular region	0.0187152	-3.97842	6	1	0.0192308	52	16543	4052	LTBP1
GO:0032344	regulation of aldosterone metabolic process	0.0187152	-3.97842	6	1	0.0192308	52	16543	5978	REST
GO:0051454	intracellular pH elevation	0.0187152	-3.97842	6	1	0.0192308	52	16543	1080	CFTR
GO:0051049	regulation of transport	0.0187411	-3.97704	1755	11	0.211538	52	16543	1.6014e+43	DAB2,LGALS3,CCL2,LITAF,EDN1,REST,CFTR,MSN,C8orf4,THBS1,ANXA1
GO:0051492	regulation of stress fiber assembly	0.0188104	-3.97334	67	2	0.0384615	52	16543	40701490	TACSTD2,CTGF
GO:0061333	renal tubule morphogenesis	0.0188104	-3.97334	67	2	0.0384615	52	16543	12824070	COL4A1,TACSTD2
GO:1903035	negative regulation of response to wounding	0.0188104	-3.97334	67	2	0.0384615	52	16543	7101906	SERPING1,EDN1
GO:0033674	positive regulation of kinase activity	0.0192578	-3.94984	495	5	0.0961538	52	16543	5.60345e+21	PDGFC,GPRC5B,CYR61,EDN1,THBS1
GO:0034340	response to type I interferon	0.0193419	-3.94548	68	2	0.0384615	52	16543	1058110410	IFITM2,IFITM3
GO:0002526	acute inflammatory response	0.0193419	-3.94548	68	2	0.0384615	52	16543	1672,12	DEFB1,SERPINA3
GO:0008593	regulation of Notch signaling pathway	0.0193419	-3.94548	68	2	0.0384615	52	16543	568924323	C8orf4,MMP14
GO:0032970	regulation of actin filament-based process	0.0194778	-3.93848	328	4	0.0769231	52	16543	4070149020591900	TACSTD2,CTGF,EPS8,EDN1
GO:0050920	regulation of chemotaxis	0.0195151	-3.93657	182	3	0.0576923	52	16543	634719067057	CCL2,EDN1,THBS1
GO:0000302	response to reactive oxygen species	0.0195151	-3.93657	182	3	0.0576923	52	16543	39343011906	LCN2,ANXA1,EDN1
GO:0098609	cell-cell adhesion	0.0198439	-3.91986	883	7	0.134615	52	16543	9.07637e+25	CLDN1,ITGA5,ZFP36L1,TACSTD2,CYR61,MSN,ANXA1
GO:0034330	cell junction organization	0.020368	-3.89379	185	3	0.0576923	52	16543	90763678389	CLDN1,ITGA5,RHOC
GO:0071322	cellular response to carbohydrate stimulus	0.0204238	-3.89106	70	2	0.0384615	52	16543	6773956	ZFP36L1,LGALS1
GO:0007626	locomotory behavior	0.0206568	-3.87971	186	3	0.0576923	52	16543	517042202059	GPRC5B,ALDH1A3,EPS8
GO:0022406	membrane docking	0.020974	-3.86447	71	2	0.0384615	52	16543	10804478	CFTR,MSN
GO:0051224	negative regulation of protein transport	0.0212413	-3.85181	188	3	0.0576923	52	16543	59789516301	REST,LITAF,ANXA1
GO:0032101	regulation of response to external stimulus	0.0214943	-3.83997	697	6	0.115385	52	16543	5.17047e+22	GPRC5B,SERPING1,CCL2,ANXA1,EDN1,THBS1
GO:0015833	peptide transport	0.0215304	-3.83829	72	2	0.0384615	52	16543	3011906	ANXA1,EDN1
GO:0048661	positive regulation of smooth muscle cell proliferation	0.0215304	-3.83829	72	2	0.0384615	52	16543	19067057	EDN1,THBS1
GO:2000096	positive regulation of Wnt signaling pathway, planar cell polarity pathway	0.0218008	-3.82581	7	1	0.0192308	52	16543	1601	DAB2
GO:0071679	commissural neuron axon guidance	0.0218008	-3.82581	7	1	0.0192308	52	16543	4781	NFIB
GO:0009635	response to herbicide	0.0218008	-3.82581	7	1	0.0192308	52	16543	3934	LCN2
GO:0038066	p38MAPK cascade	0.0218008	-3.82581	7	1	0.0192308	52	16543	677	ZFP36L1
GO:0071389	cellular response to mineralocorticoid stimulus	0.0218008	-3.82581	7	1	0.0192308	52	16543	1906	EDN1
GO:0031946	regulation of glucocorticoid biosynthetic process	0.0218008	-3.82581	7	1	0.0192308	52	16543	5978	REST
GO:0046598	positive regulation of viral entry into host cell	0.0218008	-3.82581	7	1	0.0192308	52	16543	3956	LGALS1
GO:0045657	positive regulation of monocyte differentiation	0.0218008	-3.82581	7	1	0.0192308	52	16543	677	ZFP36L1
GO:0060907	positive regulation of macrophage cytokine production	0.0218008	-3.82581	7	1	0.0192308	52	16543	51704	GPRC5B
GO:0002138	retinoic acid biosynthetic process	0.0218008	-3.82581	7	1	0.0192308	52	16543	220	ALDH1A3
GO:0031086	nuclear-transcribed mRNA catabolic process, deadenylation-independent decay	0.0218008	-3.82581	7	1	0.0192308	52	16543	677	ZFP36L1
GO:0060297	regulation of sarcomere organization	0.0218008	-3.82581	7	1	0.0192308	52	16543	1906	EDN1
GO:0042045	epithelial fluid transport	0.0218008	-3.82581	7	1	0.0192308	52	16543	1906	EDN1
GO:0060137	maternal process involved in parturition	0.0218008	-3.82581	7	1	0.0192308	52	16543	1906	EDN1
GO:1902093	positive regulation of flagellated sperm motility	0.0218008	-3.82581	7	1	0.0192308	52	16543	1672	DEFB1
GO:0061051	positive regulation of cell growth involved in cardiac muscle cell development	0.0218008	-3.82581	7	1	0.0192308	52	16543	1906	EDN1
GO:0001821	histamine secretion	0.0218008	-3.82581	7	1	0.0192308	52	16543	1906	EDN1
GO:0002315	marginal zone B cell differentiation	0.0218008	-3.82581	7	1	0.0192308	52	16543	4853	NOTCH2
GO:0010519	negative regulation of phospholipase activity	0.0218008	-3.82581	7	1	0.0192308	52	16543	301	ANXA1
GO:2000427	positive regulation of apoptotic cell clearance	0.0218008	-3.82581	7	1	0.0192308	52	16543	6347	CCL2
GO:0032351	negative regulation of hormone metabolic process	0.0218008	-3.82581	7	1	0.0192308	52	16543	5978	REST
GO:2000402	negative regulation of lymphocyte migration	0.0218008	-3.82581	7	1	0.0192308	52	16543	6347	CCL2
GO:2000192	negative regulation of fatty acid transport	0.0218008	-3.82581	7	1	0.0192308	52	16543	7057	THBS1
GO:0051048	negative regulation of secretion	0.0218348	-3.82425	190	3	0.0576923	52	16543	59783011906	REST,ANXA1,EDN1
GO:0010557	positive regulation of macromolecule biosynthetic process	0.0224293	-3.79739	1567	10	0.192308	52	16543	5.60342e+40	PDGFC,DAB2,CTGF,CYR61,CCL2,EDN1,REST,NFIB,IFI16,THBS1
GO:0007043	cell-cell junction assembly	0.0226616	-3.78708	74	2	0.0384615	52	16543	9076389	CLDN1,RHOC
GO:0022617	extracellular matrix disassembly	0.0226616	-3.78708	74	2	0.0384615	52	16543	43164323	MMP7,MMP14
GO:0043627	response to estrogen	0.0226616	-3.78708	74	2	0.0384615	52	16543	38804323	KRT19,MMP14
GO:0071840	cellular component organization or biogenesis	0.0227065	-3.7851	5293	24	0.461538	52	16543	9.07656e+96	CLDN1,PDGFC,COL4A2,LCN2,CCL2,RHOC,EPS8,FLRT2,EDN1,COL18A1,ITGA5,NFIB,ANXA1,THBS1,SERPINA5,MMP7,CTGF,CYR61,SPARC,MMP14,COL4A1,KRT19,REST,MSN
GO:0044763	single-organism cellular process	0.0228263	-3.77984	9376	37	0.711538	52	16543	9076,1284,3934,3958,6347,389,2059,80781,677,4853,1080,7057,4316,1601,1490,710,3491,6678,220,4323,1282,3880,5978,56892,23768,9516,1906,3956,3678,1672,4781,301,5104,51704,12,4478,3428	CLDN1,COL4A2,LCN2,LGALS3,CCL2,RHOC,EPS8,COL18A1,ZFP36L1,NOTCH2,CFTR,THBS1,MMP7,DAB2,CTGF,SERPING1,CYR61,SPARC,ALDH1A3,MMP14,COL4A1,KRT19,REST,C8orf4,FLRT2,LITAF,EDN1,LGALS1,ITGA5,DEFB1,NFIB,ANXA1,SERPINA5,GPRC5B,SERPINA3,MSN,IFI16
GO:0006979	response to oxidative stress	0.0229556	-3.77419	345	4	0.0769231	52	16543	393430119064323	LCN2,ANXA1,EDN1,MMP14
GO:0007610	behavior	0.0230923	-3.76826	519	5	0.0961538	52	16543	3.67852e+19	ITGA5,GPRC5B,ALDH1A3,EPS8,THBS1
GO:0051345	positive regulation of hydrolase activity	0.0231076	-3.76759	911	7	0.134615	52	16543	5.97815e+26	REST,CTGF,CYR61,CCL2,RHOC,IFI16,MMP14
GO:0046649	lymphocyte activation	0.0231713	-3.76484	346	4	0.0769231	52	16543	67748533013956	ZFP36L1,NOTCH2,ANXA1,LGALS1
GO:0030100	regulation of endocytosis	0.0242995	-3.7173	198	3	0.0576923	52	16543	160139586347	DAB2,LGALS3,CCL2
GO:0043583	ear development	0.0242995	-3.7173	198	3	0.0576923	52	16543	66782201906	SPARC,ALDH1A3,EDN1
GO:0009914	hormone transport	0.0244036	-3.71303	77	2	0.0384615	52	16543	3011906	ANXA1,EDN1
GO:2000106	regulation of leukocyte apoptotic process	0.0244036	-3.71303	77	2	0.0384615	52	16543	3958301	LGALS3,ANXA1
GO:0044765	single-organism transport	0.0245447	-3.70726	2070	12	0.230769	52	16543	9076,5104,1490,3934,710,6678,12,1906,5978,1080,301,7057	CLDN1,SERPINA5,CTGF,LCN2,SERPING1,SPARC,SERPINA3,EDN1,REST,CFTR,ANXA1,THBS1
GO:2000794	regulation of epithelial cell proliferation involved in lung morphogenesis	0.0248769	-3.69382	8	1	0.0192308	52	16543	4781	NFIB
GO:0070316	regulation of G0 to G1 transition	0.0248769	-3.69382	8	1	0.0192308	52	16543	1490	CTGF
GO:0034351	negative regulation of glial cell apoptotic process	0.0248769	-3.69382	8	1	0.0192308	52	16543	6347	CCL2
GO:0070099	regulation of chemokine-mediated signaling pathway	0.0248769	-3.69382	8	1	0.0192308	52	16543	1906	EDN1
GO:0045647	negative regulation of erythrocyte differentiation	0.0248769	-3.69382	8	1	0.0192308	52	16543	677	ZFP36L1
GO:0051608	histamine transport	0.0248769	-3.69382	8	1	0.0192308	52	16543	1906	EDN1
GO:0016102	diterpenoid biosynthetic process	0.0248769	-3.69382	8	1	0.0192308	52	16543	220	ALDH1A3
GO:0042538	hyperosmotic salinity response	0.0248769	-3.69382	8	1	0.0192308	52	16543	9076	CLDN1
GO:0060013	righting reflex	0.0248769	-3.69382	8	1	0.0192308	52	16543	220	ALDH1A3
GO:0031340	positive regulation of vesicle fusion	0.0248769	-3.69382	8	1	0.0192308	52	16543	301	ANXA1
GO:0045916	negative regulation of complement activation	0.0248769	-3.69382	8	1	0.0192308	52	16543	710	SERPING1
GO:0034350	regulation of glial cell apoptotic process	0.0248769	-3.69382	8	1	0.0192308	52	16543	6347	CCL2
GO:0071472	cellular response to salt stress	0.0248769	-3.69382	8	1	0.0192308	52	16543	677	ZFP36L1
GO:0070673	response to interleukin-18	0.0248769	-3.69382	8	1	0.0192308	52	16543	9076	CLDN1
GO:0014824	artery smooth muscle contraction	0.0248769	-3.69382	8	1	0.0192308	52	16543	1906	EDN1
GO:0002604	regulation of dendritic cell antigen processing and presentation	0.0248769	-3.69382	8	1	0.0192308	52	16543	7057	THBS1
GO:0002072	optic cup morphogenesis involved in camera-type eye development	0.0248769	-3.69382	8	1	0.0192308	52	16543	220	ALDH1A3
GO:0072201	negative regulation of mesenchymal cell proliferation	0.0248769	-3.69382	8	1	0.0192308	52	16543	4781	NFIB
GO:2000258	negative regulation of protein activation cascade	0.0248769	-3.69382	8	1	0.0192308	52	16543	710	SERPING1
GO:0035581	sequestering of extracellular ligand from receptor	0.0248769	-3.69382	8	1	0.0192308	52	16543	4052	LTBP1
GO:0051223	regulation of protein transport	0.0248965	-3.69303	721	6	0.115385	52	16543	1.6016e+23	DAB2,REST,CFTR,C8orf4,LITAF,ANXA1
GO:1904950	negative regulation of establishment of protein localization	0.0249383	-3.69135	200	3	0.0576923	52	16543	59789516301	REST,LITAF,ANXA1
GO:0045859	regulation of protein kinase activity	0.0251955	-3.68109	723	6	0.115385	52	16543	5.60345e+26	PDGFC,GPRC5B,CYR61,FLRT2,EDN1,THBS1
GO:0050870	positive regulation of T cell activation	0.0252612	-3.67849	201	3	0.0576923	52	16543	63473013956	CCL2,ANXA1,LGALS1
GO:0061326	renal tubule development	0.0255945	-3.66538	79	2	0.0384615	52	16543	40701282	TACSTD2,COL4A1
GO:0032231	regulation of actin filament bundle assembly	0.0255945	-3.66538	79	2	0.0384615	52	16543	40701490	TACSTD2,CTGF
GO:0002690	positive regulation of leukocyte chemotaxis	0.0255945	-3.66538	79	2	0.0384615	52	16543	19067057	EDN1,THBS1
GO:0045621	positive regulation of lymphocyte differentiation	0.0261987	-3.64204	80	2	0.0384615	52	16543	3014323	ANXA1,MMP14
GO:0070613	regulation of protein processing	0.0268088	-3.61903	81	2	0.0384615	52	16543	7107057	SERPING1,THBS1
GO:0032880	regulation of protein localization	0.0270029	-3.61181	941	7	0.134615	52	16543	1.6016e+27	DAB2,REST,CFTR,MSN,C8orf4,LITAF,ANXA1
GO:0046822	regulation of nucleocytoplasmic transport	0.0272457	-3.60286	207	3	0.0576923	52	16543	1601568929516	DAB2,C8orf4,LITAF
GO:0001819	positive regulation of cytokine production	0.0272667	-3.60209	364	4	0.0769231	52	16543	5170434283017050	GPRC5B,IFI16,ANXA1,THBS1
GO:1903317	regulation of protein maturation	0.0274245	-3.59632	82	2	0.0384615	52	16543	7107057	SERPING1,THBS1
GO:0032846	positive regulation of homeostatic process	0.0279254	-3.57822	209	3	0.0576923	52	16543	10803011906	CFTR,ANXA1,EDN1
GO:0090030	regulation of steroid hormone biosynthetic process	0.0279435	-3.57757	9	1	0.0192308	52	16543	5978	REST
GO:2000304	positive regulation of ceramide biosynthetic process	0.0279435	-3.57757	9	1	0.0192308	52	16543	3491	CYR61
GO:0000733	DNA strand renaturation	0.0279435	-3.57757	9	1	0.0192308	52	16543	301	ANXA1
GO:0070933	histone H4 deacetylation	0.0279435	-3.57757	9	1	0.0192308	52	16543	5978	REST
GO:0031943	regulation of glucocorticoid metabolic process	0.0279435	-3.57757	9	1	0.0192308	52	16543	5978	REST
GO:0032908	regulation of transforming growth factor beta1 production	0.0279435	-3.57757	9	1	0.0192308	52	16543	7057	THBS1
GO:0061314	Notch signaling involved in heart development	0.0279435	-3.57757	9	1	0.0192308	52	16543	4853	NOTCH2
GO:1903960	negative regulation of anion transmembrane transport	0.0279435	-3.57757	9	1	0.0192308	52	16543	7057	THBS1
GO:2000501	regulation of natural killer cell chemotaxis	0.0279435	-3.57757	9	1	0.0192308	52	16543	6347	CCL2
GO:0090154	positive regulation of sphingolipid biosynthetic process	0.0279435	-3.57757	9	1	0.0192308	52	16543	3491	CYR61
GO:0061299	retina vasculature morphogenesis in camera-type eye	0.0279435	-3.57757	9	1	0.0192308	52	16543	1282	COL4A1
GO:0045198	establishment of epithelial cell apical/basal polarity	0.0279435	-3.57757	9	1	0.0192308	52	16543	4478	MSN
GO:0048149	behavioral response to ethanol	0.0279435	-3.57757	9	1	0.0192308	52	16543	2059	EPS8
GO:0014820	tonic smooth muscle contraction	0.0279435	-3.57757	9	1	0.0192308	52	16543	1906	EDN1
GO:0061140	lung secretory cell differentiation	0.0279435	-3.57757	9	1	0.0192308	52	16543	4781	NFIB
GO:0048245	eosinophil chemotaxis	0.0279435	-3.57757	9	1	0.0192308	52	16543	3958	LGALS3
GO:2000425	regulation of apoptotic cell clearance	0.0279435	-3.57757	9	1	0.0192308	52	16543	6347	CCL2
GO:1903039	positive regulation of leukocyte cell-cell adhesion	0.0282686	-3.566	210	3	0.0576923	52	16543	63473013956	CCL2,ANXA1,LGALS1
GO:0030336	negative regulation of cell migration	0.028614	-3.55386	211	3	0.0576923	52	16543	407063477057	TACSTD2,CCL2,THBS1
GO:0008543	fibroblast growth factor receptor signaling pathway	0.0286732	-3.55179	84	2	0.0384615	52	16543	149023768	CTGF,FLRT2
GO:1903524	positive regulation of blood circulation	0.0286732	-3.55179	84	2	0.0384615	52	16543	14901906	CTGF,EDN1
GO:0009408	response to heat	0.0286732	-3.55179	84	2	0.0384615	52	16543	568927057	C8orf4,THBS1
GO:2000379	positive regulation of reactive oxygen species metabolic process	0.0286732	-3.55179	84	2	0.0384615	52	16543	19067057	EDN1,THBS1
GO:1900180	regulation of protein localization to nucleus	0.0293118	-3.52977	213	3	0.0576923	52	16543	1601568929516	DAB2,C8orf4,LITAF
GO:0043009	chordate embryonic development	0.0297272	-3.51569	555	5	0.0961538	52	16543	6.77388e+18	ZFP36L1,KRT19,CYR61,EDN1,MMP14
GO:0051149	positive regulation of muscle cell differentiation	0.0299443	-3.50842	86	2	0.0384615	52	16543	19064323	EDN1,MMP14
GO:0050868	negative regulation of T cell activation	0.0299443	-3.50842	86	2	0.0384615	52	16543	3958301	LGALS3,ANXA1
GO:0043406	positive regulation of MAP kinase activity	0.0300185	-3.50594	215	3	0.0576923	52	16543	5603419067057	PDGFC,EDN1,THBS1
GO:0009792	embryo development ending in birth or egg hatching	0.0305319	-3.48898	559	5	0.0961538	52	16543	6.77388e+18	ZFP36L1,KRT19,CYR61,EDN1,MMP14
GO:0010564	regulation of cell cycle process	0.0305319	-3.48898	559	5	0.0961538	52	16543	6.77149e+18	ZFP36L1,CTGF,C8orf4,ANXA1,EDN1
GO:0046718	viral entry into host cell	0.0305882	-3.48714	87	2	0.0384615	52	16543	90763678	CLDN1,ITGA5
GO:0051828	entry into other organism involved in symbiotic interaction	0.0305882	-3.48714	87	2	0.0384615	52	16543	90763678	CLDN1,ITGA5
GO:0044409	entry into host	0.0305882	-3.48714	87	2	0.0384615	52	16543	90763678	CLDN1,ITGA5
GO:0030260	entry into host cell	0.0305882	-3.48714	87	2	0.0384615	52	16543	90763678	CLDN1,ITGA5
GO:0051806	entry into cell of other organism involved in symbiotic interaction	0.0305882	-3.48714	87	2	0.0384615	52	16543	90763678	CLDN1,ITGA5
GO:0050730	regulation of peptidyl-tyrosine phosphorylation	0.0307343	-3.48238	217	3	0.0576923	52	16543	36785603451704	ITGA5,PDGFC,GPRC5B
GO:0001817	regulation of cytokine production	0.0307352	-3.48235	560	5	0.0961538	52	16543	5.17043e+19	GPRC5B,IFI16,LITAF,ANXA1,THBS1
GO:0048468	cell development	0.0308141	-3.47978	1415	9	0.173077	52	16543	9.07624e+37	CLDN1,FLRT2,EDN1,COL18A1,KRT19,DEFB1,CFTR,MSN,NFIB
GO:0032306	regulation of prostaglandin secretion	0.0310006	-3.47375	10	1	0.0192308	52	16543	1906	EDN1
GO:0051918	negative regulation of fibrinolysis	0.0310006	-3.47375	10	1	0.0192308	52	16543	7057	THBS1
GO:0060394	negative regulation of pathway-restricted SMAD protein phosphorylation	0.0310006	-3.47375	10	1	0.0192308	52	16543	56937	PMEPA1
GO:0016114	terpenoid biosynthetic process	0.0310006	-3.47375	10	1	0.0192308	52	16543	220	ALDH1A3
GO:0032308	positive regulation of prostaglandin secretion	0.0310006	-3.47375	10	1	0.0192308	52	16543	1906	EDN1
GO:0070365	hepatocyte differentiation	0.0310006	-3.47375	10	1	0.0192308	52	16543	301	ANXA1
GO:0045625	regulation of T-helper 1 cell differentiation	0.0310006	-3.47375	10	1	0.0192308	52	16543	301	ANXA1
GO:0009629	response to gravity	0.0310006	-3.47375	10	1	0.0192308	52	16543	6678	SPARC
GO:0051451	myoblast migration	0.0310006	-3.47375	10	1	0.0192308	52	16543	301	ANXA1
GO:0010755	regulation of plasminogen activation	0.0310006	-3.47375	10	1	0.0192308	52	16543	7057	THBS1
GO:0060379	cardiac muscle cell myoblast differentiation	0.0310006	-3.47375	10	1	0.0192308	52	16543	5978	REST
GO:0097202	activation of cysteine-type endopeptidase activity	0.0310006	-3.47375	10	1	0.0192308	52	16543	3428	IFI16
GO:0042482	positive regulation of odontogenesis	0.0310006	-3.47375	10	1	0.0192308	52	16543	1906	EDN1
GO:0042118	endothelial cell activation	0.0310006	-3.47375	10	1	0.0192308	52	16543	56892	C8orf4
GO:0001886	endothelial cell morphogenesis	0.0310006	-3.47375	10	1	0.0192308	52	16543	80781	COL18A1
GO:0032429	regulation of phospholipase A2 activity	0.0310006	-3.47375	10	1	0.0192308	52	16543	301	ANXA1
GO:0035313	wound healing, spreading of epidermal cells	0.0310006	-3.47375	10	1	0.0192308	52	16543	3678	ITGA5
GO:0045955	negative regulation of calcium ion-dependent exocytosis	0.0310006	-3.47375	10	1	0.0192308	52	16543	5978	REST
GO:0072677	eosinophil migration	0.0310006	-3.47375	10	1	0.0192308	52	16543	3958	LGALS3
GO:0042990	regulation of transcription factor import into nucleus	0.0312377	-3.46613	88	2	0.0384615	52	16543	568929516	C8orf4,LITAF
GO:0022407	regulation of cell-cell adhesion	0.0315114	-3.45741	381	4	0.0769231	52	16543	395863473013956	LGALS3,CCL2,ANXA1,LGALS1
GO:0010628	positive regulation of gene expression	0.0318295	-3.44736	1659	10	0.192308	52	16543	1.60115e+39	DAB2,CTGF,LCN2,CYR61,EDN1,REST,MSN,NFIB,IFI16,THBS1
GO:0051153	regulation of striated muscle cell differentiation	0.0318926	-3.44538	89	2	0.0384615	52	16543	19064323	EDN1,MMP14
GO:0051726	regulation of cell cycle	0.0328722	-3.41513	981	7	0.134615	52	16543	6.77485e+26	ZFP36L1,NOTCH2,CTGF,C8orf4,ANXA1,EDN1,THBS1
GO:0003007	heart morphogenesis	0.0329356	-3.4132	223	3	0.0576923	52	16543	4853349123768	NOTCH2,CYR61,FLRT2
GO:2000146	negative regulation of cell motility	0.0329356	-3.4132	223	3	0.0576923	52	16543	407063477057	TACSTD2,CCL2,THBS1
GO:0042307	positive regulation of protein import into nucleus	0.0338896	-3.38465	92	2	0.0384615	52	16543	160156892	DAB2,C8orf4
GO:0002544	chronic inflammatory response	0.0340484	-3.37997	11	1	0.0192308	52	16543	7057	THBS1
GO:0045793	positive regulation of cell size	0.0340484	-3.37997	11	1	0.0192308	52	16543	1906	EDN1
GO:0033690	positive regulation of osteoblast proliferation	0.0340484	-3.37997	11	1	0.0192308	52	16543	3491	CYR61
GO:0010870	positive regulation of receptor biosynthetic process	0.0340484	-3.37997	11	1	0.0192308	52	16543	1906	EDN1
GO:1901317	regulation of flagellated sperm motility	0.0340484	-3.37997	11	1	0.0192308	52	16543	1672	DEFB1
GO:0002921	negative regulation of humoral immune response	0.0340484	-3.37997	11	1	0.0192308	52	16543	710	SERPING1
GO:0051764	actin crosslink formation	0.0340484	-3.37997	11	1	0.0192308	52	16543	2059	EPS8
GO:0061081	positive regulation of myeloid leukocyte cytokine production involved in immune response	0.0340484	-3.37997	11	1	0.0192308	52	16543	51704	GPRC5B
GO:1902894	negative regulation of pri-miRNA transcription from RNA polymerase II promoter	0.0340484	-3.37997	11	1	0.0192308	52	16543	4781	NFIB
GO:0002829	negative regulation of type 2 immune response	0.0340484	-3.37997	11	1	0.0192308	52	16543	301	ANXA1
GO:0060452	positive regulation of cardiac muscle contraction	0.0340484	-3.37997	11	1	0.0192308	52	16543	1490	CTGF
GO:0071803	positive regulation of podosome assembly	0.0340484	-3.37997	11	1	0.0192308	52	16543	4478	MSN
GO:0042535	positive regulation of tumor necrosis factor biosynthetic process	0.0340484	-3.37997	11	1	0.0192308	52	16543	7057	THBS1
GO:0071257	cellular response to electrical stimulus	0.0340484	-3.37997	11	1	0.0192308	52	16543	5978	REST
GO:0010759	positive regulation of macrophage chemotaxis	0.0340484	-3.37997	11	1	0.0192308	52	16543	7057	THBS1
GO:0001780	neutrophil homeostasis	0.0340484	-3.37997	11	1	0.0192308	52	16543	301	ANXA1
GO:0045623	negative regulation of T-helper cell differentiation	0.0340484	-3.37997	11	1	0.0192308	52	16543	301	ANXA1
GO:0060081	membrane hyperpolarization	0.0340484	-3.37997	11	1	0.0192308	52	16543	1080	CFTR
GO:0043549	regulation of kinase activity	0.0343908	-3.36997	778	6	0.115385	52	16543	5.60345e+26	PDGFC,GPRC5B,CYR61,FLRT2,EDN1,THBS1
GO:0001558	regulation of cell growth	0.0344554	-3.36809	392	4	0.0769231	52	16543	1490349119064320	CTGF,CYR61,EDN1,MMP14
GO:0098542	defense response to other organism	0.0344554	-3.36809	392	4	0.0769231	52	16543	1.05812e+17	IFITM2,DEFB1,IFITM3,IFI16
GO:0043269	regulation of ion transport	0.0345431	-3.36555	578	5	0.0961538	52	16543	3.95811e+19	LGALS3,CFTR,CCL2,EDN1,THBS1
GO:0001952	regulation of cell-matrix adhesion	0.034566	-3.36488	93	2	0.0384615	52	16543	70574323	THBS1,MMP14
GO:0030183	B cell differentiation	0.034566	-3.36488	93	2	0.0384615	52	16543	48533956	NOTCH2,LGALS1
GO:1903038	negative regulation of leukocyte cell-cell adhesion	0.034566	-3.36488	93	2	0.0384615	52	16543	3958301	LGALS3,ANXA1
GO:0019722	calcium-mediated signaling	0.034566	-3.36488	93	2	0.0384615	52	16543	16721906	DEFB1,EDN1
GO:1904591	positive regulation of protein import	0.0352477	-3.34536	94	2	0.0384615	52	16543	160156892	DAB2,C8orf4
GO:0060284	regulation of cell development	0.0356997	-3.33261	785	6	0.115385	52	16543	4.0706e+25	TACSTD2,REST,GPRC5B,FLRT2,LGALS1,EDN1
GO:0016032	viral process	0.0365533	-3.30898	587	5	0.0961538	52	16543	9.07637e+19	CLDN1,ITGA5,KRT19,KRT7,CCL2
GO:2000117	negative regulation of cysteine-type endopeptidase activity	0.0366266	-3.30698	96	2	0.0384615	52	16543	34287057	IFI16,THBS1
GO:0006885	regulation of pH	0.0366266	-3.30698	96	2	0.0384615	52	16543	10801906	CFTR,EDN1
GO:2000052	positive regulation of non-canonical Wnt signaling pathway	0.0370867	-3.2945	12	1	0.0192308	52	16543	1601	DAB2
GO:0043371	negative regulation of CD4-positive, alpha-beta T cell differentiation	0.0370867	-3.2945	12	1	0.0192308	52	16543	301	ANXA1
GO:0010566	regulation of ketone biosynthetic process	0.0370867	-3.2945	12	1	0.0192308	52	16543	5978	REST
GO:0007342	fusion of sperm to egg plasma membrane	0.0370867	-3.2945	12	1	0.0192308	52	16543	5104	SERPINA5
GO:0003184	pulmonary valve morphogenesis	0.0370867	-3.2945	12	1	0.0192308	52	16543	4853	NOTCH2
GO:0043922	negative regulation by host of viral transcription	0.0370867	-3.2945	12	1	0.0192308	52	16543	5978	REST
GO:0036499	PERK-mediated unfolded protein response	0.0370867	-3.2945	12	1	0.0192308	52	16543	6347	CCL2
GO:0060900	embryonic camera-type eye formation	0.0370867	-3.2945	12	1	0.0192308	52	16543	220	ALDH1A3
GO:0042574	retinal metabolic process	0.0370867	-3.2945	12	1	0.0192308	52	16543	220	ALDH1A3
GO:0090557	establishment of endothelial intestinal barrier	0.0370867	-3.2945	12	1	0.0192308	52	16543	9076	CLDN1
GO:0003177	pulmonary valve development	0.0370867	-3.2945	12	1	0.0192308	52	16543	4853	NOTCH2
GO:0010935	regulation of macrophage cytokine production	0.0370867	-3.2945	12	1	0.0192308	52	16543	51704	GPRC5B
GO:0036066	protein O-linked fucosylation	0.0370867	-3.2945	12	1	0.0192308	52	16543	7057	THBS1
GO:0061050	regulation of cell growth involved in cardiac muscle cell development	0.0370867	-3.2945	12	1	0.0192308	52	16543	1906	EDN1
GO:0061158	3'-UTR-mediated mRNA destabilization	0.0370867	-3.2945	12	1	0.0192308	52	16543	677	ZFP36L1
GO:1901678	iron coordination entity transport	0.0370867	-3.2945	12	1	0.0192308	52	16543	3934	LCN2
GO:0040037	negative regulation of fibroblast growth factor receptor signaling pathway	0.0370867	-3.2945	12	1	0.0192308	52	16543	7057	THBS1
GO:2000095	regulation of Wnt signaling pathway, planar cell polarity pathway	0.0370867	-3.2945	12	1	0.0192308	52	16543	1601	DAB2
GO:0030859	polarized epithelial cell differentiation	0.0370867	-3.2945	12	1	0.0192308	52	16543	4478	MSN
GO:0060391	positive regulation of SMAD protein import into nucleus	0.0370867	-3.2945	12	1	0.0192308	52	16543	1601	DAB2
GO:0010763	positive regulation of fibroblast migration	0.0370867	-3.2945	12	1	0.0192308	52	16543	7057	THBS1
GO:0060766	negative regulation of androgen receptor signaling pathway	0.0370867	-3.2945	12	1	0.0192308	52	16543	1601	DAB2
GO:0045628	regulation of T-helper 2 cell differentiation	0.0370867	-3.2945	12	1	0.0192308	52	16543	301	ANXA1
GO:0032368	regulation of lipid transport	0.0373239	-3.28812	97	2	0.0384615	52	16543	19067057	EDN1,THBS1
GO:0070201	regulation of establishment of protein localization	0.0374297	-3.28529	794	6	0.115385	52	16543	1.6016e+23	DAB2,REST,CFTR,C8orf4,LITAF,ANXA1
GO:0033554	cellular response to stress	0.0376465	-3.27952	1467	9	0.173077	52	16543	7.98039e+34	TFPI2,LCN2,CCL2,EDN1,ZFP36L1,C8orf4,IFI16,THBS1,ANXA1
GO:0044764	multi-organism cellular process	0.0377009	-3.27807	592	5	0.0961538	52	16543	9.07637e+19	CLDN1,ITGA5,KRT19,KRT7,CCL2
GO:0060828	regulation of canonical Wnt signaling pathway	0.0379814	-3.27066	236	3	0.0576923	52	16543	16015170480114	DAB2,GPRC5B,BICC1
GO:0001936	regulation of endothelial cell proliferation	0.0380262	-3.26948	98	2	0.0384615	52	16543	66787057	SPARC,THBS1
GO:0090279	regulation of calcium ion import	0.0380262	-3.26948	98	2	0.0384615	52	16543	39586347	LGALS3,CCL2
GO:0022612	gland morphogenesis	0.0380262	-3.26948	98	2	0.0384615	52	16543	44784781	MSN,NFIB
GO:0042886	amide transport	0.0387337	-3.25105	99	2	0.0384615	52	16543	3011906	ANXA1,EDN1
GO:0051928	positive regulation of calcium ion transport	0.0387337	-3.25105	99	2	0.0384615	52	16543	39586347	LGALS3,CCL2
GO:0022409	positive regulation of cell-cell adhesion	0.0391992	-3.2391	239	3	0.0576923	52	16543	63473013956	CCL2,ANXA1,LGALS1
GO:2001237	negative regulation of extrinsic apoptotic signaling pathway	0.0394462	-3.23282	100	2	0.0384615	52	16543	39587057	LGALS3,THBS1
GO:0002285	lymphocyte activation involved in immune response	0.0394462	-3.23282	100	2	0.0384615	52	16543	48533956	NOTCH2,LGALS1
GO:0040007	growth	0.0396106	-3.22866	410	4	0.0769231	52	16543	67748533011906	ZFP36L1,NOTCH2,ANXA1,EDN1
GO:0042692	muscle cell differentiation	0.0400221	-3.21832	241	3	0.0576923	52	16543	388059783956	KRT19,REST,LGALS1
GO:0090068	positive regulation of cell cycle process	0.0400221	-3.21832	241	3	0.0576923	52	16543	14903011906	CTGF,ANXA1,EDN1
GO:0042554	superoxide anion generation	0.0401156	-3.21599	13	1	0.0192308	52	16543	1906	EDN1
GO:0010458	exit from mitosis	0.0401156	-3.21599	13	1	0.0192308	52	16543	2059	EPS8
GO:0035810	positive regulation of urine volume	0.0401156	-3.21599	13	1	0.0192308	52	16543	1906	EDN1
GO:1903672	positive regulation of sprouting angiogenesis	0.0401156	-3.21599	13	1	0.0192308	52	16543	3678	ITGA5
GO:0051770	positive regulation of nitric-oxide synthase biosynthetic process	0.0401156	-3.21599	13	1	0.0192308	52	16543	6347	CCL2
GO:1902074	response to salt	0.0401156	-3.21599	13	1	0.0192308	52	16543	1906	EDN1
GO:0035089	establishment of apical/basal cell polarity	0.0401156	-3.21599	13	1	0.0192308	52	16543	4478	MSN
GO:1900025	negative regulation of substrate adhesion-dependent cell spreading	0.0401156	-3.21599	13	1	0.0192308	52	16543	4070	TACSTD2
GO:0014829	vascular smooth muscle contraction	0.0401156	-3.21599	13	1	0.0192308	52	16543	1906	EDN1
GO:0060712	spongiotrophoblast layer development	0.0401156	-3.21599	13	1	0.0192308	52	16543	677	ZFP36L1
GO:0010002	cardioblast differentiation	0.0401156	-3.21599	13	1	0.0192308	52	16543	5978	REST
GO:0043032	positive regulation of macrophage activation	0.0401156	-3.21599	13	1	0.0192308	52	16543	7057	THBS1
GO:0007171	activation of transmembrane receptor protein tyrosine kinase activity	0.0401156	-3.21599	13	1	0.0192308	52	16543	56034	PDGFC
GO:0035815	positive regulation of renal sodium excretion	0.0401156	-3.21599	13	1	0.0192308	52	16543	1906	EDN1
GO:0090101	negative regulation of transmembrane receptor protein serine/threonine kinase signaling pathway	0.0408861	-3.19696	102	2	0.0384615	52	16543	405256937	LTBP1,PMEPA1
GO:0051493	regulation of cytoskeleton organization	0.0414226	-3.18393	416	4	0.0769231	52	16543	4070149020591900	TACSTD2,CTGF,EPS8,EDN1
GO:0010811	positive regulation of cell-substrate adhesion	0.0416136	-3.17933	103	2	0.0384615	52	16543	36783491	ITGA5,CYR61
GO:0050709	negative regulation of protein secretion	0.0416136	-3.17933	103	2	0.0384615	52	16543	5978301	REST,ANXA1
GO:0042542	response to hydrogen peroxide	0.0416136	-3.17933	103	2	0.0384615	52	16543	3934301	LCN2,ANXA1
GO:0071375	cellular response to peptide hormone stimulus	0.0421178	-3.16729	246	3	0.0576923	52	16543	67727911906	ZFP36L1,GNG11,EDN1
GO:1902904	negative regulation of supramolecular fiber organization	0.0423459	-3.16188	104	2	0.0384615	52	16543	40702059	TACSTD2,EPS8
GO:0034614	cellular response to reactive oxygen species	0.0423459	-3.16188	104	2	0.0384615	52	16543	3934301	LCN2,ANXA1
GO:1900115	extracellular regulation of signal transduction	0.0431352	-3.14342	14	1	0.0192308	52	16543	4052	LTBP1
GO:2000515	negative regulation of CD4-positive, alpha-beta T cell activation	0.0431352	-3.14342	14	1	0.0192308	52	16543	301	ANXA1
GO:0045723	positive regulation of fatty acid biosynthetic process	0.0431352	-3.14342	14	1	0.0192308	52	16543	301	ANXA1
GO:0090153	regulation of sphingolipid biosynthetic process	0.0431352	-3.14342	14	1	0.0192308	52	16543	3491	CYR61
GO:0009415	response to water	0.0431352	-3.14342	14	1	0.0192308	52	16543	80781	COL18A1
GO:0051917	regulation of fibrinolysis	0.0431352	-3.14342	14	1	0.0192308	52	16543	7057	THBS1
GO:0002689	negative regulation of leukocyte chemotaxis	0.0431352	-3.14342	14	1	0.0192308	52	16543	6347	CCL2
GO:1900116	extracellular negative regulation of signal transduction	0.0431352	-3.14342	14	1	0.0192308	52	16543	4052	LTBP1
GO:1905038	regulation of membrane lipid metabolic process	0.0431352	-3.14342	14	1	0.0192308	52	16543	3491	CYR61
GO:0032695	negative regulation of interleukin-12 production	0.0431352	-3.14342	14	1	0.0192308	52	16543	7057	THBS1
GO:0045579	positive regulation of B cell differentiation	0.0431352	-3.14342	14	1	0.0192308	52	16543	4323	MMP14
GO:0051016	barbed-end actin filament capping	0.0431352	-3.14342	14	1	0.0192308	52	16543	2059	EPS8
GO:0032717	negative regulation of interleukin-8 production	0.0431352	-3.14342	14	1	0.0192308	52	16543	301	ANXA1
GO:2000303	regulation of ceramide biosynthetic process	0.0431352	-3.14342	14	1	0.0192308	52	16543	3491	CYR61
GO:0045989	positive regulation of striated muscle contraction	0.0431352	-3.14342	14	1	0.0192308	52	16543	1490	CTGF
GO:0050864	regulation of B cell activation	0.043825	-3.12755	106	2	0.0384615	52	16543	6774323	ZFP36L1,MMP14
GO:0060341	regulation of cellular localization	0.0440186	-3.12314	826	6	0.115385	52	16543	6.7716e+23	ZFP36L1,DAB2,CFTR,MSN,C8orf4,LITAF
GO:0080134	regulation of response to stress	0.0440705	-3.12196	1274	8	0.153846	52	16543	5.17041e+30	GPRC5B,CTGF,SERPING1,CCL2,EDN1,IFI16,THBS1,ANXA1
GO:0045596	negative regulation of cell differentiation	0.0450553	-3.09986	622	5	0.0961538	52	16543	6.77407e+17	ZFP36L1,TACSTD2,REST,ANXA1,LGALS1
GO:0006869	lipid transport	0.0451435	-3.09791	253	3	0.0576923	52	16543	51041080301	SERPINA5,CFTR,ANXA1
GO:0051271	negative regulation of cellular component movement	0.0455845	-3.08819	254	3	0.0576923	52	16543	407063477057	TACSTD2,CCL2,THBS1
GO:0071496	cellular response to external stimulus	0.0455845	-3.08819	254	3	0.0576923	52	16543	431639343428	MMP7,LCN2,IFI16
GO:0022412	cellular process involved in reproduction in multicellular organism	0.0460276	-3.07851	255	3	0.0576923	52	16543	510410801672	SERPINA5,CFTR,DEFB1
GO:0045807	positive regulation of endocytosis	0.0460795	-3.07739	109	2	0.0384615	52	16543	16016347	DAB2,CCL2
GO:0097094	craniofacial suture morphogenesis	0.0461455	-3.07596	15	1	0.0192308	52	16543	4323	MMP14
GO:0014821	phasic smooth muscle contraction	0.0461455	-3.07596	15	1	0.0192308	52	16543	1906	EDN1
GO:2000738	positive regulation of stem cell differentiation	0.0461455	-3.07596	15	1	0.0192308	52	16543	4070	TACSTD2
GO:0034391	regulation of smooth muscle cell apoptotic process	0.0461455	-3.07596	15	1	0.0192308	52	16543	1906	EDN1
GO:0043584	nose development	0.0461455	-3.07596	15	1	0.0192308	52	16543	220	ALDH1A3
GO:0032305	positive regulation of icosanoid secretion	0.0461455	-3.07596	15	1	0.0192308	52	16543	1906	EDN1
GO:0060192	negative regulation of lipase activity	0.0461455	-3.07596	15	1	0.0192308	52	16543	301	ANXA1
GO:0061162	establishment of monopolar cell polarity	0.0461455	-3.07596	15	1	0.0192308	52	16543	4478	MSN
GO:0045117	azole transport	0.0461455	-3.07596	15	1	0.0192308	52	16543	1906	EDN1
GO:0030949	positive regulation of vascular endothelial growth factor receptor signaling pathway	0.0461455	-3.07596	15	1	0.0192308	52	16543	3678	ITGA5
GO:0048266	behavioral response to pain	0.0461455	-3.07596	15	1	0.0192308	52	16543	7057	THBS1
GO:0030277	maintenance of gastrointestinal epithelium	0.0461455	-3.07596	15	1	0.0192308	52	16543	12	SERPINA3
GO:0002827	positive regulation of T-helper 1 type immune response	0.0461455	-3.07596	15	1	0.0192308	52	16543	301	ANXA1
GO:0046639	negative regulation of alpha-beta T cell differentiation	0.0461455	-3.07596	15	1	0.0192308	52	16543	301	ANXA1
GO:0051347	positive regulation of transferase activity	0.0471534	-3.05435	630	5	0.0961538	52	16543	5.60345e+21	PDGFC,GPRC5B,CYR61,EDN1,THBS1
GO:0048660	regulation of smooth muscle cell proliferation	0.0483762	-3.02875	112	2	0.0384615	52	16543	19067057	EDN1,THBS1
GO:0042471	ear morphogenesis	0.0483762	-3.02875	112	2	0.0384615	52	16543	2201906	ALDH1A3,EDN1
GO:0046824	positive regulation of nucleocytoplasmic transport	0.0483762	-3.02875	112	2	0.0384615	52	16543	160156892	DAB2,C8orf4
GO:1902578	single-organism localization	0.0486442	-3.02322	2290	12	0.230769	52	16543	9076,5104,1490,3934,710,6678,12,1906,5978,1080,301,7057	CLDN1,SERPINA5,CTGF,LCN2,SERPING1,SPARC,SERPINA3,EDN1,REST,CFTR,ANXA1,THBS1
GO:0030224	monocyte differentiation	0.0491465	-3.01295	16	1	0.0192308	52	16543	3428	IFI16
GO:0010758	regulation of macrophage chemotaxis	0.0491465	-3.01295	16	1	0.0192308	52	16543	7057	THBS1
GO:0060390	regulation of SMAD protein import into nucleus	0.0491465	-3.01295	16	1	0.0192308	52	16543	1601	DAB2
GO:1900151	regulation of nuclear-transcribed mRNA catabolic process, deadenylation-dependent decay	0.0491465	-3.01295	16	1	0.0192308	52	16543	677	ZFP36L1
GO:2000193	positive regulation of fatty acid transport	0.0491465	-3.01295	16	1	0.0192308	52	16543	1906	EDN1
GO:0021756	striatum development	0.0491465	-3.01295	16	1	0.0192308	52	16543	220	ALDH1A3
GO:0061298	retina vasculature development in camera-type eye	0.0491465	-3.01295	16	1	0.0192308	52	16543	1282	COL4A1
GO:1903131	mononuclear cell differentiation	0.0491465	-3.01295	16	1	0.0192308	52	16543	3428	IFI16
GO:0050860	negative regulation of T cell receptor signaling pathway	0.0491465	-3.01295	16	1	0.0192308	52	16543	3958	LGALS3
GO:0045655	regulation of monocyte differentiation	0.0491465	-3.01295	16	1	0.0192308	52	16543	677	ZFP36L1
GO:1900153	positive regulation of nuclear-transcribed mRNA catabolic process, deadenylation-dependent decay	0.0491465	-3.01295	16	1	0.0192308	52	16543	677	ZFP36L1
GO:2000810	regulation of bicellular tight junction assembly	0.0491465	-3.01295	16	1	0.0192308	52	16543	9076	CLDN1
GO:0061339	establishment or maintenance of monopolar cell polarity	0.0491465	-3.01295	16	1	0.0192308	52	16543	4478	MSN
GO:0033627	cell adhesion mediated by integrin	0.0491465	-3.01295	16	1	0.0192308	52	16543	3678	ITGA5
GO:2000811	negative regulation of anoikis	0.0491465	-3.01295	16	1	0.0192308	52	16543	3678	ITGA5
GO:0060561	apoptotic process involved in morphogenesis	0.0491465	-3.01295	16	1	0.0192308	52	16543	3491	CYR61
GO:1905314	semi-lunar valve development	0.0491465	-3.01295	16	1	0.0192308	52	16543	4853	NOTCH2
GO:0071801	regulation of podosome assembly	0.0491465	-3.01295	16	1	0.0192308	52	16543	4478	MSN
GO:0031333	negative regulation of protein complex assembly	0.049151	-3.01286	113	2	0.0384615	52	16543	569372059	PMEPA1,EPS8
GO:0009987	cellular process	0.0492711	-3.01042	14183	49	0.942308	52	16543	9076,4052,1284,3934,3958,2791,6347,389,2059,80781,677,4853,1080,7057,4316,1601,1490,710,3491,6678,283349,220,4323,1282,4070,3880,5978,56892,7980,56034,7050,3855,10410,23768,9516,1906,3956,3678,1672,4781,301,5104,51704,11167,56937,12,10581,4478,3428	CLDN1,LTBP1,COL4A2,LCN2,LGALS3,GNG11,CCL2,RHOC,EPS8,COL18A1,ZFP36L1,NOTCH2,CFTR,THBS1,MMP7,DAB2,CTGF,SERPING1,CYR61,SPARC,RASSF3,ALDH1A3,MMP14,COL4A1,TACSTD2,KRT19,REST,C8orf4,TFPI2,PDGFC,TGIF1,KRT7,IFITM3,FLRT2,LITAF,EDN1,LGALS1,ITGA5,DEFB1,NFIB,ANXA1,SERPINA5,GPRC5B,FSTL1,PMEPA1,SERPINA3,IFITM2,MSN,IFI16
GO:0051494	negative regulation of cytoskeleton organization	0.0499303	-2.99713	114	2	0.0384615	52	16543	40702059	TACSTD2,EPS8
GO:0050729	positive regulation of inflammatory response	0.0499303	-2.99713	114	2	0.0384615	52	16543	517046347	GPRC5B,CCL2
GO:0007219	Notch signaling pathway	0.050714	-2.98155	115	2	0.0384615	52	16543	48533880	NOTCH2,KRT19
GO:1901653	cellular response to peptide	0.0510435	-2.97508	266	3	0.0576923	52	16543	67727911906	ZFP36L1,GNG11,EDN1
GO:0032844	regulation of homeostatic process	0.0511857	-2.9723	446	4	0.0769231	52	16543	67710803011906	ZFP36L1,CFTR,ANXA1,EDN1
GO:0046887	positive regulation of hormone secretion	0.0515023	-2.96613	116	2	0.0384615	52	16543	10801906	CFTR,EDN1
GO:0031331	positive regulation of cellular catabolic process	0.0519831	-2.95684	268	3	0.0576923	52	16543	67716014478	ZFP36L1,DAB2,MSN
GO:0040013	negative regulation of locomotion	0.0519831	-2.95684	268	3	0.0576923	52	16543	407063477057	TACSTD2,CCL2,THBS1
GO:0007567	parturition	0.0521382	-2.95386	17	1	0.0192308	52	16543	1906	EDN1
GO:0071636	positive regulation of transforming growth factor beta production	0.0521382	-2.95386	17	1	0.0192308	52	16543	7057	THBS1
GO:1902043	positive regulation of extrinsic apoptotic signaling pathway via death domain receptors	0.0521382	-2.95386	17	1	0.0192308	52	16543	7057	THBS1
GO:0042347	negative regulation of NF-kappaB import into nucleus	0.0521382	-2.95386	17	1	0.0192308	52	16543	9516	LITAF
GO:2000737	negative regulation of stem cell differentiation	0.0521382	-2.95386	17	1	0.0192308	52	16543	5978	REST
GO:0070633	transepithelial transport	0.0521382	-2.95386	17	1	0.0192308	52	16543	1906	EDN1
GO:2000369	regulation of clathrin-dependent endocytosis	0.0521382	-2.95386	17	1	0.0192308	52	16543	1601	DAB2
GO:1905331	negative regulation of morphogenesis of an epithelium	0.0521382	-2.95386	17	1	0.0192308	52	16543	4070	TACSTD2
GO:0051497	negative regulation of stress fiber assembly	0.0521382	-2.95386	17	1	0.0192308	52	16543	4070	TACSTD2
GO:0072678	T cell migration	0.0521382	-2.95386	17	1	0.0192308	52	16543	6347	CCL2
GO:0032303	regulation of icosanoid secretion	0.0521382	-2.95386	17	1	0.0192308	52	16543	1906	EDN1
GO:2001026	regulation of endothelial cell chemotaxis	0.0521382	-2.95386	17	1	0.0192308	52	16543	7057	THBS1
GO:0071498	cellular response to fluid shear stress	0.0521382	-2.95386	17	1	0.0192308	52	16543	7980	TFPI2
GO:0032891	negative regulation of organic acid transport	0.0521382	-2.95386	17	1	0.0192308	52	16543	7057	THBS1
GO:0003231	cardiac ventricle development	0.052295	-2.95085	117	2	0.0384615	52	16543	40523491	LTBP1,CYR61
GO:0034250	positive regulation of cellular amide metabolic process	0.052295	-2.95085	117	2	0.0384615	52	16543	34917057	CYR61,THBS1
GO:0001889	liver development	0.0530921	-2.93573	118	2	0.0384615	52	16543	9076301	CLDN1,ANXA1
GO:0046330	positive regulation of JNK cascade	0.0530921	-2.93573	118	2	0.0384615	52	16543	14901906	CTGF,EDN1
GO:0050921	positive regulation of chemotaxis	0.0530921	-2.93573	118	2	0.0384615	52	16543	19067057	EDN1,THBS1
GO:0048871	multicellular organismal homeostasis	0.0534085	-2.92979	271	3	0.0576923	52	16543	9076,1490,12	CLDN1,CTGF,SERPINA3
GO:0003206	cardiac chamber morphogenesis	0.0538936	-2.92074	119	2	0.0384615	52	16543	48533491	NOTCH2,CYR61
GO:0051250	negative regulation of lymphocyte activation	0.0538936	-2.92074	119	2	0.0384615	52	16543	3958301	LGALS3,ANXA1
GO:0031347	regulation of defense response	0.0540846	-2.91721	655	5	0.0961538	52	16543	5.17047e+18	GPRC5B,SERPING1,CCL2,IFI16,ANXA1
GO:0045931	positive regulation of mitotic cell cycle	0.0546993	-2.9059	120	2	0.0384615	52	16543	3011906	ANXA1,EDN1
GO:0045766	positive regulation of angiogenesis	0.0546993	-2.9059	120	2	0.0384615	52	16543	36787057	ITGA5,THBS1
GO:0007597	blood coagulation, intrinsic pathway	0.0551207	-2.89823	18	1	0.0192308	52	16543	710	SERPING1
GO:0001516	prostaglandin biosynthetic process	0.0551207	-2.89823	18	1	0.0192308	52	16543	1906	EDN1
GO:0090185	negative regulation of kidney development	0.0551207	-2.89823	18	1	0.0192308	52	16543	4070	TACSTD2
GO:0061436	establishment of skin barrier	0.0551207	-2.89823	18	1	0.0192308	52	16543	9076	CLDN1
GO:0046885	regulation of hormone biosynthetic process	0.0551207	-2.89823	18	1	0.0192308	52	16543	5978	REST
GO:2000727	positive regulation of cardiac muscle cell differentiation	0.0551207	-2.89823	18	1	0.0192308	52	16543	1906	EDN1
GO:0046457	prostanoid biosynthetic process	0.0551207	-2.89823	18	1	0.0192308	52	16543	1906	EDN1
GO:2000482	regulation of interleukin-8 secretion	0.0551207	-2.89823	18	1	0.0192308	52	16543	301	ANXA1
GO:0035584	calcium-mediated signaling using intracellular calcium source	0.0551207	-2.89823	18	1	0.0192308	52	16543	1672	DEFB1
GO:0010876	lipid localization	0.0553384	-2.89429	275	3	0.0576923	52	16543	51041080301	SERPINA5,CFTR,ANXA1
GO:0061008	hepaticobiliary system development	0.0555094	-2.8912	121	2	0.0384615	52	16543	9076301	CLDN1,ANXA1
GO:0019221	cytokine-mediated signaling pathway	0.0561419	-2.87987	460	4	0.0769231	52	16543	1.05811e+18	IFITM2,IFITM3,CCL2,FLRT2
GO:0032355	response to estradiol	0.0563238	-2.87664	122	2	0.0384615	52	16543	1490301	CTGF,ANXA1
GO:0048015	phosphatidylinositol-mediated signaling	0.0563238	-2.87664	122	2	0.0384615	52	16543	6771906	ZFP36L1,EDN1
GO:1900182	positive regulation of protein localization to nucleus	0.0571424	-2.86221	123	2	0.0384615	52	16543	160156892	DAB2,C8orf4
GO:0048562	embryonic organ morphogenesis	0.0577975	-2.85081	280	3	0.0576923	52	16543	22019064323	ALDH1A3,EDN1,MMP14
GO:0045834	positive regulation of lipid metabolic process	0.0579652	-2.84791	124	2	0.0384615	52	16543	3491301	CYR61,ANXA1
GO:0060716	labyrinthine layer blood vessel development	0.058094	-2.84569	19	1	0.0192308	52	16543	3491	CYR61
GO:0048016	inositol phosphate-mediated signaling	0.058094	-2.84569	19	1	0.0192308	52	16543	1906	EDN1
GO:0042534	regulation of tumor necrosis factor biosynthetic process	0.058094	-2.84569	19	1	0.0192308	52	16543	7057	THBS1
GO:0061157	mRNA destabilization	0.058094	-2.84569	19	1	0.0192308	52	16543	677	ZFP36L1
GO:0032026	response to magnesium ion	0.058094	-2.84569	19	1	0.0192308	52	16543	7057	THBS1
GO:0016601	Rac protein signal transduction	0.058094	-2.84569	19	1	0.0192308	52	16543	2059	EPS8
GO:0035994	response to muscle stretch	0.058094	-2.84569	19	1	0.0192308	52	16543	1906	EDN1
GO:0050858	negative regulation of antigen receptor-mediated signaling pathway	0.058094	-2.84569	19	1	0.0192308	52	16543	3958	LGALS3
GO:1903077	negative regulation of protein localization to plasma membrane	0.058094	-2.84569	19	1	0.0192308	52	16543	1601	DAB2
GO:0010721	negative regulation of cell development	0.0582956	-2.84223	281	3	0.0576923	52	16543	407059783956	TACSTD2,REST,LGALS1
GO:0048017	inositol lipid-mediated signaling	0.0587921	-2.83375	125	2	0.0384615	52	16543	6771906	ZFP36L1,EDN1
GO:0048511	rhythmic process	0.0598021	-2.81672	284	3	0.0576923	52	16543	43163014323	MMP7,ANXA1,MMP14
GO:1903707	negative regulation of hemopoiesis	0.0604583	-2.8058	127	2	0.0384615	52	16543	677301	ZFP36L1,ANXA1
GO:0032388	positive regulation of intracellular transport	0.0608166	-2.79989	286	3	0.0576923	52	16543	1601447856892	DAB2,MSN,C8orf4
GO:0032147	activation of protein kinase activity	0.0608166	-2.79989	286	3	0.0576923	52	16543	56034517047057	PDGFC,GPRC5B,THBS1
GO:0060004	reflex	0.0610581	-2.79593	20	1	0.0192308	52	16543	220	ALDH1A3
GO:0044321	response to leptin	0.0610581	-2.79593	20	1	0.0192308	52	16543	1906	EDN1
GO:0014812	muscle cell migration	0.0610581	-2.79593	20	1	0.0192308	52	16543	301	ANXA1
GO:0033561	regulation of water loss via skin	0.0610581	-2.79593	20	1	0.0192308	52	16543	9076	CLDN1
GO:1901623	regulation of lymphocyte chemotaxis	0.0610581	-2.79593	20	1	0.0192308	52	16543	6347	CCL2
GO:0042474	middle ear morphogenesis	0.0610581	-2.79593	20	1	0.0192308	52	16543	1906	EDN1
GO:0032232	negative regulation of actin filament bundle assembly	0.0610581	-2.79593	20	1	0.0192308	52	16543	4070	TACSTD2
GO:0006911	phagocytosis, engulfment	0.0610581	-2.79593	20	1	0.0192308	52	16543	7057	THBS1
GO:0045624	positive regulation of T-helper cell differentiation	0.0610581	-2.79593	20	1	0.0192308	52	16543	301	ANXA1
GO:0035809	regulation of urine volume	0.0610581	-2.79593	20	1	0.0192308	52	16543	1906	EDN1
GO:1904376	negative regulation of protein localization to cell periphery	0.0610581	-2.79593	20	1	0.0192308	52	16543	1601	DAB2
GO:0071677	positive regulation of mononuclear cell migration	0.0610581	-2.79593	20	1	0.0192308	52	16543	3958	LGALS3
GO:0030217	T cell differentiation	0.0612976	-2.79201	128	2	0.0384615	52	16543	677301	ZFP36L1,ANXA1
GO:0007286	spermatid development	0.0621408	-2.77835	129	2	0.0384615	52	16543	16721080	DEFB1,CFTR
GO:0010558	negative regulation of macromolecule biosynthetic process	0.0628854	-2.76644	1371	8	0.153846	52	16543	7.05016e+31	TGIF1,DAB2,IFITM3,EDN1,ZFP36L1,REST,NFIB,IFI16
GO:0055067	monovalent inorganic cation homeostasis	0.0629881	-2.76481	130	2	0.0384615	52	16543	10801906	CFTR,EDN1
GO:0071456	cellular response to hypoxia	0.0629881	-2.76481	130	2	0.0384615	52	16543	6771906	ZFP36L1,EDN1
GO:0022408	negative regulation of cell-cell adhesion	0.0629881	-2.76481	130	2	0.0384615	52	16543	3958301	LGALS3,ANXA1
GO:1903533	regulation of protein targeting	0.063909	-2.7503	292	3	0.0576923	52	16543	1601568929516	DAB2,C8orf4,LITAF
GO:0031440	regulation of mRNA 3'-end processing	0.0640131	-2.74867	21	1	0.0192308	52	16543	677	ZFP36L1
GO:0001502	cartilage condensation	0.0640131	-2.74867	21	1	0.0192308	52	16543	1490	CTGF
GO:0016338	calcium-independent cell-cell adhesion via plasma membrane cell-adhesion molecules	0.0640131	-2.74867	21	1	0.0192308	52	16543	9076	CLDN1
GO:1903306	negative regulation of regulated secretory pathway	0.0640131	-2.74867	21	1	0.0192308	52	16543	5978	REST
GO:0003181	atrioventricular valve morphogenesis	0.0640131	-2.74867	21	1	0.0192308	52	16543	3491	CYR61
GO:0021952	central nervous system projection neuron axonogenesis	0.0640131	-2.74867	21	1	0.0192308	52	16543	4781	NFIB
GO:0050779	RNA destabilization	0.0640131	-2.74867	21	1	0.0192308	52	16543	677	ZFP36L1
GO:0010869	regulation of receptor biosynthetic process	0.0640131	-2.74867	21	1	0.0192308	52	16543	1906	EDN1
GO:0098743	cell aggregation	0.0640131	-2.74867	21	1	0.0192308	52	16543	1490	CTGF
GO:0042730	fibrinolysis	0.0640131	-2.74867	21	1	0.0192308	52	16543	710	SERPING1
GO:0061311	cell surface receptor signaling pathway involved in heart development	0.0640131	-2.74867	21	1	0.0192308	52	16543	4853	NOTCH2
GO:0070207	protein homotrimerization	0.0640131	-2.74867	21	1	0.0192308	52	16543	3934	LCN2
GO:2000050	regulation of non-canonical Wnt signaling pathway	0.0640131	-2.74867	21	1	0.0192308	52	16543	1601	DAB2
GO:0002227	innate immune response in mucosa	0.0640131	-2.74867	21	1	0.0192308	52	16543	1672	DEFB1
GO:0042573	retinoic acid metabolic process	0.0640131	-2.74867	21	1	0.0192308	52	16543	220	ALDH1A3
GO:0071902	positive regulation of protein serine/threonine kinase activity	0.0654823	-2.72597	295	3	0.0576923	52	16543	5603419067057	PDGFC,EDN1,THBS1
GO:0019058	viral life cycle	0.0654823	-2.72597	295	3	0.0576923	52	16543	907636786347	CLDN1,ITGA5,CCL2
GO:0006897	endocytosis	0.0656199	-2.72388	485	4	0.0769231	52	16543	160166783017057	DAB2,SPARC,ANXA1,THBS1
GO:0071248	cellular response to metal ion	0.0664165	-2.71181	134	2	0.0384615	52	16543	90761906	CLDN1,EDN1
GO:0048515	spermatid differentiation	0.0664165	-2.71181	134	2	0.0384615	52	16543	16721080	DEFB1,CFTR
GO:0010669	epithelial structure maintenance	0.066959	-2.70368	22	1	0.0192308	52	16543	12	SERPINA3
GO:0033688	regulation of osteoblast proliferation	0.066959	-2.70368	22	1	0.0192308	52	16543	3491	CYR61
GO:0006972	hyperosmotic response	0.066959	-2.70368	22	1	0.0192308	52	16543	9076	CLDN1
GO:0002577	regulation of antigen processing and presentation	0.066959	-2.70368	22	1	0.0192308	52	16543	7057	THBS1
GO:0021544	subpallium development	0.066959	-2.70368	22	1	0.0192308	52	16543	220	ALDH1A3
GO:0032967	positive regulation of collagen biosynthetic process	0.066959	-2.70368	22	1	0.0192308	52	16543	1490	CTGF
GO:1903792	negative regulation of anion transport	0.066959	-2.70368	22	1	0.0192308	52	16543	7057	THBS1
GO:0046636	negative regulation of alpha-beta T cell activation	0.066959	-2.70368	22	1	0.0192308	52	16543	301	ANXA1
GO:0010894	negative regulation of steroid biosynthetic process	0.066959	-2.70368	22	1	0.0192308	52	16543	5978	REST
GO:0002825	regulation of T-helper 1 type immune response	0.066959	-2.70368	22	1	0.0192308	52	16543	301	ANXA1
GO:0035813	regulation of renal sodium excretion	0.066959	-2.70368	22	1	0.0192308	52	16543	1906	EDN1
GO:0090023	positive regulation of neutrophil chemotaxis	0.066959	-2.70368	22	1	0.0192308	52	16543	1906	EDN1
GO:1900027	regulation of ruffle assembly	0.066959	-2.70368	22	1	0.0192308	52	16543	4070	TACSTD2
GO:0016049	cell growth	0.0672833	-2.69884	135	2	0.0384615	52	16543	48531906	NOTCH2,EDN1
GO:0032386	regulation of intracellular transport	0.0680132	-2.68805	491	4	0.0769231	52	16543	1.60145e+16	DAB2,MSN,C8orf4,LITAF
GO:0036294	cellular response to decreased oxygen levels	0.0681539	-2.68599	136	2	0.0384615	52	16543	6771906	ZFP36L1,EDN1
GO:0007423	sensory organ development	0.0684165	-2.68214	492	4	0.0769231	52	16543	128266782201906	COL4A1,SPARC,ALDH1A3,EDN1
GO:0042113	B cell activation	0.0690283	-2.67324	137	2	0.0384615	52	16543	48533956	NOTCH2,LGALS1
GO:0051100	negative regulation of binding	0.0690283	-2.67324	137	2	0.0384615	52	16543	16013428	DAB2,IFI16
GO:1904018	positive regulation of vasculature development	0.0690283	-2.67324	137	2	0.0384615	52	16543	36787057	ITGA5,THBS1
GO:0001655	urogenital system development	0.0692231	-2.67042	302	3	0.0576923	52	16543	40701282301	TACSTD2,COL4A1,ANXA1
GO:1902679	negative regulation of RNA biosynthetic process	0.0692886	-2.66947	1159	7	0.134615	52	16543	7.05016e+28	TGIF1,DAB2,REST,IFITM3,NFIB,IFI16,EDN1
GO:0048878	chemical homeostasis	0.0694409	-2.66728	927	6	0.115385	52	16543	9.07652e+24	CLDN1,GPRC5B,LCN2,CFTR,LGALS1,EDN1
GO:0010460	positive regulation of heart rate	0.0698957	-2.66075	23	1	0.0192308	52	16543	1906	EDN1
GO:0044253	positive regulation of multicellular organismal metabolic process	0.0698957	-2.66075	23	1	0.0192308	52	16543	1490	CTGF
GO:0090162	establishment of epithelial cell polarity	0.0698957	-2.66075	23	1	0.0192308	52	16543	4478	MSN
GO:0010714	positive regulation of collagen metabolic process	0.0698957	-2.66075	23	1	0.0192308	52	16543	1490	CTGF
GO:0010613	positive regulation of cardiac muscle hypertrophy	0.0698957	-2.66075	23	1	0.0192308	52	16543	1906	EDN1
GO:0014742	positive regulation of muscle hypertrophy	0.0698957	-2.66075	23	1	0.0192308	52	16543	1906	EDN1
GO:0052472	modulation by host of symbiont transcription	0.0698957	-2.66075	23	1	0.0192308	52	16543	5978	REST
GO:2000209	regulation of anoikis	0.0698957	-2.66075	23	1	0.0192308	52	16543	3678	ITGA5
GO:0043921	modulation by host of viral transcription	0.0698957	-2.66075	23	1	0.0192308	52	16543	5978	REST
GO:0036336	dendritic cell migration	0.0698957	-2.66075	23	1	0.0192308	52	16543	2059	EPS8
GO:0033032	regulation of myeloid cell apoptotic process	0.0698957	-2.66075	23	1	0.0192308	52	16543	301	ANXA1
GO:1902742	apoptotic process involved in development	0.0698957	-2.66075	23	1	0.0192308	52	16543	3491	CYR61
GO:0001935	endothelial cell proliferation	0.0698957	-2.66075	23	1	0.0192308	52	16543	4323	MMP14
GO:0090189	regulation of branching involved in ureteric bud morphogenesis	0.0698957	-2.66075	23	1	0.0192308	52	16543	4070	TACSTD2
GO:0002366	leukocyte activation involved in immune response	0.0699064	-2.6606	138	2	0.0384615	52	16543	48533956	NOTCH2,LGALS1
GO:0048469	cell maturation	0.0699064	-2.6606	138	2	0.0384615	52	16543	16721080	DEFB1,CFTR
GO:0032874	positive regulation of stress-activated MAPK cascade	0.0699064	-2.6606	138	2	0.0384615	52	16543	14901906	CTGF,EDN1
GO:0051701	interaction with host	0.0699064	-2.6606	138	2	0.0384615	52	16543	90763678	CLDN1,ITGA5
GO:1903828	negative regulation of cellular protein localization	0.0707882	-2.64806	139	2	0.0384615	52	16543	16019516	DAB2,LITAF
GO:0070304	positive regulation of stress-activated protein kinase signaling cascade	0.0707882	-2.64806	139	2	0.0384615	52	16543	14901906	CTGF,EDN1
GO:0002695	negative regulation of leukocyte activation	0.0716737	-2.63563	140	2	0.0384615	52	16543	3958301	LGALS3,ANXA1
GO:0010212	response to ionizing radiation	0.0716737	-2.63563	140	2	0.0384615	52	16543	3428301	IFI16,ANXA1
GO:0051338	regulation of transferase activity	0.0726422	-2.62221	938	6	0.115385	52	16543	5.60345e+26	PDGFC,GPRC5B,CYR61,FLRT2,EDN1,THBS1
GO:0048596	embryonic camera-type eye morphogenesis	0.0728234	-2.61972	24	1	0.0192308	52	16543	220	ALDH1A3
GO:1903963	arachidonate transport	0.0728234	-2.61972	24	1	0.0192308	52	16543	301	ANXA1
GO:0042346	positive regulation of NF-kappaB import into nucleus	0.0728234	-2.61972	24	1	0.0192308	52	16543	56892	C8orf4
GO:0003171	atrioventricular valve development	0.0728234	-2.61972	24	1	0.0192308	52	16543	3491	CYR61
GO:0036065	fucosylation	0.0728234	-2.61972	24	1	0.0192308	52	16543	7057	THBS1
GO:1905209	positive regulation of cardiocyte differentiation	0.0728234	-2.61972	24	1	0.0192308	52	16543	1906	EDN1
GO:0050482	arachidonic acid secretion	0.0728234	-2.61972	24	1	0.0192308	52	16543	301	ANXA1
GO:0031954	positive regulation of protein autophosphorylation	0.0728234	-2.61972	24	1	0.0192308	52	16543	56034	PDGFC
GO:0060487	lung epithelial cell differentiation	0.0728234	-2.61972	24	1	0.0192308	52	16543	4781	NFIB
GO:0052312	modulation of transcription in other organism involved in symbiotic interaction	0.0728234	-2.61972	24	1	0.0192308	52	16543	5978	REST
GO:0043536	positive regulation of blood vessel endothelial cell migration	0.0728234	-2.61972	24	1	0.0192308	52	16543	7057	THBS1
GO:0045939	negative regulation of steroid metabolic process	0.0728234	-2.61972	24	1	0.0192308	52	16543	5978	REST
GO:0070371	ERK1 and ERK2 cascade	0.0728234	-2.61972	24	1	0.0192308	52	16543	677	ZFP36L1
GO:0034110	regulation of homotypic cell-cell adhesion	0.0728234	-2.61972	24	1	0.0192308	52	16543	3956	LGALS1
GO:0030111	regulation of Wnt signaling pathway	0.07306	-2.61647	309	3	0.0576923	52	16543	16015170480114	DAB2,GPRC5B,BICC1
GO:0048863	stem cell differentiation	0.0734556	-2.61107	142	2	0.0384615	52	16543	59781906	REST,EDN1
GO:0031099	regeneration	0.0734556	-2.61107	142	2	0.0384615	52	16543	9076301	CLDN1,ANXA1
GO:0031348	negative regulation of defense response	0.0734556	-2.61107	142	2	0.0384615	52	16543	7103428	SERPING1,IFI16
GO:0022008	neurogenesis	0.0740912	-2.60246	1420	8	0.153846	52	16543	5.17046e+32	GPRC5B,CCL2,FLRT2,LGALS1,MMP14,REST,NFIB,ANXA1
GO:0042129	regulation of T cell proliferation	0.074352	-2.59894	143	2	0.0384615	52	16543	3958301	LGALS3,ANXA1
GO:0009266	response to temperature stimulus	0.074352	-2.59894	143	2	0.0384615	52	16543	568927057	C8orf4,THBS1
GO:0044062	regulation of excretion	0.0757421	-2.58042	25	1	0.0192308	52	16543	1906	EDN1
GO:0043537	negative regulation of blood vessel endothelial cell migration	0.0757421	-2.58042	25	1	0.0192308	52	16543	7057	THBS1
GO:0042481	regulation of odontogenesis	0.0757421	-2.58042	25	1	0.0192308	52	16543	1906	EDN1
GO:0060479	lung cell differentiation	0.0757421	-2.58042	25	1	0.0192308	52	16543	4781	NFIB
GO:0071624	positive regulation of granulocyte chemotaxis	0.0757421	-2.58042	25	1	0.0192308	52	16543	1906	EDN1
GO:0060765	regulation of androgen receptor signaling pathway	0.0757421	-2.58042	25	1	0.0192308	52	16543	1601	DAB2
GO:1902624	positive regulation of neutrophil migration	0.0757421	-2.58042	25	1	0.0192308	52	16543	1906	EDN1
GO:0030947	regulation of vascular endothelial growth factor receptor signaling pathway	0.0757421	-2.58042	25	1	0.0192308	52	16543	3678	ITGA5
GO:0030194	positive regulation of blood coagulation	0.0757421	-2.58042	25	1	0.0192308	52	16543	7057	THBS1
GO:1900048	positive regulation of hemostasis	0.0757421	-2.58042	25	1	0.0192308	52	16543	7057	THBS1
GO:0008299	isoprenoid biosynthetic process	0.0757421	-2.58042	25	1	0.0192308	52	16543	220	ALDH1A3
GO:0045123	cellular extravasation	0.0757421	-2.58042	25	1	0.0192308	52	16543	6347	CCL2
GO:0032369	negative regulation of lipid transport	0.0757421	-2.58042	25	1	0.0192308	52	16543	7057	THBS1
GO:0071453	cellular response to oxygen levels	0.0761554	-2.57498	145	2	0.0384615	52	16543	6771906	ZFP36L1,EDN1
GO:0010638	positive regulation of organelle organization	0.0776058	-2.55611	514	4	0.0769231	52	16543	149044783011906	CTGF,MSN,ANXA1,EDN1
GO:1902806	regulation of cell cycle G1/S phase transition	0.0779728	-2.5514	147	2	0.0384615	52	16543	56892301	C8orf4,ANXA1
GO:0007050	cell cycle arrest	0.0779728	-2.5514	147	2	0.0384615	52	16543	48537057	NOTCH2,THBS1
GO:0031327	negative regulation of cellular biosynthetic process	0.0780032	-2.55101	1436	8	0.153846	52	16543	7.05016e+31	TGIF1,DAB2,IFITM3,EDN1,ZFP36L1,REST,NFIB,IFI16
GO:0071634	regulation of transforming growth factor beta production	0.0786517	-2.54273	26	1	0.0192308	52	16543	7057	THBS1
GO:0040036	regulation of fibroblast growth factor receptor signaling pathway	0.0786517	-2.54273	26	1	0.0192308	52	16543	7057	THBS1
GO:0001958	endochondral ossification	0.0786517	-2.54273	26	1	0.0192308	52	16543	4323	MMP14
GO:0072378	blood coagulation, fibrin clot formation	0.0786517	-2.54273	26	1	0.0192308	52	16543	710	SERPING1
GO:0071470	cellular response to osmotic stress	0.0786517	-2.54273	26	1	0.0192308	52	16543	677	ZFP36L1
GO:0036075	replacement ossification	0.0786517	-2.54273	26	1	0.0192308	52	16543	4323	MMP14
GO:0043372	positive regulation of CD4-positive, alpha-beta T cell differentiation	0.0786517	-2.54273	26	1	0.0192308	52	16543	301	ANXA1
GO:0050820	positive regulation of coagulation	0.0786517	-2.54273	26	1	0.0192308	52	16543	7057	THBS1
GO:1900087	positive regulation of G1/S transition of mitotic cell cycle	0.0786517	-2.54273	26	1	0.0192308	52	16543	301	ANXA1
GO:0061217	regulation of mesonephros development	0.0786517	-2.54273	26	1	0.0192308	52	16543	4070	TACSTD2
GO:0061014	positive regulation of mRNA catabolic process	0.0786517	-2.54273	26	1	0.0192308	52	16543	677	ZFP36L1
GO:0060706	cell differentiation involved in embryonic placenta development	0.0786517	-2.54273	26	1	0.0192308	52	16543	3880	KRT19
GO:0015893	drug transport	0.0786517	-2.54273	26	1	0.0192308	52	16543	9076	CLDN1
GO:0031345	negative regulation of cell projection organization	0.0788866	-2.53974	148	2	0.0384615	52	16543	40703956	TACSTD2,LGALS1
GO:0006937	regulation of muscle contraction	0.0788866	-2.53974	148	2	0.0384615	52	16543	14901906	CTGF,EDN1
GO:1901987	regulation of cell cycle phase transition	0.0804347	-2.52031	322	3	0.0576923	52	16543	67756892301	ZFP36L1,C8orf4,ANXA1
GO:0031328	positive regulation of cellular biosynthetic process	0.0806599	-2.51751	1698	9	0.173077	52	16543	5.60342e+35	PDGFC,DAB2,CYR61,EDN1,REST,NFIB,IFI16,THBS1,ANXA1
GO:0051253	negative regulation of RNA metabolic process	0.0810439	-2.51276	1203	7	0.134615	52	16543	7.05016e+28	TGIF1,DAB2,REST,IFITM3,NFIB,IFI16,EDN1
GO:0019725	cellular homeostasis	0.081546	-2.50659	739	5	0.0961538	52	16543	3.93411e+19	LCN2,CFTR,CCL2,EDN1,LGALS1
GO:0043403	skeletal muscle tissue regeneration	0.0815524	-2.50651	27	1	0.0192308	52	16543	301	ANXA1
GO:1905476	negative regulation of protein localization to membrane	0.0815524	-2.50651	27	1	0.0192308	52	16543	1601	DAB2
GO:0002828	regulation of type 2 immune response	0.0815524	-2.50651	27	1	0.0192308	52	16543	301	ANXA1
GO:0021955	central nervous system neuron axonogenesis	0.0815524	-2.50651	27	1	0.0192308	52	16543	4781	NFIB
GO:0035774	positive regulation of insulin secretion involved in cellular response to glucose stimulus	0.0815524	-2.50651	27	1	0.0192308	52	16543	1080	CFTR
GO:0032350	regulation of hormone metabolic process	0.0815524	-2.50651	27	1	0.0192308	52	16543	5978	REST
GO:0090022	regulation of neutrophil chemotaxis	0.0815524	-2.50651	27	1	0.0192308	52	16543	1906	EDN1
GO:2000725	regulation of cardiac muscle cell differentiation	0.0815524	-2.50651	27	1	0.0192308	52	16543	1906	EDN1
GO:0051482	positive regulation of cytosolic calcium ion concentration involved in phospholipase C-activating G-protein coupled signaling pathway	0.0815524	-2.50651	27	1	0.0192308	52	16543	1906	EDN1
GO:0032309	icosanoid secretion	0.0815524	-2.50651	27	1	0.0192308	52	16543	301	ANXA1
GO:0045987	positive regulation of smooth muscle contraction	0.0815524	-2.50651	27	1	0.0192308	52	16543	1906	EDN1
GO:0019079	viral genome replication	0.0815524	-2.50651	27	1	0.0192308	52	16543	6347	CCL2
GO:0045214	sarcomere organization	0.0815524	-2.50651	27	1	0.0192308	52	16543	3880	KRT19
GO:0009896	positive regulation of catabolic process	0.0815974	-2.50596	324	3	0.0576923	52	16543	67716014478	ZFP36L1,DAB2,MSN
GO:0030799	regulation of cyclic nucleotide metabolic process	0.0816486	-2.50533	151	2	0.0384615	52	16543	19067057	EDN1,THBS1
GO:2000377	regulation of reactive oxygen species metabolic process	0.0816486	-2.50533	151	2	0.0384615	52	16543	19067057	EDN1,THBS1
GO:0043405	regulation of MAP kinase activity	0.0821815	-2.49882	325	3	0.0576923	52	16543	5603419067057	PDGFC,EDN1,THBS1
GO:0000122	negative regulation of transcription from RNA polymerase II promoter	0.0822776	-2.49766	741	5	0.0961538	52	16543	7.0506e+19	TGIF1,REST,NFIB,IFI16,EDN1
GO:1902905	positive regulation of supramolecular fiber organization	0.0825759	-2.49404	152	2	0.0384615	52	16543	14901906	CTGF,EDN1
GO:0030307	positive regulation of cell growth	0.0825759	-2.49404	152	2	0.0384615	52	16543	19064323	EDN1,MMP14
GO:0042594	response to starvation	0.0825759	-2.49404	152	2	0.0384615	52	16543	111673428	FSTL1,IFI16
GO:0006367	transcription initiation from RNA polymerase II promoter	0.0825759	-2.49404	152	2	0.0384615	52	16543	48531490	NOTCH2,CTGF
GO:0030177	positive regulation of Wnt signaling pathway	0.0825759	-2.49404	152	2	0.0384615	52	16543	160151704	DAB2,GPRC5B
GO:0009890	negative regulation of biosynthetic process	0.0833278	-2.48497	1457	8	0.153846	52	16543	7.05016e+31	TGIF1,DAB2,IFITM3,EDN1,ZFP36L1,REST,NFIB,IFI16
GO:2001236	regulation of extrinsic apoptotic signaling pathway	0.0835066	-2.48283	153	2	0.0384615	52	16543	39587057	LGALS3,THBS1
GO:0045787	positive regulation of cell cycle	0.083945	-2.47759	328	3	0.0576923	52	16543	14903011906	CTGF,ANXA1,EDN1
GO:0006986	response to unfolded protein	0.0844405	-2.47171	154	2	0.0384615	52	16543	63477057	CCL2,THBS1
GO:0010831	positive regulation of myotube differentiation	0.0844441	-2.47167	28	1	0.0192308	52	16543	4323	MMP14
GO:0043277	apoptotic cell clearance	0.0844441	-2.47167	28	1	0.0192308	52	16543	7057	THBS1
GO:0045026	plasma membrane fusion	0.0844441	-2.47167	28	1	0.0192308	52	16543	5104	SERPINA5
GO:0055023	positive regulation of cardiac muscle tissue growth	0.0844441	-2.47167	28	1	0.0192308	52	16543	1906	EDN1
GO:2000108	positive regulation of leukocyte apoptotic process	0.0844441	-2.47167	28	1	0.0192308	52	16543	301	ANXA1
GO:1901890	positive regulation of cell junction assembly	0.0844441	-2.47167	28	1	0.0192308	52	16543	9076	CLDN1
GO:0006693	prostaglandin metabolic process	0.0844441	-2.47167	28	1	0.0192308	52	16543	1906	EDN1
GO:0097421	liver regeneration	0.0844441	-2.47167	28	1	0.0192308	52	16543	9076	CLDN1
GO:0045622	regulation of T-helper cell differentiation	0.0844441	-2.47167	28	1	0.0192308	52	16543	301	ANXA1
GO:0010259	multicellular organism aging	0.0844441	-2.47167	28	1	0.0192308	52	16543	1906	EDN1
GO:0030823	regulation of cGMP metabolic process	0.0844441	-2.47167	28	1	0.0192308	52	16543	7057	THBS1
GO:0006692	prostanoid metabolic process	0.0844441	-2.47167	28	1	0.0192308	52	16543	1906	EDN1
GO:0099024	plasma membrane invagination	0.0844441	-2.47167	28	1	0.0192308	52	16543	7057	THBS1
GO:0031669	cellular response to nutrient levels	0.0863179	-2.44972	156	2	0.0384615	52	16543	39343428	LCN2,IFI16
GO:0051172	negative regulation of nitrogen compound metabolic process	0.0867323	-2.44493	1470	8	0.153846	52	16543	7.05016e+31	TGIF1,DAB2,IFITM3,EDN1,ZFP36L1,REST,NFIB,IFI16
GO:0071241	cellular response to inorganic substance	0.0872615	-2.43885	157	2	0.0384615	52	16543	90761906	CLDN1,EDN1
GO:0010565	regulation of cellular ketone metabolic process	0.0872615	-2.43885	157	2	0.0384615	52	16543	5978301	REST,ANXA1
GO:0032743	positive regulation of interleukin-2 production	0.0873268	-2.4381	29	1	0.0192308	52	16543	301	ANXA1
GO:0032731	positive regulation of interleukin-1 beta production	0.0873268	-2.4381	29	1	0.0192308	52	16543	3428	IFI16
GO:0061013	regulation of mRNA catabolic process	0.0873268	-2.4381	29	1	0.0192308	52	16543	677	ZFP36L1
GO:0042044	fluid transport	0.0873268	-2.4381	29	1	0.0192308	52	16543	1906	EDN1
GO:0060674	placenta blood vessel development	0.0873268	-2.4381	29	1	0.0192308	52	16543	3491	CYR61
GO:0042771	intrinsic apoptotic signaling pathway in response to DNA damage by p53 class mediator	0.0873268	-2.4381	29	1	0.0192308	52	16543	3428	IFI16
GO:0042310	vasoconstriction	0.0873268	-2.4381	29	1	0.0192308	52	16543	1906	EDN1
GO:2001222	regulation of neuron migration	0.0873268	-2.4381	29	1	0.0192308	52	16543	23768	FLRT2
GO:2000516	positive regulation of CD4-positive, alpha-beta T cell activation	0.0873268	-2.4381	29	1	0.0192308	52	16543	301	ANXA1
GO:0042149	cellular response to glucose starvation	0.0873268	-2.4381	29	1	0.0192308	52	16543	3428	IFI16
GO:0032965	regulation of collagen biosynthetic process	0.0873268	-2.4381	29	1	0.0192308	52	16543	1490	CTGF
GO:0034113	heterotypic cell-cell adhesion	0.0873268	-2.4381	29	1	0.0192308	52	16543	3678	ITGA5
GO:0003382	epithelial cell morphogenesis	0.0873268	-2.4381	29	1	0.0192308	52	16543	80781	COL18A1
GO:1902893	regulation of pri-miRNA transcription from RNA polymerase II promoter	0.0873268	-2.4381	29	1	0.0192308	52	16543	4781	NFIB
GO:0002385	mucosal immune response	0.0873268	-2.4381	29	1	0.0192308	52	16543	1672	DEFB1
GO:0042572	retinol metabolic process	0.0873268	-2.4381	29	1	0.0192308	52	16543	220	ALDH1A3
GO:0043030	regulation of macrophage activation	0.0873268	-2.4381	29	1	0.0192308	52	16543	7057	THBS1
GO:0050866	negative regulation of cell activation	0.0882081	-2.42806	158	2	0.0384615	52	16543	3958301	LGALS3,ANXA1
GO:0050778	positive regulation of immune response	0.0887705	-2.4217	539	4	0.0769231	52	16543	517047103428301	GPRC5B,SERPING1,IFI16,ANXA1
GO:0051173	positive regulation of nitrogen compound metabolic process	0.0891085	-2.4179	1733	9	0.173077	52	16543	5.60342e+35	PDGFC,DAB2,CYR61,EDN1,ZFP36L1,REST,NFIB,IFI16,THBS1
GO:0031589	cell-substrate adhesion	0.0891579	-2.41735	159	2	0.0384615	52	16543	36781490	ITGA5,CTGF
GO:0016485	protein processing	0.0891579	-2.41735	159	2	0.0384615	52	16543	34284323	IFI16,MMP14
GO:0002699	positive regulation of immune effector process	0.0901108	-2.40672	160	2	0.0384615	52	16543	51704301	GPRC5B,ANXA1
GO:1901571	fatty acid derivative transport	0.0902007	-2.40572	30	1	0.0192308	52	16543	301	ANXA1
GO:0045616	regulation of keratinocyte differentiation	0.0902007	-2.40572	30	1	0.0192308	52	16543	677	ZFP36L1
GO:0032892	positive regulation of organic acid transport	0.0902007	-2.40572	30	1	0.0192308	52	16543	1906	EDN1
GO:0010656	negative regulation of muscle cell apoptotic process	0.0902007	-2.40572	30	1	0.0192308	52	16543	1906	EDN1
GO:0033144	negative regulation of intracellular steroid hormone receptor signaling pathway	0.0902007	-2.40572	30	1	0.0192308	52	16543	1601	DAB2
GO:1903670	regulation of sprouting angiogenesis	0.0902007	-2.40572	30	1	0.0192308	52	16543	3678	ITGA5
GO:0061036	positive regulation of cartilage development	0.0902007	-2.40572	30	1	0.0192308	52	16543	3491	CYR61
GO:0050856	regulation of T cell receptor signaling pathway	0.0902007	-2.40572	30	1	0.0192308	52	16543	3958	LGALS3
GO:0007435	salivary gland morphogenesis	0.0902007	-2.40572	30	1	0.0192308	52	16543	4781	NFIB
GO:0071715	icosanoid transport	0.0902007	-2.40572	30	1	0.0192308	52	16543	301	ANXA1
GO:0045923	positive regulation of fatty acid metabolic process	0.0902007	-2.40572	30	1	0.0192308	52	16543	301	ANXA1
GO:0010762	regulation of fibroblast migration	0.0902007	-2.40572	30	1	0.0192308	52	16543	7057	THBS1
GO:0045216	cell-cell junction organization	0.0910668	-2.39616	161	2	0.0384615	52	16543	9076389	CLDN1,RHOC
GO:0090090	negative regulation of canonical Wnt signaling pathway	0.0920258	-2.38569	162	2	0.0384615	52	16543	160180114	DAB2,BICC1
GO:0016192	vesicle-mediated transport	0.0923968	-2.38166	1242	7	0.134615	52	16543	1601,1080,710,6678,12,301,7057	DAB2,CFTR,SERPING1,SPARC,SERPINA3,ANXA1,THBS1
GO:0046328	regulation of JNK cascade	0.0929878	-2.37529	163	2	0.0384615	52	16543	14901906	CTGF,EDN1
GO:0019932	second-messenger-mediated signaling	0.0929878	-2.37529	163	2	0.0384615	52	16543	16721906	DEFB1,EDN1
GO:0010837	regulation of keratinocyte proliferation	0.0930657	-2.37445	31	1	0.0192308	52	16543	677	ZFP36L1
GO:0007205	protein kinase C-activating G-protein coupled receptor signaling pathway	0.0930657	-2.37445	31	1	0.0192308	52	16543	1906	EDN1
GO:1902808	positive regulation of cell cycle G1/S phase transition	0.0930657	-2.37445	31	1	0.0192308	52	16543	301	ANXA1
GO:0070830	bicellular tight junction assembly	0.0930657	-2.37445	31	1	0.0192308	52	16543	9076	CLDN1
GO:0048265	response to pain	0.0930657	-2.37445	31	1	0.0192308	52	16543	7057	THBS1
GO:0045197	establishment or maintenance of epithelial cell apical/basal polarity	0.0930657	-2.37445	31	1	0.0192308	52	16543	4478	MSN
GO:0002251	organ or tissue specific immune response	0.0930657	-2.37445	31	1	0.0192308	52	16543	1672	DEFB1
GO:0045581	negative regulation of T cell differentiation	0.0930657	-2.37445	31	1	0.0192308	52	16543	301	ANXA1
GO:1902622	regulation of neutrophil migration	0.0930657	-2.37445	31	1	0.0192308	52	16543	1906	EDN1
GO:0031663	lipopolysaccharide-mediated signaling pathway	0.0930657	-2.37445	31	1	0.0192308	52	16543	6347	CCL2
GO:0032535	regulation of cellular component size	0.0936235	-2.36847	344	3	0.0576923	52	16543	447820591906	MSN,EPS8,EDN1
GO:0050731	positive regulation of peptidyl-tyrosine phosphorylation	0.0939527	-2.36496	164	2	0.0384615	52	16543	367851704	ITGA5,GPRC5B
GO:0001894	tissue homeostasis	0.0949207	-2.35471	165	2	0.0384615	52	16543	1490,12	CTGF,SERPINA3
GO:0010468	regulation of gene expression	0.0949701	-2.35419	4241	18	0.346154	52	16543	7.05039e+72	TGIF1,LCN2,IFITM3,LITAF,EDN1,ZFP36L1,NOTCH2,NFIB,THBS1,DAB2,SERPING1,FSTL1,CTGF,CYR61,REST,MSN,C8orf4,IFI16
GO:0009889	regulation of biosynthetic process	0.0958481	-2.34499	4246	18	0.346154	52	16543	7.05056e+73	TGIF1,PDGFC,IFITM3,CCL2,LITAF,EDN1,ZFP36L1,NOTCH2,NFIB,ANXA1,THBS1,DAB2,FSTL1,CTGF,CYR61,REST,C8orf4,IFI16
GO:0030522	intracellular receptor signaling pathway	0.0958916	-2.34454	166	2	0.0384615	52	16543	485356937	NOTCH2,PMEPA1
GO:1902115	regulation of organelle assembly	0.0958916	-2.34454	166	2	0.0384615	52	16543	44781906	MSN,EDN1
GO:0042593	glucose homeostasis	0.0958916	-2.34454	166	2	0.0384615	52	16543	517043956	GPRC5B,LGALS1
GO:0033500	carbohydrate homeostasis	0.0958916	-2.34454	166	2	0.0384615	52	16543	517043956	GPRC5B,LGALS1
GO:0060421	positive regulation of heart growth	0.0959218	-2.34422	32	1	0.0192308	52	16543	1906	EDN1
GO:0051693	actin filament capping	0.0959218	-2.34422	32	1	0.0192308	52	16543	2059	EPS8
GO:0006958	complement activation, classical pathway	0.0959218	-2.34422	32	1	0.0192308	52	16543	710	SERPING1
GO:0048008	platelet-derived growth factor receptor signaling pathway	0.0959218	-2.34422	32	1	0.0192308	52	16543	56034	PDGFC
GO:0051931	regulation of sensory perception	0.0959218	-2.34422	32	1	0.0192308	52	16543	1906	EDN1
GO:0001738	morphogenesis of a polarized epithelium	0.0959218	-2.34422	32	1	0.0192308	52	16543	4478	MSN
GO:0002720	positive regulation of cytokine production involved in immune response	0.0959218	-2.34422	32	1	0.0192308	52	16543	51704	GPRC5B
GO:0030449	regulation of complement activation	0.0959218	-2.34422	32	1	0.0192308	52	16543	710	SERPING1
GO:0030513	positive regulation of BMP signaling pathway	0.0959218	-2.34422	32	1	0.0192308	52	16543	3491	CYR61
GO:0070232	regulation of T cell apoptotic process	0.0959218	-2.34422	32	1	0.0192308	52	16543	3958	LGALS3
GO:0010165	response to X-ray	0.0959218	-2.34422	32	1	0.0192308	52	16543	301	ANXA1
GO:0051930	regulation of sensory perception of pain	0.0959218	-2.34422	32	1	0.0192308	52	16543	1906	EDN1
GO:0034694	response to prostaglandin	0.0959218	-2.34422	32	1	0.0192308	52	16543	1906	EDN1
GO:0044712	single-organism catabolic process	0.0968513	-2.33458	779	5	0.0961538	52	16543	8.07811e+20	COL18A1,COL4A1,MMP7,COL4A2,MMP14
GO:0033043	regulation of organelle organization	0.0981292	-2.32147	1017	6	0.115385	52	16543	4.07015e+22	TACSTD2,CTGF,MSN,EPS8,ANXA1,EDN1
GO:1903827	regulation of cellular protein localization	0.0987244	-2.31542	560	4	0.0769231	52	16543	1.60145e+16	DAB2,MSN,C8orf4,LITAF
GO:0048048	embryonic eye morphogenesis	0.0987691	-2.31497	33	1	0.0192308	52	16543	220	ALDH1A3
GO:0007431	salivary gland development	0.0987691	-2.31497	33	1	0.0192308	52	16543	4781	NFIB
GO:0060428	lung epithelium development	0.0987691	-2.31497	33	1	0.0192308	52	16543	4781	NFIB
GO:2000257	regulation of protein activation cascade	0.0987691	-2.31497	33	1	0.0192308	52	16543	710	SERPING1
GO:0034405	response to fluid shear stress	0.0987691	-2.31497	33	1	0.0192308	52	16543	7980	TFPI2
GO:0002686	negative regulation of leukocyte migration	0.0987691	-2.31497	33	1	0.0192308	52	16543	6347	CCL2
GO:0072330	monocarboxylic acid biosynthetic process	0.0988215	-2.31444	169	2	0.0384615	52	16543	2201906	ALDH1A3,EDN1
GO:0050796	regulation of insulin secretion	0.0988215	-2.31444	169	2	0.0384615	52	16543	59781080	REST,CFTR
GO:0008361	regulation of cell size	0.0988215	-2.31444	169	2	0.0384615	52	16543	44781906	MSN,EDN1
GO:0051495	positive regulation of cytoskeleton organization	0.0998038	-2.30455	170	2	0.0384615	52	16543	14901906	CTGF,EDN1
GO:0006909	phagocytosis	0.100789	-2.29473	171	2	0.0384615	52	16543	3017057	ANXA1,THBS1
GO:0035966	response to topologically incorrect protein	0.100789	-2.29473	171	2	0.0384615	52	16543	63477057	CCL2,THBS1
GO:0010712	regulation of collagen metabolic process	0.101608	-2.28664	34	1	0.0192308	52	16543	1490	CTGF
GO:0030818	negative regulation of cAMP biosynthetic process	0.101608	-2.28664	34	1	0.0192308	52	16543	1906	EDN1
GO:0071364	cellular response to epidermal growth factor stimulus	0.101608	-2.28664	34	1	0.0192308	52	16543	677	ZFP36L1
GO:0001990	regulation of systemic arterial blood pressure by hormone	0.101608	-2.28664	34	1	0.0192308	52	16543	1906	EDN1
GO:0046849	bone remodeling	0.101608	-2.28664	34	1	0.0192308	52	16543	4853	NOTCH2
GO:0042304	regulation of fatty acid biosynthetic process	0.101608	-2.28664	34	1	0.0192308	52	16543	301	ANXA1
GO:0038034	signal transduction in absence of ligand	0.101608	-2.28664	34	1	0.0192308	52	16543	3934	LCN2
GO:0097192	extrinsic apoptotic signaling pathway in absence of ligand	0.101608	-2.28664	34	1	0.0192308	52	16543	3934	LCN2
GO:0001961	positive regulation of cytokine-mediated signaling pathway	0.101608	-2.28664	34	1	0.0192308	52	16543	1906	EDN1
GO:0048839	inner ear development	0.101777	-2.28497	172	2	0.0384615	52	16543	6678220	SPARC,ALDH1A3
GO:0031344	regulation of cell projection organization	0.103644	-2.2668	570	4	0.0769231	52	16543	4.07052e+16	TACSTD2,GPRC5B,LCN2,LGALS1
GO:0098801	regulation of renal system process	0.104437	-2.25917	35	1	0.0192308	52	16543	1906	EDN1
GO:0060760	positive regulation of response to cytokine stimulus	0.104437	-2.25917	35	1	0.0192308	52	16543	1906	EDN1
GO:0030835	negative regulation of actin filament depolymerization	0.104437	-2.25917	35	1	0.0192308	52	16543	2059	EPS8
GO:0030073	insulin secretion	0.104437	-2.25917	35	1	0.0192308	52	16543	301	ANXA1
GO:0010324	membrane invagination	0.104437	-2.25917	35	1	0.0192308	52	16543	7057	THBS1
GO:0032732	positive regulation of interleukin-1 production	0.104437	-2.25917	35	1	0.0192308	52	16543	3428	IFI16
GO:0006904	vesicle docking involved in exocytosis	0.104437	-2.25917	35	1	0.0192308	52	16543	1080	CFTR
GO:0006984	ER-nucleus signaling pathway	0.104437	-2.25917	35	1	0.0192308	52	16543	6347	CCL2
GO:0006801	superoxide metabolic process	0.104437	-2.25917	35	1	0.0192308	52	16543	1906	EDN1
GO:0044246	regulation of multicellular organismal metabolic process	0.104437	-2.25917	35	1	0.0192308	52	16543	1490	CTGF
GO:0010464	regulation of mesenchymal cell proliferation	0.104437	-2.25917	35	1	0.0192308	52	16543	4781	NFIB
GO:1903829	positive regulation of cellular protein localization	0.105041	-2.2534	362	3	0.0576923	52	16543	1601447856892	DAB2,MSN,C8orf4
GO:2000113	negative regulation of cellular macromolecule biosynthetic process	0.105272	-2.25121	1283	7	0.134615	52	16543	6.77705e+26	ZFP36L1,TGIF1,DAB2,REST,NFIB,IFI16,EDN1
GO:0033157	regulation of intracellular protein transport	0.105691	-2.24723	363	3	0.0576923	52	16543	1601568929516	DAB2,C8orf4,LITAF
GO:0034248	regulation of cellular amide metabolic process	0.105691	-2.24723	363	3	0.0576923	52	16543	67734917057	ZFP36L1,CYR61,THBS1
GO:0031349	positive regulation of defense response	0.105691	-2.24723	363	3	0.0576923	52	16543	5170463473428	GPRC5B,CCL2,IFI16
GO:0023061	signal release	0.105755	-2.24663	176	2	0.0384615	52	16543	1906301	EDN1,ANXA1
GO:1905330	regulation of morphogenesis of an epithelium	0.105755	-2.24663	176	2	0.0384615	52	16543	40701601	TACSTD2,DAB2
GO:0010556	regulation of macromolecule biosynthetic process	0.106872	-2.23613	4016	17	0.326923	52	16543	7.05056e+70	TGIF1,PDGFC,IFITM3,CCL2,LITAF,EDN1,ZFP36L1,NOTCH2,NFIB,THBS1,DAB2,FSTL1,CTGF,CYR61,REST,C8orf4,IFI16
GO:0002455	humoral immune response mediated by circulating immunoglobulin	0.107258	-2.23251	36	1	0.0192308	52	16543	710	SERPING1
GO:0030803	negative regulation of cyclic nucleotide biosynthetic process	0.107258	-2.23251	36	1	0.0192308	52	16543	1906	EDN1
GO:0042992	negative regulation of transcription factor import into nucleus	0.107258	-2.23251	36	1	0.0192308	52	16543	9516	LITAF
GO:0019731	antibacterial humoral response	0.107258	-2.23251	36	1	0.0192308	52	16543	1672	DEFB1
GO:0031076	embryonic camera-type eye development	0.107258	-2.23251	36	1	0.0192308	52	16543	220	ALDH1A3
GO:0050918	positive chemotaxis	0.107258	-2.23251	36	1	0.0192308	52	16543	3958	LGALS3
GO:0043370	regulation of CD4-positive, alpha-beta T cell differentiation	0.107258	-2.23251	36	1	0.0192308	52	16543	301	ANXA1
GO:0010718	positive regulation of epithelial to mesenchymal transition	0.107258	-2.23251	36	1	0.0192308	52	16543	1601	DAB2
GO:0043254	regulation of protein complex assembly	0.109626	-2.21068	369	3	0.0576923	52	16543	4478569372059	MSN,PMEPA1,EPS8
GO:0007528	neuromuscular junction development	0.110071	-2.20663	37	1	0.0192308	52	16543	1282	COL4A1
GO:0046676	negative regulation of insulin secretion	0.110071	-2.20663	37	1	0.0192308	52	16543	5978	REST
GO:0019933	cAMP-mediated signaling	0.110071	-2.20663	37	1	0.0192308	52	16543	1672	DEFB1
GO:0034599	cellular response to oxidative stress	0.111802	-2.19102	182	2	0.0384615	52	16543	3934301	LCN2,ANXA1
GO:0070849	response to epidermal growth factor	0.112874	-2.18148	38	1	0.0192308	52	16543	677	ZFP36L1
GO:0061245	establishment or maintenance of bipolar cell polarity	0.112874	-2.18148	38	1	0.0192308	52	16543	4478	MSN
GO:0031018	endocrine pancreas development	0.112874	-2.18148	38	1	0.0192308	52	16543	301	ANXA1
GO:0061098	positive regulation of protein tyrosine kinase activity	0.112874	-2.18148	38	1	0.0192308	52	16543	51704	GPRC5B
GO:1905207	regulation of cardiocyte differentiation	0.112874	-2.18148	38	1	0.0192308	52	16543	1906	EDN1
GO:0035088	establishment or maintenance of apical/basal cell polarity	0.112874	-2.18148	38	1	0.0192308	52	16543	4478	MSN
GO:0030815	negative regulation of cAMP metabolic process	0.112874	-2.18148	38	1	0.0192308	52	16543	1906	EDN1
GO:0031668	cellular response to extracellular stimulus	0.113838	-2.17298	184	2	0.0384615	52	16543	39343428	LCN2,IFI16
GO:0031329	regulation of cellular catabolic process	0.114288	-2.16903	376	3	0.0576923	52	16543	67716014478	ZFP36L1,DAB2,MSN
GO:1903364	positive regulation of cellular protein catabolic process	0.114859	-2.16405	185	2	0.0384615	52	16543	16014478	DAB2,MSN
GO:0051604	protein maturation	0.114859	-2.16405	185	2	0.0384615	52	16543	34284323	IFI16,MMP14
GO:0044708	single-organism behavior	0.11496	-2.16317	377	3	0.0576923	52	16543	367820597057	ITGA5,EPS8,THBS1
GO:0050708	regulation of protein secretion	0.115634	-2.15732	378	3	0.0576923	52	16543	59781080301	REST,CFTR,ANXA1
GO:0071377	cellular response to glucagon stimulus	0.115669	-2.15702	39	1	0.0192308	52	16543	2791	GNG11
GO:0010596	negative regulation of endothelial cell migration	0.115669	-2.15702	39	1	0.0192308	52	16543	7057	THBS1
GO:0045620	negative regulation of lymphocyte differentiation	0.115669	-2.15702	39	1	0.0192308	52	16543	301	ANXA1
GO:0006695	cholesterol biosynthetic process	0.115669	-2.15702	39	1	0.0192308	52	16543	1080	CFTR
GO:1900372	negative regulation of purine nucleotide biosynthetic process	0.115669	-2.15702	39	1	0.0192308	52	16543	1906	EDN1
GO:0030809	negative regulation of nucleotide biosynthetic process	0.115669	-2.15702	39	1	0.0192308	52	16543	1906	EDN1
GO:0046638	positive regulation of alpha-beta T cell differentiation	0.115669	-2.15702	39	1	0.0192308	52	16543	301	ANXA1
GO:0045646	regulation of erythrocyte differentiation	0.115669	-2.15702	39	1	0.0192308	52	16543	677	ZFP36L1
GO:0030850	prostate gland development	0.115669	-2.15702	39	1	0.0192308	52	16543	301	ANXA1
GO:0055025	positive regulation of cardiac muscle tissue development	0.115669	-2.15702	39	1	0.0192308	52	16543	1906	EDN1
GO:0050919	negative chemotaxis	0.115669	-2.15702	39	1	0.0192308	52	16543	23768	FLRT2
GO:0051602	response to electrical stimulus	0.115669	-2.15702	39	1	0.0192308	52	16543	5978	REST
GO:0031952	regulation of protein autophosphorylation	0.115669	-2.15702	39	1	0.0192308	52	16543	56034	PDGFC
GO:0007178	transmembrane receptor protein serine/threonine kinase signaling pathway	0.11691	-2.14635	187	2	0.0384615	52	16543	405211167	LTBP1,FSTL1
GO:0007044	cell-substrate junction assembly	0.118456	-2.13322	40	1	0.0192308	52	16543	3678	ITGA5
GO:1902653	secondary alcohol biosynthetic process	0.118456	-2.13322	40	1	0.0192308	52	16543	1080	CFTR
GO:0006953	acute-phase response	0.118456	-2.13322	40	1	0.0192308	52	16543	12	SERPINA3
GO:0019730	antimicrobial humoral response	0.118456	-2.13322	40	1	0.0192308	52	16543	1672	DEFB1
GO:1904407	positive regulation of nitric oxide metabolic process	0.118456	-2.13322	40	1	0.0192308	52	16543	1906	EDN1
GO:0045429	positive regulation of nitric oxide biosynthetic process	0.118456	-2.13322	40	1	0.0192308	52	16543	1906	EDN1
GO:0010611	regulation of cardiac muscle hypertrophy	0.118456	-2.13322	40	1	0.0192308	52	16543	1906	EDN1
GO:0030800	negative regulation of cyclic nucleotide metabolic process	0.118456	-2.13322	40	1	0.0192308	52	16543	1906	EDN1
GO:1901570	fatty acid derivative biosynthetic process	0.118456	-2.13322	40	1	0.0192308	52	16543	1906	EDN1
GO:2000514	regulation of CD4-positive, alpha-beta T cell activation	0.118456	-2.13322	40	1	0.0192308	52	16543	301	ANXA1
GO:0046456	icosanoid biosynthetic process	0.118456	-2.13322	40	1	0.0192308	52	16543	1906	EDN1
GO:0060976	coronary vasculature development	0.118456	-2.13322	40	1	0.0192308	52	16543	4052	LTBP1
GO:0035556	intracellular signal transduction	0.11948	-2.12461	1582	8	0.153846	52	16543	1.49063e+29	CTGF,CCL2,RHOC,EPS8,EDN1,ZFP36L1,DEFB1,IFI16
GO:0045665	negative regulation of neuron differentiation	0.120003	-2.12024	190	2	0.0384615	52	16543	59783956	REST,LGALS1
GO:0007187	G-protein coupled receptor signaling pathway, coupled to cyclic nucleotide second messenger	0.120003	-2.12024	190	2	0.0384615	52	16543	6347301	CCL2,ANXA1
GO:0050776	regulation of immune response	0.120588	-2.11537	835	5	0.0961538	52	16543	5.17044e+18	GPRC5B,LGALS3,SERPING1,IFI16,ANXA1
GO:0048678	response to axon injury	0.121233	-2.11004	41	1	0.0192308	52	16543	3956	LGALS1
GO:0032570	response to progesterone	0.121233	-2.11004	41	1	0.0192308	52	16543	7057	THBS1
GO:0045806	negative regulation of endocytosis	0.121233	-2.11004	41	1	0.0192308	52	16543	3958	LGALS3
GO:0030521	androgen receptor signaling pathway	0.121233	-2.11004	41	1	0.0192308	52	16543	56937	PMEPA1
GO:0050670	regulation of lymphocyte proliferation	0.122076	-2.10311	192	2	0.0384615	52	16543	3958301	LGALS3,ANXA1
GO:0032944	regulation of mononuclear cell proliferation	0.123116	-2.09462	193	2	0.0384615	52	16543	3958301	LGALS3,ANXA1
GO:0051496	positive regulation of stress fiber assembly	0.124002	-2.08745	42	1	0.0192308	52	16543	1490	CTGF
GO:0070206	protein trimerization	0.124002	-2.08745	42	1	0.0192308	52	16543	3934	LCN2
GO:0050854	regulation of antigen receptor-mediated signaling pathway	0.124002	-2.08745	42	1	0.0192308	52	16543	3958	LGALS3
GO:0001709	cell fate determination	0.124002	-2.08745	42	1	0.0192308	52	16543	4853	NOTCH2
GO:0014743	regulation of muscle hypertrophy	0.124002	-2.08745	42	1	0.0192308	52	16543	1906	EDN1
GO:0045840	positive regulation of mitotic nuclear division	0.124002	-2.08745	42	1	0.0192308	52	16543	1906	EDN1
GO:0045934	negative regulation of nucleobase-containing compound metabolic process	0.1251	-2.07864	1341	7	0.134615	52	16543	7.05016e+28	TGIF1,DAB2,REST,IFITM3,NFIB,IFI16,EDN1
GO:0090276	regulation of peptide hormone secretion	0.12625	-2.06949	196	2	0.0384615	52	16543	59781080	REST,CFTR
GO:0046686	response to cadmium ion	0.126763	-2.06544	43	1	0.0192308	52	16543	6678	SPARC
GO:0050886	endocrine process	0.126763	-2.06544	43	1	0.0192308	52	16543	1906	EDN1
GO:0090278	negative regulation of peptide hormone secretion	0.126763	-2.06544	43	1	0.0192308	52	16543	5978	REST
GO:1903530	regulation of secretion by cell	0.127144	-2.06244	615	4	0.0769231	52	16543	597810803011906	REST,CFTR,ANXA1,EDN1
GO:0030178	negative regulation of Wnt signaling pathway	0.127299	-2.06122	197	2	0.0384615	52	16543	160180114	DAB2,BICC1
GO:0051924	regulation of calcium ion transport	0.127299	-2.06122	197	2	0.0384615	52	16543	39586347	LGALS3,CCL2
GO:0060485	mesenchyme development	0.12835	-2.05299	198	2	0.0384615	52	16543	6771906	ZFP36L1,EDN1
GO:0045892	negative regulation of transcription, DNA-templated	0.128694	-2.05032	1098	6	0.115385	52	16543	7.05016e+23	TGIF1,DAB2,REST,NFIB,IFI16,EDN1
GO:0090257	regulation of muscle system process	0.129403	-2.04482	199	2	0.0384615	52	16543	14901906	CTGF,EDN1
GO:0046426	negative regulation of JAK-STAT cascade	0.129515	-2.04396	44	1	0.0192308	52	16543	23768	FLRT2
GO:0046622	positive regulation of organ growth	0.129515	-2.04396	44	1	0.0192308	52	16543	1906	EDN1
GO:0015701	bicarbonate transport	0.129515	-2.04396	44	1	0.0192308	52	16543	1080	CFTR
GO:0003044	regulation of systemic arterial blood pressure mediated by a chemical signal	0.129515	-2.04396	44	1	0.0192308	52	16543	1906	EDN1
GO:0048260	positive regulation of receptor-mediated endocytosis	0.129515	-2.04396	44	1	0.0192308	52	16543	1601	DAB2
GO:0050766	positive regulation of phagocytosis	0.129515	-2.04396	44	1	0.0192308	52	16543	6347	CCL2
GO:2000273	positive regulation of receptor activity	0.129515	-2.04396	44	1	0.0192308	52	16543	1080	CFTR
GO:1904893	negative regulation of STAT cascade	0.129515	-2.04396	44	1	0.0192308	52	16543	23768	FLRT2
GO:0002792	negative regulation of peptide secretion	0.129515	-2.04396	44	1	0.0192308	52	16543	5978	REST
GO:0030036	actin cytoskeleton organization	0.130128	-2.03924	399	3	0.0576923	52	16543	38802059301	KRT19,EPS8,ANXA1
GO:0032872	regulation of stress-activated MAPK cascade	0.130458	-2.0367	200	2	0.0384615	52	16543	14901906	CTGF,EDN1
GO:0070663	regulation of leukocyte proliferation	0.130458	-2.0367	200	2	0.0384615	52	16543	3958301	LGALS3,ANXA1
GO:0002791	regulation of peptide secretion	0.131516	-2.02863	201	2	0.0384615	52	16543	59781080	REST,CFTR
GO:0070302	regulation of stress-activated protein kinase signaling cascade	0.131516	-2.02863	201	2	0.0384615	52	16543	14901906	CTGF,EDN1
GO:0055082	cellular chemical homeostasis	0.131545	-2.02841	623	4	0.0769231	52	16543	3934108019063950	LCN2,CFTR,EDN1,LGALS1
GO:0016126	sterol biosynthetic process	0.132258	-2.023	45	1	0.0192308	52	16543	1080	CFTR
GO:0071594	thymocyte aggregation	0.132258	-2.023	45	1	0.0192308	52	16543	677	ZFP36L1
GO:0006939	smooth muscle contraction	0.132258	-2.023	45	1	0.0192308	52	16543	1906	EDN1
GO:0055021	regulation of cardiac muscle tissue growth	0.132258	-2.023	45	1	0.0192308	52	16543	1906	EDN1
GO:0035272	exocrine system development	0.132258	-2.023	45	1	0.0192308	52	16543	4781	NFIB
GO:0032651	regulation of interleukin-1 beta production	0.132258	-2.023	45	1	0.0192308	52	16543	3428	IFI16
GO:0033077	T cell differentiation in thymus	0.132258	-2.023	45	1	0.0192308	52	16543	677	ZFP36L1
GO:0048705	skeletal system morphogenesis	0.132575	-2.02061	202	2	0.0384615	52	16543	14904323	CTGF,MMP14
GO:1900542	regulation of purine nucleotide metabolic process	0.132575	-2.02061	202	2	0.0384615	52	16543	19067057	EDN1,THBS1
GO:0021700	developmental maturation	0.132575	-2.02061	202	2	0.0384615	52	16543	16721080	DEFB1,CFTR
GO:0009636	response to toxic substance	0.133636	-2.01263	203	2	0.0384615	52	16543	90763934	CLDN1,LCN2
GO:0090087	regulation of peptide transport	0.133636	-2.01263	203	2	0.0384615	52	16543	59781080	REST,CFTR
GO:0006352	DNA-templated transcription, initiation	0.133636	-2.01263	203	2	0.0384615	52	16543	48531490	NOTCH2,CTGF
GO:0007411	axon guidance	0.133636	-2.01263	203	2	0.0384615	52	16543	478123768	NFIB,FLRT2
GO:0044706	multi-multicellular organism process	0.133636	-2.01263	203	2	0.0384615	52	16543	43161906	MMP7,EDN1
GO:0045935	positive regulation of nucleobase-containing compound metabolic process	0.133991	-2.00998	1626	8	0.153846	52	16543	5.60342e+31	PDGFC,DAB2,CYR61,EDN1,ZFP36L1,REST,NFIB,IFI16
GO:0035904	aorta development	0.134993	-2.00253	46	1	0.0192308	52	16543	4052	LTBP1
GO:1900024	regulation of substrate adhesion-dependent cell spreading	0.134993	-2.00253	46	1	0.0192308	52	16543	4070	TACSTD2
GO:0048701	embryonic cranial skeleton morphogenesis	0.134993	-2.00253	46	1	0.0192308	52	16543	4323	MMP14
GO:0045661	regulation of myoblast differentiation	0.134993	-2.00253	46	1	0.0192308	52	16543	677	ZFP36L1
GO:0032330	regulation of chondrocyte differentiation	0.134993	-2.00253	46	1	0.0192308	52	16543	1490	CTGF
GO:0051055	negative regulation of lipid biosynthetic process	0.134993	-2.00253	46	1	0.0192308	52	16543	5978	REST
GO:0019935	cyclic-nucleotide-mediated signaling	0.134993	-2.00253	46	1	0.0192308	52	16543	1672	DEFB1
GO:0035094	response to nicotine	0.134993	-2.00253	46	1	0.0192308	52	16543	1906	EDN1
GO:0046579	positive regulation of Ras protein signal transduction	0.134993	-2.00253	46	1	0.0192308	52	16543	4853	NOTCH2
GO:0051353	positive regulation of oxidoreductase activity	0.134993	-2.00253	46	1	0.0192308	52	16543	1906	EDN1
GO:0050710	negative regulation of cytokine secretion	0.134993	-2.00253	46	1	0.0192308	52	16543	301	ANXA1
GO:2001234	negative regulation of apoptotic signaling pathway	0.135765	-1.99683	205	2	0.0384615	52	16543	39587057	LGALS3,THBS1
GO:0097485	neuron projection guidance	0.135765	-1.99683	205	2	0.0384615	52	16543	478123768	NFIB,FLRT2
GO:0040008	regulation of growth	0.13601	-1.99503	631	4	0.0769231	52	16543	1490349119064320	CTGF,CYR61,EDN1,MMP14
GO:0007601	visual perception	0.136832	-1.989	206	2	0.0384615	52	16543	807814070	COL18A1,TACSTD2
GO:0042993	positive regulation of transcription factor import into nucleus	0.13772	-1.98253	47	1	0.0192308	52	16543	56892	C8orf4
GO:0006879	cellular iron ion homeostasis	0.13772	-1.98253	47	1	0.0192308	52	16543	3934	LCN2
GO:0060350	endochondral bone morphogenesis	0.13772	-1.98253	47	1	0.0192308	52	16543	4323	MMP14
GO:0002040	sprouting angiogenesis	0.13772	-1.98253	47	1	0.0192308	52	16543	7057	THBS1
GO:0006956	complement activation	0.13772	-1.98253	47	1	0.0192308	52	16543	710	SERPING1
GO:1903428	positive regulation of reactive oxygen species biosynthetic process	0.13772	-1.98253	47	1	0.0192308	52	16543	1906	EDN1
GO:0007157	heterophilic cell-cell adhesion via plasma membrane cell adhesion molecules	0.13772	-1.98253	47	1	0.0192308	52	16543	3678	ITGA5
GO:0043392	negative regulation of DNA binding	0.13772	-1.98253	47	1	0.0192308	52	16543	3428	IFI16
GO:0034308	primary alcohol metabolic process	0.13772	-1.98253	47	1	0.0192308	52	16543	220	ALDH1A3
GO:0006898	receptor-mediated endocytosis	0.138972	-1.97348	208	2	0.0384615	52	16543	16016678	DAB2,SPARC
GO:0006140	regulation of nucleotide metabolic process	0.140045	-1.96579	209	2	0.0384615	52	16543	19067057	EDN1,THBS1
GO:0046632	alpha-beta T cell differentiation	0.140438	-1.96299	48	1	0.0192308	52	16543	301	ANXA1
GO:0010660	regulation of muscle cell apoptotic process	0.140438	-1.96299	48	1	0.0192308	52	16543	1906	EDN1
GO:0010862	positive regulation of pathway-restricted SMAD protein phosphorylation	0.140438	-1.96299	48	1	0.0192308	52	16543	1601	DAB2
GO:0051017	actin filament bundle assembly	0.140438	-1.96299	48	1	0.0192308	52	16543	2059	EPS8
GO:0045604	regulation of epidermal cell differentiation	0.140438	-1.96299	48	1	0.0192308	52	16543	677	ZFP36L1
GO:0032655	regulation of interleukin-12 production	0.140438	-1.96299	48	1	0.0192308	52	16543	7057	THBS1
GO:0033762	response to glucagon	0.140438	-1.96299	48	1	0.0192308	52	16543	2791	GNG11
GO:0060324	face development	0.140438	-1.96299	48	1	0.0192308	52	16543	220	ALDH1A3
GO:0030834	regulation of actin filament depolymerization	0.140438	-1.96299	48	1	0.0192308	52	16543	2059	EPS8
GO:0098742	cell-cell adhesion via plasma-membrane adhesion molecules	0.14112	-1.95815	210	2	0.0384615	52	16543	90763678	CLDN1,ITGA5
GO:0043588	skin development	0.14112	-1.95815	210	2	0.0384615	52	16543	9076301	CLDN1,ANXA1
GO:0050953	sensory perception of light stimulus	0.14112	-1.95815	210	2	0.0384615	52	16543	807814070	COL18A1,TACSTD2
GO:0051254	positive regulation of RNA metabolic process	0.141748	-1.95371	1386	7	0.134615	52	16543	6.7716e+26	ZFP36L1,DAB2,REST,CYR61,NFIB,IFI16,EDN1
GO:0044283	small molecule biosynthetic process	0.142316	-1.9497	416	3	0.0576923	52	16543	10802201906	CFTR,ALDH1A3,EDN1
GO:0032663	regulation of interleukin-2 production	0.143148	-1.94388	49	1	0.0192308	52	16543	301	ANXA1
GO:0010518	positive regulation of phospholipase activity	0.143148	-1.94388	49	1	0.0192308	52	16543	3491	CYR61
GO:0030837	negative regulation of actin filament polymerization	0.143148	-1.94388	49	1	0.0192308	52	16543	2059	EPS8
GO:0015696	ammonium transport	0.143148	-1.94388	49	1	0.0192308	52	16543	1906	EDN1
GO:0030239	myofibril assembly	0.143148	-1.94388	49	1	0.0192308	52	16543	3880	KRT19
GO:0050885	neuromuscular process controlling balance	0.143148	-1.94388	49	1	0.0192308	52	16543	220	ALDH1A3
GO:0002763	positive regulation of myeloid leukocyte differentiation	0.143148	-1.94388	49	1	0.0192308	52	16543	677	ZFP36L1
GO:0007186	G-protein coupled receptor signaling pathway	0.143218	-1.94339	1133	6	0.115385	52	16543	5.17042e+23	GPRC5B,DEFB1,GNG11,CCL2,EDN1,ANXA1
GO:0001818	negative regulation of cytokine production	0.144355	-1.93548	213	2	0.0384615	52	16543	3017057	ANXA1,THBS1
GO:0042246	tissue regeneration	0.145849	-1.92518	50	1	0.0192308	52	16543	301	ANXA1
GO:0061178	regulation of insulin secretion involved in cellular response to glucose stimulus	0.145849	-1.92518	50	1	0.0192308	52	16543	1080	CFTR
GO:1903313	positive regulation of mRNA metabolic process	0.145849	-1.92518	50	1	0.0192308	52	16543	677	ZFP36L1
GO:0060420	regulation of heart growth	0.145849	-1.92518	50	1	0.0192308	52	16543	1906	EDN1
GO:0050829	defense response to Gram-negative bacterium	0.145849	-1.92518	50	1	0.0192308	52	16543	1672	DEFB1
GO:0007259	JAK-STAT cascade	0.145849	-1.92518	50	1	0.0192308	52	16543	6347	CCL2
GO:0032233	positive regulation of actin filament bundle assembly	0.145849	-1.92518	50	1	0.0192308	52	16543	1490	CTGF
GO:0097696	STAT cascade	0.145849	-1.92518	50	1	0.0192308	52	16543	6347	CCL2
GO:1903507	negative regulation of nucleic acid-templated transcription	0.147506	-1.91388	1143	6	0.115385	52	16543	7.05016e+23	TGIF1,DAB2,REST,NFIB,IFI16,EDN1
GO:0044703	multi-organism reproductive process	0.148326	-1.90834	894	5	0.0961538	52	16543	5.10443e+19	SERPINA5,MMP7,CFTR,DEFB1,EDN1
GO:0043535	regulation of blood vessel endothelial cell migration	0.148542	-1.90689	51	1	0.0192308	52	16543	7057	THBS1
GO:0030301	cholesterol transport	0.148542	-1.90689	51	1	0.0192308	52	16543	1080	CFTR
GO:0046637	regulation of alpha-beta T cell differentiation	0.148542	-1.90689	51	1	0.0192308	52	16543	301	ANXA1
GO:0071277	cellular response to calcium ion	0.148542	-1.90689	51	1	0.0192308	52	16543	1906	EDN1
GO:0046635	positive regulation of alpha-beta T cell activation	0.148542	-1.90689	51	1	0.0192308	52	16543	301	ANXA1
GO:0043124	negative regulation of I-kappaB kinase/NF-kappaB signaling	0.148542	-1.90689	51	1	0.0192308	52	16543	9516	LITAF
GO:0002920	regulation of humoral immune response	0.148542	-1.90689	51	1	0.0192308	52	16543	710	SERPING1
GO:0015758	glucose transport	0.148542	-1.90689	51	1	0.0192308	52	16543	1906	EDN1
GO:0006636	unsaturated fatty acid biosynthetic process	0.148542	-1.90689	51	1	0.0192308	52	16543	1906	EDN1
GO:0007281	germ cell development	0.149782	-1.89857	218	2	0.0384615	52	16543	16721080	DEFB1,CFTR
GO:0045428	regulation of nitric oxide biosynthetic process	0.151227	-1.88897	52	1	0.0192308	52	16543	1906	EDN1
GO:1901880	negative regulation of protein depolymerization	0.151227	-1.88897	52	1	0.0192308	52	16543	2059	EPS8
GO:0061572	actin filament bundle organization	0.151227	-1.88897	52	1	0.0192308	52	16543	2059	EPS8
GO:0001541	ovarian follicle development	0.151227	-1.88897	52	1	0.0192308	52	16543	4323	MMP14
GO:0015909	long-chain fatty acid transport	0.151227	-1.88897	52	1	0.0192308	52	16543	301	ANXA1
GO:0032370	positive regulation of lipid transport	0.151227	-1.88897	52	1	0.0192308	52	16543	1906	EDN1
GO:0050810	regulation of steroid biosynthetic process	0.151227	-1.88897	52	1	0.0192308	52	16543	5978	REST
GO:0060675	ureteric bud morphogenesis	0.151227	-1.88897	52	1	0.0192308	52	16543	4070	TACSTD2
GO:2001238	positive regulation of extrinsic apoptotic signaling pathway	0.151227	-1.88897	52	1	0.0192308	52	16543	7057	THBS1
GO:0045600	positive regulation of fat cell differentiation	0.153903	-1.87143	53	1	0.0192308	52	16543	677	ZFP36L1
GO:0015918	sterol transport	0.153903	-1.87143	53	1	0.0192308	52	16543	1080	CFTR
GO:0045740	positive regulation of DNA replication	0.153903	-1.87143	53	1	0.0192308	52	16543	56034	PDGFC
GO:0051785	positive regulation of nuclear division	0.153903	-1.87143	53	1	0.0192308	52	16543	1906	EDN1
GO:0048146	positive regulation of fibroblast proliferation	0.153903	-1.87143	53	1	0.0192308	52	16543	56034	PDGFC
GO:0008645	hexose transport	0.153903	-1.87143	53	1	0.0192308	52	16543	1906	EDN1
GO:0010830	regulation of myotube differentiation	0.153903	-1.87143	53	1	0.0192308	52	16543	4323	MMP14
GO:0072676	lymphocyte migration	0.153903	-1.87143	53	1	0.0192308	52	16543	6347	CCL2
GO:0051057	positive regulation of small GTPase mediated signal transduction	0.153903	-1.87143	53	1	0.0192308	52	16543	4853	NOTCH2
GO:0072171	mesonephric tubule morphogenesis	0.153903	-1.87143	53	1	0.0192308	52	16543	4070	TACSTD2
GO:0051851	modification by host of symbiont morphology or physiology	0.153903	-1.87143	53	1	0.0192308	52	16543	5978	REST
GO:0070228	regulation of lymphocyte apoptotic process	0.153903	-1.87143	53	1	0.0192308	52	16543	3958	LGALS3
GO:0072332	intrinsic apoptotic signaling pathway by p53 class mediator	0.153903	-1.87143	53	1	0.0192308	52	16543	3428	IFI16
GO:0042110	T cell activation	0.154154	-1.8698	222	2	0.0384615	52	16543	677301	ZFP36L1,ANXA1
GO:0070489	T cell aggregation	0.154154	-1.8698	222	2	0.0384615	52	16543	677301	ZFP36L1,ANXA1
GO:0061061	muscle structure development	0.155628	-1.86029	434	3	0.0576923	52	16543	388059783956	KRT19,REST,LGALS1
GO:0071593	lymphocyte aggregation	0.15635	-1.85566	224	2	0.0384615	52	16543	677301	ZFP36L1,ANXA1
GO:0060688	regulation of morphogenesis of a branching structure	0.156572	-1.85424	54	1	0.0192308	52	16543	4070	TACSTD2
GO:0032760	positive regulation of tumor necrosis factor production	0.156572	-1.85424	54	1	0.0192308	52	16543	7057	THBS1
GO:0032989	cellular component morphogenesis	0.156859	-1.85241	667	4	0.0769231	52	16543	8.07814e+17	COL18A1,KRT19,NFIB,FLRT2
GO:0051046	regulation of secretion	0.156859	-1.85241	667	4	0.0769231	52	16543	597810803011906	REST,CFTR,ANXA1,EDN1
GO:0090183	regulation of kidney development	0.159231	-1.8374	55	1	0.0192308	52	16543	4070	TACSTD2
GO:1901992	positive regulation of mitotic cell cycle phase transition	0.159231	-1.8374	55	1	0.0192308	52	16543	301	ANXA1
GO:0043242	negative regulation of protein complex disassembly	0.159231	-1.8374	55	1	0.0192308	52	16543	2059	EPS8
GO:0014823	response to activity	0.159231	-1.8374	55	1	0.0192308	52	16543	1906	EDN1
GO:0051702	interaction with symbiont	0.159231	-1.8374	55	1	0.0192308	52	16543	5978	REST
GO:0015749	monosaccharide transport	0.159231	-1.8374	55	1	0.0192308	52	16543	1906	EDN1
GO:1903557	positive regulation of tumor necrosis factor superfamily cytokine production	0.161883	-1.82088	56	1	0.0192308	52	16543	7057	THBS1
GO:0048278	vesicle docking	0.161883	-1.82088	56	1	0.0192308	52	16543	1080	CFTR
GO:0006940	regulation of smooth muscle contraction	0.161883	-1.82088	56	1	0.0192308	52	16543	1906	EDN1
GO:0046631	alpha-beta T cell activation	0.161883	-1.82088	56	1	0.0192308	52	16543	301	ANXA1
GO:0007173	epidermal growth factor receptor signaling pathway	0.161883	-1.82088	56	1	0.0192308	52	16543	2059	EPS8
GO:0050767	regulation of neurogenesis	0.162255	-1.81859	676	4	0.0769231	52	16543	5.97852e+17	REST,GPRC5B,FLRT2,LGALS1
GO:0007010	cytoskeleton organization	0.162392	-1.81774	922	5	0.0961538	52	16543	3.88045e+18	KRT19,MSN,CCL2,EPS8,ANXA1
GO:0070486	leukocyte aggregation	0.162973	-1.81417	230	2	0.0384615	52	16543	677301	ZFP36L1,ANXA1
GO:0008016	regulation of heart contraction	0.162973	-1.81417	230	2	0.0384615	52	16543	14901906	CTGF,EDN1
GO:0051222	positive regulation of protein transport	0.163954	-1.80817	445	3	0.0576923	52	16543	1601108056892	DAB2,CFTR,C8orf4
GO:0021537	telencephalon development	0.164082	-1.80739	231	2	0.0384615	52	16543	4781220	NFIB,ALDH1A3
GO:0016575	histone deacetylation	0.164526	-1.80468	57	1	0.0192308	52	16543	5978	REST
GO:0032677	regulation of interleukin-8 production	0.164526	-1.80468	57	1	0.0192308	52	16543	301	ANXA1
GO:1902532	negative regulation of intracellular signal transduction	0.164717	-1.80352	446	3	0.0576923	52	16543	2376895167057	FLRT2,LITAF,THBS1
GO:0019229	regulation of vasoconstriction	0.167162	-1.78879	58	1	0.0192308	52	16543	1906	EDN1
GO:1904590	negative regulation of protein import	0.167162	-1.78879	58	1	0.0192308	52	16543	9516	LITAF
GO:0045669	positive regulation of osteoblast differentiation	0.167162	-1.78879	58	1	0.0192308	52	16543	3491	CYR61
GO:0002718	regulation of cytokine production involved in immune response	0.167162	-1.78879	58	1	0.0192308	52	16543	51704	GPRC5B
GO:0071479	cellular response to ionizing radiation	0.167162	-1.78879	58	1	0.0192308	52	16543	3428	IFI16
GO:0060135	maternal process involved in female pregnancy	0.167162	-1.78879	58	1	0.0192308	52	16543	4316	MMP7
GO:0042308	negative regulation of protein import into nucleus	0.167162	-1.78879	58	1	0.0192308	52	16543	9516	LITAF
GO:0071333	cellular response to glucose stimulus	0.167162	-1.78879	58	1	0.0192308	52	16543	3956	LGALS1
GO:0032272	negative regulation of protein polymerization	0.169789	-1.7732	59	1	0.0192308	52	16543	2059	EPS8
GO:0050891	multicellular organismal water homeostasis	0.169789	-1.7732	59	1	0.0192308	52	16543	9076	CLDN1
GO:0072091	regulation of stem cell proliferation	0.169789	-1.7732	59	1	0.0192308	52	16543	677	ZFP36L1
GO:0034976	response to endoplasmic reticulum stress	0.170765	-1.76747	237	2	0.0384615	52	16543	63477057	CCL2,THBS1
GO:1900543	negative regulation of purine nucleotide metabolic process	0.172408	-1.75789	60	1	0.0192308	52	16543	1906	EDN1
GO:0006476	protein deacetylation	0.172408	-1.75789	60	1	0.0192308	52	16543	5978	REST
GO:0042108	positive regulation of cytokine biosynthetic process	0.172408	-1.75789	60	1	0.0192308	52	16543	7057	THBS1
GO:0022600	digestive system process	0.172408	-1.75789	60	1	0.0192308	52	16543	12	SERPINA3
GO:1904888	cranial skeletal system development	0.172408	-1.75789	60	1	0.0192308	52	16543	4323	MMP14
GO:0045927	positive regulation of growth	0.174124	-1.74799	240	2	0.0384615	52	16543	19064323	EDN1,MMP14
GO:0002062	chondrocyte differentiation	0.175019	-1.74286	61	1	0.0192308	52	16543	4781	NFIB
GO:0031338	regulation of vesicle fusion	0.175019	-1.74286	61	1	0.0192308	52	16543	301	ANXA1
GO:0071331	cellular response to hexose stimulus	0.175019	-1.74286	61	1	0.0192308	52	16543	3956	LGALS1
GO:0045980	negative regulation of nucleotide metabolic process	0.175019	-1.74286	61	1	0.0192308	52	16543	1906	EDN1
GO:0090596	sensory organ morphogenesis	0.175246	-1.74156	241	2	0.0384615	52	16543	2201906	ALDH1A3,EDN1
GO:0048636	positive regulation of muscle organ development	0.177621	-1.7281	62	1	0.0192308	52	16543	1906	EDN1
GO:0051965	positive regulation of synapse assembly	0.177621	-1.7281	62	1	0.0192308	52	16543	23768	FLRT2
GO:0000288	nuclear-transcribed mRNA catabolic process, deadenylation-dependent decay	0.177621	-1.7281	62	1	0.0192308	52	16543	677	ZFP36L1
GO:0071326	cellular response to monosaccharide stimulus	0.177621	-1.7281	62	1	0.0192308	52	16543	3956	LGALS1
GO:1901989	positive regulation of cell cycle phase transition	0.177621	-1.7281	62	1	0.0192308	52	16543	301	ANXA1
GO:0045844	positive regulation of striated muscle tissue development	0.177621	-1.7281	62	1	0.0192308	52	16543	1906	EDN1
GO:0050768	negative regulation of neurogenesis	0.17862	-1.7225	244	2	0.0384615	52	16543	59783956	REST,LGALS1
GO:0045786	negative regulation of cell cycle	0.180214	-1.71361	466	3	0.0576923	52	16543	67748537057	ZFP36L1,NOTCH2,THBS1
GO:1901863	positive regulation of muscle tissue development	0.180216	-1.7136	63	1	0.0192308	52	16543	1906	EDN1
GO:0055024	regulation of cardiac muscle tissue development	0.180216	-1.7136	63	1	0.0192308	52	16543	1906	EDN1
GO:0001570	vasculogenesis	0.180216	-1.7136	63	1	0.0192308	52	16543	677	ZFP36L1
GO:0072078	nephron tubule morphogenesis	0.180216	-1.7136	63	1	0.0192308	52	16543	4070	TACSTD2
GO:0033143	regulation of intracellular steroid hormone receptor signaling pathway	0.180216	-1.7136	63	1	0.0192308	52	16543	1601	DAB2
GO:0000904	cell morphogenesis involved in differentiation	0.181	-1.70926	467	3	0.0576923	52	16543	80781478123768	COL18A1,NFIB,FLRT2
GO:0071900	regulation of protein serine/threonine kinase activity	0.181	-1.70926	467	3	0.0576923	52	16543	5603419067057	PDGFC,EDN1,THBS1
GO:0061097	regulation of protein tyrosine kinase activity	0.182803	-1.69935	64	1	0.0192308	52	16543	51704	GPRC5B
GO:0051899	membrane depolarization	0.182803	-1.69935	64	1	0.0192308	52	16543	1906	EDN1
GO:0014068	positive regulation of phosphatidylinositol 3-kinase signaling	0.182803	-1.69935	64	1	0.0192308	52	16543	56034	PDGFC
GO:0051260	protein homooligomerization	0.183134	-1.69753	248	2	0.0384615	52	16543	90763934	CLDN1,LCN2
GO:0090316	positive regulation of intracellular protein transport	0.183134	-1.69753	248	2	0.0384615	52	16543	160156892	DAB2,C8orf4
GO:1903362	regulation of cellular protein catabolic process	0.184266	-1.69138	249	2	0.0384615	52	16543	16014478	DAB2,MSN
GO:0072088	nephron epithelium morphogenesis	0.185381	-1.68534	65	1	0.0192308	52	16543	4070	TACSTD2
GO:0035601	protein deacylation	0.185381	-1.68534	65	1	0.0192308	52	16543	5978	REST
GO:0043507	positive regulation of JUN kinase activity	0.185381	-1.68534	65	1	0.0192308	52	16543	1906	EDN1
GO:0050764	regulation of phagocytosis	0.185381	-1.68534	65	1	0.0192308	52	16543	6347	CCL2
GO:0030029	actin filament-based process	0.186526	-1.67919	474	3	0.0576923	52	16543	38802059301	KRT19,EPS8,ANXA1
GO:0045732	positive regulation of protein catabolic process	0.186532	-1.67915	251	2	0.0384615	52	16543	16014478	DAB2,MSN
GO:0090066	regulation of anatomical structure size	0.187319	-1.67494	475	3	0.0576923	52	16543	447820591906	MSN,EPS8,EDN1
GO:0010639	negative regulation of organelle organization	0.187667	-1.67309	252	2	0.0384615	52	16543	40702059	TACSTD2,EPS8
GO:0008544	epidermis development	0.187667	-1.67309	252	2	0.0384615	52	16543	1490301	CTGF,ANXA1
GO:0031644	regulation of neurological system process	0.187952	-1.67157	66	1	0.0192308	52	16543	1906	EDN1
GO:0016064	immunoglobulin mediated immune response	0.187952	-1.67157	66	1	0.0192308	52	16543	710	SERPING1
GO:0001776	leukocyte homeostasis	0.187952	-1.67157	66	1	0.0192308	52	16543	301	ANXA1
GO:0043502	regulation of muscle adaptation	0.187952	-1.67157	66	1	0.0192308	52	16543	1906	EDN1
GO:0098732	macromolecule deacylation	0.187952	-1.67157	66	1	0.0192308	52	16543	5978	REST
GO:0072028	nephron morphogenesis	0.187952	-1.67157	66	1	0.0192308	52	16543	4070	TACSTD2
GO:0015908	fatty acid transport	0.187952	-1.67157	66	1	0.0192308	52	16543	301	ANXA1
GO:0045682	regulation of epidermis development	0.187952	-1.67157	66	1	0.0192308	52	16543	677	ZFP36L1
GO:0060401	cytosolic calcium ion transport	0.190515	-1.65802	67	1	0.0192308	52	16543	1490	CTGF
GO:1903426	regulation of reactive oxygen species biosynthetic process	0.190515	-1.65802	67	1	0.0192308	52	16543	1906	EDN1
GO:0046823	negative regulation of nucleocytoplasmic transport	0.190515	-1.65802	67	1	0.0192308	52	16543	9516	LITAF
GO:0032414	positive regulation of ion transmembrane transporter activity	0.190515	-1.65802	67	1	0.0192308	52	16543	1080	CFTR
GO:0032024	positive regulation of insulin secretion	0.190515	-1.65802	67	1	0.0192308	52	16543	1080	CFTR
GO:0002250	adaptive immune response	0.192215	-1.64914	256	2	0.0384615	52	16543	710301	SERPING1,ANXA1
GO:1901879	regulation of protein depolymerization	0.19307	-1.6447	68	1	0.0192308	52	16543	2059	EPS8
GO:0033555	multicellular organismal response to stress	0.19307	-1.6447	68	1	0.0192308	52	16543	7057	THBS1
GO:1903076	regulation of protein localization to plasma membrane	0.19307	-1.6447	68	1	0.0192308	52	16543	1601	DAB2
GO:0034766	negative regulation of ion transmembrane transport	0.19307	-1.6447	68	1	0.0192308	52	16543	7057	THBS1
GO:0002702	positive regulation of production of molecular mediator of immune response	0.19307	-1.6447	68	1	0.0192308	52	16543	51704	GPRC5B
GO:0019724	B cell mediated immunity	0.19307	-1.6447	68	1	0.0192308	52	16543	710	SERPING1
GO:0006066	alcohol metabolic process	0.193355	-1.64323	257	2	0.0384615	52	16543	1080220	CFTR,ALDH1A3
GO:0006366	transcription from RNA polymerase II promoter	0.194078	-1.6395	727	4	0.0769231	52	16543	4853597814904780	NOTCH2,REST,CTGF,NFIB
GO:0007346	regulation of mitotic cell cycle	0.194498	-1.63733	484	3	0.0576923	52	16543	6773011906	ZFP36L1,ANXA1,EDN1
GO:0045582	positive regulation of T cell differentiation	0.195617	-1.6316	69	1	0.0192308	52	16543	301	ANXA1
GO:1904375	regulation of protein localization to cell periphery	0.195617	-1.6316	69	1	0.0192308	52	16543	1601	DAB2
GO:0014032	neural crest cell development	0.195617	-1.6316	69	1	0.0192308	52	16543	1906	EDN1
GO:0050871	positive regulation of B cell activation	0.195617	-1.6316	69	1	0.0192308	52	16543	4323	MMP14
GO:0031016	pancreas development	0.195617	-1.6316	69	1	0.0192308	52	16543	301	ANXA1
GO:0008630	intrinsic apoptotic signaling pathway in response to DNA damage	0.195617	-1.6316	69	1	0.0192308	52	16543	3428	IFI16
GO:0032481	positive regulation of type I interferon production	0.195617	-1.6316	69	1	0.0192308	52	16543	3428	IFI16
GO:0043620	regulation of DNA-templated transcription in response to stress	0.195617	-1.6316	69	1	0.0192308	52	16543	56892	C8orf4
GO:0030104	water homeostasis	0.198156	-1.6187	70	1	0.0192308	52	16543	9076	CLDN1
GO:0007422	peripheral nervous system development	0.198156	-1.6187	70	1	0.0192308	52	16543	9076	CLDN1
GO:0010717	regulation of epithelial to mesenchymal transition	0.198156	-1.6187	70	1	0.0192308	52	16543	1601	DAB2
GO:0019233	sensory perception of pain	0.198156	-1.6187	70	1	0.0192308	52	16543	1906	EDN1
GO:0007589	body fluid secretion	0.198156	-1.6187	70	1	0.0192308	52	16543	1906	EDN1
GO:0046634	regulation of alpha-beta T cell activation	0.198156	-1.6187	70	1	0.0192308	52	16543	301	ANXA1
GO:0055072	iron ion homeostasis	0.198156	-1.6187	70	1	0.0192308	52	16543	3934	LCN2
GO:0051961	negative regulation of nervous system development	0.200211	-1.60838	263	2	0.0384615	52	16543	59783956	REST,LGALS1
GO:0071260	cellular response to mechanical stimulus	0.200687	-1.60601	71	1	0.0192308	52	16543	4316	MMP7
GO:0002673	regulation of acute inflammatory response	0.200687	-1.60601	71	1	0.0192308	52	16543	710	SERPING1
GO:0030518	intracellular steroid hormone receptor signaling pathway	0.200687	-1.60601	71	1	0.0192308	52	16543	56937	PMEPA1
GO:0072376	protein activation cascade	0.200687	-1.60601	71	1	0.0192308	52	16543	710	SERPING1
GO:0021954	central nervous system neuron development	0.200687	-1.60601	71	1	0.0192308	52	16543	4781	NFIB
GO:0055117	regulation of cardiac muscle contraction	0.200687	-1.60601	71	1	0.0192308	52	16543	1490	CTGF
GO:1900181	negative regulation of protein localization to nucleus	0.200687	-1.60601	71	1	0.0192308	52	16543	9516	LITAF
GO:0046394	carboxylic acid biosynthetic process	0.201357	-1.60268	264	2	0.0384615	52	16543	2201906	ALDH1A3,EDN1
GO:0016053	organic acid biosynthetic process	0.201357	-1.60268	264	2	0.0384615	52	16543	2201906	ALDH1A3,EDN1
GO:0046165	alcohol biosynthetic process	0.20321	-1.59351	72	1	0.0192308	52	16543	1080	CFTR
GO:0017158	regulation of calcium ion-dependent exocytosis	0.20321	-1.59351	72	1	0.0192308	52	16543	5978	REST
GO:0007283	spermatogenesis	0.203369	-1.59274	495	3	0.0576923	52	16543	510410801672	SERPINA5,CFTR,DEFB1
GO:0048232	male gamete generation	0.20418	-1.58875	496	3	0.0576923	52	16543	510410801672	SERPINA5,CFTR,DEFB1
GO:0050830	defense response to Gram-positive bacterium	0.205726	-1.58121	73	1	0.0192308	52	16543	1672	DEFB1
GO:0014031	mesenchymal cell development	0.205726	-1.58121	73	1	0.0192308	52	16543	1906	EDN1
GO:0048864	stem cell development	0.205726	-1.58121	73	1	0.0192308	52	16543	1906	EDN1
GO:0002824	positive regulation of adaptive immune response based on somatic recombination of immune receptors built from immunoglobulin superfamily domains	0.205726	-1.58121	73	1	0.0192308	52	16543	301	ANXA1
GO:0032436	positive regulation of proteasomal ubiquitin-dependent protein catabolic process	0.205726	-1.58121	73	1	0.0192308	52	16543	1601	DAB2
GO:0031100	animal organ regeneration	0.205726	-1.58121	73	1	0.0192308	52	16543	9076	CLDN1
GO:0001678	cellular glucose homeostasis	0.205726	-1.58121	73	1	0.0192308	52	16543	3956	LGALS1
GO:0006357	regulation of transcription from RNA polymerase II promoter	0.206045	-1.57966	1815	8	0.153846	52	16543	7.05011e+32	TGIF1,FSTL1,CYR61,LITAF,EDN1,REST,NFIB,IFI16
GO:1904951	positive regulation of establishment of protein localization	0.206619	-1.57688	499	3	0.0576923	52	16543	1601108056892	DAB2,CFTR,C8orf4
GO:0034763	negative regulation of transmembrane transport	0.208233	-1.5691	74	1	0.0192308	52	16543	7057	THBS1
GO:0070098	chemokine-mediated signaling pathway	0.208233	-1.5691	74	1	0.0192308	52	16543	6347	CCL2
GO:0009894	regulation of catabolic process	0.208248	-1.56902	501	3	0.0576923	52	16543	67716014478	ZFP36L1,DAB2,MSN
GO:0072001	renal system development	0.208249	-1.56902	270	2	0.0384615	52	16543	40701282	TACSTD2,COL4A1
GO:0071705	nitrogen compound transport	0.209064	-1.56511	502	3	0.0576923	52	16543	6773011906	ZFP36L1,ANXA1,EDN1
GO:0006811	ion transport	0.210375	-1.55886	1277	6	0.115385	52	16543	5.97815e+22	REST,CTGF,LCN2,CFTR,ANXA1,EDN1
GO:0031295	T cell costimulation	0.210733	-1.55716	75	1	0.0192308	52	16543	3956	LGALS1
GO:0046717	acid secretion	0.210733	-1.55716	75	1	0.0192308	52	16543	301	ANXA1
GO:0072080	nephron tubule development	0.213226	-1.5454	76	1	0.0192308	52	16543	4070	TACSTD2
GO:0019218	regulation of steroid metabolic process	0.213226	-1.5454	76	1	0.0192308	52	16543	5978	REST
GO:0032411	positive regulation of transporter activity	0.213226	-1.5454	76	1	0.0192308	52	16543	1080	CFTR
GO:0048259	regulation of receptor-mediated endocytosis	0.213226	-1.5454	76	1	0.0192308	52	16543	1601	DAB2
GO:0032508	DNA duplex unwinding	0.213226	-1.5454	76	1	0.0192308	52	16543	301	ANXA1
GO:1901655	cellular response to ketone	0.213226	-1.5454	76	1	0.0192308	52	16543	4478	MSN
GO:0045921	positive regulation of exocytosis	0.213226	-1.5454	76	1	0.0192308	52	16543	1080	CFTR
GO:0045944	positive regulation of transcription from RNA polymerase II promoter	0.213891	-1.54229	1017	5	0.0961538	52	16543	5.97835e+19	REST,CYR61,NFIB,IFI16,EDN1
GO:0014033	neural crest cell differentiation	0.21571	-1.53382	77	1	0.0192308	52	16543	1906	EDN1
GO:0022602	ovulation cycle process	0.21571	-1.53382	77	1	0.0192308	52	16543	4323	MMP14
GO:0002821	positive regulation of adaptive immune response	0.21571	-1.53382	77	1	0.0192308	52	16543	301	ANXA1
GO:0031294	lymphocyte costimulation	0.21571	-1.53382	77	1	0.0192308	52	16543	3956	LGALS1
GO:0045833	negative regulation of lipid metabolic process	0.21571	-1.53382	77	1	0.0192308	52	16543	5978	REST
GO:0060840	artery development	0.21571	-1.53382	77	1	0.0192308	52	16543	4052	LTBP1
GO:0051960	regulation of nervous system development	0.217668	-1.52479	763	4	0.0769231	52	16543	5.97852e+17	REST,GPRC5B,FLRT2,LGALS1
GO:0019217	regulation of fatty acid metabolic process	0.218187	-1.5224	78	1	0.0192308	52	16543	301	ANXA1
GO:1903729	regulation of plasma membrane organization	0.218187	-1.5224	78	1	0.0192308	52	16543	1601	DAB2
GO:0046916	cellular transition metal ion homeostasis	0.218187	-1.5224	78	1	0.0192308	52	16543	3934	LCN2
GO:0008344	adult locomotory behavior	0.220656	-1.51115	79	1	0.0192308	52	16543	2059	EPS8
GO:0035264	multicellular organism growth	0.220656	-1.51115	79	1	0.0192308	52	16543	677	ZFP36L1
GO:0030509	BMP signaling pathway	0.220656	-1.51115	79	1	0.0192308	52	16543	11167	FSTL1
GO:0043010	camera-type eye development	0.220949	-1.50982	281	2	0.0384615	52	16543	1282220	COL4A1,ALDH1A3
GO:0030003	cellular cation homeostasis	0.221392	-1.50782	517	3	0.0576923	52	16543	393410801906	LCN2,CFTR,EDN1
GO:0060249	anatomical structure homeostasis	0.222107	-1.5046	282	2	0.0384615	52	16543	1490,12	CTGF,SERPINA3
GO:0045639	positive regulation of myeloid cell differentiation	0.223118	-1.50006	80	1	0.0192308	52	16543	677	ZFP36L1
GO:1902106	negative regulation of leukocyte differentiation	0.223118	-1.50006	80	1	0.0192308	52	16543	301	ANXA1
GO:0038127	ERBB signaling pathway	0.223118	-1.50006	80	1	0.0192308	52	16543	2059	EPS8
GO:0051897	positive regulation of protein kinase B signaling	0.225571	-1.48912	81	1	0.0192308	52	16543	7057	THBS1
GO:0030510	regulation of BMP signaling pathway	0.225571	-1.48912	81	1	0.0192308	52	16543	3491	CYR61
GO:0010927	cellular component assembly involved in morphogenesis	0.225571	-1.48912	81	1	0.0192308	52	16543	3880	KRT19
GO:0051963	regulation of synapse assembly	0.225571	-1.48912	81	1	0.0192308	52	16543	23768	FLRT2
GO:0000910	cytokinesis	0.225571	-1.48912	81	1	0.0192308	52	16543	389	RHOC
GO:0046620	regulation of organ growth	0.225571	-1.48912	81	1	0.0192308	52	16543	1906	EDN1
GO:0031326	regulation of cellular biosynthetic process	0.227139	-1.4822	4197	16	0.307692	52	16543	7.05056e+65	TGIF1,PDGFC,IFITM3,LITAF,EDN1,ZFP36L1,NOTCH2,NFIB,ANXA1,THBS1,DAB2,FSTL1,CYR61,REST,C8orf4,IFI16
GO:0097190	apoptotic signaling pathway	0.227906	-1.47882	287	2	0.0384615	52	16543	39343428	LCN2,IFI16
GO:0060993	kidney morphogenesis	0.228018	-1.47833	82	1	0.0192308	52	16543	4070	TACSTD2
GO:0043154	negative regulation of cysteine-type endopeptidase activity involved in apoptotic process	0.228018	-1.47833	82	1	0.0192308	52	16543	7057	THBS1
GO:0051781	positive regulation of cell division	0.228018	-1.47833	82	1	0.0192308	52	16543	56034	PDGFC
GO:0060349	bone morphogenesis	0.228018	-1.47833	82	1	0.0192308	52	16543	4323	MMP14
GO:0043506	regulation of JUN kinase activity	0.228018	-1.47833	82	1	0.0192308	52	16543	1906	EDN1
GO:0043244	regulation of protein complex disassembly	0.228018	-1.47833	82	1	0.0192308	52	16543	2059	EPS8
GO:0002244	hematopoietic progenitor cell differentiation	0.230456	-1.46769	83	1	0.0192308	52	16543	5978	REST
GO:0045778	positive regulation of ossification	0.230456	-1.46769	83	1	0.0192308	52	16543	3491	CYR61
GO:0050673	epithelial cell proliferation	0.230456	-1.46769	83	1	0.0192308	52	16543	4323	MMP14
GO:0032091	negative regulation of protein binding	0.230456	-1.46769	83	1	0.0192308	52	16543	1601	DAB2
GO:1903508	positive regulation of nucleic acid-templated transcription	0.231896	-1.46147	1319	6	0.115385	52	16543	1.6016e+23	DAB2,REST,CYR61,NFIB,IFI16,EDN1
GO:0045893	positive regulation of transcription, DNA-templated	0.231896	-1.46147	1319	6	0.115385	52	16543	1.6016e+23	DAB2,REST,CYR61,NFIB,IFI16,EDN1
GO:0033273	response to vitamin	0.232887	-1.4572	84	1	0.0192308	52	16543	6678	SPARC
GO:0008585	female gonad development	0.232887	-1.4572	84	1	0.0192308	52	16543	4323	MMP14
GO:0045638	negative regulation of myeloid cell differentiation	0.232887	-1.4572	84	1	0.0192308	52	16543	677	ZFP36L1
GO:0048145	regulation of fibroblast proliferation	0.232887	-1.4572	84	1	0.0192308	52	16543	56034	PDGFC
GO:0006081	cellular aldehyde metabolic process	0.232887	-1.4572	84	1	0.0192308	52	16543	220	ALDH1A3
GO:0006942	regulation of striated muscle contraction	0.232887	-1.4572	84	1	0.0192308	52	16543	1490	CTGF
GO:0006873	cellular ion homeostasis	0.233036	-1.45656	531	3	0.0576923	52	16543	393410801906	LCN2,CFTR,EDN1
GO:0051341	regulation of oxidoreductase activity	0.235311	-1.44685	85	1	0.0192308	52	16543	1906	EDN1
GO:0003073	regulation of systemic arterial blood pressure	0.235311	-1.44685	85	1	0.0192308	52	16543	1906	EDN1
GO:0090317	negative regulation of intracellular protein transport	0.235311	-1.44685	85	1	0.0192308	52	16543	9516	LITAF
GO:0001657	ureteric bud development	0.235311	-1.44685	85	1	0.0192308	52	16543	4070	TACSTD2
GO:0072163	mesonephric epithelium development	0.237727	-1.43663	86	1	0.0192308	52	16543	4070	TACSTD2
GO:0032392	DNA geometric change	0.237727	-1.43663	86	1	0.0192308	52	16543	301	ANXA1
GO:0072164	mesonephric tubule development	0.237727	-1.43663	86	1	0.0192308	52	16543	4070	TACSTD2
GO:1903522	regulation of blood circulation	0.239538	-1.42904	297	2	0.0384615	52	16543	14901906	CTGF,EDN1
GO:0051056	regulation of small GTPase mediated signal transduction	0.239538	-1.42904	297	2	0.0384615	52	16543	4853389	NOTCH2,RHOC
GO:0031032	actomyosin structure organization	0.240136	-1.42655	87	1	0.0192308	52	16543	3880	KRT19
GO:0090277	positive regulation of peptide hormone secretion	0.240136	-1.42655	87	1	0.0192308	52	16543	1080	CFTR
GO:1901800	positive regulation of proteasomal protein catabolic process	0.240136	-1.42655	87	1	0.0192308	52	16543	1601	DAB2
GO:0051453	regulation of intracellular pH	0.240136	-1.42655	87	1	0.0192308	52	16543	1080	CFTR
GO:0008610	lipid biosynthetic process	0.240583	-1.42469	540	3	0.0576923	52	16543	10802201906	CFTR,ALDH1A3,EDN1
GO:0045936	negative regulation of phosphate metabolic process	0.242267	-1.41772	542	3	0.0576923	52	16543	56937237681906	PMEPA1,FLRT2,EDN1
GO:0051817	modification of morphology or physiology of other organism involved in symbiotic interaction	0.242537	-1.4166	88	1	0.0192308	52	16543	5978	REST
GO:0001523	retinoid metabolic process	0.242537	-1.4166	88	1	0.0192308	52	16543	220	ALDH1A3
GO:0046545	development of primary female sexual characteristics	0.242537	-1.4166	88	1	0.0192308	52	16543	4323	MMP14
GO:0010563	negative regulation of phosphorus metabolic process	0.243109	-1.41425	543	3	0.0576923	52	16543	56937237681906	PMEPA1,FLRT2,EDN1
GO:1902680	positive regulation of RNA biosynthetic process	0.243457	-1.41281	1341	6	0.115385	52	16543	1.6016e+23	DAB2,REST,CYR61,NFIB,IFI16,EDN1
GO:1901990	regulation of mitotic cell cycle phase transition	0.244201	-1.40976	301	2	0.0384615	52	16543	677301	ZFP36L1,ANXA1
GO:0030641	regulation of cellular pH	0.244931	-1.40678	89	1	0.0192308	52	16543	1080	CFTR
GO:0010771	negative regulation of cell morphogenesis involved in differentiation	0.244931	-1.40678	89	1	0.0192308	52	16543	4070	TACSTD2
GO:0001823	mesonephros development	0.247317	-1.39709	90	1	0.0192308	52	16543	4070	TACSTD2
GO:0009953	dorsal/ventral pattern formation	0.247317	-1.39709	90	1	0.0192308	52	16543	1906	EDN1
GO:0071772	response to BMP	0.249696	-1.38751	91	1	0.0192308	52	16543	11167	FSTL1
GO:0002027	regulation of heart rate	0.249696	-1.38751	91	1	0.0192308	52	16543	1906	EDN1
GO:0002793	positive regulation of peptide secretion	0.249696	-1.38751	91	1	0.0192308	52	16543	1080	CFTR
GO:0030010	establishment of cell polarity	0.249696	-1.38751	91	1	0.0192308	52	16543	4478	MSN
GO:0071773	cellular response to BMP stimulus	0.249696	-1.38751	91	1	0.0192308	52	16543	11167	FSTL1
GO:0031346	positive regulation of cell projection organization	0.251204	-1.38149	307	2	0.0384615	52	16543	517043934	GPRC5B,LCN2
GO:0051098	regulation of binding	0.251204	-1.38149	307	2	0.0384615	52	16543	16013428	DAB2,IFI16
GO:0042472	inner ear morphogenesis	0.252067	-1.37806	92	1	0.0192308	52	16543	220	ALDH1A3
GO:1903902	positive regulation of viral life cycle	0.252067	-1.37806	92	1	0.0192308	52	16543	3956	LGALS1
GO:0048704	embryonic skeletal system morphogenesis	0.252067	-1.37806	92	1	0.0192308	52	16543	4323	MMP14
GO:0045664	regulation of neuron differentiation	0.252409	-1.3767	554	3	0.0576923	52	16543	5978517043956	REST,GPRC5B,LGALS1
GO:0002262	myeloid cell homeostasis	0.254431	-1.36872	93	1	0.0192308	52	16543	301	ANXA1
GO:0042102	positive regulation of T cell proliferation	0.254431	-1.36872	93	1	0.0192308	52	16543	301	ANXA1
GO:1901568	fatty acid derivative metabolic process	0.254431	-1.36872	93	1	0.0192308	52	16543	1906	EDN1
GO:0006690	icosanoid metabolic process	0.254431	-1.36872	93	1	0.0192308	52	16543	1906	EDN1
GO:1902476	chloride transmembrane transport	0.254431	-1.36872	93	1	0.0192308	52	16543	1080	CFTR
GO:0045185	maintenance of protein location	0.256788	-1.3595	94	1	0.0192308	52	16543	4052	LTBP1
GO:0002573	myeloid leukocyte differentiation	0.256788	-1.3595	94	1	0.0192308	52	16543	3428	IFI16
GO:0016101	diterpenoid metabolic process	0.259138	-1.3504	95	1	0.0192308	52	16543	220	ALDH1A3
GO:0050905	neuromuscular process	0.259138	-1.3504	95	1	0.0192308	52	16543	220	ALDH1A3
GO:0042035	regulation of cytokine biosynthetic process	0.259138	-1.3504	95	1	0.0192308	52	16543	7057	THBS1
GO:0010959	regulation of metal ion transport	0.260553	-1.34495	315	2	0.0384615	52	16543	39586347	LGALS3,CCL2
GO:0008643	carbohydrate transport	0.26148	-1.3414	96	1	0.0192308	52	16543	1906	EDN1
GO:0007613	memory	0.263815	-1.33251	97	1	0.0192308	52	16543	3678	ITGA5
GO:0072009	nephron epithelium development	0.263815	-1.33251	97	1	0.0192308	52	16543	4070	TACSTD2
GO:0048524	positive regulation of viral process	0.266142	-1.32372	98	1	0.0192308	52	16543	3956	LGALS1
GO:0019219	regulation of nucleobase-containing compound metabolic process	0.268077	-1.31648	4022	15	0.288462	52	16543	7.05056e+62	TGIF1,PDGFC,DAB2,FSTL1,CYR61,IFITM3,LITAF,EDN1,ZFP36L1,NOTCH2,REST,C8orf4,NFIB,IFI16,THBS1
GO:0032680	regulation of tumor necrosis factor production	0.268463	-1.31504	99	1	0.0192308	52	16543	7057	THBS1
GO:0035051	cardiocyte differentiation	0.268463	-1.31504	99	1	0.0192308	52	16543	5978	REST
GO:0051403	stress-activated MAPK cascade	0.268463	-1.31504	99	1	0.0192308	52	16543	677	ZFP36L1
GO:1903532	positive regulation of secretion by cell	0.268739	-1.31402	322	2	0.0384615	52	16543	10801906	CFTR,EDN1
GO:0001654	eye development	0.268739	-1.31402	322	2	0.0384615	52	16543	1282220	COL4A1,ALDH1A3
GO:0051101	regulation of DNA binding	0.270776	-1.30646	100	1	0.0192308	52	16543	3428	IFI16
GO:0097191	extrinsic apoptotic signaling pathway	0.270776	-1.30646	100	1	0.0192308	52	16543	3934	LCN2
GO:0045727	positive regulation of translation	0.270776	-1.30646	100	1	0.0192308	52	16543	7057	THBS1
GO:0003014	renal system process	0.270776	-1.30646	100	1	0.0192308	52	16543	1906	EDN1
GO:0006821	chloride transport	0.270776	-1.30646	100	1	0.0192308	52	16543	1080	CFTR
GO:0021761	limbic system development	0.270776	-1.30646	100	1	0.0192308	52	16543	220	ALDH1A3
GO:0030216	keratinocyte differentiation	0.273082	-1.29798	101	1	0.0192308	52	16543	301	ANXA1
GO:0050684	regulation of mRNA processing	0.273082	-1.29798	101	1	0.0192308	52	16543	677	ZFP36L1
GO:0007409	axonogenesis	0.273417	-1.29676	326	2	0.0384615	52	16543	478123768	NFIB,FLRT2
GO:0006493	protein O-linked glycosylation	0.275381	-1.2896	102	1	0.0192308	52	16543	7057	THBS1
GO:1903555	regulation of tumor necrosis factor superfamily cytokine production	0.275381	-1.2896	102	1	0.0192308	52	16543	7057	THBS1
GO:0046660	female sex differentiation	0.275381	-1.2896	102	1	0.0192308	52	16543	4323	MMP14
GO:0055080	cation homeostasis	0.27632	-1.2862	582	3	0.0576923	52	16543	393410801906	LCN2,CFTR,EDN1
GO:0034754	cellular hormone metabolic process	0.277673	-1.28131	103	1	0.0192308	52	16543	220	ALDH1A3
GO:0031098	stress-activated protein kinase signaling cascade	0.277673	-1.28131	103	1	0.0192308	52	16543	677	ZFP36L1
GO:0000902	cell morphogenesis	0.278038	-1.28	584	3	0.0576923	52	16543	80781478123768	COL18A1,NFIB,FLRT2
GO:0035821	modification of morphology or physiology of other organism	0.279958	-1.27312	104	1	0.0192308	52	16543	5978	REST
GO:0002700	regulation of production of molecular mediator of immune response	0.279958	-1.27312	104	1	0.0192308	52	16543	51704	GPRC5B
GO:0048593	camera-type eye morphogenesis	0.279958	-1.27312	104	1	0.0192308	52	16543	220	ALDH1A3
GO:0006417	regulation of translation	0.280434	-1.27142	332	2	0.0384615	52	16543	6777057	ZFP36L1,THBS1
GO:0006721	terpenoid metabolic process	0.282236	-1.26501	105	1	0.0192308	52	16543	220	ALDH1A3
GO:0048589	developmental growth	0.283942	-1.25899	335	2	0.0384615	52	16543	677301	ZFP36L1,ANXA1
GO:0002761	regulation of myeloid leukocyte differentiation	0.28677	-1.24908	107	1	0.0192308	52	16543	677	ZFP36L1
GO:0055076	transition metal ion homeostasis	0.28677	-1.24908	107	1	0.0192308	52	16543	3934	LCN2
GO:0007417	central nervous system development	0.286805	-1.24895	863	4	0.0769231	52	16543	5603412824781220	PDGFC,COL4A1,NFIB,ALDH1A3
GO:0098771	inorganic ion homeostasis	0.288375	-1.24349	596	3	0.0576923	52	16543	393410801906	LCN2,CFTR,EDN1
GO:0045667	regulation of osteoblast differentiation	0.289026	-1.24124	108	1	0.0192308	52	16543	3491	CYR61
GO:0033559	unsaturated fatty acid metabolic process	0.289026	-1.24124	108	1	0.0192308	52	16543	1906	EDN1
GO:0007200	phospholipase C-activating G-protein coupled receptor signaling pathway	0.289026	-1.24124	108	1	0.0192308	52	16543	1906	EDN1
GO:0032434	regulation of proteasomal ubiquitin-dependent protein catabolic process	0.289026	-1.24124	108	1	0.0192308	52	16543	1601	DAB2
GO:0006694	steroid biosynthetic process	0.289026	-1.24124	108	1	0.0192308	52	16543	1080	CFTR
GO:0007267	cell-cell signaling	0.289115	-1.24093	1143	5	0.0961538	52	16543	1.60115e+18	DAB2,CTGF,CYR61,EDN1,ANXA1
GO:0008203	cholesterol metabolic process	0.293518	-1.22582	110	1	0.0192308	52	16543	1080	CFTR
GO:0045598	regulation of fat cell differentiation	0.293518	-1.22582	110	1	0.0192308	52	16543	677	ZFP36L1
GO:0032479	regulation of type I interferon production	0.293518	-1.22582	110	1	0.0192308	52	16543	3428	IFI16
GO:0090175	regulation of establishment of planar polarity	0.293518	-1.22582	110	1	0.0192308	52	16543	1601	DAB2
GO:0030004	cellular monovalent inorganic cation homeostasis	0.293518	-1.22582	110	1	0.0192308	52	16543	1080	CFTR
GO:0006810	transport	0.295628	-1.21865	3798	14	0.269231	52	16543	9076,5104,1601,1490,3934,710,6678,12,1906,677,5978,1080,301,7057	CLDN1,SERPINA5,DAB2,CTGF,LCN2,SERPING1,SPARC,SERPINA3,EDN1,ZFP36L1,REST,CFTR,ANXA1,THBS1
GO:0034767	positive regulation of ion transmembrane transport	0.295754	-1.21823	111	1	0.0192308	52	16543	1080	CFTR
GO:0030817	regulation of cAMP biosynthetic process	0.295754	-1.21823	111	1	0.0192308	52	16543	1906	EDN1
GO:0007276	gamete generation	0.297016	-1.21397	606	3	0.0576923	52	16543	510410801672	SERPINA5,CFTR,DEFB1
GO:0098661	inorganic anion transmembrane transport	0.297982	-1.21072	112	1	0.0192308	52	16543	1080	CFTR
GO:0032387	negative regulation of intracellular transport	0.297982	-1.21072	112	1	0.0192308	52	16543	9516	LITAF
GO:0030968	endoplasmic reticulum unfolded protein response	0.297982	-1.21072	112	1	0.0192308	52	16543	6347	CCL2
GO:0007368	determination of left/right symmetry	0.297982	-1.21072	112	1	0.0192308	52	16543	80114	BICC1
GO:0045580	regulation of T cell differentiation	0.300204	-1.20329	113	1	0.0192308	52	16543	301	ANXA1
GO:0016202	regulation of striated muscle tissue development	0.300204	-1.20329	113	1	0.0192308	52	16543	1906	EDN1
GO:0045088	regulation of innate immune response	0.301458	-1.19913	350	2	0.0384615	52	16543	7103428	SERPING1,IFI16
GO:0051047	positive regulation of secretion	0.301458	-1.19913	350	2	0.0384615	52	16543	10801906	CFTR,EDN1
GO:0055002	striated muscle cell development	0.302419	-1.19594	114	1	0.0192308	52	16543	3880	KRT19
GO:0006275	regulation of DNA replication	0.302419	-1.19594	114	1	0.0192308	52	16543	56034	PDGFC
GO:0006633	fatty acid biosynthetic process	0.302419	-1.19594	114	1	0.0192308	52	16543	1906	EDN1
GO:0002822	regulation of adaptive immune response based on somatic recombination of immune receptors built from immunoglobulin superfamily domains	0.302419	-1.19594	114	1	0.0192308	52	16543	301	ANXA1
GO:0097435	supramolecular fiber organization	0.302624	-1.19526	351	2	0.0384615	52	16543	38802059	KRT19,EPS8
GO:0003008	system process	0.303554	-1.19219	1739	7	0.134615	52	16543	80781,3678,4070,710,220,12,1906	COL18A1,ITGA5,TACSTD2,SERPING1,ALDH1A3,SERPINA3,EDN1
GO:0034620	cellular response to unfolded protein	0.304627	-1.18867	115	1	0.0192308	52	16543	6347	CCL2
GO:0048634	regulation of muscle organ development	0.304627	-1.18867	115	1	0.0192308	52	16543	1906	EDN1
GO:0009267	cellular response to starvation	0.304627	-1.18867	115	1	0.0192308	52	16543	3428	IFI16
GO:1901861	regulation of muscle tissue development	0.304627	-1.18867	115	1	0.0192308	52	16543	1906	EDN1
GO:0007160	cell-matrix adhesion	0.304627	-1.18867	115	1	0.0192308	52	16543	1490	CTGF
GO:1902652	secondary alcohol metabolic process	0.304627	-1.18867	115	1	0.0192308	52	16543	1080	CFTR
GO:0043271	negative regulation of ion transport	0.304627	-1.18867	115	1	0.0192308	52	16543	7057	THBS1
GO:0051291	protein heterooligomerization	0.304627	-1.18867	115	1	0.0192308	52	16543	9076	CLDN1
GO:0007264	small GTPase mediated signal transduction	0.304955	-1.18759	353	2	0.0384615	52	16543	3892059	RHOC,EPS8
GO:0061564	axon development	0.30612	-1.18378	354	2	0.0384615	52	16543	478123768	NFIB,FLRT2
GO:0071897	DNA biosynthetic process	0.306828	-1.18147	116	1	0.0192308	52	16543	1490	CTGF
GO:0034764	positive regulation of transmembrane transport	0.309022	-1.17434	117	1	0.0192308	52	16543	1080	CFTR
GO:0002449	lymphocyte mediated immunity	0.309022	-1.17434	117	1	0.0192308	52	16543	710	SERPING1
GO:0050807	regulation of synapse organization	0.309022	-1.17434	117	1	0.0192308	52	16543	23768	FLRT2
GO:1903305	regulation of regulated secretory pathway	0.309022	-1.17434	117	1	0.0192308	52	16543	5978	REST
GO:0030900	forebrain development	0.310777	-1.16868	358	2	0.0384615	52	16543	4781220	NFIB,ALDH1A3
GO:0009855	determination of bilateral symmetry	0.31121	-1.16729	118	1	0.0192308	52	16543	80114	BICC1
GO:0050801	ion homeostasis	0.312616	-1.16278	624	3	0.0576923	52	16543	393410801906	LCN2,CFTR,EDN1
GO:0042391	regulation of membrane potential	0.313104	-1.16122	360	2	0.0384615	52	16543	10801906	CFTR,EDN1
GO:0090263	positive regulation of canonical Wnt signaling pathway	0.31339	-1.16031	119	1	0.0192308	52	16543	51704	GPRC5B
GO:0009799	specification of symmetry	0.31339	-1.16031	119	1	0.0192308	52	16543	80114	BICC1
GO:0008015	blood circulation	0.315429	-1.15382	362	2	0.0384615	52	16543	7101906	SERPING1,EDN1
GO:0009306	protein secretion	0.315564	-1.15339	120	1	0.0192308	52	16543	301	ANXA1
GO:0050877	neurological system process	0.31599	-1.15205	1186	5	0.0961538	52	16543	8.07814e+19	COL18A1,ITGA5,TACSTD2,ALDH1A3,EDN1
GO:0072006	nephron development	0.317731	-1.14655	121	1	0.0192308	52	16543	4070	TACSTD2
GO:0035270	endocrine system development	0.317731	-1.14655	121	1	0.0192308	52	16543	301	ANXA1
GO:0010469	regulation of receptor activity	0.317731	-1.14655	121	1	0.0192308	52	16543	1080	CFTR
GO:0050803	regulation of synapse structure or activity	0.317731	-1.14655	121	1	0.0192308	52	16543	23768	FLRT2
GO:0007498	mesoderm development	0.317731	-1.14655	121	1	0.0192308	52	16543	677	ZFP36L1
GO:0048706	embryonic skeletal system development	0.317731	-1.14655	121	1	0.0192308	52	16543	4323	MMP14
GO:0000165	MAPK cascade	0.317752	-1.14648	364	2	0.0384615	52	16543	6776347	ZFP36L1,CCL2
GO:0042176	regulation of protein catabolic process	0.318913	-1.14284	365	2	0.0384615	52	16543	16014478	DAB2,MSN
GO:0030856	regulation of epithelial cell differentiation	0.319892	-1.13977	122	1	0.0192308	52	16543	677	ZFP36L1
GO:0001649	osteoblast differentiation	0.319892	-1.13977	122	1	0.0192308	52	16543	3491	CYR61
GO:0051896	regulation of protein kinase B signaling	0.319892	-1.13977	122	1	0.0192308	52	16543	7057	THBS1
GO:0003013	circulatory system process	0.320074	-1.1392	366	2	0.0384615	52	16543	7101906	SERPING1,EDN1
GO:0002460	adaptive immune response based on somatic recombination of immune receptors built from immunoglobulin superfamily domains	0.322045	-1.13306	123	1	0.0192308	52	16543	710	SERPING1
GO:2001141	regulation of RNA biosynthetic process	0.322655	-1.13117	3567	13	0.25	52	16543	7.05016e+53	TGIF1,DAB2,FSTL1,CYR61,IFITM3,LITAF,EDN1,ZFP36L1,NOTCH2,REST,NFIB,C8orf4,IFI16
GO:0043401	steroid hormone mediated signaling pathway	0.324192	-1.12642	124	1	0.0192308	52	16543	56937	PMEPA1
GO:0007338	single fertilization	0.324192	-1.12642	124	1	0.0192308	52	16543	5104	SERPINA5
GO:0016125	sterol metabolic process	0.324192	-1.12642	124	1	0.0192308	52	16543	1080	CFTR
GO:2001233	regulation of apoptotic signaling pathway	0.324713	-1.12481	370	2	0.0384615	52	16543	39587057	LGALS3,THBS1
GO:0002819	regulation of adaptive immune response	0.326333	-1.11984	125	1	0.0192308	52	16543	301	ANXA1
GO:0048667	cell morphogenesis involved in neuron differentiation	0.32703	-1.1177	372	2	0.0384615	52	16543	478123768	NFIB,FLRT2
GO:0006720	isoprenoid metabolic process	0.328466	-1.11332	126	1	0.0192308	52	16543	220	ALDH1A3
GO:0072331	signal transduction by p53 class mediator	0.328466	-1.11332	126	1	0.0192308	52	16543	3428	IFI16
GO:0030814	regulation of cAMP metabolic process	0.328466	-1.11332	126	1	0.0192308	52	16543	1906	EDN1
GO:0010977	negative regulation of neuron projection development	0.328466	-1.11332	126	1	0.0192308	52	16543	3956	LGALS1
GO:0035296	regulation of tube diameter	0.330593	-1.10687	127	1	0.0192308	52	16543	1906	EDN1
GO:0050671	positive regulation of lymphocyte proliferation	0.330593	-1.10687	127	1	0.0192308	52	16543	301	ANXA1
GO:0032845	negative regulation of homeostatic process	0.330593	-1.10687	127	1	0.0192308	52	16543	677	ZFP36L1
GO:0097746	regulation of blood vessel diameter	0.330593	-1.10687	127	1	0.0192308	52	16543	1906	EDN1
GO:0008277	regulation of G-protein coupled receptor protein signaling pathway	0.330593	-1.10687	127	1	0.0192308	52	16543	1906	EDN1
GO:0032946	positive regulation of mononuclear cell proliferation	0.332714	-1.10047	128	1	0.0192308	52	16543	301	ANXA1
GO:2000112	regulation of cellular macromolecule biosynthetic process	0.334511	-1.09509	3902	14	0.269231	52	16543	7.05056e+57	TGIF1,PDGFC,DAB2,FSTL1,CYR61,LITAF,EDN1,ZFP36L1,NOTCH2,REST,C8orf4,NFIB,IFI16,THBS1
GO:0072073	kidney epithelium development	0.334828	-1.09414	129	1	0.0192308	52	16543	4070	TACSTD2
GO:0055001	muscle cell development	0.334828	-1.09414	129	1	0.0192308	52	16543	3880	KRT19
GO:0043902	positive regulation of multi-organism process	0.334828	-1.09414	129	1	0.0192308	52	16543	3956	LGALS1
GO:0015718	monocarboxylic acid transport	0.336935	-1.08787	130	1	0.0192308	52	16543	301	ANXA1
GO:1903311	regulation of mRNA metabolic process	0.336935	-1.08787	130	1	0.0192308	52	16543	677	ZFP36L1
GO:0035967	cellular response to topologically incorrect protein	0.336935	-1.08787	130	1	0.0192308	52	16543	6347	CCL2
GO:0043279	response to alkaloid	0.339036	-1.08165	131	1	0.0192308	52	16543	1906	EDN1
GO:0030802	regulation of cyclic nucleotide biosynthetic process	0.339036	-1.08165	131	1	0.0192308	52	16543	1906	EDN1
GO:0048565	digestive tract development	0.339036	-1.08165	131	1	0.0192308	52	16543	56034	PDGFC
GO:0017148	negative regulation of translation	0.34113	-1.07549	132	1	0.0192308	52	16543	677	ZFP36L1
GO:0019827	stem cell population maintenance	0.34113	-1.07549	132	1	0.0192308	52	16543	4853	NOTCH2
GO:0046546	development of primary male sexual characteristics	0.34113	-1.07549	132	1	0.0192308	52	16543	4323	MMP14
GO:0008584	male gonad development	0.34113	-1.07549	132	1	0.0192308	52	16543	4323	MMP14
GO:0051302	regulation of cell division	0.34113	-1.07549	132	1	0.0192308	52	16543	56034	PDGFC
GO:0001933	negative regulation of protein phosphorylation	0.343191	-1.06947	386	2	0.0384615	52	16543	5693723768	PMEPA1,FLRT2
GO:0070665	positive regulation of leukocyte proliferation	0.343218	-1.06939	133	1	0.0192308	52	16543	301	ANXA1
GO:0060041	retina development in camera-type eye	0.343218	-1.06939	133	1	0.0192308	52	16543	1282	COL4A1
GO:0051234	establishment of localization	0.343306	-1.06913	3925	14	0.269231	52	16543	9076,5104,1601,1490,3934,710,6678,12,1906,677,5978,1080,301,7057	CLDN1,SERPINA5,DAB2,CTGF,LCN2,SERPING1,SPARC,SERPINA3,EDN1,ZFP36L1,REST,CFTR,ANXA1,THBS1
GO:0034765	regulation of ion transmembrane transport	0.344341	-1.06612	387	2	0.0384615	52	16543	10807057	CFTR,THBS1
GO:0044801	single-organism membrane fusion	0.345299	-1.06334	134	1	0.0192308	52	16543	5104	SERPINA5
GO:0007586	digestion	0.345299	-1.06334	134	1	0.0192308	52	16543	12	SERPINA3
GO:0098727	maintenance of cell number	0.345299	-1.06334	134	1	0.0192308	52	16543	4853	NOTCH2
GO:0007420	brain development	0.345636	-1.06237	662	3	0.0576923	52	16543	12824781220	COL4A1,NFIB,ALDH1A3
GO:0050880	regulation of blood vessel size	0.347374	-1.05735	135	1	0.0192308	52	16543	1906	EDN1
GO:2000045	regulation of G1/S transition of mitotic cell cycle	0.347374	-1.05735	135	1	0.0192308	52	16543	301	ANXA1
GO:0035148	tube formation	0.347374	-1.05735	135	1	0.0192308	52	16543	4781	NFIB
GO:0030902	hindbrain development	0.349442	-1.05142	136	1	0.0192308	52	16543	4781	NFIB
GO:0015850	organic hydroxy compound transport	0.349442	-1.05142	136	1	0.0192308	52	16543	1080	CFTR
GO:0035150	regulation of tube size	0.349442	-1.05142	136	1	0.0192308	52	16543	1906	EDN1
GO:0043524	negative regulation of neuron apoptotic process	0.349442	-1.05142	136	1	0.0192308	52	16543	6347	CCL2
GO:0030534	adult behavior	0.349442	-1.05142	136	1	0.0192308	52	16543	2059	EPS8
GO:1905475	regulation of protein localization to membrane	0.349442	-1.05142	136	1	0.0192308	52	16543	1601	DAB2
GO:0015711	organic anion transport	0.350083	-1.04958	392	2	0.0384615	52	16543	1080301	CFTR,ANXA1
GO:1901991	negative regulation of mitotic cell cycle phase transition	0.351504	-1.04553	137	1	0.0192308	52	16543	677	ZFP36L1
GO:1900371	regulation of purine nucleotide biosynthetic process	0.353559	-1.0397	138	1	0.0192308	52	16543	1906	EDN1
GO:0048592	eye morphogenesis	0.353559	-1.0397	138	1	0.0192308	52	16543	220	ALDH1A3
GO:0048762	mesenchymal cell differentiation	0.353559	-1.0397	138	1	0.0192308	52	16543	1906	EDN1
GO:0030808	regulation of nucleotide biosynthetic process	0.355608	-1.03393	139	1	0.0192308	52	16543	1906	EDN1
GO:0051028	mRNA transport	0.355608	-1.03393	139	1	0.0192308	52	16543	677	ZFP36L1
GO:0001959	regulation of cytokine-mediated signaling pathway	0.357651	-1.0282	140	1	0.0192308	52	16543	1906	EDN1
GO:0016331	morphogenesis of embryonic epithelium	0.357651	-1.0282	140	1	0.0192308	52	16543	220	ALDH1A3
GO:0009913	epidermal cell differentiation	0.357651	-1.0282	140	1	0.0192308	52	16543	301	ANXA1
GO:0034249	negative regulation of cellular amide metabolic process	0.357651	-1.0282	140	1	0.0192308	52	16543	677	ZFP36L1
GO:0050707	regulation of cytokine secretion	0.357651	-1.0282	140	1	0.0192308	52	16543	301	ANXA1
[truncated: 12,967 more rows]

## Sheet: WikiPathways
TermID	Term	Enrichment	logP	Genes in Term	Target Genes in Term	Fraction of Targets in Term	Total Target Genes	Total Genes	Entrez Gene IDs	Gene Symbols
WP2324	AGE/RAGE pathway	0.000530783	-7.54116	66	4	0.129032	31	5314	4316395844784320	MMP7,LGALS3,MSN,MMP14
WP2431	Spinal Cord Injury	0.000551811	-7.5023	119	5	0.16129	31	5314	1.2824e+17	COL4A1,LGALS3,CCL2,RHOC,ANXA1
WP2911	miRNA targets in ECM and membrane receptors	0.00189473	-6.26868	43	3	0.0967742	31	5314	128212847057	COL4A1,COL4A2,THBS1
WP615	Senescence and Autophagy in Cancer	0.00310908	-5.77343	106	4	0.129032	31	5314	6678342843237050	SPARC,IFI16,MMP14,THBS1
WP560	TGF-beta Receptor Signaling	0.00446557	-5.41136	58	3	0.0967742	31	5314	705040527057	TGIF1,LTBP1,THBS1
WP306	Focal Adhesion	0.00493298	-5.31181	195	5	0.16129	31	5314	3.67856e+20	ITGA5,PDGFC,COL4A1,COL4A2,THBS1
WP3624	Lung fibrosis	0.00563516	-5.17873	63	3	0.0967742	31	5314	149063471906	CTGF,CCL2,EDN1
WP3668	Hypothesized Pathways in Pathogenesis of Cardiovascular Disease	0.00908971	-4.70061	25	2	0.0645161	31	5314	40521490	LTBP1,CTGF
WP2901	Gonadotropin-releasing hormone (GnRH) signaling	0.0116344	-4.45379	2	1	0.0322581	31	5314	4323	MMP14
WP129	Matrix Metalloproteinases	0.0129439	-4.34713	30	2	0.0645161	31	5314	43164323	MMP7,MMP14
WP98	Prostaglandin Synthesis and Regulation	0.0129439	-4.34713	30	2	0.0645161	31	5314	3011906	ANXA1,EDN1
WP1533	Vitamin B12 Metabolism	0.0377459	-3.27688	53	2	0.0645161	31	5314	6347,12	CCL2,SERPINA3
WP366	TGF-beta Signaling Pathway	0.0413639	-3.18535	133	3	0.0967742	31	5314	705016017057	TGIF1,DAB2,THBS1
WP2276	Glial Cell Differentiation	0.0457569	-3.08441	8	1	0.0322581	31	5314	4478	MSN
WP558	Complement and Coagulation Cascades	0.0472833	-3.0516	60	2	0.0645161	31	5314	5104710	SERPINA5,SERPING1
WP3674	Tgif disruption of Shh signaling	0.051332	-2.96944	9	1	0.0322581	31	5314	7050	TGIF1
WP2374	Oncostatin M Signaling Pathway	0.0560857	-2.88087	66	2	0.0645161	31	5314	34916347	CYR61,CCL2
WP176	Folate Metabolism	0.0606885	-2.802	69	2	0.0645161	31	5314	6347,12	CCL2,SERPINA3
WP501	GPCRs, Class C Metabotropic glutamate, pheromone	0.0894846	-2.41369	16	1	0.0322581	31	5314	51704	GPRC5B
WP15	Selenium Micronutrient Network	0.0907802	-2.39931	87	2	0.0645161	31	5314	6347,12	CCL2,SERPINA3
WP3287	Overview of nanoparticle effects	0.105377	-2.25021	19	1	0.0322581	31	5314	1282	COL4A1
WP2377	Integrated Pancreatic Cancer Pathway	0.105727	-2.24689	197	3	0.0967742	31	5314	40523017057	LTBP1,ANXA1,THBS1
WP516	Hypertrophy Model	0.110615	-2.2017	20	1	0.0322581	31	5314	3491	CYR61
WP1528	Physiological and Pathological Hypertrophy of the Heart	0.136361	-1.99245	25	1	0.0322581	31	5314	1906	EDN1
WP2865	IL1 and megakaryocytes in obesity	0.136361	-1.99245	25	1	0.0322581	31	5314	6347	CCL2
WP3845	Canonical and Non-canonical Notch signaling	0.146456	-1.92103	27	1	0.0322581	31	5314	4853	NOTCH2
WP2828	Bladder Cancer	0.171197	-1.76494	32	1	0.0322581	31	5314	7057	THBS1
WP2197	Endothelin Pathways	0.176062	-1.73692	33	1	0.0322581	31	5314	1906	EDN1
WP453	Inflammatory Response Pathway	0.176062	-1.73692	33	1	0.0322581	31	5314	7057	THBS1
WP3298	Melatonin metabolism and effects	0.190489	-1.65816	36	1	0.0322581	31	5314	1906	EDN1
WP3614	Photodynamic therapy-induced HIF-1 survival signaling	0.195244	-1.63351	37	1	0.0322581	31	5314	1906	EDN1
WP2036	TNF related weak inducer of apoptosis (TWEAK) Signaling Pathway	0.218614	-1.52045	42	1	0.0322581	31	5314	6347	CCL2
WP716	Vitamin A and Carotenoid Metabolism	0.227777	-1.47939	44	1	0.0322581	31	5314	220	ALDH1A3
WP268	Notch Signaling Pathway	0.236837	-1.44039	46	1	0.0322581	31	5314	4853	NOTCH2
WP3646	Hepatitis C and Hepatocellular Carcinoma	0.259037	-1.35079	51	1	0.0322581	31	5314	1284	COL4A2
WP2864	Apoptosis-related network due to altered Notch3 in ovarian cancer	0.272055	-1.30175	54	1	0.0322581	31	5314	7057	THBS1
WP2272	Pathogenic Escherichia coli infection	0.276346	-1.2861	55	1	0.0322581	31	5314	9076	CLDN1
WP195	IL-1 signaling pathway	0.284853	-1.25578	57	1	0.0322581	31	5314	6347	CCL2
WP61	Notch Signaling Pathway	0.305699	-1.18515	62	1	0.0322581	31	5314	4853	NOTCH2
WP3584	MECP2 and Associated Rett Syndrome	0.305699	-1.18515	62	1	0.0322581	31	5314	5978	REST
WP3651	Pathways Affected in Adenoid Cystic Carcinoma	0.321951	-1.13335	66	1	0.0322581	31	5314	4781	NFIB
WP2572	Primary Focal Segmental Glomerulosclerosis FSGS	0.353359	-1.04027	74	1	0.0322581	31	5314	9076	CLDN1
WP2118	Arrhythmogenic Right Ventricular Cardiomyopathy	0.360988	-1.01891	76	1	0.0322581	31	5314	3678	ITGA5
WP138	Androgen receptor signaling pathway	0.412006	-0.886717	90	1	0.0322581	31	5314	7050	TGIF1
WP231	TNF alpha Signaling Pathway	0.425843	-0.853684	94	1	0.0322581	31	5314	6347	CCL2
WP35	G Protein Signaling Pathways	0.432643	-0.837842	96	1	0.0322581	31	5314	2791	GNG11
WP1544	MicroRNAs in cardiomyocyte hypertrophy	0.452578	-0.792794	102	1	0.0322581	31	5314	1906	EDN1
WP2064	Neural Crest Differentiation	0.452578	-0.792794	102	1	0.0322581	31	5314	4853	NOTCH2
WP185	Integrin-mediated Cell Adhesion	0.455834	-0.785626	103	1	0.0322581	31	5314	3678	ITGA5
WP399	Wnt Signaling Pathway and Pluripotency	0.46549	-0.764664	106	1	0.0322581	31	5314	4316	MMP7
WP2858	Ectoderm Differentiation	0.57176	-0.559037	143	1	0.0322581	31	5314	6347	CCL2
WP2853	Endoderm Differentiation	0.576879	-0.550122	145	1	0.0322581	31	5314	1601	DAB2
WP51	Regulation of Actin Cytoskeleton	0.586942	-0.53283	149	1	0.0322581	31	5314	4478	MSN
WP536	Calcium Regulation in the Cardiac Cell	0.591885	-0.524442	151	1	0.0322581	31	5314	2791	GNG11
WP1984	Integrated Breast Cancer Pathway	0.599194	-0.51217	154	1	0.0322581	31	5314	301	ANXA1
WP289	Myometrial Relaxation and Contraction Pathways	0.608742	-0.49636	158	1	0.0322581	31	5314	2791	GNG11
WP437	EGF/EGFR Signaling Pathway	0.61807	-0.481154	162	1	0.0322581	31	5314	2059	EPS8
WP706	Sudden Infant Death Syndrome (SIDS) Susceptibility Pathways	0.61807	-0.481154	162	1	0.0322581	31	5314	5978	REST
WP1982	Sterol Regulatory Element-Binding Proteins (SREBP) signalling	1	-2.03076e-11	73	0	0	31	5314
WP3849	MAPK and NFkB Signalling Pathways Inhibited by Yersinia YopJ	1	-1.98718e-11	12	0	0	31	5314
WP1559	TFs Regulate miRNAs related to cardiac hypertrophy	1	-1.98718e-11	12	0	0	31	5314
WP1425	Bone Morphogenic Protein (BMP) Signalling and Regulation	1	-1.98718e-11	12	0	0	31	5314
WP3672	LncRNA-mediated mechanisms of therapeutic resistance	1	-1.98718e-11	12	0	0	31	5314
WP106	Alanine and aspartate metabolism	1	-1.98718e-11	12	0	0	31	5314
WP2007	Iron metabolism in placenta	1	-1.98718e-11	12	0	0	31	5314
WP3301	MFAP5-mediated ovarian cancer cell motility and invasiveness	1	-1.98718e-11	12	0	0	31	5314
WP2290	RalA downstream regulated genes	1	-1.98718e-11	12	0	0	31	5314
WP3865	RIG-I-like Receptor Signaling	1	-1.79006e-11	61	0	0	31	5314
WP2267	Synaptic Vesicle Pathway	1	-1.67136e-11	52	0	0	31	5314
WP24	Peptide GPCRs	1	-1.61632e-11	74	0	0	31	5314
WP3892	Development of pulmonary dendritic cells and macrophage subsets	1	-1.61014e-11	13	0	0	31	5314
WP3871	Valproic acid pathway	1	-1.61014e-11	13	0	0	31	5314
WP1991	SRF and miRs in Smooth Muscle Differentiation and Proliferation	1	-1.61014e-11	13	0	0	31	5314
WP186	Homologous recombination	1	-1.61014e-11	13	0	0	31	5314
WP3876	BMP2-WNT4-FOXO1 Pathway in Human Primary Endometrial Stromal Cell Differentiation	1	-1.61014e-11	13	0	0	31	5314
WP1434	Osteopontin Signaling	1	-1.61014e-11	13	0	0	31	5314
WP3679	Cell-type Dependent Selectivity of CCK2R Signaling	1	-1.61014e-11	13	0	0	31	5314
WP1423	Ganglio Sphingolipid Metabolism	1	-1.61014e-11	13	0	0	31	5314
WP2881	Estrogen Receptor Pathway	1	-1.61014e-11	13	0	0	31	5314
WP127	IL-5 Signaling Pathway	1	-1.47039e-11	40	0	0	31	5314
WP2516	ATM Signaling Pathway	1	-1.47039e-11	40	0	0	31	5314
WP524	G13 Signaling Pathway	1	-1.47039e-11	40	0	0	31	5314
WP34	Ovarian Infertility Genes	1	-1.4689e-11	32	0	0	31	5314
WP3893	Development and heterogeneity of the ILC family	1	-1.4689e-11	32	0	0	31	5314
WP727	Monoamine Transport	1	-1.4689e-11	32	0	0	31	5314
WP2525	Trans-sulfuration and one carbon metabolism	1	-1.4689e-11	32	0	0	31	5314
WP3858	Toll-like Receptor Signaling	1	-1.4689e-11	32	0	0	31	5314
WP2875	Constitutive Androstane Receptor Pathway	1	-1.4689e-11	32	0	0	31	5314
WP2509	Nanoparticle triggered autophagic cell death	1	-1.41802e-11	24	0	0	31	5314
WP262	EBV LMP1 signaling	1	-1.41802e-11	24	0	0	31	5314
WP334	GPCRs, Class B Secretin-like	1	-1.41802e-11	24	0	0	31	5314
WP1539	Angiogenesis	1	-1.41802e-11	24	0	0	31	5314
WP3658	Wnt/beta-catenin Signaling Pathway in Leukemia	1	-1.41802e-11	24	0	0	31	5314
WP3611	Photodynamic therapy-induced AP-1 survival signaling.	1	-1.41716e-11	51	0	0	31	5314
WP2873	Aryl Hydrocarbon Receptor Pathway	1	-1.37906e-11	48	0	0	31	5314
WP2848	Differentiation Pathway	1	-1.37906e-11	48	0	0	31	5314
WP2849	Hematopoietic Stem Cell Differentiation	1	-1.37906e-11	48	0	0	31	5314
WP2586	Aryl Hydrocarbon Receptor	1	-1.37906e-11	48	0	0	31	5314
WP1772	Apoptosis Modulation and Signaling	1	-1.37871e-11	94	0	0	31	5314
WP3678	Amplification and Expansion of Oncogenic Pathways as Metastatic Traits	1	-1.3774e-11	17	0	0	31	5314
WP2289	Drug Induction of Bile Acid Pathway	1	-1.3774e-11	17	0	0	31	5314
WP554	ACE Inhibitor Pathway	1	-1.3774e-11	17	0	0	31	5314
WP368	Mitochondrial LC-Fatty Acid Beta-Oxidation	1	-1.3774e-11	17	0	0	31	5314
WP78	TCA Cycle	1	-1.3774e-11	17	0	0	31	5314
WP2916	Interactome of polycomb repressive complex 2 (PRC2)	1	-1.3774e-11	17	0	0	31	5314
WP3874	Canonical and Non-Canonical TGF-B signaling	1	-1.3774e-11	17	0	0	31	5314
WP2491	Diclofenac Metabolic Pathway	1	-1.33789e-11	4	0	0	31	5314
WP2889	Oxytocin signaling	1	-1.33789e-11	4	0	0	31	5314
WP3633	Caffeine and Theobromine metabolism	1	-1.33789e-11	4	0	0	31	5314
WP1941	Peroxisomal beta-oxidation of tetracosanoyl-CoA	1	-1.33789e-11	4	0	0	31	5314
WP690	Polyol Pathway	1	-1.33789e-11	4	0	0	31	5314
WP733	Serotonin Receptor 2 and STAT3 Signaling	1	-1.33789e-11	4	0	0	31	5314
WP3302	eIF5A regulation in response to inhibition of the nuclear export system	1	-1.33789e-11	4	0	0	31	5314
WP897	Androgen receptor signaling pathway	1	-1.33789e-11	4	0	0	31	5314
WP521	Amino acid conjugation of benzoic acid	1	-1.33789e-11	4	0	0	31	5314
WP2253	Pilocytic astrocytoma	1	-1.33789e-11	4	0	0	31	5314
WP1603	Nicotine Activity on Chromaffin Cells	1	-1.33789e-11	4	0	0	31	5314
WP1133	Androgen receptor signaling pathway	1	-1.33789e-11	4	0	0	31	5314
WP2795	Cardiac Hypertrophic Response	1	-1.32756e-11	57	0	0	31	5314
WP2637	Structural Pathway of Interleukin 1 (IL-1)	1	-1.28839e-11	50	0	0	31	5314
WP1545	miRNAs involved in DNA damage response	1	-1.28839e-11	50	0	0	31	5314
WP2034	Leptin signaling pathway	1	-1.28045e-11	76	0	0	31	5314
WP2037	Prolactin Signaling Pathway	1	-1.28045e-11	76	0	0	31	5314
WP2112	IL17 signaling pathway	1	-1.25136e-11	31	0	0	31	5314
WP408	Oxidative Stress	1	-1.25136e-11	31	0	0	31	5314
WP3850	Factors and pathways affecting insulin-like growth factor (IGF1)-Akt signaling	1	-1.25136e-11	31	0	0	31	5314
WP466	DNA Replication	1	-1.23796e-11	42	0	0	31	5314
WP405	Eukaryotic Transcription Initiation	1	-1.23796e-11	42	0	0	31	5314
WP49	IL-2 Signaling Pathway	1	-1.23796e-11	42	0	0	31	5314
WP2636	Common Pathways Underlying Drug Addiction	1	-1.23796e-11	42	0	0	31	5314
WP322	Osteoblast Signaling	1	-1.20511e-11	14	0	0	31	5314
WP229	Irinotecan Pathway	1	-1.20511e-11	14	0	0	31	5314
WP3853	ERK Pathway in Huntington's Disease	1	-1.20511e-11	14	0	0	31	5314
WP2436	Dopamine metabolism	1	-1.20511e-11	14	0	0	31	5314
WP2857	Mesodermal Commitment Pathway	1	-1.15576e-11	156	0	0	31	5314
WP3527	Preimplantation Embryo	1	-1.15366e-11	60	0	0	31	5314
WP304	Kit receptor signaling pathway	1	-1.15366e-11	60	0	0	31	5314
WP3408	Evolocumab Mechanism	1	-1.14402e-11	3	0	0	31	5314
WP2846	Proprotein convertase subtilisin/kexin type 9 (PCSK9) mediated LDL receptor degradation	1	-1.14402e-11	3	0	0	31	5314
WP382	MAPK Signaling Pathway	1	-1.1324e-11	170	0	0	31	5314
WP254	Apoptosis	1	-1.11377e-11	86	0	0	31	5314
WP3617	Photodynamic therapy-induced NF-kB survival signaling	1	-1.09902e-11	35	0	0	31	5314
WP299	Nuclear Receptors in Lipid Metabolism and Toxicity	1	-1.09902e-11	35	0	0	31	5314
WP244	Alpha 6 Beta 4 signaling pathway	1	-1.09902e-11	35	0	0	31	5314
WP712	Estrogen signaling pathway	1	-1.09835e-11	23	0	0	31	5314
WP3612	Photodynamic therapy-induced NFE2L2 (NRF2) survival signaling	1	-1.09835e-11	23	0	0	31	5314
WP2596	Gastric acid production	1	-1.06171e-11	7	0	0	31	5314
WP1310	Selenium Micronutrient Network	1	-1.06171e-11	7	0	0	31	5314
WP1272	Selenium Micronutrient Network	1	-1.06171e-11	7	0	0	31	5314
WP134	Pentose Phosphate Pathway	1	-1.06171e-11	7	0	0	31	5314
WP528	Acetylcholine Synthesis	1	-1.06171e-11	7	0	0	31	5314
WP699	Aflatoxin B1 metabolism	1	-1.06171e-11	7	0	0	31	5314
WP3924	Hfe effect on hepcidin production	1	-1.06171e-11	7	0	0	31	5314
WP2805	RNA interference	1	-1.06171e-11	7	0	0	31	5314
WP438	Non-homologous end joining	1	-1.06171e-11	7	0	0	31	5314
WP3595	mir-124 predicted interactions with cell cycle and differentiation	1	-1.06171e-11	7	0	0	31	5314
WP678	Arachidonate Epoxygenase / Epoxide Hydrolase	1	-1.06171e-11	7	0	0	31	5314
WP1995	Effects of Nitric Oxide	1	-1.06171e-11	7	0	0	31	5314
WP477	Cytoplasmic Ribosomal Proteins	1	-1.03889e-11	90	0	0	31	5314
WP2526	PDGF Pathway	1	-1.02594e-11	38	0	0	31	5314
WP2447	Amyotrophic lateral sclerosis (ALS)	1	-1.02594e-11	38	0	0	31	5314
WP383	Striated Muscle Contraction	1	-1.02594e-11	38	0	0	31	5314
WP2029	Cell Differentiation - Index	1	-1.02594e-11	38	0	0	31	5314
WP1449	Regulation of toll-like receptor signaling pathway	1	-1.01971e-11	145	0	0	31	5314
WP1971	Integrated Cancer Pathway	1	-1.01296e-11	46	0	0	31	5314
WP28	Selenium Metabolism and Selenoproteins	1	-1.01296e-11	46	0	0	31	5314
WP465	Tryptophan metabolism	1	-1.01296e-11	46	0	0	31	5314
WP1591	Heart Development	1	-1.01296e-11	46	0	0	31	5314
WP3878	ATM Signaling Network in Development and Disease	1	-1.01296e-11	46	0	0	31	5314
WP2363	Gastric Cancer Network 2	1	-1.01164e-11	33	0	0	31	5314
WP3676	BDNF-TrkB Signaling	1	-1.01164e-11	33	0	0	31	5314
WP430	Statin Pathway	1	-1.01164e-11	33	0	0	31	5314
WP58	Monoamine GPCRs	1	-1.01164e-11	33	0	0	31	5314
WP2249	Metastatic brain tumor	1	-1.00807e-11	28	0	0	31	5314
WP2361	Gastric Cancer Network 1	1	-1.00807e-11	28	0	0	31	5314
WP534	Glycolysis and Gluconeogenesis	1	-1.00048e-11	49	0	0	31	5314
WP410	Diurnally Regulated Genes with Circadian Orthologs	1	-1.00048e-11	49	0	0	31	5314
WP286	IL-3 Signaling Pathway	1	-1.00048e-11	49	0	0	31	5314
WP411	mRNA Processing	1	-9.95508e-12	132	0	0	31	5314
WP3915	Angiopoietin Like Protein 8 Regulatory Pathway	1	-9.95508e-12	132	0	0	31	5314
WP3863	T-Cell antigen Receptor (TCR) pathway during Staphylococcus aureus infection	1	-9.95468e-12	62	0	0	31	5314
WP3601	Composition of Lipid Particles	1	-9.90181e-12	10	0	0	31	5314
WP3656	Interleukin-1 Induced Activation of NF-kappa-B	1	-9.90181e-12	10	0	0	31	5314
WP2874	Liver X Receptor Pathway	1	-9.90181e-12	10	0	0	31	5314
WP2333	Trans-sulfuration pathway	1	-9.90181e-12	10	0	0	31	5314
WP704	Methylation Pathways	1	-9.90181e-12	10	0	0	31	5314
WP2113	Type III interferon signaling	1	-9.90181e-12	10	0	0	31	5314
WP496	Steroid Biosynthesis	1	-9.90181e-12	10	0	0	31	5314
WP1531	Vitamin D Metabolism	1	-9.90181e-12	10	0	0	31	5314
WP2338	miRNA Biogenesis	1	-9.8265e-12	8	0	0	31	5314
WP237	Glucocorticoid &amp; Mineralcorticoid Metabolism	1	-9.8265e-12	8	0	0	31	5314
WP3407	FTO Obesity Variant Mechanism	1	-9.8265e-12	8	0	0	31	5314
WP1589	Folate-Alcohol and Cancer Pathway	1	-9.8265e-12	8	0	0	31	5314
WP3635	Insulin signalling in human adipocytes (diabetic condition)	1	-9.8265e-12	8	0	0	31	5314
WP136	Phase I biotransformations, non P450	1	-9.8265e-12	8	0	0	31	5314
WP3634	Insulin signalling in human adipocytes (normal condition)	1	-9.8265e-12	8	0	0	31	5314
WP1604	Codeine and Morphine Metabolism	1	-9.8265e-12	8	0	0	31	5314
WP3655	Hypothetical Craniofacial Development Pathway	1	-9.8265e-12	8	0	0	31	5314
WP2485	NAD Biosynthesis II (from tryptophan)	1	-9.8265e-12	8	0	0	31	5314
WP2355	Corticotropin-releasing hormone signaling pathway	1	-9.20305e-12	93	0	0	31	5314
WP1530	miRNA Regulation of DNA Damage Response	1	-9.20305e-12	93	0	0	31	5314
WP111	Electron Transport Chain	1	-9.20305e-12	93	0	0	31	5314
WP2380	Brain-Derived Neurotrophic Factor (BDNF) signaling pathway	1	-8.6962e-12	144	0	0	31	5314
WP694	Arylamine metabolism	1	-8.62887e-12	6	0	0	31	5314
WP1981	Thyroxine (Thyroid Hormone) Production	1	-8.62887e-12	6	0	0	31	5314
WP1600	Nicotine Metabolism	1	-8.62887e-12	6	0	0	31	5314
WP3891	Benzene metabolism	1	-8.62887e-12	6	0	0	31	5314
WP3596	miR-517 relationship with ARCN1 and USP1	1	-8.54068e-12	5	0	0	31	5314
WP688	Catalytic cycle of mammalian Flavin-containing MonoOxygenases (FMOs)	1	-8.54068e-12	5	0	0	31	5314
WP311	Synthesis and Degradation of Ketone Bodies	1	-8.54068e-12	5	0	0	31	5314
WP2868	TCA Cycle Nutrient Utilization and Invasiveness of Ovarian Cancer	1	-8.54068e-12	5	0	0	31	5314
WP2597	Secretion of Hydrochloric Acid in Parietal Cells	1	-8.54068e-12	5	0	0	31	5314
WP2542	Sulindac Metabolic Pathway	1	-8.54068e-12	5	0	0	31	5314
WP550	Biogenic Amine Synthesis	1	-8.53482e-12	16	0	0	31	5314
WP12	Osteoclast Signaling	1	-8.53482e-12	16	0	0	31	5314
WP1946	Cori Cycle	1	-8.53482e-12	16	0	0	31	5314
WP2291	Deregulation of Rab and Rab Effector Genes in Bladder Cancer	1	-8.53482e-12	16	0	0	31	5314
WP3644	NAD+ metabolism	1	-8.53482e-12	16	0	0	31	5314
WP47	Hedgehog Signaling Pathway	1	-8.53482e-12	16	0	0	31	5314
WP2453	TCA Cycle and Deficiency of Pyruvate Dehydrogenase complex (PDHc)	1	-8.53482e-12	16	0	0	31	5314
WP53	ID signaling pathway	1	-8.53482e-12	16	0	0	31	5314
WP3657	Hematopoietic Stem Cell Gene Regulation by GABP alpha/beta Complex	1	-8.40184e-12	22	0	0	31	5314
WP272	Blood Clotting Cascade	1	-8.40184e-12	22	0	0	31	5314
WP3872	Regulation of Apoptosis by Parathyroid Hormone-related Protein	1	-8.40184e-12	22	0	0	31	5314
WP3599	Transcription factor regulation in adipogenesis	1	-8.40184e-12	22	0	0	31	5314
WP167	Eicosanoid Synthesis	1	-8.40184e-12	22	0	0	31	5314
WP545	Complement Activation	1	-8.40184e-12	22	0	0	31	5314
WP357	Fatty Acid Biosynthesis	1	-8.40184e-12	22	0	0	31	5314
WP100	Glutathione metabolism	1	-8.40184e-12	22	0	0	31	5314
WP3645	NAD+ biosynthetic pathways	1	-8.40184e-12	22	0	0	31	5314
WP1584	Type II diabetes mellitus	1	-8.40184e-12	22	0	0	31	5314
WP1424	Globo Sphingolipid Metabolism	1	-8.40184e-12	22	0	0	31	5314
WP400	p38 MAPK Signaling Pathway	1	-8.31282e-12	34	0	0	31	5314
WP143	Fatty Acid Beta Oxidation	1	-8.31282e-12	34	0	0	31	5314
WP1601	Fluoropyrimidine Activity	1	-8.31282e-12	34	0	0	31	5314
WP313	Signaling of Hepatocyte Growth Factor Receptor	1	-8.31282e-12	34	0	0	31	5314
WP2855	Dopaminergic Neurogenesis	1	-7.67495e-12	30	0	0	31	5314
WP3844	PI3K-AKT-mTOR signaling pathway and therapeutic opportunities	1	-7.67495e-12	30	0	0	31	5314
WP241	One Carbon Metabolism	1	-7.67495e-12	30	0	0	31	5314
WP3851	TLR4 Signaling and Tolerance	1	-7.67495e-12	30	0	0	31	5314
WP2870	Extracellular vesicle-mediated signaling in recipient cells	1	-7.67495e-12	30	0	0	31	5314
WP2035	Follicle Stimulating Hormone (FSH) signaling pathway	1	-7.1711e-12	27	0	0	31	5314
WP179	Cell Cycle	1	-6.85375e-12	105	0	0	31	5314
WP2012	miRs in Muscle Cell Differentiation	1	-6.79529e-12	36	0	0	31	5314
WP500	Glycogen Metabolism	1	-6.79529e-12	36	0	0	31	5314
WP2328	Allograft Rejection	1	-6.78657e-12	80	0	0	31	5314
WP2203	Thymic Stromal LymphoPoietin (TSLP) Signaling Pathway	1	-6.76972e-12	47	0	0	31	5314
WP698	Glucuronidation	1	-6.76252e-12	26	0	0	31	5314
WP325	Triacylglyceride Synthesis	1	-6.76252e-12	26	0	0	31	5314
WP581	EPO Receptor Signaling	1	-6.76252e-12	26	0	0	31	5314
WP530	Cytokines and Inflammatory Response	1	-6.76252e-12	26	0	0	31	5314
WP2878	PPAR Alpha Pathway	1	-6.76252e-12	26	0	0	31	5314
WP26	Signal Transduction of S1P Receptor	1	-6.76252e-12	26	0	0	31	5314
WP3594	Circadian rythm related genes	1	-6.54096e-12	207	0	0	31	5314
WP623	Oxidative phosphorylation	1	-6.53258e-12	54	0	0	31	5314
WP673	ErbB Signaling Pathway	1	-6.53258e-12	54	0	0	31	5314
WP3286	Copper homeostasis	1	-6.53258e-12	54	0	0	31	5314
WP3303	Rac1/Pak1/p38/MMP-2 pathway	1	-6.05302e-12	68	0	0	31	5314
WP1403	AMP-activated Protein Kinase (AMPK) Signaling	1	-6.05302e-12	68	0	0	31	5314
WP3680	Association Between Physico-Chemical Features and Toxicity Associated Pathways	1	-6.05302e-12	68	0	0	31	5314
WP45	G1 to S cell cycle control	1	-6.05302e-12	68	0	0	31	5314
WP2032	Human Thyroid Stimulating Hormone (TSH) signaling pathway	1	-6.05302e-12	68	0	0	31	5314
WP1438	Influenza A virus infection	1	-5.91431e-12	2	0	0	31	5314
WP2816	Felbamate Metabolism	1	-5.91431e-12	2	0	0	31	5314
WP1273	Folic Acid Network	1	-5.91431e-12	2	0	0	31	5314
WP1311	Folic Acid Network	1	-5.91431e-12	2	0	0	31	5314
WP2646	Lidocaine metabolism	1	-5.91431e-12	2	0	0	31	5314
WP2866	mir34a and TGIF2 in osteoclastogenesis	1	-5.91431e-12	2	0	0	31	5314
WP2943	Hypoxia-mediated EMT and Stemness	1	-5.91431e-12	2	0	0	31	5314
WP2366	Butyrate-induced histone acetylation	1	-5.91431e-12	2	0	0	31	5314
WP2359	Parkin-Ubiquitin Proteasomal System pathway	1	-5.86476e-12	70	0	0	31	5314
WP428	Wnt Signaling Pathway	1	-5.86476e-12	70	0	0	31	5314
WP1602	Nicotine Activity on Dopaminergic Neurons	1	-5.68213e-12	21	0	0	31	5314
WP2533	Glycerophospholipid Biosynthetic Pathway	1	-5.68213e-12	21	0	0	31	5314
WP691	Tamoxifen metabolism	1	-5.68213e-12	21	0	0	31	5314
WP2507	Nanomaterial induced apoptosis	1	-5.68213e-12	21	0	0	31	5314
WP3670	Simplified Interaction Map Between LOXL4 and Oxidative Stress Pathway	1	-5.68213e-12	21	0	0	31	5314
WP3529	Zinc homeostasis	1	-5.23172e-12	37	0	0	31	5314
WP3414	Initiation of transcription and translation elongation at the HIV-1 LTR	1	-5.23172e-12	37	0	0	31	5314
WP619	Type II interferon signaling (IFNG)	1	-5.23172e-12	37	0	0	31	5314
WP1471	Target Of Rapamycin (TOR) Signaling	1	-5.23172e-12	37	0	0	31	5314
WP170	Nuclear Receptors	1	-4.96339e-12	39	0	0	31	5314
WP2583	T-Cell Receptor and Co-stimulatory Signaling	1	-4.91895e-12	29	0	0	31	5314
WP422	MAPK Cascade	1	-4.91895e-12	29	0	0	31	5314
WP3613	Photodynamic therapy-induced unfolded protein response	1	-4.91895e-12	29	0	0	31	5314
WP2643	Nanoparticle-mediated activation of receptor signaling	1	-4.91895e-12	29	0	0	31	5314
WP474	Endochondral Ossification	1	-4.78566e-12	65	0	0	31	5314
WP561	Heme Biosynthesis	1	-4.65304e-12	9	0	0	31	5314
WP3297	EV release from cardiac cells and their functional effects	1	-4.65304e-12	9	0	0	31	5314
WP3593	miR-148a/miR-31/FIH1/HIF1&alpha;-Notch signaling in glioblastoma	1	-4.65304e-12	9	0	0	31	5314
WP3875	ATR Signaling	1	-4.65304e-12	9	0	0	31	5314
WP3300	Dual hijack model of Vif in HIV infection	1	-4.65304e-12	9	0	0	31	5314
WP2942	DDX1 as a regulatory component of the Drosha microprocessor	1	-4.65304e-12	9	0	0	31	5314
WP696	Benzo(a)pyrene metabolism	1	-4.65304e-12	9	0	0	31	5314
WP288	NLR Proteins	1	-4.65304e-12	9	0	0	31	5314
WP531	Mismatch repair	1	-4.65304e-12	9	0	0	31	5314
WP3585	Cytosine methylation	1	-4.65304e-12	9	0	0	31	5314
WP1433	Nucleotide-binding Oligomerization Domain (NOD) pathway	1	-4.52762e-12	41	0	0	31	5314
WP707	DNA Damage Response	1	-4.50185e-12	69	0	0	31	5314
WP2369	Histone Modifications	1	-4.50185e-12	69	0	0	31	5314
WP117	GPCRs, Other	1	-4.19285e-12	95	0	0	31	5314
WP23	B Cell Receptor Signaling Pathway	1	-4.11266e-12	98	0	0	31	5314
WP107	Translation Factors	1	-3.76227e-12	53	0	0	31	5314
WP2406	Cardiac Progenitor Differentiation	1	-3.76227e-12	53	0	0	31	5314
WP363	Wnt Signaling Pathway Netpath	1	-3.76227e-12	53	0	0	31	5314
WP3877	Simplified Depiction of MYD88 Distinct Input-Output Pathway	1	-3.27305e-12	19	0	0	31	5314
WP22	IL-9 Signaling Pathway	1	-3.27305e-12	19	0	0	31	5314
WP2879	Farnesoid X Receptor Pathway	1	-3.27305e-12	19	0	0	31	5314
WP404	Nucleotide Metabolism	1	-3.27305e-12	19	0	0	31	5314
WP1992	TarBasePathway	1	-3.27305e-12	19	0	0	31	5314
WP247	Small Ligand GPCRs	1	-3.27305e-12	19	0	0	31	5314
WP734	Serotonin Receptor 4/6/7 and NR3C Signaling	1	-3.27305e-12	19	0	0	31	5314
WP2011	SREBF and miR33 in cholesterol and lipid homeostasis	1	-3.27305e-12	19	0	0	31	5314
WP697	Estrogen metabolism	1	-3.27305e-12	19	0	0	31	5314
WP384	Apoptosis Modulation by HSP70	1	-3.27305e-12	19	0	0	31	5314
WP2895	Differentiation of white and brown adipocyte	1	-3.2471e-12	25	0	0	31	5314
WP205	IL-7 Signaling Pathway	1	-3.2471e-12	25	0	0	31	5314
WP481	Insulin Signaling	1	-3.06557e-12	161	0	0	31	5314
WP3664	Regulation of Wnt/B-catenin Signaling by Small Molecule Compounds	1	-3.03747e-12	18	0	0	31	5314
WP3859	TGF-B Signaling in Thyroid Cells for Epithelial-Mesenchymal Transition	1	-3.03747e-12	18	0	0	31	5314
WP3413	NOTCH1 regulation of human endothelial cell calcification	1	-3.03747e-12	18	0	0	31	5314
WP3879	4-hydroxytamoxifen, Dexamethasone, and Retinoic Acids Regulation of p27 Expression	1	-3.03747e-12	18	0	0	31	5314
WP692	Sulfation Biotransformation Reaction	1	-3.03747e-12	18	0	0	31	5314
WP395	IL-4 Signaling Pathway	1	-2.93203e-12	55	0	0	31	5314
WP585	Interferon type I signaling pathways	1	-2.93203e-12	55	0	0	31	5314
WP2018	RANKL/RANK (Receptor activator of NFKB (ligand)) Signaling Pathway	1	-2.93203e-12	55	0	0	31	5314
WP702	Metapathway biotransformation	1	-2.90003e-12	178	0	0	31	5314
WP183	Proteasome Degradation	1	-2.72673e-12	66	0	0	31	5314
WP2884	NRF2 pathway	1	-1.71933e-12	143	0	0	31	5314
WP2332	Interleukin-11 Signaling Pathway	1	-1.62193e-12	44	0	0	31	5314
WP314	Fas Ligand (FasL) pathway and Stress induction of Heat Shock Proteins (HSP) regulation	1	-1.62193e-12	44	0	0	31	5314
WP43	Oxidation by Cytochrome P450	1	-1.61135e-12	63	0	0	31	5314
WP236	Adipogenesis	1	-1.51869e-12	131	0	0	31	5314
WP710	DNA Damage Response (only ATM dependent)	1	-8.04684e-13	114	0	0	31	5314
WP1742	TP53 Network	1	-4.17997e-13	20	0	0	31	5314
WP1422	Sphingolipid Metabolism	1	-4.17997e-13	20	0	0	31	5314
WP391	Mitochondrial Gene Expression	1	-4.17997e-13	20	0	0	31	5314
WP732	Serotonin Receptor 2 and ELK-SRF/GATA4 signaling	1	-4.17997e-13	20	0	0	31	5314
WP497	Urea cycle and metabolism of amino groups	1	-4.17997e-13	20	0	0	31	5314
WP69	T-Cell antigen Receptor (TCR) Signaling Pathway	1	-3.21255e-13	91	0	0	31	5314
WP3925	Amino Acid metabolism	1	-3.21255e-13	91	0	0	31	5314
WP2261	Signaling Pathways in Glioblastoma	1	2.90525e-13	83	0	0	31	5314
WP2371	Parkinsons Disease Pathway	1	2.90525e-13	83	0	0	31	5314
WP2190	One carbon donor	1	1.27505e-12	1	0	0	31	5314
WP1	Statin Pathway	1	1.27505e-12	1	0	0	31	5314
WP188	Focal Adhesion	1	1.27505e-12	1	0	0	31	5314
WP3191	TSLP Signaling Pathway	1	1.27505e-12	1	0	0	31	5314
WP3627	Gut-Liver Indole Metabolism	1	1.27505e-12	1	0	0	31	5314
WP108	Selenium metabolism/Selenoproteins	1	1.27505e-12	1	0	0	31	5314
WP661	Glucose Homeostasis	1	1.27505e-12	1	0	0	31	5314
WP2536	Colchicine Metabolic Pathway	1	1.27505e-12	1	0	0	31	5314
WP2059	Alzheimers Disease	1	2.31318e-12	148	0	0	31	5314
WP206	Fatty Acid Omega Oxidation	1	3.24661e-12	15	0	0	31	5314
WP3	Transcriptional activation by NRF2	1	3.24661e-12	15	0	0	31	5314
WP2435	Quercetin and Nf-kB/ AP-1 Induced Cell Apoptosis	1	3.24661e-12	15	0	0	31	5314
WP197	Cholesterol Biosynthesis	1	3.24661e-12	15	0	0	31	5314
WP80	Nucleotide GPCRs	1	3.31687e-12	11	0	0	31	5314
WP2854	Gene regulatory network modelling somitogenesis	1	3.31687e-12	11	0	0	31	5314
WP3630	NAD metabolism, sirtuins and aging	1	3.31687e-12	11	0	0	31	5314
WP1455	Serotonin Transporter Activity	1	3.31687e-12	11	0	0	31	5314
WP2513	Nanoparticle triggered regulated necrosis	1	3.31687e-12	11	0	0	31	5314
WP2446	Retinoblastoma (RB) in Cancer	1	3.61184e-12	88	0	0	31	5314
WP364	IL-6 signaling pathway	1	5.79711e-12	43	0	0	31	5314
WP75	Toll-like Receptor Signaling Pathway	1	6.24313e-12	103	0	0	31	5314
WP455	GPCRs, Class A Rhodopsin-like	1	8.53527e-12	259	0	0	31	5314

## Sheet: KEGG
TermID	Term	Enrichment	logP	Genes in Term	Target Genes in Term	Fraction of Targets in Term	Total Target Genes	Total Genes	Entrez Gene IDs	Gene Symbols
hsa04512	ECM-receptor interaction	0.000174379	-8.65428	82	4	0.16	25	7094	3678128212847050	ITGA5,COL4A1,COL4A2,THBS1
ko04512	ECM-receptor interaction	0.000174379	-8.65428	82	4	0.16	25	7094	3678128212847050	ITGA5,COL4A1,COL4A2,THBS1
ko04933	AGE-RAGE signaling pathway in diabetic complications	0.0003891	-7.85168	101	4	0.16	25	7094	1282128463471900	COL4A1,COL4A2,CCL2,EDN1
hsa04933	AGE-RAGE signaling pathway in diabetic complications	0.0003891	-7.85168	101	4	0.16	25	7094	1282128463471900	COL4A1,COL4A2,CCL2,EDN1
hsa04510	Focal adhesion	0.000568133	-7.47315	200	5	0.2	25	7094	3.67856e+20	ITGA5,PDGFC,COL4A1,COL4A2,THBS1
ko04510	Focal adhesion	0.000568133	-7.47315	200	5	0.2	25	7094	3.67856e+20	ITGA5,PDGFC,COL4A1,COL4A2,THBS1
hsa04151	PI3K-Akt signaling pathway	0.000945561	-6.96373	340	6	0.24	25	7094	3.67856e+24	ITGA5,PDGFC,COL4A1,COL4A2,GNG11,THBS1
ko04151	PI3K-Akt signaling pathway	0.000945561	-6.96373	340	6	0.24	25	7094	3.67856e+24	ITGA5,PDGFC,COL4A1,COL4A2,GNG11,THBS1
ko04350	TGF-beta signaling pathway	0.00305219	-5.7919	84	3	0.12	25	7094	405270507057	LTBP1,TGIF1,THBS1
hsa04350	TGF-beta signaling pathway	0.00305219	-5.7919	84	3	0.12	25	7094	405270507057	LTBP1,TGIF1,THBS1
hsa04974	Protein digestion and absorption	0.00359579	-5.62799	89	3	0.12	25	7094	8078112821284	COL18A1,COL4A1,COL4A2
ko04974	Protein digestion and absorption	0.00359579	-5.62799	89	3	0.12	25	7094	8078112821284	COL18A1,COL4A1,COL4A2
ko04668	TNF signaling pathway	0.00650879	-5.0346	110	3	0.12	25	7094	634719064323	CCL2,EDN1,MMP14
hsa04668	TNF signaling pathway	0.00650879	-5.0346	110	3	0.12	25	7094	634719064323	CCL2,EDN1,MMP14
hsa05144	Malaria	0.0126715	-4.3684	49	2	0.08	25	7094	63477057	CCL2,THBS1
ko05144	Malaria	0.0126715	-4.3684	49	2	0.08	25	7094	63477057	CCL2,THBS1
ko05133	Pertussis	0.0289834	-3.54103	76	2	0.08	25	7094	3678710	ITGA5,SERPING1
hsa05133	Pertussis	0.0289834	-3.54103	76	2	0.08	25	7094	3678710	ITGA5,SERPING1
ko04610	Complement and coagulation cascades	0.0311325	-3.4695	79	2	0.08	25	7094	5104710	SERPINA5,SERPING1
hsa04610	Complement and coagulation cascades	0.0311325	-3.4695	79	2	0.08	25	7094	5104710	SERPINA5,SERPING1
hsa05205	Proteoglycans in cancer	0.0342633	-3.37368	205	3	0.12	25	7094	367844787057	ITGA5,MSN,THBS1
ko05205	Proteoglycans in cancer	0.0342633	-3.37368	205	3	0.12	25	7094	367844787057	ITGA5,MSN,THBS1
hsa05222	Small cell lung cancer	0.0363849	-3.3136	86	2	0.08	25	7094	12821284	COL4A1,COL4A2
ko05222	Small cell lung cancer	0.0363849	-3.3136	86	2	0.08	25	7094	12821284	COL4A1,COL4A2
ko04810	Regulation of actin cytoskeleton	0.0377528	-3.27669	213	3	0.12	25	7094	3678560344478	ITGA5,PDGFC,MSN
hsa04810	Regulation of actin cytoskeleton	0.0377528	-3.27669	213	3	0.12	25	7094	3678560344478	ITGA5,PDGFC,MSN
hsa05146	Amoebiasis	0.044437	-3.11368	96	2	0.08	25	7094	12821284	COL4A1,COL4A2
ko05146	Amoebiasis	0.044437	-3.11368	96	2	0.08	25	7094	12821284	COL4A1,COL4A2
M00682	Notch signaling	0.0549762	-2.90085	16	1	0.04	25	7094	4853	NOTCH2
hsa_M00682	Notch signaling	0.0549762	-2.90085	16	1	0.04	25	7094	4853	NOTCH2
hsa00360	Phenylalanine metabolism	0.0583141	-2.84191	17	1	0.04	25	7094	220	ALDH1A3
ko00360	Phenylalanine metabolism	0.0583141	-2.84191	17	1	0.04	25	7094	220	ALDH1A3
ko04670	Leukocyte transendothelial migration	0.0622947	-2.77588	116	2	0.08	25	7094	90764478	CLDN1,MSN
hsa04670	Leukocyte transendothelial migration	0.0622947	-2.77588	116	2	0.08	25	7094	90764478	CLDN1,MSN
hsa00340	Histidine metabolism	0.0813644	-2.50882	24	1	0.04	25	7094	220	ALDH1A3
ko00340	Histidine metabolism	0.0813644	-2.50882	24	1	0.04	25	7094	220	ALDH1A3
ko05206	MicroRNAs in cancer	0.0860894	-2.45237	299	3	0.12	25	7094	367848537057	ITGA5,NOTCH2,THBS1
hsa05206	MicroRNAs in cancer	0.0860894	-2.45237	299	3	0.12	25	7094	367848537057	ITGA5,NOTCH2,THBS1
ko04320	Dorso-ventral axis formation	0.0942918	-2.36136	28	1	0.04	25	7094	4853	NOTCH2
hsa04320	Dorso-ventral axis formation	0.0942918	-2.36136	28	1	0.04	25	7094	4853	NOTCH2
ko04145	Phagosome	0.0993299	-2.30931	152	2	0.08	25	7094	36787057	ITGA5,THBS1
hsa04145	Phagosome	0.0993299	-2.30931	152	2	0.08	25	7094	36787057	ITGA5,THBS1
ko00410	beta-Alanine metabolism	0.103873	-2.26459	31	1	0.04	25	7094	220	ALDH1A3
hsa00410	beta-Alanine metabolism	0.103873	-2.26459	31	1	0.04	25	7094	220	ALDH1A3
ko00350	Tyrosine metabolism	0.116496	-2.1499	35	1	0.04	25	7094	220	ALDH1A3
hsa00350	Tyrosine metabolism	0.116496	-2.1499	35	1	0.04	25	7094	220	ALDH1A3
hsa04621	NOD-like receptor signaling pathway	0.11856	-2.13233	169	2	0.08	25	7094	63473428	CCL2,IFI16
ko04621	NOD-like receptor signaling pathway	0.11856	-2.13233	169	2	0.08	25	7094	63473428	CCL2,IFI16
ko05219	Bladder cancer	0.135111	-2.00166	41	1	0.04	25	7094	7057	THBS1
hsa05219	Bladder cancer	0.135111	-2.00166	41	1	0.04	25	7094	7057	THBS1
ko04062	Chemokine signaling pathway	0.139872	-1.96703	187	2	0.08	25	7094	27916347	GNG11,CCL2
hsa04062	Chemokine signaling pathway	0.139872	-1.96703	187	2	0.08	25	7094	27916347	GNG11,CCL2
hsa02010	ABC transporters	0.144277	-1.93602	44	1	0.04	25	7094	1080	CFTR
ko02010	ABC transporters	0.144277	-1.93602	44	1	0.04	25	7094	1080	CFTR
ko04330	Notch signaling pathway	0.156353	-1.85564	48	1	0.04	25	7094	4853	NOTCH2
hsa04330	Notch signaling pathway	0.156353	-1.85564	48	1	0.04	25	7094	4853	NOTCH2
hsa05200	Pathways in cancer	0.161665	-1.82223	397	3	0.12	25	7094	128212842791	COL4A1,COL4A2,GNG11
ko05110	Vibrio cholerae infection	0.165302	-1.79998	51	1	0.04	25	7094	1080	CFTR
hsa05110	Vibrio cholerae infection	0.165302	-1.79998	51	1	0.04	25	7094	1080	CFTR
hsa04015	Rap1 signaling pathway	0.170752	-1.76755	212	2	0.08	25	7094	560347057	PDGFC,THBS1
ko04015	Rap1 signaling pathway	0.170752	-1.76755	212	2	0.08	25	7094	560347057	PDGFC,THBS1
ko05130	Pathogenic Escherichia coli infection	0.177093	-1.73108	55	1	0.04	25	7094	9076	CLDN1
hsa05130	Pathogenic Escherichia coli infection	0.177093	-1.73108	55	1	0.04	25	7094	9076	CLDN1
hsa04014	Ras signaling pathway	0.191113	-1.65489	228	2	0.08	25	7094	560342791	PDGFC,GNG11
hsa05131	Shigellosis	0.203041	-1.59435	64	1	0.04	25	7094	3678	ITGA5
ko00010	Glycolysis / Gluconeogenesis	0.211514	-1.55346	67	1	0.04	25	7094	220	ALDH1A3
hsa00010	Glycolysis / Gluconeogenesis	0.211514	-1.55346	67	1	0.04	25	7094	220	ALDH1A3
hsa04115	p53 signaling pathway	0.217115	-1.52733	69	1	0.04	25	7094	7057	THBS1
ko00982	Drug metabolism - cytochrome P450	0.217115	-1.52733	69	1	0.04	25	7094	220	ALDH1A3
hsa00982	Drug metabolism - cytochrome P450	0.217115	-1.52733	69	1	0.04	25	7094	220	ALDH1A3
ko04115	p53 signaling pathway	0.217115	-1.52733	69	1	0.04	25	7094	7057	THBS1
hsa04976	Bile secretion	0.222678	-1.50203	71	1	0.04	25	7094	1080	CFTR
hsa05218	Melanoma	0.222678	-1.50203	71	1	0.04	25	7094	56034	PDGFC
ko04976	Bile secretion	0.222678	-1.50203	71	1	0.04	25	7094	1080	CFTR
ko05218	Melanoma	0.222678	-1.50203	71	1	0.04	25	7094	56034	PDGFC
hsa05412	Arrhythmogenic right ventricular cardiomyopathy (ARVC)	0.225445	-1.48968	72	1	0.04	25	7094	3678	ITGA5
ko05412	Arrhythmogenic right ventricular cardiomyopathy (ARVC)	0.225445	-1.48968	72	1	0.04	25	7094	3678	ITGA5
hsa00980	Metabolism of xenobiotics by cytochrome P450	0.228203	-1.47752	73	1	0.04	25	7094	220	ALDH1A3
ko00980	Metabolism of xenobiotics by cytochrome P450	0.228203	-1.47752	73	1	0.04	25	7094	220	ALDH1A3
hsa04971	Gastric acid secretion	0.23369	-1.45376	75	1	0.04	25	7094	1080	CFTR
ko04971	Gastric acid secretion	0.23369	-1.45376	75	1	0.04	25	7094	1080	CFTR
hsa04060	Cytokine-cytokine receptor interaction	0.239356	-1.42981	265	2	0.08	25	7094	560346347	PDGFC,CCL2
ko04060	Cytokine-cytokine receptor interaction	0.239356	-1.42981	265	2	0.08	25	7094	560346347	PDGFC,CCL2
hsa05100	Bacterial invasion of epithelial cells	0.24185	-1.41944	78	1	0.04	25	7094	3678	ITGA5
ko05100	Bacterial invasion of epithelial cells	0.24185	-1.41944	78	1	0.04	25	7094	3678	ITGA5
hsa01521	EGFR tyrosine kinase inhibitor resistance	0.249927	-1.38659	81	1	0.04	25	7094	56034	PDGFC
ko01521	EGFR tyrosine kinase inhibitor resistance	0.249927	-1.38659	81	1	0.04	25	7094	56034	PDGFC
hsa05204	Chemical carcinogenesis	0.2526	-1.37595	82	1	0.04	25	7094	220	ALDH1A3
ko05204	Chemical carcinogenesis	0.2526	-1.37595	82	1	0.04	25	7094	220	ALDH1A3
ko05410	Hypertrophic cardiomyopathy (HCM)	0.255265	-1.36545	83	1	0.04	25	7094	3678	ITGA5
hsa05410	Hypertrophic cardiomyopathy (HCM)	0.255265	-1.36545	83	1	0.04	25	7094	3678	ITGA5
hsa04727	GABAergic synapse	0.268453	-1.31508	88	1	0.04	25	7094	2791	GNG11
ko04727	GABAergic synapse	0.268453	-1.31508	88	1	0.04	25	7094	2791	GNG11
hsa04540	Gap junction	0.268453	-1.31508	88	1	0.04	25	7094	56034	PDGFC
ko04540	Gap junction	0.268453	-1.31508	88	1	0.04	25	7094	56034	PDGFC
ko05414	Dilated cardiomyopathy	0.271063	-1.3054	89	1	0.04	25	7094	3678	ITGA5
hsa05323	Rheumatoid arthritis	0.271063	-1.3054	89	1	0.04	25	7094	6347	CCL2
ko05323	Rheumatoid arthritis	0.271063	-1.3054	89	1	0.04	25	7094	6347	CCL2
hsa05215	Prostate cancer	0.271063	-1.3054	89	1	0.04	25	7094	56034	PDGFC
hsa05414	Dilated cardiomyopathy	0.271063	-1.3054	89	1	0.04	25	7094	3678	ITGA5
ko05215	Prostate cancer	0.271063	-1.3054	89	1	0.04	25	7094	56034	PDGFC
hsa05032	Morphine addiction	0.276257	-1.28642	91	1	0.04	25	7094	2791	GNG11
ko05032	Morphine addiction	0.276257	-1.28642	91	1	0.04	25	7094	2791	GNG11
ko04912	GnRH signaling pathway	0.278841	-1.27711	92	1	0.04	25	7094	4323	MMP14
hsa04912	GnRH signaling pathway	0.278841	-1.27711	92	1	0.04	25	7094	4323	MMP14
ko04658	Th1 and Th2 cell differentiation	0.278841	-1.27711	92	1	0.04	25	7094	4853	NOTCH2
hsa04658	Th1 and Th2 cell differentiation	0.278841	-1.27711	92	1	0.04	25	7094	4853	NOTCH2
ko04972	Pancreatic secretion	0.286539	-1.24988	95	1	0.04	25	7094	1080	CFTR
hsa04972	Pancreatic secretion	0.286539	-1.24988	95	1	0.04	25	7094	1080	CFTR
ko04640	Hematopoietic cell lineage	0.289087	-1.24103	96	1	0.04	25	7094	3678	ITGA5
ko04713	Circadian entrainment	0.289087	-1.24103	96	1	0.04	25	7094	2791	GNG11
hsa04713	Circadian entrainment	0.289087	-1.24103	96	1	0.04	25	7094	2791	GNG11
hsa04640	Hematopoietic cell lineage	0.289087	-1.24103	96	1	0.04	25	7094	3678	ITGA5
hsa01522	Endocrine resistance	0.291627	-1.23228	97	1	0.04	25	7094	4853	NOTCH2
ko01522	Endocrine resistance	0.291627	-1.23228	97	1	0.04	25	7094	4853	NOTCH2
hsa04916	Melanogenesis	0.301699	-1.19833	101	1	0.04	25	7094	1906	EDN1
ko05231	Choline metabolism in cancer	0.301699	-1.19833	101	1	0.04	25	7094	56034	PDGFC
ko04723	Retrograde endocannabinoid signaling	0.301699	-1.19833	101	1	0.04	25	7094	2791	GNG11
hsa04723	Retrograde endocannabinoid signaling	0.301699	-1.19833	101	1	0.04	25	7094	2791	GNG11
ko04916	Melanogenesis	0.301699	-1.19833	101	1	0.04	25	7094	1906	EDN1
hsa05231	Choline metabolism in cancer	0.301699	-1.19833	101	1	0.04	25	7094	56034	PDGFC
hsa04066	HIF-1 signaling pathway	0.306683	-1.18194	103	1	0.04	25	7094	1906	EDN1
hsa05142	Chagas disease (American trypanosomiasis)	0.309163	-1.17389	104	1	0.04	25	7094	6347	CCL2
ko05142	Chagas disease (American trypanosomiasis)	0.309163	-1.17389	104	1	0.04	25	7094	6347	CCL2
hsa04725	Cholinergic synapse	0.326281	-1.12	111	1	0.04	25	7094	2791	GNG11
hsa04726	Serotonergic synapse	0.328693	-1.11263	112	1	0.04	25	7094	2791	GNG11
ko04724	Glutamatergic synapse	0.333492	-1.09814	114	1	0.04	25	7094	2791	GNG11
hsa04724	Glutamatergic synapse	0.333492	-1.09814	114	1	0.04	25	7094	2791	GNG11
hsa04919	Thyroid hormone signaling pathway	0.342992	-1.07005	118	1	0.04	25	7094	4853	NOTCH2
hsa04142	Lysosome	0.354684	-1.03653	123	1	0.04	25	7094	9516	LITAF
hsa04152	AMPK signaling pathway	0.354684	-1.03653	123	1	0.04	25	7094	1080	CFTR
ko04152	AMPK signaling pathway	0.354684	-1.03653	123	1	0.04	25	7094	1080	CFTR
ko04142	Lysosome	0.354684	-1.03653	123	1	0.04	25	7094	9516	LITAF
ko04728	Dopaminergic synapse	0.370717	-0.992316	130	1	0.04	25	7094	2791	GNG11
hsa04728	Dopaminergic synapse	0.370717	-0.992316	130	1	0.04	25	7094	2791	GNG11
ko05160	Hepatitis C	0.377471	-0.974261	133	1	0.04	25	7094	9076	CLDN1
hsa05160	Hepatitis C	0.377471	-0.974261	133	1	0.04	25	7094	9076	CLDN1
ko05162	Measles	0.381935	-0.962505	135	1	0.04	25	7094	4478	MSN
hsa05162	Measles	0.381935	-0.962505	135	1	0.04	25	7094	4478	MSN
hsa04530	Tight junction	0.386368	-0.950965	137	1	0.04	25	7094	9076	CLDN1
ko04530	Tight junction	0.386368	-0.950965	137	1	0.04	25	7094	9076	CLDN1
hsa04550	Signaling pathways regulating pluripotency of stem cells	0.397318	-0.923019	142	1	0.04	25	7094	5978	REST
ko04550	Signaling pathways regulating pluripotency of stem cells	0.397318	-0.923019	142	1	0.04	25	7094	5978	REST
ko04072	Phospholipase D signaling pathway	0.399485	-0.917579	143	1	0.04	25	7094	56034	PDGFC
ko04514	Cell adhesion molecules (CAMs)	0.399485	-0.917579	143	1	0.04	25	7094	9076	CLDN1
hsa04310	Wnt signaling pathway	0.399485	-0.917579	143	1	0.04	25	7094	4316	MMP7
ko04310	Wnt signaling pathway	0.399485	-0.917579	143	1	0.04	25	7094	4316	MMP7
hsa04514	Cell adhesion molecules (CAMs)	0.399485	-0.917579	143	1	0.04	25	7094	9076	CLDN1
hsa04072	Phospholipase D signaling pathway	0.399485	-0.917579	143	1	0.04	25	7094	56034	PDGFC
hsa05224	Breast cancer	0.405942	-0.901545	146	1	0.04	25	7094	4853	NOTCH2
ko05224	Breast cancer	0.405942	-0.901545	146	1	0.04	25	7094	4853	NOTCH2
hsa04390	Hippo signaling pathway	0.422837	-0.860769	154	1	0.04	25	7094	1490	CTGF
ko04390	Hippo signaling pathway	0.422837	-0.860769	154	1	0.04	25	7094	1490	CTGF
hsa05164	Influenza A	0.46308	-0.769856	174	1	0.04	25	7094	6347	CCL2
ko05164	Influenza A	0.46308	-0.769856	174	1	0.04	25	7094	6347	CCL2
ko05034	Alcoholism	0.474618	-0.745246	180	1	0.04	25	7094	2791	GNG11
hsa05034	Alcoholism	0.474618	-0.745246	180	1	0.04	25	7094	2791	GNG11
ko05168	Herpes simplex infection	0.48405	-0.725566	185	1	0.04	25	7094	6347	CCL2
hsa05168	Herpes simplex infection	0.48405	-0.725566	185	1	0.04	25	7094	6347	CCL2
ko05016	Huntington's disease	0.487778	-0.717895	187	1	0.04	25	7094	5978	REST
hsa05016	Huntington's disease	0.487778	-0.717895	187	1	0.04	25	7094	5978	REST
ko04024	cAMP signaling pathway	0.511383	-0.670636	200	1	0.04	25	7094	1080	CFTR
hsa04024	cAMP signaling pathway	0.511383	-0.670636	200	1	0.04	25	7094	1080	CFTR
ko04144	Endocytosis	0.607451	-0.498485	260	1	0.04	25	7094	1601	DAB2
hsa04144	Endocytosis	0.607451	-0.498485	260	1	0.04	25	7094	1601	DAB2
hsa01100	Metabolic pathways	0.99221	-0.00782049	1250	1	0.04	25	7094	220	ALDH1A3
hsa04730	Long-term depression	1	-1.93009e-11	60	0	0	25	7094
ko04730	Long-term depression	1	-1.93009e-11	60	0	0	25	7094
hsa05221	Acute myeloid leukemia	1	-1.81122e-11	57	0	0	25	7094
ko05221	Acute myeloid leukemia	1	-1.81122e-11	57	0	0	25	7094
M00694	cGMP signaling	1	-1.73209e-11	9	0	0	25	7094
M00076	Dermatan sulfate degradation	1	-1.73209e-11	9	0	0	25	7094
M00131	Inositol phosphate metabolism, Ins(1,3,4,5)P4 => Ins(1,3,4)P3 => myo-inositol	1	-1.73209e-11	9	0	0	25	7094
hsa_M00076	Dermatan sulfate degradation	1	-1.73209e-11	9	0	0	25	7094
hsa_M00135	GABA biosynthesis, eukaryotes, putrescine => GABA	1	-1.73209e-11	9	0	0	25	7094
hsa_M00694	cGMP signaling	1	-1.73209e-11	9	0	0	25	7094
hsa_M00361	Nucleotide sugar biosynthesis, eukaryotes	1	-1.73209e-11	9	0	0	25	7094
M00078	Heparan sulfate degradation	1	-1.73209e-11	9	0	0	25	7094
hsa_M00078	Heparan sulfate degradation	1	-1.73209e-11	9	0	0	25	7094
hsa_M00131	Inositol phosphate metabolism, Ins(1,3,4,5)P4 => Ins(1,3,4)P3 => myo-inositol	1	-1.73209e-11	9	0	0	25	7094
M00361	Nucleotide sugar biosynthesis, eukaryotes	1	-1.73209e-11	9	0	0	25	7094
M00135	GABA biosynthesis, eukaryotes, putrescine => GABA	1	-1.73209e-11	9	0	0	25	7094
hsa04612	Antigen processing and presentation	1	-1.1841e-11	77	0	0	25	7094
ko03018	RNA degradation	1	-1.1841e-11	77	0	0	25	7094
ko04612	Antigen processing and presentation	1	-1.1841e-11	77	0	0	25	7094
hsa03018	RNA degradation	1	-1.1841e-11	77	0	0	25	7094
ko04213	Longevity regulating pathway - multiple species	1	-1.17105e-11	64	0	0	25	7094
hsa04213	Longevity regulating pathway - multiple species	1	-1.17105e-11	64	0	0	25	7094
M00091	Phosphatidylcholine (PC) biosynthesis, PE => PC	1	-1.07242e-11	1	0	0	25	7094
hsa00472	D-Arginine and D-ornithine metabolism	1	-1.07242e-11	1	0	0	25	7094
ko00472	D-Arginine and D-ornithine metabolism	1	-1.07242e-11	1	0	0	25	7094
hsa_M00043	Thyroid hormone biosynthesis, tyrosine => triiodothyronine/thyroxine	1	-1.07242e-11	1	0	0	25	7094
M00043	Thyroid hormone biosynthesis, tyrosine => triiodothyronine/thyroxine	1	-1.07242e-11	1	0	0	25	7094
hsa_M00091	Phosphatidylcholine (PC) biosynthesis, PE => PC	1	-1.07242e-11	1	0	0	25	7094
ko04973	Carbohydrate digestion and absorption	1	-1.05314e-11	46	0	0	25	7094
hsa00983	Drug metabolism - other enzymes	1	-1.05314e-11	46	0	0	25	7094
hsa04973	Carbohydrate digestion and absorption	1	-1.05314e-11	46	0	0	25	7094
ko00983	Drug metabolism - other enzymes	1	-1.05314e-11	46	0	0	25	7094
ko00230	Purine metabolism	1	-1.03943e-11	173	0	0	25	7094
hsa00230	Purine metabolism	1	-1.03943e-11	173	0	0	25	7094
ko05033	Nicotine addiction	1	-9.06723e-12	40	0	0	25	7094
ko04140	Autophagy	1	-9.06723e-12	40	0	0	25	7094
ko00380	Tryptophan metabolism	1	-9.06723e-12	40	0	0	25	7094
hsa05033	Nicotine addiction	1	-9.06723e-12	40	0	0	25	7094
hsa04140	Autophagy	1	-9.06723e-12	40	0	0	25	7094
hsa00380	Tryptophan metabolism	1	-9.06723e-12	40	0	0	25	7094
ko00860	Porphyrin and chlorophyll metabolism	1	-8.60131e-12	42	0	0	25	7094
hsa00860	Porphyrin and chlorophyll metabolism	1	-8.60131e-12	42	0	0	25	7094
hsa04360	Axon guidance	1	-8.5951e-12	176	0	0	25	7094
ko04360	Axon guidance	1	-8.5951e-12	176	0	0	25	7094
hsa04146	Peroxisome	1	-8.21678e-12	83	0	0	25	7094
ko04146	Peroxisome	1	-8.21678e-12	83	0	0	25	7094
hsa04664	Fc epsilon RI signaling pathway	1	-7.98047e-12	69	0	0	25	7094
ko04664	Fc epsilon RI signaling pathway	1	-7.98047e-12	69	0	0	25	7094
hsa03008	Ribosome biogenesis in eukaryotes	1	-7.77998e-12	79	0	0	25	7094
ko03008	Ribosome biogenesis in eukaryotes	1	-7.77998e-12	79	0	0	25	7094
ko04744	Phototransduction	1	-7.35702e-12	28	0	0	25	7094
hsa00650	Butanoate metabolism	1	-7.35702e-12	28	0	0	25	7094
hsa00630	Glyoxylate and dicarboxylate metabolism	1	-7.35702e-12	28	0	0	25	7094
ko00650	Butanoate metabolism	1	-7.35702e-12	28	0	0	25	7094
hsa04744	Phototransduction	1	-7.35702e-12	28	0	0	25	7094
ko00630	Glyoxylate and dicarboxylate metabolism	1	-7.35702e-12	28	0	0	25	7094
M00684	JAK-STAT signaling	1	-7.07093e-12	19	0	0	25	7094
hsa_M00684	JAK-STAT signaling	1	-7.07093e-12	19	0	0	25	7094
hsa00531	Glycosaminoglycan degradation	1	-7.07093e-12	19	0	0	25	7094
ko00531	Glycosaminoglycan degradation	1	-7.07093e-12	19	0	0	25	7094
hsa00910	Nitrogen metabolism	1	-6.5766e-12	17	0	0	25	7094
hsa00450	Selenocompound metabolism	1	-6.5766e-12	17	0	0	25	7094
M00089	Triacylglycerol biosynthesis	1	-6.5766e-12	17	0	0	25	7094
M00337	Immunoproteasome	1	-6.5766e-12	17	0	0	25	7094
ko00120	Primary bile acid biosynthesis	1	-6.5766e-12	17	0	0	25	7094
hsa_M00337	Immunoproteasome	1	-6.5766e-12	17	0	0	25	7094
M00181	RNA polymerase III, eukaryotes	1	-6.5766e-12	17	0	0	25	7094
hsa_M00003	Gluconeogenesis, oxaloacetate => fructose-6P	1	-6.5766e-12	17	0	0	25	7094
hsa_M00181	RNA polymerase III, eukaryotes	1	-6.5766e-12	17	0	0	25	7094
ko00910	Nitrogen metabolism	1	-6.5766e-12	17	0	0	25	7094
M00003	Gluconeogenesis, oxaloacetate => fructose-6P	1	-6.5766e-12	17	0	0	25	7094
ko00450	Selenocompound metabolism	1	-6.5766e-12	17	0	0	25	7094
hsa_M00089	Triacylglycerol biosynthesis	1	-6.5766e-12	17	0	0	25	7094
hsa00120	Primary bile acid biosynthesis	1	-6.5766e-12	17	0	0	25	7094
M00359	Aminoacyl-tRNA biosynthesis, eukaryotes	1	-6.3347e-12	38	0	0	25	7094
hsa_M00677	Wnt signaling	1	-6.3347e-12	38	0	0	25	7094
M00677	Wnt signaling	1	-6.3347e-12	38	0	0	25	7094
hsa_M00359	Aminoacyl-tRNA biosynthesis, eukaryotes	1	-6.3347e-12	38	0	0	25	7094
hsa05014	Amyotrophic lateral sclerosis (ALS)	1	-5.77751e-12	51	0	0	25	7094
ko05014	Amyotrophic lateral sclerosis (ALS)	1	-5.77751e-12	51	0	0	25	7094
hsa_M00687	MAPK (ERK1/2) signaling	1	-5.61729e-12	8	0	0	25	7094
hsa04122	Sulfur relay system	1	-5.61729e-12	8	0	0	25	7094
hsa_M00406	TREX complex	1	-5.61729e-12	8	0	0	25	7094
hsa_M00680	TGF-beta signaling	1	-5.61729e-12	8	0	0	25	7094
hsa_M00077	Chondroitin sulfate degradation	1	-5.61729e-12	8	0	0	25	7094
hsa_M00010	Citrate cycle, first carbon oxidation, oxaloacetate => 2-oxoglutarate	1	-5.61729e-12	8	0	0	25	7094
hsa_M00409	ESCRT-I complex	1	-5.61729e-12	8	0	0	25	7094
M00077	Chondroitin sulfate degradation	1	-5.61729e-12	8	0	0	25	7094
M00680	TGF-beta signaling	1	-5.61729e-12	8	0	0	25	7094
M00406	TREX complex	1	-5.61729e-12	8	0	0	25	7094
M00065	GPI-anchor biosynthesis, core oligosaccharide	1	-5.61729e-12	8	0	0	25	7094
M00409	ESCRT-I complex	1	-5.61729e-12	8	0	0	25	7094
M00428	eIF4F complex	1	-5.61729e-12	8	0	0	25	7094
hsa_M00065	GPI-anchor biosynthesis, core oligosaccharide	1	-5.61729e-12	8	0	0	25	7094
hsa_M00428	eIF4F complex	1	-5.61729e-12	8	0	0	25	7094
M00010	Citrate cycle, first carbon oxidation, oxaloacetate => 2-oxoglutarate	1	-5.61729e-12	8	0	0	25	7094
ko04122	Sulfur relay system	1	-5.61729e-12	8	0	0	25	7094
M00687	MAPK (ERK1/2) signaling	1	-5.61729e-12	8	0	0	25	7094
hsa05223	Non-small cell lung cancer	1	-5.48811e-12	56	0	0	25	7094
ko05223	Non-small cell lung cancer	1	-5.48811e-12	56	0	0	25	7094
hsa04923	Regulation of lipolysis in adipocytes	1	-5.48811e-12	56	0	0	25	7094
hsa04940	Type I diabetes mellitus	1	-5.0363e-12	43	0	0	25	7094
ko04940	Type I diabetes mellitus	1	-5.0363e-12	43	0	0	25	7094
ko04120	Ubiquitin mediated proteolysis	1	-4.94514e-12	137	0	0	25	7094
hsa04120	Ubiquitin mediated proteolysis	1	-4.94514e-12	137	0	0	25	7094
hsa04210	Apoptosis	1	-4.81472e-12	140	0	0	25	7094
hsa04910	Insulin signaling pathway	1	-4.81472e-12	140	0	0	25	7094
ko04210	Apoptosis	1	-4.81472e-12	140	0	0	25	7094
ko04910	Insulin signaling pathway	1	-4.81472e-12	140	0	0	25	7094
ko00565	Ether lipid metabolism	1	-4.68455e-12	45	0	0	25	7094
hsa00565	Ether lipid metabolism	1	-4.68455e-12	45	0	0	25	7094
M00427	Nuclear pore complex	1	-4.68455e-12	45	0	0	25	7094
hsa_M00427	Nuclear pore complex	1	-4.68455e-12	45	0	0	25	7094
hsa03022	Basal transcription factors	1	-4.68455e-12	45	0	0	25	7094
ko03022	Basal transcription factors	1	-4.68455e-12	45	0	0	25	7094
ko01200	Carbon metabolism	1	-4.56805e-12	114	0	0	25	7094
hsa01200	Carbon metabolism	1	-4.56805e-12	114	0	0	25	7094
hsa_M00355	Spliceosome, 35S U5-snRNP	1	-4.47714e-12	37	0	0	25	7094
hsa05330	Allograft rejection	1	-4.47714e-12	37	0	0	25	7094
M00355	Spliceosome, 35S U5-snRNP	1	-4.47714e-12	37	0	0	25	7094
ko05330	Allograft rejection	1	-4.47714e-12	37	0	0	25	7094
ko04020	Calcium signaling pathway	1	-4.43626e-12	181	0	0	25	7094
hsa04020	Calcium signaling pathway	1	-4.43626e-12	181	0	0	25	7094
ko04915	Estrogen signaling pathway	1	-3.94113e-12	100	0	0	25	7094
hsa04915	Estrogen signaling pathway	1	-3.94113e-12	100	0	0	25	7094
hsa00280	Valine, leucine and isoleucine degradation	1	-3.54914e-12	48	0	0	25	7094
ko00520	Amino sugar and nucleotide sugar metabolism	1	-3.54914e-12	48	0	0	25	7094
hsa01212	Fatty acid metabolism	1	-3.54914e-12	48	0	0	25	7094
hsa00520	Amino sugar and nucleotide sugar metabolism	1	-3.54914e-12	48	0	0	25	7094
ko00280	Valine, leucine and isoleucine degradation	1	-3.54914e-12	48	0	0	25	7094
ko01212	Fatty acid metabolism	1	-3.54914e-12	48	0	0	25	7094
ko04930	Type II diabetes mellitus	1	-3.54914e-12	48	0	0	25	7094
hsa04930	Type II diabetes mellitus	1	-3.54914e-12	48	0	0	25	7094
ko00330	Arginine and proline metabolism	1	-3.51974e-12	49	0	0	25	7094
ko00510	N-Glycan biosynthesis	1	-3.51974e-12	49	0	0	25	7094
hsa00330	Arginine and proline metabolism	1	-3.51974e-12	49	0	0	25	7094
hsa00510	N-Glycan biosynthesis	1	-3.51974e-12	49	0	0	25	7094
hsa05030	Cocaine addiction	1	-3.51974e-12	49	0	0	25	7094
ko05030	Cocaine addiction	1	-3.51974e-12	49	0	0	25	7094
hsa04010	MAPK signaling pathway	1	-3.25779e-12	255	0	0	25	7094
ko04010	MAPK signaling pathway	1	-3.25779e-12	255	0	0	25	7094
hsa00591	Linoleic acid metabolism	1	-3.22443e-12	29	0	0	25	7094
hsa04392	Hippo signaling pathway -multiple species	1	-3.22443e-12	29	0	0	25	7094
ko05216	Thyroid cancer	1	-3.22443e-12	29	0	0	25	7094
ko00591	Linoleic acid metabolism	1	-3.22443e-12	29	0	0	25	7094
ko00760	Nicotinate and nicotinamide metabolism	1	-3.22443e-12	29	0	0	25	7094
hsa00760	Nicotinate and nicotinamide metabolism	1	-3.22443e-12	29	0	0	25	7094
hsa05216	Thyroid cancer	1	-3.22443e-12	29	0	0	25	7094
ko04392	Hippo signaling pathway -multiple species	1	-3.22443e-12	29	0	0	25	7094
hsa_M00354	Spliceosome, U4/U6.U5 tri-snRNP	1	-3.21913e-12	30	0	0	25	7094
hsa05310	Asthma	1	-3.21913e-12	30	0	0	25	7094
ko00020	Citrate cycle (TCA cycle)	1	-3.21913e-12	30	0	0	25	7094
ko00030	Pentose phosphate pathway	1	-3.21913e-12	30	0	0	25	7094
hsa00020	Citrate cycle (TCA cycle)	1	-3.21913e-12	30	0	0	25	7094
hsa00030	Pentose phosphate pathway	1	-3.21913e-12	30	0	0	25	7094
ko05310	Asthma	1	-3.21913e-12	30	0	0	25	7094
M00354	Spliceosome, U4/U6.U5 tri-snRNP	1	-3.21913e-12	30	0	0	25	7094
hsa04380	Osteoclast differentiation	1	-2.89054e-12	131	0	0	25	7094
ko04380	Osteoclast differentiation	1	-2.89054e-12	131	0	0	25	7094
hsa_M00001	Glycolysis (Embden-Meyerhof pathway), glucose => pyruvate	1	-2.84365e-12	25	0	0	25	7094
hsa00563	Glycosylphosphatidylinositol (GPI)-anchor biosynthesis	1	-2.84365e-12	25	0	0	25	7094
ko00592	alpha-Linolenic acid metabolism	1	-2.84365e-12	25	0	0	25	7094
hsa00592	alpha-Linolenic acid metabolism	1	-2.84365e-12	25	0	0	25	7094
M00001	Glycolysis (Embden-Meyerhof pathway), glucose => pyruvate	1	-2.84365e-12	25	0	0	25	7094
hsa00062	Fatty acid elongation	1	-2.84365e-12	25	0	0	25	7094
ko00563	Glycosylphosphatidylinositol (GPI)-anchor biosynthesis	1	-2.84365e-12	25	0	0	25	7094
ko00062	Fatty acid elongation	1	-2.84365e-12	25	0	0	25	7094
hsa04931	Insulin resistance	1	-2.65828e-12	109	0	0	25	7094
M00055	N-glycan precursor biosynthesis	1	-2.54183e-12	14	0	0	25	7094
M00389	APC/C complex	1	-2.54183e-12	14	0	0	25	7094
ko00533	Glycosaminoglycan biosynthesis - keratan sulfate	1	-2.54183e-12	14	0	0	25	7094
hsa_M00055	N-glycan precursor biosynthesis	1	-2.54183e-12	14	0	0	25	7094
hsa_M00147	NADH dehydrogenase (ubiquinone) 1 beta subcomplex	1	-2.54183e-12	14	0	0	25	7094
hsa_M00389	APC/C complex	1	-2.54183e-12	14	0	0	25	7094
hsa_M00353	Spliceosome, Prp19/CDC5L complex	1	-2.54183e-12	14	0	0	25	7094
M00011	Citrate cycle, second carbon oxidation, 2-oxoglutarate => oxaloacetate	1	-2.54183e-12	14	0	0	25	7094
M00353	Spliceosome, Prp19/CDC5L complex	1	-2.54183e-12	14	0	0	25	7094
M00180	RNA polymerase II, eukaryotes	1	-2.54183e-12	14	0	0	25	7094
M00147	NADH dehydrogenase (ubiquinone) 1 beta subcomplex	1	-2.54183e-12	14	0	0	25	7094
hsa_M00180	RNA polymerase II, eukaryotes	1	-2.54183e-12	14	0	0	25	7094
hsa_M00011	Citrate cycle, second carbon oxidation, 2-oxoglutarate => oxaloacetate	1	-2.54183e-12	14	0	0	25	7094
hsa00533	Glycosaminoglycan biosynthesis - keratan sulfate	1	-2.54183e-12	14	0	0	25	7094
ko04721	Synaptic vesicle cycle	1	-2.34419e-12	63	0	0	25	7094
hsa04623	Cytosolic DNA-sensing pathway	1	-2.34419e-12	63	0	0	25	7094
ko04623	Cytosolic DNA-sensing pathway	1	-2.34419e-12	63	0	0	25	7094
hsa04721	Synaptic vesicle cycle	1	-2.34419e-12	63	0	0	25	7094
M00037	Melatonin biosynthesis, tryptophan => serotonin => melatonin	1	-2.05577e-12	5	0	0	25	7094
hsa_M00414	Bloom's syndrome complex	1	-2.05577e-12	5	0	0	25	7094
ko00232	Caffeine metabolism	1	-2.05577e-12	5	0	0	25	7094
M00405	THC complex	1	-2.05577e-12	5	0	0	25	7094
hsa_M00385	Cul4-DDB1-DDB2 complex	1	-2.05577e-12	5	0	0	25	7094
M00383	ECV complex	1	-2.05577e-12	5	0	0	25	7094
hsa00400	Phenylalanine, tyrosine and tryptophan biosynthesis	1	-2.05577e-12	5	0	0	25	7094
M00079	Keratan sulfate degradation	1	-2.05577e-12	5	0	0	25	7094
M00380	SCF-BTRC complex	1	-2.05577e-12	5	0	0	25	7094
hsa_M00042	Catecholamine biosynthesis, tyrosine => dopamine => noradrenaline => adrenaline	1	-2.05577e-12	5	0	0	25	7094
M00289	RF-C complex	1	-2.05577e-12	5	0	0	25	7094
hsa_M00380	SCF-BTRC complex	1	-2.05577e-12	5	0	0	25	7094
hsa_M00405	THC complex	1	-2.05577e-12	5	0	0	25	7094
M00057	Glycosaminoglycan biosynthesis, linkage tetrasaccharide	1	-2.05577e-12	5	0	0	25	7094
M00071	Glycosphingolipid biosynthesis, neolacto-series, LacCer => nLc4Cer	1	-2.05577e-12	5	0	0	25	7094
hsa_M00386	Cul4-DDB1-CSA complex	1	-2.05577e-12	5	0	0	25	7094
hsa_M00128	Ubiquinone biosynthesis, eukaryotes, 4-hydroxybenzoate => ubiquinone	1	-2.05577e-12	5	0	0	25	7094
hsa_M00079	Keratan sulfate degradation	1	-2.05577e-12	5	0	0	25	7094
M00386	Cul4-DDB1-CSA complex	1	-2.05577e-12	5	0	0	25	7094
hsa_M00382	SCF-FBS complex	1	-2.05577e-12	5	0	0	25	7094
M00042	Catecholamine biosynthesis, tyrosine => dopamine => noradrenaline => adrenaline	1	-2.05577e-12	5	0	0	25	7094
M00307	Pyruvate oxidation, pyruvate => acetyl-CoA	1	-2.05577e-12	5	0	0	25	7094
M00385	Cul4-DDB1-DDB2 complex	1	-2.05577e-12	5	0	0	25	7094
hsa_M00071	Glycosphingolipid biosynthesis, neolacto-series, LacCer => nLc4Cer	1	-2.05577e-12	5	0	0	25	7094
M00414	Bloom's syndrome complex	1	-2.05577e-12	5	0	0	25	7094
hsa_M00289	RF-C complex	1	-2.05577e-12	5	0	0	25	7094
hsa00524	Neomycin, kanamycin and gentamicin biosynthesis	1	-2.05577e-12	5	0	0	25	7094
hsa_M00383	ECV complex	1	-2.05577e-12	5	0	0	25	7094
hsa_M00057	Glycosaminoglycan biosynthesis, linkage tetrasaccharide	1	-2.05577e-12	5	0	0	25	7094
hsa_M00044	Tyrosine degradation, tyrosine => homogentisate	1	-2.05577e-12	5	0	0	25	7094
hsa_M00037	Melatonin biosynthesis, tryptophan => serotonin => melatonin	1	-2.05577e-12	5	0	0	25	7094
M00128	Ubiquinone biosynthesis, eukaryotes, 4-hydroxybenzoate => ubiquinone	1	-2.05577e-12	5	0	0	25	7094
ko00400	Phenylalanine, tyrosine and tryptophan biosynthesis	1	-2.05577e-12	5	0	0	25	7094
ko00524	Neomycin, kanamycin and gentamicin biosynthesis	1	-2.05577e-12	5	0	0	25	7094
M00044	Tyrosine degradation, tyrosine => homogentisate	1	-2.05577e-12	5	0	0	25	7094
hsa00232	Caffeine metabolism	1	-2.05577e-12	5	0	0	25	7094
M00382	SCF-FBS complex	1	-2.05577e-12	5	0	0	25	7094
hsa_M00307	Pyruvate oxidation, pyruvate => acetyl-CoA	1	-2.05577e-12	5	0	0	25	7094
ko04520	Adherens junction	1	-2.00898e-12	72	0	0	25	7094
hsa05140	Leishmaniasis	1	-2.00898e-12	72	0	0	25	7094
ko05140	Leishmaniasis	1	-2.00898e-12	72	0	0	25	7094
hsa04520	Adherens junction	1	-2.00898e-12	72	0	0	25	7094
ko03320	PPAR signaling pathway	1	-2.00898e-12	72	0	0	25	7094
hsa04662	B cell receptor signaling pathway	1	-2.00898e-12	72	0	0	25	7094
hsa04917	Prolactin signaling pathway	1	-2.00898e-12	72	0	0	25	7094
ko04917	Prolactin signaling pathway	1	-2.00898e-12	72	0	0	25	7094
hsa03320	PPAR signaling pathway	1	-2.00898e-12	72	0	0	25	7094
ko04662	B cell receptor signaling pathway	1	-2.00898e-12	72	0	0	25	7094
hsa00310	Lysine degradation	1	-1.89177e-12	59	0	0	25	7094
ko00310	Lysine degradation	1	-1.89177e-12	59	0	0	25	7094
ko00561	Glycerolipid metabolism	1	-1.89177e-12	59	0	0	25	7094
hsa00561	Glycerolipid metabolism	1	-1.89177e-12	59	0	0	25	7094
hsa05161	Hepatitis B	1	-1.72673e-12	146	0	0	25	7094
ko05332	Graft-versus-host disease	1	-9.23019e-13	41	0	0	25	7094
hsa04975	Fat digestion and absorption	1	-9.23019e-13	41	0	0	25	7094
hsa05332	Graft-versus-host disease	1	-9.23019e-13	41	0	0	25	7094
hsa03440	Homologous recombination	1	-9.23019e-13	41	0	0	25	7094
ko03440	Homologous recombination	1	-9.23019e-13	41	0	0	25	7094
ko04975	Fat digestion and absorption	1	-9.23019e-13	41	0	0	25	7094
hsa03010	Ribosome	1	-9.15069e-13	134	0	0	25	7094
ko03010	Ribosome	1	-9.15069e-13	134	0	0	25	7094
hsa04650	Natural killer cell mediated cytotoxicity	1	-9.15069e-13	134	0	0	25	7094
hsa04068	FoxO signaling pathway	1	-9.15069e-13	134	0	0	25	7094
ko04650	Natural killer cell mediated cytotoxicity	1	-9.15069e-13	134	0	0	25	7094
hsa04913	Ovarian steroidogenesis	1	-8.02567e-13	50	0	0	25	7094
ko04913	Ovarian steroidogenesis	1	-8.02567e-13	50	0	0	25	7094
hsa00562	Inositol phosphate metabolism	1	-5.79507e-13	71	0	0	25	7094
ko00562	Inositol phosphate metabolism	1	-5.79507e-13	71	0	0	25	7094
hsa04150	mTOR signaling pathway	1	-4.69648e-13	153	0	0	25	7094
ko04150	mTOR signaling pathway	1	-4.69648e-13	153	0	0	25	7094
hsa04022	cGMP-PKG signaling pathway	1	-3.23272e-13	168	0	0	25	7094
ko04022	cGMP-PKG signaling pathway	1	-3.23272e-13	168	0	0	25	7094
hsa04964	Proximal tubule bicarbonate reclamation	1	-1.17637e-13	23	0	0	25	7094
ko00515	Mannose type O-glycan biosynthesis	1	-1.17637e-13	23	0	0	25	7094
hsa03060	Protein export	1	-1.17637e-13	23	0	0	25	7094
ko03430	Mismatch repair	1	-1.17637e-13	23	0	0	25	7094
ko03060	Protein export	1	-1.17637e-13	23	0	0	25	7094
hsa00515	Mannose type O-glycan biosynthesis	1	-1.17637e-13	23	0	0	25	7094
ko01040	Biosynthesis of unsaturated fatty acids	1	-1.17637e-13	23	0	0	25	7094
ko04964	Proximal tubule bicarbonate reclamation	1	-1.17637e-13	23	0	0	25	7094
hsa04614	Renin-angiotensin system	1	-1.17637e-13	23	0	0	25	7094
ko04614	Renin-angiotensin system	1	-1.17637e-13	23	0	0	25	7094
hsa01040	Biosynthesis of unsaturated fatty acids	1	-1.17637e-13	23	0	0	25	7094
hsa03430	Mismatch repair	1	-1.17637e-13	23	0	0	25	7094
ko00514	Other types of O-glycan biosynthesis	1	-1.96874e-14	22	0	0	25	7094
hsa_M00130	Inositol phosphate metabolism, PI=> PIP2 => Ins(1,4,5)P3 => Ins(1,3,4,5)P4	1	-1.96874e-14	22	0	0	25	7094
M00009	Citrate cycle (TCA cycle, Krebs cycle)	1	-1.96874e-14	22	0	0	25	7094
M00130	Inositol phosphate metabolism, PI=> PIP2 => Ins(1,4,5)P3 => Ins(1,3,4,5)P4	1	-1.96874e-14	22	0	0	25	7094
ko00900	Terpenoid backbone biosynthesis	1	-1.96874e-14	22	0	0	25	7094
hsa00514	Other types of O-glycan biosynthesis	1	-1.96874e-14	22	0	0	25	7094
hsa00900	Terpenoid backbone biosynthesis	1	-1.96874e-14	22	0	0	25	7094
hsa_M00009	Citrate cycle (TCA cycle, Krebs cycle)	1	-1.96874e-14	22	0	0	25	7094
M00689	MAPK (p38) signaling	1	-1.96874e-14	22	0	0	25	7094
hsa_M00689	MAPK (p38) signaling	1	-1.96874e-14	22	0	0	25	7094
hsa05031	Amphetamine addiction	1	1.45493e-13	68	0	0	25	7094
hsa05120	Epithelial cell signaling in Helicobacter pylori infection	1	1.45493e-13	68	0	0	25	7094
ko05120	Epithelial cell signaling in Helicobacter pylori infection	1	1.45493e-13	68	0	0	25	7094
ko05031	Amphetamine addiction	1	1.45493e-13	68	0	0	25	7094
hsa_M00014	Glucuronate pathway (uronate pathway)	1	2.32659e-13	27	0	0	25	7094
hsa00601	Glycosphingolipid biosynthesis - lacto and neolacto series	1	2.32659e-13	27	0	0	25	7094
hsa00053	Ascorbate and aldarate metabolism	1	2.32659e-13	27	0	0	25	7094
ko00053	Ascorbate and aldarate metabolism	1	2.32659e-13	27	0	0	25	7094
M00056	O-glycan biosynthesis, mucin type core	1	2.32659e-13	27	0	0	25	7094
ko00601	Glycosphingolipid biosynthesis - lacto and neolacto series	1	2.32659e-13	27	0	0	25	7094
ko04966	Collecting duct acid secretion	1	2.32659e-13	27	0	0	25	7094
M00014	Glucuronate pathway (uronate pathway)	1	2.32659e-13	27	0	0	25	7094
hsa04966	Collecting duct acid secretion	1	2.32659e-13	27	0	0	25	7094
hsa_M00056	O-glycan biosynthesis, mucin type core	1	2.32659e-13	27	0	0	25	7094
hsa00564	Glycerophospholipid metabolism	1	2.6943e-13	95	0	0	25	7094
ko00564	Glycerophospholipid metabolism	1	2.6943e-13	95	0	0	25	7094
M00400	p97-Ufd1-Npl4 complex	1	3.73307e-13	3	0	0	25	7094
ko00785	Lipoic acid metabolism	1	3.73307e-13	3	0	0	25	7094
hsa_M00400	p97-Ufd1-Npl4 complex	1	3.73307e-13	3	0	0	25	7094
hsa_M00069	Glycosphingolipid biosynthesis, ganglio series, LacCer => GT3	1	3.73307e-13	3	0	0	25	7094
hsa_M00082	Fatty acid biosynthesis, initiation	1	3.73307e-13	3	0	0	25	7094
hsa_M00392	Ski complex	1	3.73307e-13	3	0	0	25	7094
M00046	Pyrimidine degradation, uracil => beta-alanine, thymine => 3-aminoisobutanoate	1	3.73307e-13	3	0	0	25	7094
hsa00780	Biotin metabolism	1	3.73307e-13	3	0	0	25	7094
hsa_M00108	C21-Steroid hormone biosynthesis, progesterone => corticosterone/aldosterone	1	3.73307e-13	3	0	0	25	7094
M00392	Ski complex	1	3.73307e-13	3	0	0	25	7094
M00108	C21-Steroid hormone biosynthesis, progesterone => corticosterone/aldosterone	1	3.73307e-13	3	0	0	25	7094
hsa_M00410	ESCRT-II complex	1	3.73307e-13	3	0	0	25	7094
M00297	DNA-PK complex	1	3.73307e-13	3	0	0	25	7094
M00020	Serine biosynthesis, glycerate-3P => serine	1	3.73307e-13	3	0	0	25	7094
hsa_M00132	Inositol phosphate metabolism, Ins(1,3,4)P3 => phytate	1	3.73307e-13	3	0	0	25	7094
hsa_M00408	ESCRT-0 complex	1	3.73307e-13	3	0	0	25	7094
hsa_M00020	Serine biosynthesis, glycerate-3P => serine	1	3.73307e-13	3	0	0	25	7094
M00082	Fatty acid biosynthesis, initiation	1	3.73307e-13	3	0	0	25	7094
hsa_M00134	Polyamine biosynthesis, arginine => ornithine => putrescine	1	3.73307e-13	3	0	0	25	7094
hsa_M00291	MRN complex	1	3.73307e-13	3	0	0	25	7094
hsa00785	Lipoic acid metabolism	1	3.73307e-13	3	0	0	25	7094
hsa_M00046	Pyrimidine degradation, uracil => beta-alanine, thymine => 3-aminoisobutanoate	1	3.73307e-13	3	0	0	25	7094
M00408	ESCRT-0 complex	1	3.73307e-13	3	0	0	25	7094
hsa_M00051	Uridine monophosphate biosynthesis, glutamine (+ PRPP) => UMP	1	3.73307e-13	3	0	0	25	7094
M00291	MRN complex	1	3.73307e-13	3	0	0	25	7094
M00107	Steroid hormone biosynthesis, cholesterol => prognenolone => progesterone	1	3.73307e-13	3	0	0	25	7094
M00100	Sphingosine degradation	1	3.73307e-13	3	0	0	25	7094
M00005	PRPP biosynthesis, ribose 5P => PRPP	1	3.73307e-13	3	0	0	25	7094
M00410	ESCRT-II complex	1	3.73307e-13	3	0	0	25	7094
ko00780	Biotin metabolism	1	3.73307e-13	3	0	0	25	7094
M00051	Uridine monophosphate biosynthesis, glutamine (+ PRPP) => UMP	1	3.73307e-13	3	0	0	25	7094
M00134	Polyamine biosynthesis, arginine => ornithine => putrescine	1	3.73307e-13	3	0	0	25	7094
hsa_M00107	Steroid hormone biosynthesis, cholesterol => prognenolone => progesterone	1	3.73307e-13	3	0	0	25	7094
hsa_M00100	Sphingosine degradation	1	3.73307e-13	3	0	0	25	7094
M00069	Glycosphingolipid biosynthesis, ganglio series, LacCer => GT3	1	3.73307e-13	3	0	0	25	7094
M00132	Inositol phosphate metabolism, Ins(1,3,4)P3 => phytate	1	3.73307e-13	3	0	0	25	7094
hsa_M00118	Glutathione biosynthesis, glutamate => glutathione	1	3.73307e-13	3	0	0	25	7094
M00118	Glutathione biosynthesis, glutamate => glutathione	1	3.73307e-13	3	0	0	25	7094
hsa_M00005	PRPP biosynthesis, ribose 5P => PRPP	1	3.73307e-13	3	0	0	25	7094
hsa_M00297	DNA-PK complex	1	3.73307e-13	3	0	0	25	7094
hsa_M00399	Cap binding complex	1	5.46251e-13	2	0	0	25	7094
hsa00300	Lysine biosynthesis	1	5.46251e-13	2	0	0	25	7094
M00103	Cholecalciferol biosynthesis	1	5.46251e-13	2	0	0	25	7094
M00338	Cysteine biosynthesis, homocysteine + serine => cysteine	1	5.46251e-13	2	0	0	25	7094
M00151	Cytochrome bc1 complex respiratory unit	1	5.46251e-13	2	0	0	25	7094
hsa_M00338	Cysteine biosynthesis, homocysteine + serine => cysteine	1	5.46251e-13	2	0	0	25	7094
hsa_M00083	Fatty acid biosynthesis, elongation	1	5.46251e-13	2	0	0	25	7094
hsa_M00103	Cholecalciferol biosynthesis	1	5.46251e-13	2	0	0	25	7094
hsa_M00554	Nucleotide sugar biosynthesis, galactose => UDP-galactose	1	5.46251e-13	2	0	0	25	7094
M00083	Fatty acid biosynthesis, elongation	1	5.46251e-13	2	0	0	25	7094
M00293	DNA polymerase zeta complex	1	5.46251e-13	2	0	0	25	7094
hsa_M00066	Lactosylceramide biosynthesis	1	5.46251e-13	2	0	0	25	7094
M00106	Conjugated bile acid biosynthesis, cholate => taurocholate/glycocholate	1	5.46251e-13	2	0	0	25	7094
hsa_M00151	Cytochrome bc1 complex respiratory unit	1	5.46251e-13	2	0	0	25	7094
M00066	Lactosylceramide biosynthesis	1	5.46251e-13	2	0	0	25	7094
M00399	Cap binding complex	1	5.46251e-13	2	0	0	25	7094
ko00300	Lysine biosynthesis	1	5.46251e-13	2	0	0	25	7094
M00067	Sulfoglycolipids biosynthesis, ceramide/1-alkyl-2-acylglycerol => sulfatide/seminolipid	1	5.46251e-13	2	0	0	25	7094
M00068	Glycosphingolipid biosynthesis, globo-series, LacCer => Gb4Cer	1	5.46251e-13	2	0	0	25	7094
M00554	Nucleotide sugar biosynthesis, galactose => UDP-galactose	1	5.46251e-13	2	0	0	25	7094
hsa_M00294	DNA polymerase gamma complex	1	5.46251e-13	2	0	0	25	7094
hsa_M00067	Sulfoglycolipids biosynthesis, ceramide/1-alkyl-2-acylglycerol => sulfatide/seminolipid	1	5.46251e-13	2	0	0	25	7094
hsa_M00068	Glycosphingolipid biosynthesis, globo-series, LacCer => Gb4Cer	1	5.46251e-13	2	0	0	25	7094
hsa_M00293	DNA polymerase zeta complex	1	5.46251e-13	2	0	0	25	7094
M00294	DNA polymerase gamma complex	1	5.46251e-13	2	0	0	25	7094
hsa_M00106	Conjugated bile acid biosynthesis, cholate => taurocholate/glycocholate	1	5.46251e-13	2	0	0	25	7094
hsa04710	Circadian rhythm	1	5.72172e-13	31	0	0	25	7094
ko00052	Galactose metabolism	1	5.72172e-13	31	0	0	25	7094
ko01523	Antifolate resistance	1	5.72172e-13	31	0	0	25	7094
ko04710	Circadian rhythm	1	5.72172e-13	31	0	0	25	7094
ko00512	Mucin type O-glycan biosynthesis	1	5.72172e-13	31	0	0	25	7094
hsa00512	Mucin type O-glycan biosynthesis	1	5.72172e-13	31	0	0	25	7094
hsa00052	Galactose metabolism	1	5.72172e-13	31	0	0	25	7094
ko03020	RNA polymerase	1	5.72172e-13	31	0	0	25	7094
hsa03020	RNA polymerase	1	5.72172e-13	31	0	0	25	7094
hsa01523	Antifolate resistance	1	5.72172e-13	31	0	0	25	7094
ko00640	Propanoate metabolism	1	6.90546e-13	32	0	0	25	7094
hsa00640	Propanoate metabolism	1	6.90546e-13	32	0	0	25	7094
hsa05322	Systemic lupus erythematosus	1	9.5952e-13	132	0	0	25	7094
ko03040	Spliceosome	1	9.5952e-13	132	0	0	25	7094
hsa03040	Spliceosome	1	9.5952e-13	132	0	0	25	7094
ko05322	Systemic lupus erythematosus	1	9.5952e-13	132	0	0	25	7094
ko04970	Salivary secretion	1	1.37939e-12	90	0	0	25	7094
hsa04970	Salivary secretion	1	1.37939e-12	90	0	0	25	7094
hsa04110	Cell cycle	1	1.77118e-12	124	0	0	25	7094
ko04110	Cell cycle	1	1.77118e-12	124	0	0	25	7094
M00295	BRCA1-associated genome surveillance complex (BASC)	1	1.78287e-12	16	0	0	25	7094
M00099	Sphingosine biosynthesis	1	1.78287e-12	16	0	0	25	7094
M00695	cAMP signaling	1	1.78287e-12	16	0	0	25	7094
M00075	N-glycan biosynthesis, complex type	1	1.78287e-12	16	0	0	25	7094
hsa_M00075	N-glycan biosynthesis, complex type	1	1.78287e-12	16	0	0	25	7094
hsa_M00099	Sphingosine biosynthesis	1	1.78287e-12	16	0	0	25	7094
hsa_M00295	BRCA1-associated genome surveillance complex (BASC)	1	1.78287e-12	16	0	0	25	7094
hsa_M00695	cAMP signaling	1	1.78287e-12	16	0	0	25	7094
M00683	Hippo signaling	1	1.78287e-12	16	0	0	25	7094
hsa_M00683	Hippo signaling	1	1.78287e-12	16	0	0	25	7094
hsa03030	DNA replication	1	1.99886e-12	36	0	0	25	7094
ko03030	DNA replication	1	1.99886e-12	36	0	0	25	7094
hsa05340	Primary immunodeficiency	1	1.99886e-12	36	0	0	25	7094
ko00500	Starch and sucrose metabolism	1	1.99886e-12	36	0	0	25	7094
hsa00500	Starch and sucrose metabolism	1	1.99886e-12	36	0	0	25	7094
ko05340	Primary immunodeficiency	1	1.99886e-12	36	0	0	25	7094
ko04932	Non-alcoholic fatty liver disease (NAFLD)	1	2.10988e-12	147	0	0	25	7094
hsa04932	Non-alcoholic fatty liver disease (NAFLD)	1	2.10988e-12	147	0	0	25	7094
M00143	NADH dehydrogenase (ubiquinone) Fe-S protein/flavoprotein complex, mitochondria	1	2.49377e-12	11	0	0	25	7094
ko00130	Ubiquinone and other terpenoid-quinone biosynthesis	1	2.49377e-12	11	0	0	25	7094
hsa_M00678	Hedgehog signaling	1	2.49377e-12	11	0	0	25	7094
M00101	Cholesterol biosynthesis, squalene 2,3-epoxide => cholesterol	1	2.49377e-12	11	0	0	25	7094
hsa_M00143	NADH dehydrogenase (ubiquinone) Fe-S protein/flavoprotein complex, mitochondria	1	2.49377e-12	11	0	0	25	7094
M00404	COPII complex	1	2.49377e-12	11	0	0	25	7094
hsa00430	Taurine and hypotaurine metabolism	1	2.49377e-12	11	0	0	25	7094
hsa_M00034	Methionine salvage pathway	1	2.49377e-12	11	0	0	25	7094
hsa_M00404	COPII complex	1	2.49377e-12	11	0	0	25	7094
M00678	Hedgehog signaling	1	2.49377e-12	11	0	0	25	7094
hsa_M00098	Acylglycerol degradation	1	2.49377e-12	11	0	0	25	7094
M00098	Acylglycerol degradation	1	2.49377e-12	11	0	0	25	7094
hsa00130	Ubiquinone and other terpenoid-quinone biosynthesis	1	2.49377e-12	11	0	0	25	7094
hsa_M00032	Lysine degradation, lysine => saccharopine => acetoacetyl-CoA	1	2.49377e-12	11	0	0	25	7094
M00034	Methionine salvage pathway	1	2.49377e-12	11	0	0	25	7094
ko00430	Taurine and hypotaurine metabolism	1	2.49377e-12	11	0	0	25	7094
hsa_M00101	Cholesterol biosynthesis, squalene 2,3-epoxide => cholesterol	1	2.49377e-12	11	0	0	25	7094
M00032	Lysine degradation, lysine => saccharopine => acetoacetyl-CoA	1	2.49377e-12	11	0	0	25	7094
ko03015	mRNA surveillance pathway	1	2.81525e-12	91	0	0	25	7094
hsa_M00177	Ribosome, eukaryotes	1	2.81525e-12	91	0	0	25	7094
M00177	Ribosome, eukaryotes	1	2.81525e-12	91	0	0	25	7094
hsa03015	mRNA surveillance pathway	1	2.81525e-12	91	0	0	25	7094
ko05210	Colorectal cancer	1	2.97273e-12	62	0	0	25	7094
hsa00590	Arachidonic acid metabolism	1	2.97273e-12	62	0	0	25	7094
hsa05210	Colorectal cancer	1	2.97273e-12	62	0	0	25	7094
ko00590	Arachidonic acid metabolism	1	2.97273e-12	62	0	0	25	7094
ko04260	Cardiac muscle contraction	1	3.20152e-12	74	0	0	25	7094
hsa01230	Biosynthesis of amino acids	1	3.20152e-12	74	0	0	25	7094
hsa04260	Cardiac muscle contraction	1	3.20152e-12	74	0	0	25	7094
hsa04918	Thyroid hormone synthesis	1	3.20152e-12	74	0	0	25	7094
ko01230	Biosynthesis of amino acids	1	3.20152e-12	74	0	0	25	7094
ko04918	Thyroid hormone synthesis	1	3.20152e-12	74	0	0	25	7094
ko04666	Fc gamma R-mediated phagocytosis	1	3.23037e-12	92	0	0	25	7094
hsa04666	Fc gamma R-mediated phagocytosis	1	3.23037e-12	92	0	0	25	7094
hsa04340	Hedgehog signaling pathway	1	3.264e-12	47	0	0	25	7094
ko04340	Hedgehog signaling pathway	1	3.264e-12	47	0	0	25	7094
ko04672	Intestinal immune network for IgA production	1	3.264e-12	47	0	0	25	7094
ko04961	Endocrine and other factor-regulated calcium reabsorption	1	3.264e-12	47	0	0	25	7094
hsa04672	Intestinal immune network for IgA production	1	3.264e-12	47	0	0	25	7094
ko00600	Sphingolipid metabolism	1	3.264e-12	47	0	0	25	7094
hsa03420	Nucleotide excision repair	1	3.264e-12	47	0	0	25	7094
hsa00600	Sphingolipid metabolism	1	3.264e-12	47	0	0	25	7094
ko03420	Nucleotide excision repair	1	3.264e-12	47	0	0	25	7094
hsa04961	Endocrine and other factor-regulated calcium reabsorption	1	3.264e-12	47	0	0	25	7094
hsa04070	Phosphatidylinositol signaling system	1	3.34329e-12	99	0	0	25	7094
hsa04750	Inflammatory mediator regulation of TRP channels	1	3.34329e-12	99	0	0	25	7094
ko04750	Inflammatory mediator regulation of TRP channels	1	3.34329e-12	99	0	0	25	7094
ko04070	Phosphatidylinositol signaling system	1	3.34329e-12	99	0	0	25	7094
ko03410	Base excision repair	1	3.40356e-12	33	0	0	25	7094
ko04215	Apoptosis - multiple species	1	3.40356e-12	33	0	0	25	7094
hsa03410	Base excision repair	1	3.40356e-12	33	0	0	25	7094
ko00051	Fructose and mannose metabolism	1	3.40356e-12	33	0	0	25	7094
hsa04215	Apoptosis - multiple species	1	3.40356e-12	33	0	0	25	7094
hsa00051	Fructose and mannose metabolism	1	3.40356e-12	33	0	0	25	7094
hsa05220	Chronic myeloid leukemia	1	3.55252e-12	73	0	0	25	7094
ko05220	Chronic myeloid leukemia	1	3.55252e-12	73	0	0	25	7094
ko00140	Steroid hormone biosynthesis	1	3.69973e-12	58	0	0	25	7094
hsa05416	Viral myocarditis	1	3.69973e-12	58	0	0	25	7094
hsa00140	Steroid hormone biosynthesis	1	3.69973e-12	58	0	0	25	7094
ko04920	Adipocytokine signaling pathway	1	3.92273e-12	70	0	0	25	7094
hsa04622	RIG-I-like receptor signaling pathway	1	3.92273e-12	70	0	0	25	7094
ko04622	RIG-I-like receptor signaling pathway	1	3.92273e-12	70	0	0	25	7094
hsa04920	Adipocytokine signaling pathway	1	3.92273e-12	70	0	0	25	7094
ko03013	RNA transport	1	4.05448e-12	166	0	0	25	7094
hsa03013	RNA transport	1	4.05448e-12	166	0	0	25	7094
ko04370	VEGF signaling pathway	1	4.12974e-12	61	0	0	25	7094
hsa04370	VEGF signaling pathway	1	4.12974e-12	61	0	0	25	7094
hsa05012	Parkinson's disease	1	4.6134e-12	129	0	0	25	7094
hsa04141	Protein processing in endoplasmic reticulum	1	4.62774e-12	165	0	0	25	7094
hsa05010	Alzheimer's disease	1	4.62774e-12	165	0	0	25	7094
ko04141	Protein processing in endoplasmic reticulum	1	4.62774e-12	165	0	0	25	7094
ko05010	Alzheimer's disease	1	4.62774e-12	165	0	0	25	7094
hsa00830	Retinol metabolism	1	4.67189e-12	65	0	0	25	7094
ko05321	Inflammatory bowel disease (IBD)	1	4.67189e-12	65	0	0	25	7094
ko00830	Retinol metabolism	1	4.67189e-12	65	0	0	25	7094
hsa04924	Renin secretion	1	4.67189e-12	65	0	0	25	7094
hsa05321	Inflammatory bowel disease (IBD)	1	4.67189e-12	65	0	0	25	7094
ko04924	Renin secretion	1	4.67189e-12	65	0	0	25	7094
ko04660	T cell receptor signaling pathway	1	4.87723e-12	104	0	0	25	7094
hsa00240	Pyrimidine metabolism	1	4.87723e-12	104	0	0	25	7094
hsa04660	T cell receptor signaling pathway	1	4.87723e-12	104	0	0	25	7094
ko00240	Pyrimidine metabolism	1	4.87723e-12	104	0	0	25	7094
hsa00670	One carbon pool by folate	1	5.10864e-12	20	0	0	25	7094
ko00532	Glycosaminoglycan biosynthesis - chondroitin sulfate / dermatan sulfate	1	5.10864e-12	20	0	0	25	7094
hsa00100	Steroid biosynthesis	1	5.10864e-12	20	0	0	25	7094
hsa_M00679	BMP signaling	1	5.10864e-12	20	0	0	25	7094
hsa_M00352	Spliceosome, U2-snRNP	1	5.10864e-12	20	0	0	25	7094
hsa00532	Glycosaminoglycan biosynthesis - chondroitin sulfate / dermatan sulfate	1	5.10864e-12	20	0	0	25	7094
M00352	Spliceosome, U2-snRNP	1	5.10864e-12	20	0	0	25	7094
M00679	BMP signaling	1	5.10864e-12	20	0	0	25	7094
ko00670	One carbon pool by folate	1	5.10864e-12	20	0	0	25	7094
ko00100	Steroid biosynthesis	1	5.10864e-12	20	0	0	25	7094
ko05211	Renal cell carcinoma	1	5.23055e-12	66	0	0	25	7094
ko05212	Pancreatic cancer	1	5.23055e-12	66	0	0	25	7094
hsa05212	Pancreatic cancer	1	5.23055e-12	66	0	0	25	7094
hsa05214	Glioma	1	5.23055e-12	66	0	0	25	7094
ko05214	Glioma	1	5.23055e-12	66	0	0	25	7094
hsa05211	Renal cell carcinoma	1	5.23055e-12	66	0	0	25	7094
ko05169	Epstein-Barr virus infection	1	5.33834e-12	200	0	0	25	7094
hsa05169	Epstein-Barr virus infection	1	5.33834e-12	200	0	0	25	7094
hsa04611	Platelet activation	1	5.40462e-12	122	0	0	25	7094
hsa05166	HTLV-I infection	1	5.42713e-12	258	0	0	25	7094
ko05166	HTLV-I infection	1	5.42713e-12	258	0	0	25	7094
hsa04012	ErbB signaling pathway	1	5.4391e-12	87	0	0	25	7094
ko04012	ErbB signaling pathway	1	5.4391e-12	87	0	0	25	7094
hsa05145	Toxoplasmosis	1	5.51626e-12	118	0	0	25	7094
ko05145	Toxoplasmosis	1	5.51626e-12	118	0	0	25	7094
hsa05202	Transcriptional misregulation in cancer	1	5.59834e-12	179	0	0	25	7094
ko05202	Transcriptional misregulation in cancer	1	5.59834e-12	179	0	0	25	7094
hsa05203	Viral carcinogenesis	1	5.77784e-12	203	0	0	25	7094
ko05203	Viral carcinogenesis	1	5.77784e-12	203	0	0	25	7094
hsa01524	Platinum drug resistance	1	5.8276e-12	75	0	0	25	7094
ko01524	Platinum drug resistance	1	5.8276e-12	75	0	0	25	7094
hsa03460	Fanconi anemia pathway	1	5.82771e-12	54	0	0	25	7094
hsa00480	Glutathione metabolism	1	5.82771e-12	54	0	0	25	7094
ko03460	Fanconi anemia pathway	1	5.82771e-12	54	0	0	25	7094
ko00480	Glutathione metabolism	1	5.82771e-12	54	0	0	25	7094
hsa_M00685	Apoptotic machinery	1	5.91776e-12	4	0	0	25	7094
M00632	Galactose degradation, Leloir pathway, galactose => alpha-D-glucose-1P	1	5.91776e-12	4	0	0	25	7094
hsa_M00262	DNA polymerase delta complex	1	5.91776e-12	4	0	0	25	7094
hsa_M00288	RPA complex	1	5.91776e-12	4	0	0	25	7094
hsa_M00006	Pentose phosphate pathway, oxidative phase, glucose 6P => ribulose 5P	1	5.91776e-12	4	0	0	25	7094
M00288	RPA complex	1	5.91776e-12	4	0	0	25	7094
M00402	Translocon-associated protein (TRAP) complex	1	5.91776e-12	4	0	0	25	7094
M00006	Pentose phosphate pathway, oxidative phase, glucose 6P => ribulose 5P	1	5.91776e-12	4	0	0	25	7094
hsa_M00027	GABA (gamma-Aminobutyrate) shunt	1	5.91776e-12	4	0	0	25	7094
M00393	TRAMP complex	1	5.91776e-12	4	0	0	25	7094
ko00740	Riboflavin metabolism	1	5.91776e-12	4	0	0	25	7094
hsa_M00263	DNA polymerase epsilon complex	1	5.91776e-12	4	0	0	25	7094
M00401	Sec61 complex	1	5.91776e-12	4	0	0	25	7094
hsa00290	Valine, leucine and isoleucine biosynthesis	1	5.91776e-12	4	0	0	25	7094
hsa_M00741	Propanoyl-CoA metabolism, propanoyl-CoA => succinyl-CoA	1	5.91776e-12	4	0	0	25	7094
hsa_M00387	SCF-FBW7 complex	1	5.91776e-12	4	0	0	25	7094
hsa_M00286	GINS complex	1	5.91776e-12	4	0	0	25	7094
M00381	SCF-SKP2 complex	1	5.91776e-12	4	0	0	25	7094
M00015	Proline biosynthesis, glutamate => proline	1	5.91776e-12	4	0	0	25	7094
hsa_M00381	SCF-SKP2 complex	1	5.91776e-12	4	0	0	25	7094
M00261	DNA polymerase alpha / primase complex	1	5.91776e-12	4	0	0	25	7094
M00110	C19/C18-Steroid hormone biosynthesis, pregnenolone => androstenedione => estrone	1	5.91776e-12	4	0	0	25	7094
ko00471	D-Glutamine and D-glutamate metabolism	1	5.91776e-12	4	0	0	25	7094
hsa_M00261	DNA polymerase alpha / primase complex	1	5.91776e-12	4	0	0	25	7094
hsa_M00133	Polyamine biosynthesis, arginine => agmatine => putrescine => spermidine	1	5.91776e-12	4	0	0	25	7094
M00070	Glycosphingolipid biosynthesis, lacto-series, LacCer => Lc4Cer	1	5.91776e-12	4	0	0	25	7094
hsa00471	D-Glutamine and D-glutamate metabolism	1	5.91776e-12	4	0	0	25	7094
hsa_M00070	Glycosphingolipid biosynthesis, lacto-series, LacCer => Lc4Cer	1	5.91776e-12	4	0	0	25	7094
M00384	Cul3-SPOP complex	1	5.91776e-12	4	0	0	25	7094
hsa00740	Riboflavin metabolism	1	5.91776e-12	4	0	0	25	7094
ko00290	Valine, leucine and isoleucine biosynthesis	1	5.91776e-12	4	0	0	25	7094
hsa_M00401	Sec61 complex	1	5.91776e-12	4	0	0	25	7094
hsa_M00425	H/ACA ribonucleoprotein complex	1	5.91776e-12	4	0	0	25	7094
hsa_M00015	Proline biosynthesis, glutamate => proline	1	5.91776e-12	4	0	0	25	7094
hsa_M00632	Galactose degradation, Leloir pathway, galactose => alpha-D-glucose-1P	1	5.91776e-12	4	0	0	25	7094
M00690	MAPK (ERK5) signaling	1	5.91776e-12	4	0	0	25	7094
M00263	DNA polymerase epsilon complex	1	5.91776e-12	4	0	0	25	7094
M00027	GABA (gamma-Aminobutyrate) shunt	1	5.91776e-12	4	0	0	25	7094
M00741	Propanoyl-CoA metabolism, propanoyl-CoA => succinyl-CoA	1	5.91776e-12	4	0	0	25	7094
hsa_M00393	TRAMP complex	1	5.91776e-12	4	0	0	25	7094
M00387	SCF-FBW7 complex	1	5.91776e-12	4	0	0	25	7094
hsa_M00148	Succinate dehydrogenase (ubiquinone)	1	5.91776e-12	4	0	0	25	7094
M00133	Polyamine biosynthesis, arginine => agmatine => putrescine => spermidine	1	5.91776e-12	4	0	0	25	7094
M00262	DNA polymerase delta complex	1	5.91776e-12	4	0	0	25	7094
hsa_M00402	Translocon-associated protein (TRAP) complex	1	5.91776e-12	4	0	0	25	7094
M00148	Succinate dehydrogenase (ubiquinone)	1	5.91776e-12	4	0	0	25	7094
hsa_M00690	MAPK (ERK5) signaling	1	5.91776e-12	4	0	0	25	7094
hsa_M00390	Exosome, archaea	1	5.91776e-12	4	0	0	25	7094
hsa_M00110	C19/C18-Steroid hormone biosynthesis, pregnenolone => androstenedione => estrone	1	5.91776e-12	4	0	0	25	7094
M00286	GINS complex	1	5.91776e-12	4	0	0	25	7094
M00425	H/ACA ribonucleoprotein complex	1	5.91776e-12	4	0	0	25	7094
M00685	Apoptotic machinery	1	5.91776e-12	4	0	0	25	7094
hsa_M00384	Cul3-SPOP complex	1	5.91776e-12	4	0	0	25	7094
M00390	Exosome, archaea	1	5.91776e-12	4	0	0	25	7094
hsa_M00688	MAPK (JNK) signaling	1	6.37541e-12	21	0	0	25	7094
hsa_M00049	Adenine ribonucleotide biosynthesis, IMP => ADP,ATP	1	6.37541e-12	21	0	0	25	7094
M00154	Cytochrome c oxidase	1	6.37541e-12	21	0	0	25	7094
ko00220	Arginine biosynthesis	1	6.37541e-12	21	0	0	25	7094
hsa00220	Arginine biosynthesis	1	6.37541e-12	21	0	0	25	7094
M00688	MAPK (JNK) signaling	1	6.37541e-12	21	0	0	25	7094
M00049	Adenine ribonucleotide biosynthesis, IMP => ADP,ATP	1	6.37541e-12	21	0	0	25	7094
hsa_M00154	Cytochrome c oxidase	1	6.37541e-12	21	0	0	25	7094
ko05020	Prion diseases	1	6.81108e-12	35	0	0	25	7094
hsa00250	Alanine, aspartate and glutamate metabolism	1	6.81108e-12	35	0	0	25	7094
hsa05020	Prion diseases	1	6.81108e-12	35	0	0	25	7094
ko00250	Alanine, aspartate and glutamate metabolism	1	6.81108e-12	35	0	0	25	7094
hsa00770	Pantothenate and CoA biosynthesis	1	6.88856e-12	18	0	0	25	7094
ko01210	2-Oxocarboxylic acid metabolism	1	6.88856e-12	18	0	0	25	7094
M00341	Proteasome, 19S regulatory particle (PA700)	1	6.88856e-12	18	0	0	25	7094
hsa_M00341	Proteasome, 19S regulatory particle (PA700)	1	6.88856e-12	18	0	0	25	7094
hsa01210	2-Oxocarboxylic acid metabolism	1	6.88856e-12	18	0	0	25	7094
M00430	Exon junction complex (EJC)	1	6.88856e-12	18	0	0	25	7094
hsa_M00430	Exon junction complex (EJC)	1	6.88856e-12	18	0	0	25	7094
ko00770	Pantothenate and CoA biosynthesis	1	6.88856e-12	18	0	0	25	7094
hsa00511	Other glycan degradation	1	6.88856e-12	18	0	0	25	7094
ko00511	Other glycan degradation	1	6.88856e-12	18	0	0	25	7094
ko05152	Tuberculosis	1	7.36416e-12	178	0	0	25	7094
hsa05152	Tuberculosis	1	7.36416e-12	178	0	0	25	7094
hsa00270	Cysteine and methionine metabolism	1	7.36598e-12	44	0	0	25	7094
ko00071	Fatty acid degradation	1	7.36598e-12	44	0	0	25	7094
ko00270	Cysteine and methionine metabolism	1	7.36598e-12	44	0	0	25	7094
hsa03050	Proteasome	1	7.36598e-12	44	0	0	25	7094
ko04962	Vasopressin-regulated water reabsorption	1	7.36598e-12	44	0	0	25	7094
hsa00071	Fatty acid degradation	1	7.36598e-12	44	0	0	25	7094
hsa00970	Aminoacyl-tRNA biosynthesis	1	7.36598e-12	44	0	0	25	7094
hsa04962	Vasopressin-regulated water reabsorption	1	7.36598e-12	44	0	0	25	7094
ko03050	Proteasome	1	7.36598e-12	44	0	0	25	7094
ko00970	Aminoacyl-tRNA biosynthesis	1	7.36598e-12	44	0	0	25	7094
hsa04950	Maturity onset diabetes of the young	1	7.57273e-12	26	0	0	25	7094
ko04950	Maturity onset diabetes of the young	1	7.57273e-12	26	0	0	25	7094
M00403	HRD1/SEL1 ERAD complex	1	7.73428e-12	13	0	0	25	7094
hsa_M00692	Cell cycle - G1/S transition	1	7.73428e-12	13	0	0	25	7094
hsa03450	Non-homologous end-joining	1	7.73428e-12	13	0	0	25	7094
M00036	Leucine degradation, leucine => acetoacetate + acetyl-CoA	1	7.73428e-12	13	0	0	25	7094
hsa_M00415	Fatty acid biosynthesis, elongation, endoplasmic reticulum	1	7.73428e-12	13	0	0	25	7094
hsa_M00403	HRD1/SEL1 ERAD complex	1	7.73428e-12	13	0	0	25	7094
hsa00061	Fatty acid biosynthesis	1	7.73428e-12	13	0	0	25	7094
ko03450	Non-homologous end-joining	1	7.73428e-12	13	0	0	25	7094
M00415	Fatty acid biosynthesis, elongation, endoplasmic reticulum	1	7.73428e-12	13	0	0	25	7094
hsa_M00036	Leucine degradation, leucine => acetoacetate + acetyl-CoA	1	7.73428e-12	13	0	0	25	7094
ko00061	Fatty acid biosynthesis	1	7.73428e-12	13	0	0	25	7094
M00692	Cell cycle - G1/S transition	1	7.73428e-12	13	0	0	25	7094
hsa_M00050	Guanine ribonucleotide biosynthesis IMP => GDP,GTP	1	7.73428e-12	13	0	0	25	7094
M00050	Guanine ribonucleotide biosynthesis IMP => GDP,GTP	1	7.73428e-12	13	0	0	25	7094
M00426	Survival motor neuron (SMN) complex	1	8.00598e-12	10	0	0	25	7094
M00152	Cytochrome bc1 complex	1	8.00598e-12	10	0	0	25	7094
hsa_M00351	Spliceosome, U1-snRNP	1	8.00598e-12	10	0	0	25	7094
hsa_M00681	Activin signaling	1	8.00598e-12	10	0	0	25	7094
hsa_M00095	C5 isoprenoid biosynthesis, mevalonate pathway	1	8.00598e-12	10	0	0	25	7094
M00351	Spliceosome, U1-snRNP	1	8.00598e-12	10	0	0	25	7094
M00296	BER complex	1	8.00598e-12	10	0	0	25	7094
ko00920	Sulfur metabolism	1	8.00598e-12	10	0	0	25	7094
hsa_M00391	Exosome, eukaryotes	1	8.00598e-12	10	0	0	25	7094
hsa_M00152	Cytochrome bc1 complex	1	8.00598e-12	10	0	0	25	7094
M00681	Activin signaling	1	8.00598e-12	10	0	0	25	7094
hsa00072	Synthesis and degradation of ketone bodies	1	8.00598e-12	10	0	0	25	7094
hsa_M00426	Survival motor neuron (SMN) complex	1	8.00598e-12	10	0	0	25	7094
M00095	C5 isoprenoid biosynthesis, mevalonate pathway	1	8.00598e-12	10	0	0	25	7094
hsa_M00693	Cell cycle - G2/M transition	1	8.00598e-12	10	0	0	25	7094
M00413	FA core complex	1	8.00598e-12	10	0	0	25	7094
hsa_M00035	Methionine degradation	1	8.00598e-12	10	0	0	25	7094
M00059	Glycosaminoglycan biosynthesis, heparan sulfate backbone	1	8.00598e-12	10	0	0	25	7094
hsa_M00296	BER complex	1	8.00598e-12	10	0	0	25	7094
hsa_M00059	Glycosaminoglycan biosynthesis, heparan sulfate backbone	1	8.00598e-12	10	0	0	25	7094
M00693	Cell cycle - G2/M transition	1	8.00598e-12	10	0	0	25	7094
M00035	Methionine degradation	1	8.00598e-12	10	0	0	25	7094
M00391	Exosome, eukaryotes	1	8.00598e-12	10	0	0	25	7094
hsa00920	Sulfur metabolism	1	8.00598e-12	10	0	0	25	7094
ko00072	Synthesis and degradation of ketone bodies	1	8.00598e-12	10	0	0	25	7094
hsa_M00413	FA core complex	1	8.00598e-12	10	0	0	25	7094
hsa_M00160	V-type ATPase, eukaryotes	1	8.2297e-12	24	0	0	25	7094
ko00534	Glycosaminoglycan biosynthesis - heparan sulfate / heparin	1	8.2297e-12	24	0	0	25	7094
hsa00534	Glycosaminoglycan biosynthesis - heparan sulfate / heparin	1	8.2297e-12	24	0	0	25	7094
hsa04977	Vitamin digestion and absorption	1	8.2297e-12	24	0	0	25	7094
M00160	V-type ATPase, eukaryotes	1	8.2297e-12	24	0	0	25	7094
ko04977	Vitamin digestion and absorption	1	8.2297e-12	24	0	0	25	7094
M00073	N-glycan precursor trimming	1	8.26912e-12	6	0	0	25	7094
M00109	C21-Steroid hormone biosynthesis, progesterone => cortisol/cortisone	1	8.26912e-12	6	0	0	25	7094
hsa_M00085	Fatty acid biosynthesis, elongation, mitochondria	1	8.26912e-12	6	0	0	25	7094
hsa_M00090	Phosphatidylcholine (PC) biosynthesis, choline => PC	1	8.26912e-12	6	0	0	25	7094
hsa_M00285	MCM complex	1	8.26912e-12	6	0	0	25	7094
hsa_M00424	Shelterin complex	1	8.26912e-12	6	0	0	25	7094
hsa00750	Vitamin B6 metabolism	1	8.26912e-12	6	0	0	25	7094
M00013	Malonate semialdehyde pathway, propanoyl-CoA => acetyl-CoA	1	8.26912e-12	6	0	0	25	7094
hsa_M00048	Inosine monophosphate biosynthesis, PRPP + glutamine => IMP	1	8.26912e-12	6	0	0	25	7094
M00395	Decapping complex	1	8.26912e-12	6	0	0	25	7094
M00029	Urea cycle	1	8.26912e-12	6	0	0	25	7094
hsa_M00073	N-glycan precursor trimming	1	8.26912e-12	6	0	0	25	7094
hsa_M00141	C1-unit interconversion, eukaryotes	1	8.26912e-12	6	0	0	25	7094
M00090	Phosphatidylcholine (PC) biosynthesis, choline => PC	1	8.26912e-12	6	0	0	25	7094
M00141	C1-unit interconversion, eukaryotes	1	8.26912e-12	6	0	0	25	7094
hsa_M00109	C21-Steroid hormone biosynthesis, progesterone => cortisol/cortisone	1	8.26912e-12	6	0	0	25	7094
M00284	Origin recognition complex	1	8.26912e-12	6	0	0	25	7094
M00048	Inosine monophosphate biosynthesis, PRPP + glutamine => IMP	1	8.26912e-12	6	0	0	25	7094
hsa_M00284	Origin recognition complex	1	8.26912e-12	6	0	0	25	7094
M00058	Glycosaminoglycan biosynthesis, chondroitin sulfate backbone	1	8.26912e-12	6	0	0	25	7094
M00085	Fatty acid biosynthesis, elongation, mitochondria	1	8.26912e-12	6	0	0	25	7094
M00285	MCM complex	1	8.26912e-12	6	0	0	25	7094
hsa_M00395	Decapping complex	1	8.26912e-12	6	0	0	25	7094
hsa_M00058	Glycosaminoglycan biosynthesis, chondroitin sulfate backbone	1	8.26912e-12	6	0	0	25	7094
ko00750	Vitamin B6 metabolism	1	8.26912e-12	6	0	0	25	7094
hsa_M00013	Malonate semialdehyde pathway, propanoyl-CoA => acetyl-CoA	1	8.26912e-12	6	0	0	25	7094
hsa_M00029	Urea cycle	1	8.26912e-12	6	0	0	25	7094
M00424	Shelterin complex	1	8.26912e-12	6	0	0	25	7094
hsa04114	Oocyte meiosis	1	8.39013e-12	120	0	0	25	7094
hsa00190	Oxidative phosphorylation	1	8.39013e-12	120	0	0	25	7094
ko04114	Oocyte meiosis	1	8.39013e-12	120	0	0	25	7094
ko04071	Sphingolipid signaling pathway	1	8.39013e-12	120	0	0	25	7094
hsa04071	Sphingolipid signaling pathway	1	8.39013e-12	120	0	0	25	7094
ko00190	Oxidative phosphorylation	1	8.39013e-12	120	0	0	25	7094
ko05143	African trypanosomiasis	1	8.50673e-12	34	0	0	25	7094
hsa05143	African trypanosomiasis	1	8.50673e-12	34	0	0	25	7094
ko00040	Pentose and glucuronate interconversions	1	8.50673e-12	34	0	0	25	7094
hsa00040	Pentose and glucuronate interconversions	1	8.50673e-12	34	0	0	25	7094
ko04130	SNARE interactions in vesicular transport	1	8.50673e-12	34	0	0	25	7094
hsa04130	SNARE interactions in vesicular transport	1	8.50673e-12	34	0	0	25	7094
ko04630	Jak-STAT signaling pathway	1	9.0105e-12	158	0	0	25	7094
ko04921	Oxytocin signaling pathway	1	9.0105e-12	158	0	0	25	7094
hsa04921	Oxytocin signaling pathway	1	9.0105e-12	158	0	0	25	7094
hsa04630	Jak-STAT signaling pathway	1	9.0105e-12	158	0	0	25	7094
ko04659	Th17 cell differentiation	1	9.12836e-12	107	0	0	25	7094
hsa04659	Th17 cell differentiation	1	9.12836e-12	107	0	0	25	7094
hsa04064	NF-kappa B signaling pathway	1	9.15503e-12	94	0	0	25	7094
ko04064	NF-kappa B signaling pathway	1	9.15503e-12	94	0	0	25	7094
hsa04914	Progesterone-mediated oocyte maturation	1	9.15503e-12	94	0	0	25	7094
ko04914	Progesterone-mediated oocyte maturation	1	9.15503e-12	94	0	0	25	7094
hsa04211	Longevity regulating pathway	1	9.15503e-12	94	0	0	25	7094
ko04080	Neuroactive ligand-receptor interaction	1	9.32898e-12	276	0	0	25	7094
hsa04080	Neuroactive ligand-receptor interaction	1	9.32898e-12	276	0	0	25	7094
hsa04925	Aldosterone synthesis and secretion	1	9.96243e-12	82	0	0	25	7094
ko04742	Taste transduction	1	9.96243e-12	82	0	0	25	7094
hsa04742	Taste transduction	1	9.96243e-12	82	0	0	25	7094
ko04925	Aldosterone synthesis and secretion	1	9.96243e-12	82	0	0	25	7094
ko00790	Folate biosynthesis	1	1.02219e-11	15	0	0	25	7094
hsa00790	Folate biosynthesis	1	1.02219e-11	15	0	0	25	7094
M00158	F-type ATPase, eukaryotes	1	1.02219e-11	15	0	0	25	7094
hsa00603	Glycosphingolipid biosynthesis - globo and isoglobo series	1	1.02219e-11	15	0	0	25	7094
M00340	Proteasome, 20S core particle	1	1.02219e-11	15	0	0	25	7094
hsa00604	Glycosphingolipid biosynthesis - ganglio series	1	1.02219e-11	15	0	0	25	7094
hsa_M00686	Toll-like receptor signaling	1	1.02219e-11	15	0	0	25	7094
hsa_M00146	NADH dehydrogenase (ubiquinone) 1 alpha subcomplex	1	1.02219e-11	15	0	0	25	7094
M00146	NADH dehydrogenase (ubiquinone) 1 alpha subcomplex	1	1.02219e-11	15	0	0	25	7094
hsa_M00158	F-type ATPase, eukaryotes	1	1.02219e-11	15	0	0	25	7094
hsa00730	Thiamine metabolism	1	1.02219e-11	15	0	0	25	7094
hsa_M00340	Proteasome, 20S core particle	1	1.02219e-11	15	0	0	25	7094
ko00730	Thiamine metabolism	1	1.02219e-11	15	0	0	25	7094
M00686	Toll-like receptor signaling	1	1.02219e-11	15	0	0	25	7094
hsa_M00676	PI3K-Akt signaling	1	1.02219e-11	15	0	0	25	7094
M00676	PI3K-Akt signaling	1	1.02219e-11	15	0	0	25	7094
ko00604	Glycosphingolipid biosynthesis - ganglio series	1	1.02219e-11	15	0	0	25	7094
M00388	ECS complex	1	1.048e-11	12	0	0	25	7094
M00094	Ceramide biosynthesis	1	1.048e-11	12	0	0	25	7094
M00087	beta-Oxidation	1	1.048e-11	12	0	0	25	7094
hsa_M00182	RNA polymerase I, eukaryotes	1	1.048e-11	12	0	0	25	7094
hsa_M00290	Holo-TFIIH complex	1	1.048e-11	12	0	0	25	7094
hsa_M00002	Glycolysis, core module involving three-carbon compounds	1	1.048e-11	12	0	0	25	7094
hsa_M00052	Pyrimidine ribonucleotide biosynthesis, UMP => UDP/UTP,CDP/CTP	1	1.048e-11	12	0	0	25	7094
M00004	Pentose phosphate pathway (Pentose phosphate cycle)	1	1.048e-11	12	0	0	25	7094
M00412	ESCRT-III complex	1	1.048e-11	12	0	0	25	7094
M00052	Pyrimidine ribonucleotide biosynthesis, UMP => UDP/UTP,CDP/CTP	1	1.048e-11	12	0	0	25	7094
hsa_M00388	ECS complex	1	1.048e-11	12	0	0	25	7094
M00104	Bile acid biosynthesis, cholesterol => cholate/chenodeoxycholate	1	1.048e-11	12	0	0	25	7094
M00290	Holo-TFIIH complex	1	1.048e-11	12	0	0	25	7094
M00182	RNA polymerase I, eukaryotes	1	1.048e-11	12	0	0	25	7094
hsa_M00104	Bile acid biosynthesis, cholesterol => cholate/chenodeoxycholate	1	1.048e-11	12	0	0	25	7094
hsa_M00087	beta-Oxidation	1	1.048e-11	12	0	0	25	7094
hsa_M00004	Pentose phosphate pathway (Pentose phosphate cycle)	1	1.048e-11	12	0	0	25	7094
hsa_M00412	ESCRT-III complex	1	1.048e-11	12	0	0	25	7094
hsa_M00094	Ceramide biosynthesis	1	1.048e-11	12	0	0	25	7094
M00002	Glycolysis, core module involving three-carbon compounds	1	1.048e-11	12	0	0	25	7094
ko04261	Adrenergic signaling in cardiomyocytes	1	1.05274e-11	149	0	0	25	7094
hsa04261	Adrenergic signaling in cardiomyocytes	1	1.05274e-11	149	0	0	25	7094
M00549	Nucleotide sugar biosynthesis, glucose => UDP-glucose	1	1.06377e-11	7	0	0	25	7094
M00072	N-glycosylation by oligosaccharyltransferase	1	1.06377e-11	7	0	0	25	7094
hsa_M00007	Pentose phosphate pathway, non-oxidative phase, fructose 6P => ribose 5P	1	1.06377e-11	7	0	0	25	7094
M00092	Phosphatidylethanolamine (PE) biosynthesis, ethanolamine => PE	1	1.06377e-11	7	0	0	25	7094
hsa_M00120	Coenzyme A biosynthesis, pantothenate => CoA	1	1.06377e-11	7	0	0	25	7094
hsa_M00691	DNA damage-induced cell cycle checkpoints	1	1.06377e-11	7	0	0	25	7094
M00691	DNA damage-induced cell cycle checkpoints	1	1.06377e-11	7	0	0	25	7094
hsa_M00396	Lsm 2-8 complex	1	1.06377e-11	7	0	0	25	7094
hsa_M00047	Creatine pathway	1	1.06377e-11	7	0	0	25	7094
M00398	Sm core complex	1	1.06377e-11	7	0	0	25	7094
hsa_M00072	N-glycosylation by oligosaccharyltransferase	1	1.06377e-11	7	0	0	25	7094
M00397	Lsm 1-7 complex	1	1.06377e-11	7	0	0	25	7094
hsa_M00398	Sm core complex	1	1.06377e-11	7	0	0	25	7094
M00396	Lsm 2-8 complex	1	1.06377e-11	7	0	0	25	7094
M00007	Pentose phosphate pathway, non-oxidative phase, fructose 6P => ribose 5P	1	1.06377e-11	7	0	0	25	7094
M00047	Creatine pathway	1	1.06377e-11	7	0	0	25	7094
hsa_M00397	Lsm 1-7 complex	1	1.06377e-11	7	0	0	25	7094
M00086	beta-Oxidation, acyl-CoA synthesis	1	1.06377e-11	7	0	0	25	7094
M00120	Coenzyme A biosynthesis, pantothenate => CoA	1	1.06377e-11	7	0	0	25	7094
hsa_M00092	Phosphatidylethanolamine (PE) biosynthesis, ethanolamine => PE	1	1.06377e-11	7	0	0	25	7094
hsa_M00549	Nucleotide sugar biosynthesis, glucose => UDP-glucose	1	1.06377e-11	7	0	0	25	7094
hsa_M00086	beta-Oxidation, acyl-CoA synthesis	1	1.06377e-11	7	0	0	25	7094
ko04620	Toll-like receptor signaling pathway	1	1.0669e-11	106	0	0	25	7094
hsa04620	Toll-like receptor signaling pathway	1	1.0669e-11	106	0	0	25	7094
ko00620	Pyruvate metabolism	1	1.11674e-11	39	0	0	25	7094
ko04960	Aldosterone-regulated sodium reabsorption	1	1.11674e-11	39	0	0	25	7094
ko00260	Glycine, serine and threonine metabolism	1	1.11674e-11	39	0	0	25	7094
hsa00260	Glycine, serine and threonine metabolism	1	1.11674e-11	39	0	0	25	7094
hsa00620	Pyruvate metabolism	1	1.11674e-11	39	0	0	25	7094
hsa04960	Aldosterone-regulated sodium reabsorption	1	1.11674e-11	39	0	0	25	7094
hsa04978	Mineral absorption	1	1.16633e-11	52	0	0	25	7094
hsa05213	Endometrial cancer	1	1.16633e-11	52	0	0	25	7094
hsa05320	Autoimmune thyroid disease	1	1.16633e-11	52	0	0	25	7094
ko04978	Mineral absorption	1	1.16633e-11	52	0	0	25	7094
ko05320	Autoimmune thyroid disease	1	1.16633e-11	52	0	0	25	7094
ko05213	Endometrial cancer	1	1.16633e-11	52	0	0	25	7094
ko05132	Salmonella infection	1	1.20678e-11	85	0	0	25	7094
hsa05132	Salmonella infection	1	1.20678e-11	85	0	0	25	7094
hsa04911	Insulin secretion	1	1.20678e-11	85	0	0	25	7094
hsa04740	Olfactory transduction	1	1.21239e-11	415	0	0	25	7094
ko04740	Olfactory transduction	1	1.21239e-11	415	0	0	25	7094
ko05230	Central carbon metabolism in cancer	1	1.23415e-11	67	0	0	25	7094
hsa05230	Central carbon metabolism in cancer	1	1.23415e-11	67	0	0	25	7094
hsa04720	Long-term potentiation	1	1.23415e-11	67	0	0	25	7094
ko04720	Long-term potentiation	1	1.23415e-11	67	0	0	25	7094
ko04922	Glucagon signaling pathway	1	1.23912e-11	102	0	0	25	7094
hsa04922	Glucagon signaling pathway	1	1.23912e-11	102	0	0	25	7094
hsa05134	Legionellosis	1	1.43237e-11	55	0	0	25	7094
hsa05150	Staphylococcus aureus infection	1	1.43237e-11	55	0	0	25	7094
ko05150	Staphylococcus aureus infection	1	1.43237e-11	55	0	0	25	7094
ko05217	Basal cell carcinoma	1	1.43237e-11	55	0	0	25	7094
ko05134	Legionellosis	1	1.43237e-11	55	0	0	25	7094
hsa05217	Basal cell carcinoma	1	1.43237e-11	55	0	0	25	7094
ko04722	Neurotrophin signaling pathway	1	1.52177e-11	121	0	0	25	7094
hsa04270	Vascular smooth muscle contraction	1	1.52177e-11	121	0	0	25	7094
ko04270	Vascular smooth muscle contraction	1	1.52177e-11	121	0	0	25	7094
hsa04722	Neurotrophin signaling pathway	1	1.52177e-11	121	0	0	25	7094
